# Supplementary material for: Assessing evidence on the impacts of nature-based interventions for climate change mitigation: a systematic map of primary and secondary research from subtropical and tropical terrestrial regions
Source: Environ Evid. 2023 Oct 25;12:21. doi: 10.1186/s13750-023-00312-3 (PMC11378798; doi:10.1186/s13750-023-00312-3)
Supplement: Supplementary file 3 — Additional file 3. Grey literature search strategy and record. [file 13750_2023_312_MOESM3_ESM.xlsx]

## Sheet: Overview
Additional File 3
Grey literature search strategy and record
This file provides a comprehensive list of the grey literature sources searched, as well as the appropriate link and results of each search.

## Sheet: LIST OF SOURCES
Source	Link	Where/how to search	Useful?	Date searched	Note	Search String or strategy	Total Results	Included based on Title/Abstract Screening		Adjusted - Downloaded based on title to include RIS file downloads
1 Trillion Trees	https://www.1t.org/resources	No search, just a list of publications	no	2021-10-04	No primary studies, all reporting
1% for the Planet	https://www.onepercentfortheplanet.org/search?q=	Big box in the middle of the page	no	2021-10-04	No primary studies, all reporting
A Rocha International	https://www.arocha.org/en/	Big box in the middle of the page	no	2021-10-04	No primary studies, all reporting
Africa Biodiversity Collaborative Group	https://abcg.org/case-study/	General search function at top right	yes	2021-10-04		screened all case studies	15	2		2
African Wildlife Foundation (AWF)	https://www.awf.org/	General search function at top right	no	2021-10-05	No primary studies, all reporting					0
AidData – open data for international development	https://www.aiddata.org	General search function at top right	yes	2021-10-05		restoration, management, protected, agriculture, climate - each individually	24	8		8
Arbor Day Foundation	https://www.arborday.org/	Upper right corner	no	2021-10-05	No primary studies, all reporting					0
Birdlife International	http://www.birdlife.org/	General search function at top right	no	2021-10-05	No primary studies, all reporting					0
CARE International	https://www.care-international.org	Go to 'news' tab and click 'publications'	no	2021-10-05	No primary studies, all reporting					0
Caribbean Natural Resources Institute	https://canari.org/	"Publications" tab. Mostly marine, but seems worth a quick check anyhow.	yes	2021-10-08		clicked on publications, searched for climate	21	1		1
Cary Institute	https://www.caryinstitute.org/	Upper right corner	no	2021-10-08	No - focused on temperate climes					0
Catholic Agency for Overseas Development (CAFOD)	https://cafod.org.uk/	General search function at top right	no	2021-10-08	No primary studies, all reporting					0
CEGA Center for Effective Global Action	https://cega.berkeley.edu/	Upper right corner	no	2021-10-08	Looked good, but nothing worth saving	Went to research, chose "Environment & Energy" which was the only relevant topic, none of the papers were relevant	21	0		0
Centre for International Forestry Research (CIFOR)	https://www.cifor.org/	Go to 'knowledge' tab and click 'publications'	yes	18-24 Oct 2021	Filtered by Publication and English, and then screened each title	(restoration OR management OR protected OR agriculture) AND (climate) AND Type = Publication	1688	418		418
Ceres	https://www.ceres.org/our-work/land-use-and-climate/resource-library-natural-climate-solutions	pull down menus and upper right corner	no	2021-10-08	Went to resources, then reports, then deforestation, carbon, and agriculture sequentially. Nothing relevant		20	0		0
CGIAR	https://www.cgiar.org	Go to "research" tab, then to "publications" tab	yes	2021-10-08		in publications, I selected the climate theme and then sequentially searched for restoration, management, protected, and agricultural	54	27		27
CIRCAD Agricultural Research for Development	https://agritrop.cirad.fr/	Middle of page and upper right corner	yes	2021-10-08	selected search terms from a drop down list because entering them in the box wasn't giving results. Maybe because I used English?	"Agriculture de conservation"	180	RIS file of all of them		180
Climate Focus	https://climatefocus.com/publications	middle right of page to search publications	yes	2021-10-08		Picked monitoring and evaluation to narrow search to actual studies, then reviewed all titles for relevance.	28	9		9
Conservation Evidence	https://www.conservationevidence.com/	middle of page	yes	2021-10-08	Searched "studies" for the word "climate" then narrowed by habitat type: forest, grasslands, and shrublands	climate	12	RIS file of all of them		12
Conservation International	https://www.conservation.org/research	Search function at top right on home page	no	2021-10-09	Only offers peer reviewed work from 2018-2021. These papers will be captured by our regular search					0
Convention for Biological Diversity	https://www.cbd.int/	"Publications" at the bottom of the page	yes	2021-10-09	Case studies unavailable for download. Only downloaded technical reports.	Went to case studies and technical reports. Downloaded relevant-seeming technical reports. For the case studies, I did a few searches. First, I chose Agriculture and climate regulation theme. Then forest and climate regulation	94+23	6		6
Department for International Development (DfID)	https://www.gov.uk/government/organisations/department-for-international-development	General search function at top right	yes	2021-10-09	This was really tough to search. 10,000+ results and it doesn't understand boolean terms. I did the best I could	"carbon offset"	14	3		3
EIP-AGRI	https://ec.europa.eu/eip/agriculture/en	Click the hamburger menu to make the search box appear (upper left side of page)	yes	2021-10-09		Publications > Keywords: Agroforestry, agroecology, agro-ecosystem, agro-tolerant species, climate mitigation, high nature value farming, ecosystem services, environmentally friendly farming, afforestation, forest biomass, forest - each in sequence, not all together	18	5		5
Environment for Development Network (EfD)	https://efdinitiative.org/	Go to "research" tab, then to "publications" tab	yes	2021-10-09		Chose these filters: Program: emission pricing for development, forest collaborative, natural capital collaborative, sustainable energy transitions initiative; SDG: Climate action; Topic: Agriculture, Biodiversity, Carbon Pricing, Climate change, Conservation, Experiments, Forestry, Land	35	12		12
Environmental Defense Fund	https://www.edf.org/science/our-work	Upper right corner	no	2021-10-09	Mostly western temperate stuff, none of the few primary articles seemed relevant	Looked @ everything				0
Food and Agriculture Organization (FAO)	http://www.fao.org/home/en/	Go to 'resources' tab and click 'publications'	yes	2021-10-09		(restoration OR management OR protected OR agriculture) AND climate	295	77		77
GIZ (Germany)	https://www.giz.de/en/html/about_giz.html	General search function at top right	yes	2021-10-09	Searched the publications database, not the general search: https://www.giz.de/en/mediacenter/publications.html	Title search: restoration AND climate, protected AND climate, agriculture and climate - sequentially	22	11		11
Health and Environment Alliance	https://www.env-health.org/	"Publications" tab	no	2021-10-09	Off topic					0
IDRC (Canada)	https://www.idrc.ca/en	digital library: https://idl-bnc-idrc.dspacedirect.org	yes	2021-10-09		Looked in the following publication "communities": "Food and Agriculture," "Evaluation," "Climate resilient food systems", "Environment", and "Climate Change". Looked for reports, journal articles and results-oriented document types.		6		6
iied Publications Library	https://pubs.iied.org/	Big box, plus drop down menu with topics to browse	yes	2021-10-09	pretty brutal to search - thousands of papers, doesn't take boolean terms well, and only offers a 10 results per page setup, not anything you can download.	"restoration OR protected OR agriculture" in Climate change topic then filtered to reports and results-oriented papers	65	10		10
Independent Evaluation Unit	https://ieu.greenclimate.fund/evaluations	Big box, plus drop down menu with topics to browse	no	2021-10-09	Policy evaluations, not interventions					0
Independent Evaluation Unit	https://ieu.greenclimate.fund/evaluations/evidence-reviews	big box	no, but	2021-10-09	Relevant to mega map! Downloaded and added 4/5 evidence reviews to mega-map folder in zotero					0
Innovations for Poverty Action	https://www.poverty-action.org/	Big box, plus drop down menu with topics to browse	yes	2021-10-10		Publications - finished (AKA not in progress), and then agriculture - the only relevant topic	20	3		3
International Initiative for Impact Evaluation (3ie)	https://developmentevidence.3ieimpact.org/	Has both basic keyword, advanced search, and browse by topic		2021-10-22	Go to "explore all records using filters" --> Filter by Products (Impact Evaluations) + Sectors (Agriculture, fishing, and forestry) + Themes (Environment and natural resource management) excluded fisheries and water management sub-themes.		132	RIS file of all of them		132
IPCC	https://www.ipcc.ch/reports/	Upper right corner	no	2021-10-11	Off topic					0
MEASURE Evaluation project	https://www.measureevaluation.org/	Focused on health. Marginal connection but may be interested in the association health-nature	no	2021-10-11	Off topic					0
Mongabay News	https://news.mongabay.com/	Upper right corner	no	2021-10-08	No primary studies, all reporting					0
Nature 4 Climate	https://nature4climate.org/science/featured-science-archive/	Can scroll through papers, also upper right corner	yes	2021-10-11		Looked through all featured science - strangely, there seems to be no non-featured science	27	23		23
NORAD	https://www.norad.no/en/toolspublications/publications/evaluationreports/	General search function at top right	yes	2021-10-11		Looked at all evaluation studies with the topics: climate and environment, biodiversity	21	14		14
Olam Foundation	https://www.olamgroup.com/sustainability/priority-areas/climate-action.html	Upper right corner	no	2021-10-11	No primary studies, all reporting					0
Poverty Action Lab	https://www.povertyactionlab.org/	Click on evaluations, then advanced search	yes	2021-10-11		Evaluated all papers at title in these topics: climate change, climate change adaptation, climate change mitigation, deforestation	23	2		2
Rainforest Alliance	https://www.rainforest-alliance.org/insights/what-are-natural-climate-solutions/	top of page	no	2021-10-11	No primary studies, all reporting					0
rare	https://rare.org/stories-and-impact/?fwp_type=report	Left hand side	yes	2021-10-11		Looked at reports on "climate" and "agriculture"	6	3		3
Resources for the Future (RFF)	https://www.rff.org/publications/	"publications" tab	no	2021-10-11	Off topic, very urban focused					0
Root Capital	https://rootcapital.org/about-us/publications/	Upper right corner	no	2021-10-08	No, some research, but all HWB focused					0
SIDA (Sweden)	https://www.sida.se/en/sidas-international-work/	"publications" tab	no	2021-10-11	exclusively links to other pages					0
The Nature Conservancy	https://www.nature.org/en-us/	General search function at top right	no	2021-10-11	Focused on US, all reporting					0
TNC's Natural Climate Solutions page	http://naturalclimatesolutions.org/	papers at the very bottom in the "In the News" section	no	2021-10-11	No primary studies, all reporting					0
UN Decade on Restoration	https://www.decadeonrestoration.org/publications	A few search options on the left-hand side	yes	2021-10-11		Reviewed all studies at titles for these ecosystems: savannahs, grasslands, shrublands, and forests	34	5		5
UNEP World Conservation Monitoring Center	https://www.unep-wcmc.org	"Resources and data" tab	yes	2021-10-11		"climate forest" "climate grasslands" and "climate agriculture" sequentially. Type: reports, journal articles, etc.	16	8		8
United Nations Development Programme (UNDP)	https://www.undp.org/content/undp/en/home.html	"Publications" at the bottom of the page	no	2021-10-11	Very limited reports, and off topic					0
United Nations Environment Programme (UNEP)	https://www.unep.org/publications-data	left hand side	no	2021-10-11	Very limited reports, looked at nature for climate category and nothing was relevant					0
LandLinks	https://land-links.org/evaluations-and-research/	Use search bar under "Refine by" on left of page along with filters	yes	2021-10-22		Filtered by climate change and natural resource management	48	32		32
ClimateLinks	https://www.climatelinks.org/resources	Use search bar on left along with filters. Can only use one search term at a time (treats separate words as ANDs) and only one filter at a time	yes	2021-10-22	Website only allows you to filter by one resource type at a time. I screened and recorded each type separately.	Filtered by Resource Type = Document, then Sector = Natural Climate Solutions.	261	109		109
ClimateLinks	https://www.climatelinks.org/resources	Use search bar on left along with filters. Can only use one search term at a time (treats separate words as ANDs) and only one filter at a time	yes	2021-10-23	Website only allows you to filter by one resource type at a time. I screened and recorded each type separately.	Filtered by Resource Type = Case Study, then Sector = Natural Climate Solutions.	3	3		3
ClimateLinks	https://www.climatelinks.org/resources	Use search bar on left along with filters. Can only use one search term at a time (treats separate words as ANDs) and only one filter at a time	yes	2021-10-23	Website only allows you to filter by one resource type at a time. I screened and recorded each type separately.	Filtered by Resource Type = Success Story	4	0		0
ClimateLinks	https://www.climatelinks.org/resources	Use search bar on left along with filters. Can only use one search term at a time (treats separate words as ANDs) and only one filter at a time	yes	2021-10-23	Website only allows you to filter by one resource type at a time. I screened and recorded each type separately.	Filtered by Resource Type = Technical Report	12	0		0
WeForest	https://www.weforest.org/	Verrrry bottom of the page, also drop down "Projects" menu	no	2021-10-11	No primary studies, all reporting					0
Wildlife Conservation Society	https://www.wcs.org	General search function on left	no	2021-10-11	No primary studies, all reporting					0
World Agroforestry Center (ICRAF)	https://www.worldagroforestry.org/publications-all	Big box middle of page plus filters	yes	2021-10-22		climate	88	46		46
World Bank	https://openknowledge.worldbank.org/	Upper right corner	yes	2021-10-11		Searched topics for climate, restoration, agriculture, forest. Climate yielded the only results. I looked at papers covering "climate change mitigation and green house gases," and "climate change and agriculture"	29	2		2
World Business Council on Sustainable Development	https://www.wbcsd.org/	Upper right corner	no	2021-10-11	No primary studies, all reporting. Links to N4C					0
World Economic Forum (Natural Climate Solutions Alliance)	https://www.weforum.org/reports	Upper right corner	no	2021-10-11	Looked at reports, then climate, nothing relevant by titles					0
World Neighbors	https://www.wn.org	General search function at the bottom of the page	no	2021-10-11	Looked at "Sustainable Agriculture", the only relevant topic - neither of the research-based reports were relevant					0
World Resources Institute (WRI)	https://www.wri.org/	Upper right corner	yes	2021-10-11		Went to research, then resources. For "Climate" topic, I searched "agriculture", "forests" and "grasslands", and for "Forests" I searched climate.	29+31+3+29	25		25
World Wildlife Fund	https://www.worldwildlife.org/	General search function at top right	yes	2021-10-11		Publications > Climate	51	4		4
Development Experience Clearinghouse (DEC)	https://dec.usaid.gov/dec/search/FusionSearchResults.aspx?q=	Advanced search --> use search options and filters, then can further filter results	yes	2021-10-22	Hey Sam, the link you have here is dead for me. I searched the DEC using the standard terms instead of following your advice: Search with at least one of the words (forest grassland agroforestry timber logging conservation agriculture rice tree) and with all of the words (climate) --> English --> then filter by sector (environment and global climate change) and language (english) and document typ…	Document title: (restoration OR management OR protected OR agriculture) AND climate	59	22		22
Evidence for Resilient Agriculture	https://era.ccafs.cgiar.org/about/		yes	2021-12-17	Covers publications up to 2018	[Searched by Sam] Filter by outcome in data explorer - both emissions and carbon stocks				0
								896	Total	1220
