# Supplementary material for: Assessing evidence on the impacts of nature-based interventions for climate change mitigation: a systematic map of primary and secondary research from subtropical and tropical terrestrial regions
Source: Environ Evid. 2023 Oct 25;12:21. doi: 10.1186/s13750-023-00312-3 (PMC11378798; doi:10.1186/s13750-023-00312-3)
Supplement: Supplementary file 6 — Additional file 6. Coded metadata from primary research. [file 13750_2023_312_MOESM6_ESM.xlsx]

## Sheet: Overview
Additional File 6
Coded metadata from primary research
This file provides the detailed meta-data coding results from primary research.

## Sheet: Main Map coding
aid	Authors	Pub_year	Title	Journal	DOI	Publication Type	Author_affiliation	Affiliation_type	Country of Affiliation	Name of intervention	Description of intervention	Intervention type	Scale of intervention	Start of intervention	Study_country	Study_location	Does the intervention explicitly target climate change?	Are complementary actions studied?	Complementary Action Type	Decription of complementary action	Study_goal	Time period under study	Does.the.study.report.costs.associated.with.the.intervention.	Scale of study	Is the evaluator independent of the intervention?	Study_design	Description of study methods	Experimental study design methods	Quasi-experimental study design methods	Types of comparators in study	Description of comparators	Biome	Latitude	Longitude	Description of outcome	Outcome type	Outcome sub-type	Data type collected	Description of data collected	Description of change	Description of co-benefit	Co-benefit type	Co-benefit sub-type	Data type collected for co-benefit	Description of data for co-benefit	Description of co-benefit change
43	Alix-Garcia, Jennifer; Gibbs, Holly K.	2017	Forest conservation effects of Brazil's zero deforestation cattle agreements undermined by leakage	Global Environmental Change	10.1016/j.gloenvcha.2017.08.009	Peer-reviewed published article	Department of Agricultural and Applied Economics, University of WisconsinMadison	Academic	United States	Brazil's zero deforestation agreements	legally binding "Terms of Adjustment of Conduct" ("MPF-TAC") agreements to stop purchasing from properties with deforestation above legal limits	Protection	Sub-national	since 2009	Brazil	Amazonian states of Mato Grosso and Par¬¥a.	No	Yes	Policies and regulations	Both agreements mandate meatpacking companies to block sales from properties with deforestation occurring after 2009, with accusations of slave labor, with embargoes for illegal deforestation, and those not eventually registered in the Rural Environmental Registry (CAR by its Portuguese acronym), a state registry which stores a map containing geo-referenced 4 property boundaries for satellite mon…	Our paper is the first to rigorously evaluate the avoided deforestation impact of these supply chain commitments.	2007-2014	No	Subnational	Yes	Quasi-experimental	We measured the effect of the agreements on forest cover between 2007 and 2014. Our counterfactual was the deforestation trend before the policy was applied in slaughterhouse supply zones that were eventually affected by the agreements. This strategy helps to minimize the confounding effects of both firm-level decisions to sign agreements, as well as cattle-supplier decisions to sell to signatory…	NA	NA	Presence/absence of intervention	NA	Tropical & Subtropical Moist Broadleaf Forests	NA	NA	The outcome of interest was if a point remained forested at the end of the year	Land use/Land cover	NA	Quantitative	To measure forest cover, we used PRODES deforestation maps (30 m resolution) created by the Brazilian Institution for Space Research (INPE).	NA	Leakage	Change in land and/or agricultural practices	Adoption of new practices or technology/cessation of current practices	Quantitative	same as primary outcome, different identification strategy	NA
43	Alix-Garcia, Jennifer; Gibbs, Holly K.	2017	Forest conservation effects of Brazil's zero deforestation cattle agreements undermined by leakage	Global Environmental Change	10.1016/j.gloenvcha.2017.08.009	Peer-reviewed published article	Department of Agricultural and Applied Economics, University of WisconsinMadison	Academic	United States	Brazil's zero deforestation agreements	legally binding "Terms of Adjustment of Conduct" ("MPF-TAC") agreements to stop purchasing from properties with deforestation above legal limits	Protection	Sub-national	since 2009	Brazil	Amazonian states of Mato Grosso and Par¬¥a.	No	Yes	Policies and regulations	Both agreements mandate meatpacking companies to block sales from properties with deforestation occurring after 2009, with accusations of slave labor, with embargoes for illegal deforestation, and those not eventually registered in the Rural Environmental Registry (CAR by its Portuguese acronym), a state registry which stores a map containing geo-referenced 4 property boundaries for satellite mon…	Our paper is the first to rigorously evaluate the avoided deforestation impact of these supply chain commitments.	2007-2014	No	Subnational	Yes	Quasi-experimental	We measured the effect of the agreements on forest cover between 2007 and 2014. Our counterfactual was the deforestation trend before the policy was applied in slaughterhouse supply zones that were eventually affected by the agreements. This strategy helps to minimize the confounding effects of both firm-level decisions to sign agreements, as well as cattle-supplier decisions to sell to signatory…	NA	NA	Presence/absence of intervention	NA	Tropical & Subtropical Grasslands Savannas & Shrublands	NA	NA	The outcome of interest was if a point remained forested at the end of the year	Land use/Land cover	NA	Quantitative	To measure forest cover, we used PRODES deforestation maps (30 m resolution) created by the Brazilian Institution for Space Research (INPE).	NA	Leakage	Change in land and/or agricultural practices	Adoption of new practices or technology/cessation of current practices	Quantitative	same as primary outcome, different identification strategy	NA
43	Alix-Garcia, Jennifer; Gibbs, Holly K.	2017	Forest conservation effects of Brazil's zero deforestation cattle agreements undermined by leakage	Global Environmental Change	10.1016/j.gloenvcha.2017.08.009	Peer-reviewed published article	Department of Agricultural and Applied Economics, University of WisconsinMadison	Academic	United States	Brazil's zero deforestation agreements	legally binding "Terms of Adjustment of Conduct" ("MPF-TAC") agreements to stop purchasing from properties with deforestation above legal limits	Protection	Sub-national	since 2009	Brazil	Amazonian states of Mato Grosso and Par¬¥a.	No	Yes	Policies and regulations	Both agreements mandate meatpacking companies to block sales from properties with deforestation occurring after 2009, with accusations of slave labor, with embargoes for illegal deforestation, and those not eventually registered in the Rural Environmental Registry (CAR by its Portuguese acronym), a state registry which stores a map containing geo-referenced 4 property boundaries for satellite mon…	Our paper is the first to rigorously evaluate the avoided deforestation impact of these supply chain commitments.	2007-2014	No	Subnational	Yes	Quasi-experimental	We measured the effect of the agreements on forest cover between 2007 and 2014. Our counterfactual was the deforestation trend before the policy was applied in slaughterhouse supply zones that were eventually affected by the agreements. This strategy helps to minimize the confounding effects of both firm-level decisions to sign agreements, as well as cattle-supplier decisions to sell to signatory…	NA	NA	Before/after intervention	NA	Tropical & Subtropical Moist Broadleaf Forests	NA	NA	The outcome of interest was if a point remained forested at the end of the year	Land use/Land cover	NA	Quantitative	To measure forest cover, we used PRODES deforestation maps (30 m resolution) created by the Brazilian Institution for Space Research (INPE).	NA	Leakage	Change in land and/or agricultural practices	Adoption of new practices or technology/cessation of current practices	Quantitative	same as primary outcome, different identification strategy	NA
43	Alix-Garcia, Jennifer; Gibbs, Holly K.	2017	Forest conservation effects of Brazil's zero deforestation cattle agreements undermined by leakage	Global Environmental Change	10.1016/j.gloenvcha.2017.08.009	Peer-reviewed published article	Department of Agricultural and Applied Economics, University of WisconsinMadison	Academic	United States	Brazil's zero deforestation agreements	legally binding "Terms of Adjustment of Conduct" ("MPF-TAC") agreements to stop purchasing from properties with deforestation above legal limits	Protection	Sub-national	since 2009	Brazil	Amazonian states of Mato Grosso and Par¬¥a.	No	Yes	Policies and regulations	Both agreements mandate meatpacking companies to block sales from properties with deforestation occurring after 2009, with accusations of slave labor, with embargoes for illegal deforestation, and those not eventually registered in the Rural Environmental Registry (CAR by its Portuguese acronym), a state registry which stores a map containing geo-referenced 4 property boundaries for satellite mon…	Our paper is the first to rigorously evaluate the avoided deforestation impact of these supply chain commitments.	2007-2014	No	Subnational	Yes	Quasi-experimental	We measured the effect of the agreements on forest cover between 2007 and 2014. Our counterfactual was the deforestation trend before the policy was applied in slaughterhouse supply zones that were eventually affected by the agreements. This strategy helps to minimize the confounding effects of both firm-level decisions to sign agreements, as well as cattle-supplier decisions to sell to signatory…	NA	NA	Before/after intervention	NA	Tropical & Subtropical Grasslands Savannas & Shrublands	NA	NA	The outcome of interest was if a point remained forested at the end of the year	Land use/Land cover	NA	Quantitative	To measure forest cover, we used PRODES deforestation maps (30 m resolution) created by the Brazilian Institution for Space Research (INPE).	NA	Leakage	Change in land and/or agricultural practices	Adoption of new practices or technology/cessation of current practices	Quantitative	same as primary outcome, different identification strategy	NA
43	Alix-Garcia, Jennifer; Gibbs, Holly K.	2017	Forest conservation effects of Brazil's zero deforestation cattle agreements undermined by leakage	Global Environmental Change	10.1016/j.gloenvcha.2017.08.009	Peer-reviewed published article	Department of Agricultural and Applied Economics, University of WisconsinMadison	Academic	United States	Brazil's zero deforestation agreements	legally binding "Terms of Adjustment of Conduct" ("MPF-TAC") agreements to stop purchasing from properties with deforestation above legal limits	Protection	Sub-national	since 2009	Brazil	Amazonian states of Mato Grosso and Par¬¥a.	No	Yes	Policies and regulations	Both agreements mandate meatpacking companies to block sales from properties with deforestation occurring after 2009, with accusations of slave labor, with embargoes for illegal deforestation, and those not eventually registered in the Rural Environmental Registry (CAR by its Portuguese acronym), a state registry which stores a map containing geo-referenced 4 property boundaries for satellite mon…	Our paper is the first to rigorously evaluate the avoided deforestation impact of these supply chain commitments.	2007-2014	No	Subnational	Yes	Quasi-experimental	We measured the effect of the agreements on forest cover between 2007 and 2014. Our counterfactual was the deforestation trend before the policy was applied in slaughterhouse supply zones that were eventually affected by the agreements. This strategy helps to minimize the confounding effects of both firm-level decisions to sign agreements, as well as cattle-supplier decisions to sell to signatory…	NA	NA	Different types of interventions	NA	Tropical & Subtropical Moist Broadleaf Forests	NA	NA	The outcome of interest was if a point remained forested at the end of the year	Land use/Land cover	NA	Quantitative	To measure forest cover, we used PRODES deforestation maps (30 m resolution) created by the Brazilian Institution for Space Research (INPE).	NA	Leakage	Change in land and/or agricultural practices	Adoption of new practices or technology/cessation of current practices	Quantitative	same as primary outcome, different identification strategy	NA
43	Alix-Garcia, Jennifer; Gibbs, Holly K.	2017	Forest conservation effects of Brazil's zero deforestation cattle agreements undermined by leakage	Global Environmental Change	10.1016/j.gloenvcha.2017.08.009	Peer-reviewed published article	Department of Agricultural and Applied Economics, University of WisconsinMadison	Academic	United States	Brazil's zero deforestation agreements	legally binding "Terms of Adjustment of Conduct" ("MPF-TAC") agreements to stop purchasing from properties with deforestation above legal limits	Protection	Sub-national	since 2009	Brazil	Amazonian states of Mato Grosso and Par¬¥a.	No	Yes	Policies and regulations	Both agreements mandate meatpacking companies to block sales from properties with deforestation occurring after 2009, with accusations of slave labor, with embargoes for illegal deforestation, and those not eventually registered in the Rural Environmental Registry (CAR by its Portuguese acronym), a state registry which stores a map containing geo-referenced 4 property boundaries for satellite mon…	Our paper is the first to rigorously evaluate the avoided deforestation impact of these supply chain commitments.	2007-2014	No	Subnational	Yes	Quasi-experimental	We measured the effect of the agreements on forest cover between 2007 and 2014. Our counterfactual was the deforestation trend before the policy was applied in slaughterhouse supply zones that were eventually affected by the agreements. This strategy helps to minimize the confounding effects of both firm-level decisions to sign agreements, as well as cattle-supplier decisions to sell to signatory…	NA	NA	Different types of interventions	NA	Tropical & Subtropical Grasslands Savannas & Shrublands	NA	NA	The outcome of interest was if a point remained forested at the end of the year	Land use/Land cover	NA	Quantitative	To measure forest cover, we used PRODES deforestation maps (30 m resolution) created by the Brazilian Institution for Space Research (INPE).	NA	Leakage	Change in land and/or agricultural practices	Adoption of new practices or technology/cessation of current practices	Quantitative	same as primary outcome, different identification strategy	NA
43	Alix-Garcia, Jennifer; Gibbs, Holly K.	2017	Forest conservation effects of Brazil's zero deforestation cattle agreements undermined by leakage	Global Environmental Change	10.1016/j.gloenvcha.2017.08.009	Peer-reviewed published article	Department of Agricultural and Applied Economics, University of WisconsinMadison	Academic	United States	Brazil's zero deforestation agreements	legally binding "Terms of Adjustment of Conduct" ("MPF-TAC") agreements to stop purchasing from properties with deforestation above legal limits	Protection	Sub-national	since 2009	Brazil	Amazonian states of Mato Grosso and Par¬¥a.	No	Yes	Policies and regulations	Both agreements mandate meatpacking companies to block sales from properties with deforestation occurring after 2009, with accusations of slave labor, with embargoes for illegal deforestation, and those not eventually registered in the Rural Environmental Registry (CAR by its Portuguese acronym), a state registry which stores a map containing geo-referenced 4 property boundaries for satellite mon…	Our paper is the first to rigorously evaluate the avoided deforestation impact of these supply chain commitments.	2007-2014	No	Subnational	Yes	Quasi-experimental	We measured the effect of the agreements on forest cover between 2007 and 2014. Our counterfactual was the deforestation trend before the policy was applied in slaughterhouse supply zones that were eventually affected by the agreements. This strategy helps to minimize the confounding effects of both firm-level decisions to sign agreements, as well as cattle-supplier decisions to sell to signatory…	NA	NA	Different spatial sites of the same intervention	NA	Tropical & Subtropical Moist Broadleaf Forests	NA	NA	The outcome of interest was if a point remained forested at the end of the year	Land use/Land cover	NA	Quantitative	To measure forest cover, we used PRODES deforestation maps (30 m resolution) created by the Brazilian Institution for Space Research (INPE).	NA	Leakage	Change in land and/or agricultural practices	Adoption of new practices or technology/cessation of current practices	Quantitative	same as primary outcome, different identification strategy	NA
43	Alix-Garcia, Jennifer; Gibbs, Holly K.	2017	Forest conservation effects of Brazil's zero deforestation cattle agreements undermined by leakage	Global Environmental Change	10.1016/j.gloenvcha.2017.08.009	Peer-reviewed published article	Department of Agricultural and Applied Economics, University of WisconsinMadison	Academic	United States	Brazil's zero deforestation agreements	legally binding "Terms of Adjustment of Conduct" ("MPF-TAC") agreements to stop purchasing from properties with deforestation above legal limits	Protection	Sub-national	since 2009	Brazil	Amazonian states of Mato Grosso and Par¬¥a.	No	Yes	Policies and regulations	Both agreements mandate meatpacking companies to block sales from properties with deforestation occurring after 2009, with accusations of slave labor, with embargoes for illegal deforestation, and those not eventually registered in the Rural Environmental Registry (CAR by its Portuguese acronym), a state registry which stores a map containing geo-referenced 4 property boundaries for satellite mon…	Our paper is the first to rigorously evaluate the avoided deforestation impact of these supply chain commitments.	2007-2014	No	Subnational	Yes	Quasi-experimental	We measured the effect of the agreements on forest cover between 2007 and 2014. Our counterfactual was the deforestation trend before the policy was applied in slaughterhouse supply zones that were eventually affected by the agreements. This strategy helps to minimize the confounding effects of both firm-level decisions to sign agreements, as well as cattle-supplier decisions to sell to signatory…	NA	NA	Different spatial sites of the same intervention	NA	Tropical & Subtropical Grasslands Savannas & Shrublands	NA	NA	The outcome of interest was if a point remained forested at the end of the year	Land use/Land cover	NA	Quantitative	To measure forest cover, we used PRODES deforestation maps (30 m resolution) created by the Brazilian Institution for Space Research (INPE).	NA	Leakage	Change in land and/or agricultural practices	Adoption of new practices or technology/cessation of current practices	Quantitative	same as primary outcome, different identification strategy	NA
43	Alix-Garcia, Jennifer; Gibbs, Holly K.	2017	Forest conservation effects of Brazil's zero deforestation cattle agreements undermined by leakage	Global Environmental Change	10.1016/j.gloenvcha.2017.08.009	Peer-reviewed published article	Department of Agricultural and Applied Economics, University of WisconsinMadison	Academic	United States	Brazil's zero deforestation agreements	legally binding "Terms of Adjustment of Conduct" ("MPF-TAC") agreements to stop purchasing from properties with deforestation above legal limits	Protection	Sub-national	since 2009	Brazil	Amazonian states of Mato Grosso and Par¬¥a.	No	Yes	Policies and regulations	Both agreements mandate meatpacking companies to block sales from properties with deforestation occurring after 2009, with accusations of slave labor, with embargoes for illegal deforestation, and those not eventually registered in the Rural Environmental Registry (CAR by its Portuguese acronym), a state registry which stores a map containing geo-referenced 4 property boundaries for satellite mon…	Our paper is the first to rigorously evaluate the avoided deforestation impact of these supply chain commitments.	2007-2014	No	Subnational	Yes	Quasi-experimental	We measured the effect of the agreements on forest cover between 2007 and 2014. Our counterfactual was the deforestation trend before the policy was applied in slaughterhouse supply zones that were eventually affected by the agreements. This strategy helps to minimize the confounding effects of both firm-level decisions to sign agreements, as well as cattle-supplier decisions to sell to signatory…	NA	NA	Across time	NA	Tropical & Subtropical Moist Broadleaf Forests	NA	NA	The outcome of interest was if a point remained forested at the end of the year	Land use/Land cover	NA	Quantitative	To measure forest cover, we used PRODES deforestation maps (30 m resolution) created by the Brazilian Institution for Space Research (INPE).	NA	Leakage	Change in land and/or agricultural practices	Adoption of new practices or technology/cessation of current practices	Quantitative	same as primary outcome, different identification strategy	NA
43	Alix-Garcia, Jennifer; Gibbs, Holly K.	2017	Forest conservation effects of Brazil's zero deforestation cattle agreements undermined by leakage	Global Environmental Change	10.1016/j.gloenvcha.2017.08.009	Peer-reviewed published article	Department of Agricultural and Applied Economics, University of WisconsinMadison	Academic	United States	Brazil's zero deforestation agreements	legally binding "Terms of Adjustment of Conduct" ("MPF-TAC") agreements to stop purchasing from properties with deforestation above legal limits	Protection	Sub-national	since 2009	Brazil	Amazonian states of Mato Grosso and Par¬¥a.	No	Yes	Policies and regulations	Both agreements mandate meatpacking companies to block sales from properties with deforestation occurring after 2009, with accusations of slave labor, with embargoes for illegal deforestation, and those not eventually registered in the Rural Environmental Registry (CAR by its Portuguese acronym), a state registry which stores a map containing geo-referenced 4 property boundaries for satellite mon…	Our paper is the first to rigorously evaluate the avoided deforestation impact of these supply chain commitments.	2007-2014	No	Subnational	Yes	Quasi-experimental	We measured the effect of the agreements on forest cover between 2007 and 2014. Our counterfactual was the deforestation trend before the policy was applied in slaughterhouse supply zones that were eventually affected by the agreements. This strategy helps to minimize the confounding effects of both firm-level decisions to sign agreements, as well as cattle-supplier decisions to sell to signatory…	NA	NA	Across time	NA	Tropical & Subtropical Grasslands Savannas & Shrublands	NA	NA	The outcome of interest was if a point remained forested at the end of the year	Land use/Land cover	NA	Quantitative	To measure forest cover, we used PRODES deforestation maps (30 m resolution) created by the Brazilian Institution for Space Research (INPE).	NA	Leakage	Change in land and/or agricultural practices	Adoption of new practices or technology/cessation of current practices	Quantitative	same as primary outcome, different identification strategy	NA
43	Alix-Garcia, Jennifer; Gibbs, Holly K.	2017	Forest conservation effects of Brazil's zero deforestation cattle agreements undermined by leakage	Global Environmental Change	10.1016/j.gloenvcha.2017.08.009	Peer-reviewed published article	Department of Agricultural and Applied Economics, University of WisconsinMadison	Academic	United States	Brazil's zero deforestation agreements	legally binding "Terms of Adjustment of Conduct" ("MPF-TAC") agreements to stop purchasing from properties with deforestation above legal limits	Protection	Sub-national	since 2009	Brazil	Amazonian states of Mato Grosso and Par¬¥a.	No	Yes	Private sector standards and codes	Both agreements mandate meatpacking companies to block sales from properties with deforestation occurring after 2009, with accusations of slave labor, with embargoes for illegal deforestation, and those not eventually registered in the Rural Environmental Registry (CAR by its Portuguese acronym), a state registry which stores a map containing geo-referenced 4 property boundaries for satellite mon…	Our paper is the first to rigorously evaluate the avoided deforestation impact of these supply chain commitments.	2007-2014	No	Subnational	Yes	Quasi-experimental	We measured the effect of the agreements on forest cover between 2007 and 2014. Our counterfactual was the deforestation trend before the policy was applied in slaughterhouse supply zones that were eventually affected by the agreements. This strategy helps to minimize the confounding effects of both firm-level decisions to sign agreements, as well as cattle-supplier decisions to sell to signatory…	NA	NA	Presence/absence of intervention	NA	Tropical & Subtropical Moist Broadleaf Forests	NA	NA	The outcome of interest was if a point remained forested at the end of the year	Land use/Land cover	NA	Quantitative	To measure forest cover, we used PRODES deforestation maps (30 m resolution) created by the Brazilian Institution for Space Research (INPE).	NA	Leakage	Change in land and/or agricultural practices	Adoption of new practices or technology/cessation of current practices	Quantitative	same as primary outcome, different identification strategy	NA
43	Alix-Garcia, Jennifer; Gibbs, Holly K.	2017	Forest conservation effects of Brazil's zero deforestation cattle agreements undermined by leakage	Global Environmental Change	10.1016/j.gloenvcha.2017.08.009	Peer-reviewed published article	Department of Agricultural and Applied Economics, University of WisconsinMadison	Academic	United States	Brazil's zero deforestation agreements	legally binding "Terms of Adjustment of Conduct" ("MPF-TAC") agreements to stop purchasing from properties with deforestation above legal limits	Protection	Sub-national	since 2009	Brazil	Amazonian states of Mato Grosso and Par¬¥a.	No	Yes	Private sector standards and codes	Both agreements mandate meatpacking companies to block sales from properties with deforestation occurring after 2009, with accusations of slave labor, with embargoes for illegal deforestation, and those not eventually registered in the Rural Environmental Registry (CAR by its Portuguese acronym), a state registry which stores a map containing geo-referenced 4 property boundaries for satellite mon…	Our paper is the first to rigorously evaluate the avoided deforestation impact of these supply chain commitments.	2007-2014	No	Subnational	Yes	Quasi-experimental	We measured the effect of the agreements on forest cover between 2007 and 2014. Our counterfactual was the deforestation trend before the policy was applied in slaughterhouse supply zones that were eventually affected by the agreements. This strategy helps to minimize the confounding effects of both firm-level decisions to sign agreements, as well as cattle-supplier decisions to sell to signatory…	NA	NA	Presence/absence of intervention	NA	Tropical & Subtropical Grasslands Savannas & Shrublands	NA	NA	The outcome of interest was if a point remained forested at the end of the year	Land use/Land cover	NA	Quantitative	To measure forest cover, we used PRODES deforestation maps (30 m resolution) created by the Brazilian Institution for Space Research (INPE).	NA	Leakage	Change in land and/or agricultural practices	Adoption of new practices or technology/cessation of current practices	Quantitative	same as primary outcome, different identification strategy	NA
43	Alix-Garcia, Jennifer; Gibbs, Holly K.	2017	Forest conservation effects of Brazil's zero deforestation cattle agreements undermined by leakage	Global Environmental Change	10.1016/j.gloenvcha.2017.08.009	Peer-reviewed published article	Department of Agricultural and Applied Economics, University of WisconsinMadison	Academic	United States	Brazil's zero deforestation agreements	legally binding "Terms of Adjustment of Conduct" ("MPF-TAC") agreements to stop purchasing from properties with deforestation above legal limits	Protection	Sub-national	since 2009	Brazil	Amazonian states of Mato Grosso and Par¬¥a.	No	Yes	Private sector standards and codes	Both agreements mandate meatpacking companies to block sales from properties with deforestation occurring after 2009, with accusations of slave labor, with embargoes for illegal deforestation, and those not eventually registered in the Rural Environmental Registry (CAR by its Portuguese acronym), a state registry which stores a map containing geo-referenced 4 property boundaries for satellite mon…	Our paper is the first to rigorously evaluate the avoided deforestation impact of these supply chain commitments.	2007-2014	No	Subnational	Yes	Quasi-experimental	We measured the effect of the agreements on forest cover between 2007 and 2014. Our counterfactual was the deforestation trend before the policy was applied in slaughterhouse supply zones that were eventually affected by the agreements. This strategy helps to minimize the confounding effects of both firm-level decisions to sign agreements, as well as cattle-supplier decisions to sell to signatory…	NA	NA	Before/after intervention	NA	Tropical & Subtropical Moist Broadleaf Forests	NA	NA	The outcome of interest was if a point remained forested at the end of the year	Land use/Land cover	NA	Quantitative	To measure forest cover, we used PRODES deforestation maps (30 m resolution) created by the Brazilian Institution for Space Research (INPE).	NA	Leakage	Change in land and/or agricultural practices	Adoption of new practices or technology/cessation of current practices	Quantitative	same as primary outcome, different identification strategy	NA
43	Alix-Garcia, Jennifer; Gibbs, Holly K.	2017	Forest conservation effects of Brazil's zero deforestation cattle agreements undermined by leakage	Global Environmental Change	10.1016/j.gloenvcha.2017.08.009	Peer-reviewed published article	Department of Agricultural and Applied Economics, University of WisconsinMadison	Academic	United States	Brazil's zero deforestation agreements	legally binding "Terms of Adjustment of Conduct" ("MPF-TAC") agreements to stop purchasing from properties with deforestation above legal limits	Protection	Sub-national	since 2009	Brazil	Amazonian states of Mato Grosso and Par¬¥a.	No	Yes	Private sector standards and codes	Both agreements mandate meatpacking companies to block sales from properties with deforestation occurring after 2009, with accusations of slave labor, with embargoes for illegal deforestation, and those not eventually registered in the Rural Environmental Registry (CAR by its Portuguese acronym), a state registry which stores a map containing geo-referenced 4 property boundaries for satellite mon…	Our paper is the first to rigorously evaluate the avoided deforestation impact of these supply chain commitments.	2007-2014	No	Subnational	Yes	Quasi-experimental	We measured the effect of the agreements on forest cover between 2007 and 2014. Our counterfactual was the deforestation trend before the policy was applied in slaughterhouse supply zones that were eventually affected by the agreements. This strategy helps to minimize the confounding effects of both firm-level decisions to sign agreements, as well as cattle-supplier decisions to sell to signatory…	NA	NA	Before/after intervention	NA	Tropical & Subtropical Grasslands Savannas & Shrublands	NA	NA	The outcome of interest was if a point remained forested at the end of the year	Land use/Land cover	NA	Quantitative	To measure forest cover, we used PRODES deforestation maps (30 m resolution) created by the Brazilian Institution for Space Research (INPE).	NA	Leakage	Change in land and/or agricultural practices	Adoption of new practices or technology/cessation of current practices	Quantitative	same as primary outcome, different identification strategy	NA
43	Alix-Garcia, Jennifer; Gibbs, Holly K.	2017	Forest conservation effects of Brazil's zero deforestation cattle agreements undermined by leakage	Global Environmental Change	10.1016/j.gloenvcha.2017.08.009	Peer-reviewed published article	Department of Agricultural and Applied Economics, University of WisconsinMadison	Academic	United States	Brazil's zero deforestation agreements	legally binding "Terms of Adjustment of Conduct" ("MPF-TAC") agreements to stop purchasing from properties with deforestation above legal limits	Protection	Sub-national	since 2009	Brazil	Amazonian states of Mato Grosso and Par¬¥a.	No	Yes	Private sector standards and codes	Both agreements mandate meatpacking companies to block sales from properties with deforestation occurring after 2009, with accusations of slave labor, with embargoes for illegal deforestation, and those not eventually registered in the Rural Environmental Registry (CAR by its Portuguese acronym), a state registry which stores a map containing geo-referenced 4 property boundaries for satellite mon…	Our paper is the first to rigorously evaluate the avoided deforestation impact of these supply chain commitments.	2007-2014	No	Subnational	Yes	Quasi-experimental	We measured the effect of the agreements on forest cover between 2007 and 2014. Our counterfactual was the deforestation trend before the policy was applied in slaughterhouse supply zones that were eventually affected by the agreements. This strategy helps to minimize the confounding effects of both firm-level decisions to sign agreements, as well as cattle-supplier decisions to sell to signatory…	NA	NA	Different types of interventions	NA	Tropical & Subtropical Moist Broadleaf Forests	NA	NA	The outcome of interest was if a point remained forested at the end of the year	Land use/Land cover	NA	Quantitative	To measure forest cover, we used PRODES deforestation maps (30 m resolution) created by the Brazilian Institution for Space Research (INPE).	NA	Leakage	Change in land and/or agricultural practices	Adoption of new practices or technology/cessation of current practices	Quantitative	same as primary outcome, different identification strategy	NA
43	Alix-Garcia, Jennifer; Gibbs, Holly K.	2017	Forest conservation effects of Brazil's zero deforestation cattle agreements undermined by leakage	Global Environmental Change	10.1016/j.gloenvcha.2017.08.009	Peer-reviewed published article	Department of Agricultural and Applied Economics, University of WisconsinMadison	Academic	United States	Brazil's zero deforestation agreements	legally binding "Terms of Adjustment of Conduct" ("MPF-TAC") agreements to stop purchasing from properties with deforestation above legal limits	Protection	Sub-national	since 2009	Brazil	Amazonian states of Mato Grosso and Par¬¥a.	No	Yes	Private sector standards and codes	Both agreements mandate meatpacking companies to block sales from properties with deforestation occurring after 2009, with accusations of slave labor, with embargoes for illegal deforestation, and those not eventually registered in the Rural Environmental Registry (CAR by its Portuguese acronym), a state registry which stores a map containing geo-referenced 4 property boundaries for satellite mon…	Our paper is the first to rigorously evaluate the avoided deforestation impact of these supply chain commitments.	2007-2014	No	Subnational	Yes	Quasi-experimental	We measured the effect of the agreements on forest cover between 2007 and 2014. Our counterfactual was the deforestation trend before the policy was applied in slaughterhouse supply zones that were eventually affected by the agreements. This strategy helps to minimize the confounding effects of both firm-level decisions to sign agreements, as well as cattle-supplier decisions to sell to signatory…	NA	NA	Different types of interventions	NA	Tropical & Subtropical Grasslands Savannas & Shrublands	NA	NA	The outcome of interest was if a point remained forested at the end of the year	Land use/Land cover	NA	Quantitative	To measure forest cover, we used PRODES deforestation maps (30 m resolution) created by the Brazilian Institution for Space Research (INPE).	NA	Leakage	Change in land and/or agricultural practices	Adoption of new practices or technology/cessation of current practices	Quantitative	same as primary outcome, different identification strategy	NA
43	Alix-Garcia, Jennifer; Gibbs, Holly K.	2017	Forest conservation effects of Brazil's zero deforestation cattle agreements undermined by leakage	Global Environmental Change	10.1016/j.gloenvcha.2017.08.009	Peer-reviewed published article	Department of Agricultural and Applied Economics, University of WisconsinMadison	Academic	United States	Brazil's zero deforestation agreements	legally binding "Terms of Adjustment of Conduct" ("MPF-TAC") agreements to stop purchasing from properties with deforestation above legal limits	Protection	Sub-national	since 2009	Brazil	Amazonian states of Mato Grosso and Par¬¥a.	No	Yes	Private sector standards and codes	Both agreements mandate meatpacking companies to block sales from properties with deforestation occurring after 2009, with accusations of slave labor, with embargoes for illegal deforestation, and those not eventually registered in the Rural Environmental Registry (CAR by its Portuguese acronym), a state registry which stores a map containing geo-referenced 4 property boundaries for satellite mon…	Our paper is the first to rigorously evaluate the avoided deforestation impact of these supply chain commitments.	2007-2014	No	Subnational	Yes	Quasi-experimental	We measured the effect of the agreements on forest cover between 2007 and 2014. Our counterfactual was the deforestation trend before the policy was applied in slaughterhouse supply zones that were eventually affected by the agreements. This strategy helps to minimize the confounding effects of both firm-level decisions to sign agreements, as well as cattle-supplier decisions to sell to signatory…	NA	NA	Different spatial sites of the same intervention	NA	Tropical & Subtropical Moist Broadleaf Forests	NA	NA	The outcome of interest was if a point remained forested at the end of the year	Land use/Land cover	NA	Quantitative	To measure forest cover, we used PRODES deforestation maps (30 m resolution) created by the Brazilian Institution for Space Research (INPE).	NA	Leakage	Change in land and/or agricultural practices	Adoption of new practices or technology/cessation of current practices	Quantitative	same as primary outcome, different identification strategy	NA
43	Alix-Garcia, Jennifer; Gibbs, Holly K.	2017	Forest conservation effects of Brazil's zero deforestation cattle agreements undermined by leakage	Global Environmental Change	10.1016/j.gloenvcha.2017.08.009	Peer-reviewed published article	Department of Agricultural and Applied Economics, University of WisconsinMadison	Academic	United States	Brazil's zero deforestation agreements	legally binding "Terms of Adjustment of Conduct" ("MPF-TAC") agreements to stop purchasing from properties with deforestation above legal limits	Protection	Sub-national	since 2009	Brazil	Amazonian states of Mato Grosso and Par¬¥a.	No	Yes	Private sector standards and codes	Both agreements mandate meatpacking companies to block sales from properties with deforestation occurring after 2009, with accusations of slave labor, with embargoes for illegal deforestation, and those not eventually registered in the Rural Environmental Registry (CAR by its Portuguese acronym), a state registry which stores a map containing geo-referenced 4 property boundaries for satellite mon…	Our paper is the first to rigorously evaluate the avoided deforestation impact of these supply chain commitments.	2007-2014	No	Subnational	Yes	Quasi-experimental	We measured the effect of the agreements on forest cover between 2007 and 2014. Our counterfactual was the deforestation trend before the policy was applied in slaughterhouse supply zones that were eventually affected by the agreements. This strategy helps to minimize the confounding effects of both firm-level decisions to sign agreements, as well as cattle-supplier decisions to sell to signatory…	NA	NA	Different spatial sites of the same intervention	NA	Tropical & Subtropical Grasslands Savannas & Shrublands	NA	NA	The outcome of interest was if a point remained forested at the end of the year	Land use/Land cover	NA	Quantitative	To measure forest cover, we used PRODES deforestation maps (30 m resolution) created by the Brazilian Institution for Space Research (INPE).	NA	Leakage	Change in land and/or agricultural practices	Adoption of new practices or technology/cessation of current practices	Quantitative	same as primary outcome, different identification strategy	NA
43	Alix-Garcia, Jennifer; Gibbs, Holly K.	2017	Forest conservation effects of Brazil's zero deforestation cattle agreements undermined by leakage	Global Environmental Change	10.1016/j.gloenvcha.2017.08.009	Peer-reviewed published article	Department of Agricultural and Applied Economics, University of WisconsinMadison	Academic	United States	Brazil's zero deforestation agreements	legally binding "Terms of Adjustment of Conduct" ("MPF-TAC") agreements to stop purchasing from properties with deforestation above legal limits	Protection	Sub-national	since 2009	Brazil	Amazonian states of Mato Grosso and Par¬¥a.	No	Yes	Private sector standards and codes	Both agreements mandate meatpacking companies to block sales from properties with deforestation occurring after 2009, with accusations of slave labor, with embargoes for illegal deforestation, and those not eventually registered in the Rural Environmental Registry (CAR by its Portuguese acronym), a state registry which stores a map containing geo-referenced 4 property boundaries for satellite mon…	Our paper is the first to rigorously evaluate the avoided deforestation impact of these supply chain commitments.	2007-2014	No	Subnational	Yes	Quasi-experimental	We measured the effect of the agreements on forest cover between 2007 and 2014. Our counterfactual was the deforestation trend before the policy was applied in slaughterhouse supply zones that were eventually affected by the agreements. This strategy helps to minimize the confounding effects of both firm-level decisions to sign agreements, as well as cattle-supplier decisions to sell to signatory…	NA	NA	Across time	NA	Tropical & Subtropical Moist Broadleaf Forests	NA	NA	The outcome of interest was if a point remained forested at the end of the year	Land use/Land cover	NA	Quantitative	To measure forest cover, we used PRODES deforestation maps (30 m resolution) created by the Brazilian Institution for Space Research (INPE).	NA	Leakage	Change in land and/or agricultural practices	Adoption of new practices or technology/cessation of current practices	Quantitative	same as primary outcome, different identification strategy	NA
43	Alix-Garcia, Jennifer; Gibbs, Holly K.	2017	Forest conservation effects of Brazil's zero deforestation cattle agreements undermined by leakage	Global Environmental Change	10.1016/j.gloenvcha.2017.08.009	Peer-reviewed published article	Department of Agricultural and Applied Economics, University of WisconsinMadison	Academic	United States	Brazil's zero deforestation agreements	legally binding "Terms of Adjustment of Conduct" ("MPF-TAC") agreements to stop purchasing from properties with deforestation above legal limits	Protection	Sub-national	since 2009	Brazil	Amazonian states of Mato Grosso and Par¬¥a.	No	Yes	Private sector standards and codes	Both agreements mandate meatpacking companies to block sales from properties with deforestation occurring after 2009, with accusations of slave labor, with embargoes for illegal deforestation, and those not eventually registered in the Rural Environmental Registry (CAR by its Portuguese acronym), a state registry which stores a map containing geo-referenced 4 property boundaries for satellite mon…	Our paper is the first to rigorously evaluate the avoided deforestation impact of these supply chain commitments.	2007-2014	No	Subnational	Yes	Quasi-experimental	We measured the effect of the agreements on forest cover between 2007 and 2014. Our counterfactual was the deforestation trend before the policy was applied in slaughterhouse supply zones that were eventually affected by the agreements. This strategy helps to minimize the confounding effects of both firm-level decisions to sign agreements, as well as cattle-supplier decisions to sell to signatory…	NA	NA	Across time	NA	Tropical & Subtropical Grasslands Savannas & Shrublands	NA	NA	The outcome of interest was if a point remained forested at the end of the year	Land use/Land cover	NA	Quantitative	To measure forest cover, we used PRODES deforestation maps (30 m resolution) created by the Brazilian Institution for Space Research (INPE).	NA	Leakage	Change in land and/or agricultural practices	Adoption of new practices or technology/cessation of current practices	Quantitative	same as primary outcome, different identification strategy	NA
43	Alix-Garcia, Jennifer; Gibbs, Holly K.	2017	Forest conservation effects of Brazil's zero deforestation cattle agreements undermined by leakage	Global Environmental Change	10.1016/j.gloenvcha.2017.08.009	Peer-reviewed published article	Department of Agricultural and Applied Economics, University of WisconsinMadison	Academic	United States	Brazil's zero deforestation agreements	legally binding "Terms of Adjustment of Conduct" ("MPF-TAC") agreements to stop purchasing from properties with deforestation above legal limits	Protection	Sub-national	since 2009	Brazil	Amazonian states of Mato Grosso and Par¬¥a.	No	Yes	Compliance and enforcement	Both agreements mandate meatpacking companies to block sales from properties with deforestation occurring after 2009, with accusations of slave labor, with embargoes for illegal deforestation, and those not eventually registered in the Rural Environmental Registry (CAR by its Portuguese acronym), a state registry which stores a map containing geo-referenced 4 property boundaries for satellite mon…	Our paper is the first to rigorously evaluate the avoided deforestation impact of these supply chain commitments.	2007-2014	No	Subnational	Yes	Quasi-experimental	We measured the effect of the agreements on forest cover between 2007 and 2014. Our counterfactual was the deforestation trend before the policy was applied in slaughterhouse supply zones that were eventually affected by the agreements. This strategy helps to minimize the confounding effects of both firm-level decisions to sign agreements, as well as cattle-supplier decisions to sell to signatory…	NA	NA	Presence/absence of intervention	NA	Tropical & Subtropical Moist Broadleaf Forests	NA	NA	The outcome of interest was if a point remained forested at the end of the year	Land use/Land cover	NA	Quantitative	To measure forest cover, we used PRODES deforestation maps (30 m resolution) created by the Brazilian Institution for Space Research (INPE).	NA	Leakage	Change in land and/or agricultural practices	Adoption of new practices or technology/cessation of current practices	Quantitative	same as primary outcome, different identification strategy	NA
43	Alix-Garcia, Jennifer; Gibbs, Holly K.	2017	Forest conservation effects of Brazil's zero deforestation cattle agreements undermined by leakage	Global Environmental Change	10.1016/j.gloenvcha.2017.08.009	Peer-reviewed published article	Department of Agricultural and Applied Economics, University of WisconsinMadison	Academic	United States	Brazil's zero deforestation agreements	legally binding "Terms of Adjustment of Conduct" ("MPF-TAC") agreements to stop purchasing from properties with deforestation above legal limits	Protection	Sub-national	since 2009	Brazil	Amazonian states of Mato Grosso and Par¬¥a.	No	Yes	Compliance and enforcement	Both agreements mandate meatpacking companies to block sales from properties with deforestation occurring after 2009, with accusations of slave labor, with embargoes for illegal deforestation, and those not eventually registered in the Rural Environmental Registry (CAR by its Portuguese acronym), a state registry which stores a map containing geo-referenced 4 property boundaries for satellite mon…	Our paper is the first to rigorously evaluate the avoided deforestation impact of these supply chain commitments.	2007-2014	No	Subnational	Yes	Quasi-experimental	We measured the effect of the agreements on forest cover between 2007 and 2014. Our counterfactual was the deforestation trend before the policy was applied in slaughterhouse supply zones that were eventually affected by the agreements. This strategy helps to minimize the confounding effects of both firm-level decisions to sign agreements, as well as cattle-supplier decisions to sell to signatory…	NA	NA	Presence/absence of intervention	NA	Tropical & Subtropical Grasslands Savannas & Shrublands	NA	NA	The outcome of interest was if a point remained forested at the end of the year	Land use/Land cover	NA	Quantitative	To measure forest cover, we used PRODES deforestation maps (30 m resolution) created by the Brazilian Institution for Space Research (INPE).	NA	Leakage	Change in land and/or agricultural practices	Adoption of new practices or technology/cessation of current practices	Quantitative	same as primary outcome, different identification strategy	NA
43	Alix-Garcia, Jennifer; Gibbs, Holly K.	2017	Forest conservation effects of Brazil's zero deforestation cattle agreements undermined by leakage	Global Environmental Change	10.1016/j.gloenvcha.2017.08.009	Peer-reviewed published article	Department of Agricultural and Applied Economics, University of WisconsinMadison	Academic	United States	Brazil's zero deforestation agreements	legally binding "Terms of Adjustment of Conduct" ("MPF-TAC") agreements to stop purchasing from properties with deforestation above legal limits	Protection	Sub-national	since 2009	Brazil	Amazonian states of Mato Grosso and Par¬¥a.	No	Yes	Compliance and enforcement	Both agreements mandate meatpacking companies to block sales from properties with deforestation occurring after 2009, with accusations of slave labor, with embargoes for illegal deforestation, and those not eventually registered in the Rural Environmental Registry (CAR by its Portuguese acronym), a state registry which stores a map containing geo-referenced 4 property boundaries for satellite mon…	Our paper is the first to rigorously evaluate the avoided deforestation impact of these supply chain commitments.	2007-2014	No	Subnational	Yes	Quasi-experimental	We measured the effect of the agreements on forest cover between 2007 and 2014. Our counterfactual was the deforestation trend before the policy was applied in slaughterhouse supply zones that were eventually affected by the agreements. This strategy helps to minimize the confounding effects of both firm-level decisions to sign agreements, as well as cattle-supplier decisions to sell to signatory…	NA	NA	Before/after intervention	NA	Tropical & Subtropical Moist Broadleaf Forests	NA	NA	The outcome of interest was if a point remained forested at the end of the year	Land use/Land cover	NA	Quantitative	To measure forest cover, we used PRODES deforestation maps (30 m resolution) created by the Brazilian Institution for Space Research (INPE).	NA	Leakage	Change in land and/or agricultural practices	Adoption of new practices or technology/cessation of current practices	Quantitative	same as primary outcome, different identification strategy	NA
43	Alix-Garcia, Jennifer; Gibbs, Holly K.	2017	Forest conservation effects of Brazil's zero deforestation cattle agreements undermined by leakage	Global Environmental Change	10.1016/j.gloenvcha.2017.08.009	Peer-reviewed published article	Department of Agricultural and Applied Economics, University of WisconsinMadison	Academic	United States	Brazil's zero deforestation agreements	legally binding "Terms of Adjustment of Conduct" ("MPF-TAC") agreements to stop purchasing from properties with deforestation above legal limits	Protection	Sub-national	since 2009	Brazil	Amazonian states of Mato Grosso and Par¬¥a.	No	Yes	Compliance and enforcement	Both agreements mandate meatpacking companies to block sales from properties with deforestation occurring after 2009, with accusations of slave labor, with embargoes for illegal deforestation, and those not eventually registered in the Rural Environmental Registry (CAR by its Portuguese acronym), a state registry which stores a map containing geo-referenced 4 property boundaries for satellite mon…	Our paper is the first to rigorously evaluate the avoided deforestation impact of these supply chain commitments.	2007-2014	No	Subnational	Yes	Quasi-experimental	We measured the effect of the agreements on forest cover between 2007 and 2014. Our counterfactual was the deforestation trend before the policy was applied in slaughterhouse supply zones that were eventually affected by the agreements. This strategy helps to minimize the confounding effects of both firm-level decisions to sign agreements, as well as cattle-supplier decisions to sell to signatory…	NA	NA	Before/after intervention	NA	Tropical & Subtropical Grasslands Savannas & Shrublands	NA	NA	The outcome of interest was if a point remained forested at the end of the year	Land use/Land cover	NA	Quantitative	To measure forest cover, we used PRODES deforestation maps (30 m resolution) created by the Brazilian Institution for Space Research (INPE).	NA	Leakage	Change in land and/or agricultural practices	Adoption of new practices or technology/cessation of current practices	Quantitative	same as primary outcome, different identification strategy	NA
43	Alix-Garcia, Jennifer; Gibbs, Holly K.	2017	Forest conservation effects of Brazil's zero deforestation cattle agreements undermined by leakage	Global Environmental Change	10.1016/j.gloenvcha.2017.08.009	Peer-reviewed published article	Department of Agricultural and Applied Economics, University of WisconsinMadison	Academic	United States	Brazil's zero deforestation agreements	legally binding "Terms of Adjustment of Conduct" ("MPF-TAC") agreements to stop purchasing from properties with deforestation above legal limits	Protection	Sub-national	since 2009	Brazil	Amazonian states of Mato Grosso and Par¬¥a.	No	Yes	Compliance and enforcement	Both agreements mandate meatpacking companies to block sales from properties with deforestation occurring after 2009, with accusations of slave labor, with embargoes for illegal deforestation, and those not eventually registered in the Rural Environmental Registry (CAR by its Portuguese acronym), a state registry which stores a map containing geo-referenced 4 property boundaries for satellite mon…	Our paper is the first to rigorously evaluate the avoided deforestation impact of these supply chain commitments.	2007-2014	No	Subnational	Yes	Quasi-experimental	We measured the effect of the agreements on forest cover between 2007 and 2014. Our counterfactual was the deforestation trend before the policy was applied in slaughterhouse supply zones that were eventually affected by the agreements. This strategy helps to minimize the confounding effects of both firm-level decisions to sign agreements, as well as cattle-supplier decisions to sell to signatory…	NA	NA	Different types of interventions	NA	Tropical & Subtropical Moist Broadleaf Forests	NA	NA	The outcome of interest was if a point remained forested at the end of the year	Land use/Land cover	NA	Quantitative	To measure forest cover, we used PRODES deforestation maps (30 m resolution) created by the Brazilian Institution for Space Research (INPE).	NA	Leakage	Change in land and/or agricultural practices	Adoption of new practices or technology/cessation of current practices	Quantitative	same as primary outcome, different identification strategy	NA
43	Alix-Garcia, Jennifer; Gibbs, Holly K.	2017	Forest conservation effects of Brazil's zero deforestation cattle agreements undermined by leakage	Global Environmental Change	10.1016/j.gloenvcha.2017.08.009	Peer-reviewed published article	Department of Agricultural and Applied Economics, University of WisconsinMadison	Academic	United States	Brazil's zero deforestation agreements	legally binding "Terms of Adjustment of Conduct" ("MPF-TAC") agreements to stop purchasing from properties with deforestation above legal limits	Protection	Sub-national	since 2009	Brazil	Amazonian states of Mato Grosso and Par¬¥a.	No	Yes	Compliance and enforcement	Both agreements mandate meatpacking companies to block sales from properties with deforestation occurring after 2009, with accusations of slave labor, with embargoes for illegal deforestation, and those not eventually registered in the Rural Environmental Registry (CAR by its Portuguese acronym), a state registry which stores a map containing geo-referenced 4 property boundaries for satellite mon…	Our paper is the first to rigorously evaluate the avoided deforestation impact of these supply chain commitments.	2007-2014	No	Subnational	Yes	Quasi-experimental	We measured the effect of the agreements on forest cover between 2007 and 2014. Our counterfactual was the deforestation trend before the policy was applied in slaughterhouse supply zones that were eventually affected by the agreements. This strategy helps to minimize the confounding effects of both firm-level decisions to sign agreements, as well as cattle-supplier decisions to sell to signatory…	NA	NA	Different types of interventions	NA	Tropical & Subtropical Grasslands Savannas & Shrublands	NA	NA	The outcome of interest was if a point remained forested at the end of the year	Land use/Land cover	NA	Quantitative	To measure forest cover, we used PRODES deforestation maps (30 m resolution) created by the Brazilian Institution for Space Research (INPE).	NA	Leakage	Change in land and/or agricultural practices	Adoption of new practices or technology/cessation of current practices	Quantitative	same as primary outcome, different identification strategy	NA
43	Alix-Garcia, Jennifer; Gibbs, Holly K.	2017	Forest conservation effects of Brazil's zero deforestation cattle agreements undermined by leakage	Global Environmental Change	10.1016/j.gloenvcha.2017.08.009	Peer-reviewed published article	Department of Agricultural and Applied Economics, University of WisconsinMadison	Academic	United States	Brazil's zero deforestation agreements	legally binding "Terms of Adjustment of Conduct" ("MPF-TAC") agreements to stop purchasing from properties with deforestation above legal limits	Protection	Sub-national	since 2009	Brazil	Amazonian states of Mato Grosso and Par¬¥a.	No	Yes	Compliance and enforcement	Both agreements mandate meatpacking companies to block sales from properties with deforestation occurring after 2009, with accusations of slave labor, with embargoes for illegal deforestation, and those not eventually registered in the Rural Environmental Registry (CAR by its Portuguese acronym), a state registry which stores a map containing geo-referenced 4 property boundaries for satellite mon…	Our paper is the first to rigorously evaluate the avoided deforestation impact of these supply chain commitments.	2007-2014	No	Subnational	Yes	Quasi-experimental	We measured the effect of the agreements on forest cover between 2007 and 2014. Our counterfactual was the deforestation trend before the policy was applied in slaughterhouse supply zones that were eventually affected by the agreements. This strategy helps to minimize the confounding effects of both firm-level decisions to sign agreements, as well as cattle-supplier decisions to sell to signatory…	NA	NA	Different spatial sites of the same intervention	NA	Tropical & Subtropical Moist Broadleaf Forests	NA	NA	The outcome of interest was if a point remained forested at the end of the year	Land use/Land cover	NA	Quantitative	To measure forest cover, we used PRODES deforestation maps (30 m resolution) created by the Brazilian Institution for Space Research (INPE).	NA	Leakage	Change in land and/or agricultural practices	Adoption of new practices or technology/cessation of current practices	Quantitative	same as primary outcome, different identification strategy	NA
43	Alix-Garcia, Jennifer; Gibbs, Holly K.	2017	Forest conservation effects of Brazil's zero deforestation cattle agreements undermined by leakage	Global Environmental Change	10.1016/j.gloenvcha.2017.08.009	Peer-reviewed published article	Department of Agricultural and Applied Economics, University of WisconsinMadison	Academic	United States	Brazil's zero deforestation agreements	legally binding "Terms of Adjustment of Conduct" ("MPF-TAC") agreements to stop purchasing from properties with deforestation above legal limits	Protection	Sub-national	since 2009	Brazil	Amazonian states of Mato Grosso and Par¬¥a.	No	Yes	Compliance and enforcement	Both agreements mandate meatpacking companies to block sales from properties with deforestation occurring after 2009, with accusations of slave labor, with embargoes for illegal deforestation, and those not eventually registered in the Rural Environmental Registry (CAR by its Portuguese acronym), a state registry which stores a map containing geo-referenced 4 property boundaries for satellite mon…	Our paper is the first to rigorously evaluate the avoided deforestation impact of these supply chain commitments.	2007-2014	No	Subnational	Yes	Quasi-experimental	We measured the effect of the agreements on forest cover between 2007 and 2014. Our counterfactual was the deforestation trend before the policy was applied in slaughterhouse supply zones that were eventually affected by the agreements. This strategy helps to minimize the confounding effects of both firm-level decisions to sign agreements, as well as cattle-supplier decisions to sell to signatory…	NA	NA	Different spatial sites of the same intervention	NA	Tropical & Subtropical Grasslands Savannas & Shrublands	NA	NA	The outcome of interest was if a point remained forested at the end of the year	Land use/Land cover	NA	Quantitative	To measure forest cover, we used PRODES deforestation maps (30 m resolution) created by the Brazilian Institution for Space Research (INPE).	NA	Leakage	Change in land and/or agricultural practices	Adoption of new practices or technology/cessation of current practices	Quantitative	same as primary outcome, different identification strategy	NA
43	Alix-Garcia, Jennifer; Gibbs, Holly K.	2017	Forest conservation effects of Brazil's zero deforestation cattle agreements undermined by leakage	Global Environmental Change	10.1016/j.gloenvcha.2017.08.009	Peer-reviewed published article	Department of Agricultural and Applied Economics, University of WisconsinMadison	Academic	United States	Brazil's zero deforestation agreements	legally binding "Terms of Adjustment of Conduct" ("MPF-TAC") agreements to stop purchasing from properties with deforestation above legal limits	Protection	Sub-national	since 2009	Brazil	Amazonian states of Mato Grosso and Par¬¥a.	No	Yes	Compliance and enforcement	Both agreements mandate meatpacking companies to block sales from properties with deforestation occurring after 2009, with accusations of slave labor, with embargoes for illegal deforestation, and those not eventually registered in the Rural Environmental Registry (CAR by its Portuguese acronym), a state registry which stores a map containing geo-referenced 4 property boundaries for satellite mon…	Our paper is the first to rigorously evaluate the avoided deforestation impact of these supply chain commitments.	2007-2014	No	Subnational	Yes	Quasi-experimental	We measured the effect of the agreements on forest cover between 2007 and 2014. Our counterfactual was the deforestation trend before the policy was applied in slaughterhouse supply zones that were eventually affected by the agreements. This strategy helps to minimize the confounding effects of both firm-level decisions to sign agreements, as well as cattle-supplier decisions to sell to signatory…	NA	NA	Across time	NA	Tropical & Subtropical Moist Broadleaf Forests	NA	NA	The outcome of interest was if a point remained forested at the end of the year	Land use/Land cover	NA	Quantitative	To measure forest cover, we used PRODES deforestation maps (30 m resolution) created by the Brazilian Institution for Space Research (INPE).	NA	Leakage	Change in land and/or agricultural practices	Adoption of new practices or technology/cessation of current practices	Quantitative	same as primary outcome, different identification strategy	NA
43	Alix-Garcia, Jennifer; Gibbs, Holly K.	2017	Forest conservation effects of Brazil's zero deforestation cattle agreements undermined by leakage	Global Environmental Change	10.1016/j.gloenvcha.2017.08.009	Peer-reviewed published article	Department of Agricultural and Applied Economics, University of WisconsinMadison	Academic	United States	Brazil's zero deforestation agreements	legally binding "Terms of Adjustment of Conduct" ("MPF-TAC") agreements to stop purchasing from properties with deforestation above legal limits	Protection	Sub-national	since 2009	Brazil	Amazonian states of Mato Grosso and Par¬¥a.	No	Yes	Compliance and enforcement	Both agreements mandate meatpacking companies to block sales from properties with deforestation occurring after 2009, with accusations of slave labor, with embargoes for illegal deforestation, and those not eventually registered in the Rural Environmental Registry (CAR by its Portuguese acronym), a state registry which stores a map containing geo-referenced 4 property boundaries for satellite mon…	Our paper is the first to rigorously evaluate the avoided deforestation impact of these supply chain commitments.	2007-2014	No	Subnational	Yes	Quasi-experimental	We measured the effect of the agreements on forest cover between 2007 and 2014. Our counterfactual was the deforestation trend before the policy was applied in slaughterhouse supply zones that were eventually affected by the agreements. This strategy helps to minimize the confounding effects of both firm-level decisions to sign agreements, as well as cattle-supplier decisions to sell to signatory…	NA	NA	Across time	NA	Tropical & Subtropical Grasslands Savannas & Shrublands	NA	NA	The outcome of interest was if a point remained forested at the end of the year	Land use/Land cover	NA	Quantitative	To measure forest cover, we used PRODES deforestation maps (30 m resolution) created by the Brazilian Institution for Space Research (INPE).	NA	Leakage	Change in land and/or agricultural practices	Adoption of new practices or technology/cessation of current practices	Quantitative	same as primary outcome, different identification strategy	NA
76	Nolte, Christoph; Gobbi, Beatriz; le Polain de Waroux, Yann; Piquer-Rodríguez, María; Butsic, Van; Lambin, Eric F.	2017	Decentralized Land Use Zoning Reduces Large-scale Deforestation in a Major Agricultural Frontier	Ecological Economics	10.1016/j.ecolecon.2017.02.009	Peer-reviewed published article	School of Earth, Energy & Environmental Sciences, Stanford University, 473 Via Ortega, Stanford, CA 94305, United StatesbWoods Institute for the Environment, Stanford University, 473 Via Ortega, Stanford, CA 94305, United StatescDepartment of Earth & Environment, Boston University, 685 Commonwealth Ave., Boston, MA 02215, United States	Academic	Belgium	land use zoning of remaining forest in the Dry Chaco	the Forest Law, obliged provinces to conduct a land useplanning process with the goal to categorize all remaining native forestsinto three zones with different levels of protection	Protection	National	2001-2014	Argentina	Our study area encompasses the Dry Chaco ecoregion of three prov-inces: Salta, Santiago del Estero, and Chaco, an area of approximately 276,000 km2	No	No	NA	NA	We use data from 30,126 properties in the provinces of Salta, Santiago del Estero, and Chaco, and a rigorous counterfactual estimationstrategy to quantify the extent to which adopted zoning plans affected deforestation.	2001-2014	No	Regional	Yes	Quasi-experimental	We use the official land use zoning maps of the Forest Law of eachprovince to categorize properties into three groups (red, yellow, orgreen), ascribing categories as a function of thezone that covers the ma-jority of the property's remaining forest. We measure deforestation asthe percentage of a property's area thatwas deforested within any given time period, using a hand-digitizeddataset of obse…	NA	We define treated units as properties whose forests were predomi-nantly situated in a stricter zone (red or yellow), and control units asproperties whose forests were predominantly situated in a less strictzone (yellow or green).	Presence/absence of intervention	This results in three pairwise comparisons(red to yellow, yellow to green, red to green) for each province. To estimate the impact of stricter zones on deforestation, we use aDID estimator comparing deforestation rates between pre-treatment(2001-2006) and post-treatment (2010-2014) years on treated prop-erties vs. matchedcontrols. In addition,we test for the possible presenceof pre-emptive cleari…	Tropical & Subtropical Grasslands Savannas & Shrublands	NA	NA	We combine nearest-neighbor covariate matching with a differ-ences-in-differences (DID) estimator to assess the impact of provin-cial-level land use zonation on property-level deforestation.	Land use/Land cover	Land cover	Quantitative	We measure deforestation asthe percentage of a property's area thatwas deforested within any given time period, using a hand-digitizeddataset of observed annual anthropogenic forest conversion in the DryChaco (Vallejos et al., 2015). The dataset is based on visual interpreta-tion on LandSat imagery, and infers anthropogenic forest conversionto cropland and pasture from the spatial shapes of conve…	In Salta and Chaco, our estimates suggest that yellow zones signifi-cantly reduced deforestation if compared to green zones. In Salta, wefind that red zones also significantly reduced deforestation as comparedto green zones. Deforestation rates on matched green properties in-creased noticeably after the adoption of zoning plans (Figs. 4 and 6,Panels D). No significant impact estimates of red vs. …	NA	NA	NA	NA	NA	NA
76	Nolte, Christoph; Gobbi, Beatriz; le Polain de Waroux, Yann; Piquer-Rodríguez, María; Butsic, Van; Lambin, Eric F.	2017	Decentralized Land Use Zoning Reduces Large-scale Deforestation in a Major Agricultural Frontier	Ecological Economics	10.1016/j.ecolecon.2017.02.009	Peer-reviewed published article	School of Earth, Energy & Environmental Sciences, Stanford University, 473 Via Ortega, Stanford, CA 94305, United StatesbWoods Institute for the Environment, Stanford University, 473 Via Ortega, Stanford, CA 94305, United StatescDepartment of Earth & Environment, Boston University, 685 Commonwealth Ave., Boston, MA 02215, United States	Academic	Belgium	land use zoning of remaining forest in the Dry Chaco	the Forest Law, obliged provinces to conduct a land useplanning process with the goal to categorize all remaining native forestsinto three zones with different levels of protection	Protection	National	2001-2014	Argentina	Our study area encompasses the Dry Chaco ecoregion of three prov-inces: Salta, Santiago del Estero, and Chaco, an area of approximately 276,000 km2	No	No	NA	NA	We use data from 30,126 properties in the provinces of Salta, Santiago del Estero, and Chaco, and a rigorous counterfactual estimationstrategy to quantify the extent to which adopted zoning plans affected deforestation.	2001-2014	No	Regional	Yes	Quasi-experimental	We use the official land use zoning maps of the Forest Law of eachprovince to categorize properties into three groups (red, yellow, orgreen), ascribing categories as a function of thezone that covers the ma-jority of the property's remaining forest. We measure deforestation asthe percentage of a property's area thatwas deforested within any given time period, using a hand-digitizeddataset of obse…	NA	We define treated units as properties whose forests were predomi-nantly situated in a stricter zone (red or yellow), and control units asproperties whose forests were predominantly situated in a less strictzone (yellow or green).	Different projects of the same intervention type	This results in three pairwise comparisons(red to yellow, yellow to green, red to green) for each province. To estimate the impact of stricter zones on deforestation, we use aDID estimator comparing deforestation rates between pre-treatment(2001-2006) and post-treatment (2010-2014) years on treated prop-erties vs. matchedcontrols. In addition,we test for the possible presenceof pre-emptive cleari…	Tropical & Subtropical Grasslands Savannas & Shrublands	NA	NA	We combine nearest-neighbor covariate matching with a differ-ences-in-differences (DID) estimator to assess the impact of provin-cial-level land use zonation on property-level deforestation.	Land use/Land cover	Land cover	Quantitative	We measure deforestation asthe percentage of a property's area thatwas deforested within any given time period, using a hand-digitizeddataset of observed annual anthropogenic forest conversion in the DryChaco (Vallejos et al., 2015). The dataset is based on visual interpreta-tion on LandSat imagery, and infers anthropogenic forest conversionto cropland and pasture from the spatial shapes of conve…	In Salta and Chaco, our estimates suggest that yellow zones signifi-cantly reduced deforestation if compared to green zones. In Salta, wefind that red zones also significantly reduced deforestation as comparedto green zones. Deforestation rates on matched green properties in-creased noticeably after the adoption of zoning plans (Figs. 4 and 6,Panels D). No significant impact estimates of red vs. …	NA	NA	NA	NA	NA	NA
76	Nolte, Christoph; Gobbi, Beatriz; le Polain de Waroux, Yann; Piquer-Rodríguez, María; Butsic, Van; Lambin, Eric F.	2017	Decentralized Land Use Zoning Reduces Large-scale Deforestation in a Major Agricultural Frontier	Ecological Economics	10.1016/j.ecolecon.2017.02.009	Peer-reviewed published article	School of Earth, Energy & Environmental Sciences, Stanford University, 473 Via Ortega, Stanford, CA 94305, United StatesbWoods Institute for the Environment, Stanford University, 473 Via Ortega, Stanford, CA 94305, United StatescDepartment of Earth & Environment, Boston University, 685 Commonwealth Ave., Boston, MA 02215, United States	Academic	Belgium	land use zoning of remaining forest in the Dry Chaco	the Forest Law, obliged provinces to conduct a land useplanning process with the goal to categorize all remaining native forestsinto three zones with different levels of protection	Protection	National	2001-2014	Argentina	Our study area encompasses the Dry Chaco ecoregion of three prov-inces: Salta, Santiago del Estero, and Chaco, an area of approximately 276,000 km2	No	No	NA	NA	We use data from 30,126 properties in the provinces of Salta, Santiago del Estero, and Chaco, and a rigorous counterfactual estimationstrategy to quantify the extent to which adopted zoning plans affected deforestation.	2001-2014	No	Regional	Yes	Quasi-experimental	We use the official land use zoning maps of the Forest Law of eachprovince to categorize properties into three groups (red, yellow, orgreen), ascribing categories as a function of thezone that covers the ma-jority of the property's remaining forest. We measure deforestation asthe percentage of a property's area thatwas deforested within any given time period, using a hand-digitizeddataset of obse…	NA	We define treated units as properties whose forests were predomi-nantly situated in a stricter zone (red or yellow), and control units asproperties whose forests were predominantly situated in a less strictzone (yellow or green).	Different types of interventions	This results in three pairwise comparisons(red to yellow, yellow to green, red to green) for each province. To estimate the impact of stricter zones on deforestation, we use aDID estimator comparing deforestation rates between pre-treatment(2001-2006) and post-treatment (2010-2014) years on treated prop-erties vs. matchedcontrols. In addition,we test for the possible presenceof pre-emptive cleari…	Tropical & Subtropical Grasslands Savannas & Shrublands	NA	NA	We combine nearest-neighbor covariate matching with a differ-ences-in-differences (DID) estimator to assess the impact of provin-cial-level land use zonation on property-level deforestation.	Land use/Land cover	Land cover	Quantitative	We measure deforestation asthe percentage of a property's area thatwas deforested within any given time period, using a hand-digitizeddataset of observed annual anthropogenic forest conversion in the DryChaco (Vallejos et al., 2015). The dataset is based on visual interpreta-tion on LandSat imagery, and infers anthropogenic forest conversionto cropland and pasture from the spatial shapes of conve…	In Salta and Chaco, our estimates suggest that yellow zones signifi-cantly reduced deforestation if compared to green zones. In Salta, wefind that red zones also significantly reduced deforestation as comparedto green zones. Deforestation rates on matched green properties in-creased noticeably after the adoption of zoning plans (Figs. 4 and 6,Panels D). No significant impact estimates of red vs. …	NA	NA	NA	NA	NA	NA
76	Nolte, Christoph; Gobbi, Beatriz; le Polain de Waroux, Yann; Piquer-Rodríguez, María; Butsic, Van; Lambin, Eric F.	2017	Decentralized Land Use Zoning Reduces Large-scale Deforestation in a Major Agricultural Frontier	Ecological Economics	10.1016/j.ecolecon.2017.02.009	Peer-reviewed published article	School of Earth, Energy & Environmental Sciences, Stanford University, 473 Via Ortega, Stanford, CA 94305, United StatesbWoods Institute for the Environment, Stanford University, 473 Via Ortega, Stanford, CA 94305, United StatescDepartment of Earth & Environment, Boston University, 685 Commonwealth Ave., Boston, MA 02215, United States	Academic	Belgium	land use zoning of remaining forest in the Dry Chaco	the Forest Law, obliged provinces to conduct a land useplanning process with the goal to categorize all remaining native forestsinto three zones with different levels of protection	Protection	National	2001-2014	Argentina	Our study area encompasses the Dry Chaco ecoregion of three prov-inces: Salta, Santiago del Estero, and Chaco, an area of approximately 276,000 km2	No	No	NA	NA	We use data from 30,126 properties in the provinces of Salta, Santiago del Estero, and Chaco, and a rigorous counterfactual estimationstrategy to quantify the extent to which adopted zoning plans affected deforestation.	2001-2014	No	Regional	Yes	Quasi-experimental	We use the official land use zoning maps of the Forest Law of eachprovince to categorize properties into three groups (red, yellow, orgreen), ascribing categories as a function of thezone that covers the ma-jority of the property's remaining forest. We measure deforestation asthe percentage of a property's area thatwas deforested within any given time period, using a hand-digitizeddataset of obse…	NA	We define treated units as properties whose forests were predomi-nantly situated in a stricter zone (red or yellow), and control units asproperties whose forests were predominantly situated in a less strictzone (yellow or green).	Across time	This results in three pairwise comparisons(red to yellow, yellow to green, red to green) for each province. To estimate the impact of stricter zones on deforestation, we use aDID estimator comparing deforestation rates between pre-treatment(2001-2006) and post-treatment (2010-2014) years on treated prop-erties vs. matchedcontrols. In addition,we test for the possible presenceof pre-emptive cleari…	Tropical & Subtropical Grasslands Savannas & Shrublands	NA	NA	We combine nearest-neighbor covariate matching with a differ-ences-in-differences (DID) estimator to assess the impact of provin-cial-level land use zonation on property-level deforestation.	Land use/Land cover	Land cover	Quantitative	We measure deforestation asthe percentage of a property's area thatwas deforested within any given time period, using a hand-digitizeddataset of observed annual anthropogenic forest conversion in the DryChaco (Vallejos et al., 2015). The dataset is based on visual interpreta-tion on LandSat imagery, and infers anthropogenic forest conversionto cropland and pasture from the spatial shapes of conve…	In Salta and Chaco, our estimates suggest that yellow zones signifi-cantly reduced deforestation if compared to green zones. In Salta, wefind that red zones also significantly reduced deforestation as comparedto green zones. Deforestation rates on matched green properties in-creased noticeably after the adoption of zoning plans (Figs. 4 and 6,Panels D). No significant impact estimates of red vs. …	NA	NA	NA	NA	NA	NA
76	Nolte, Christoph; Gobbi, Beatriz; le Polain de Waroux, Yann; Piquer-Rodríguez, María; Butsic, Van; Lambin, Eric F.	2017	Decentralized Land Use Zoning Reduces Large-scale Deforestation in a Major Agricultural Frontier	Ecological Economics	10.1016/j.ecolecon.2017.02.009	Peer-reviewed published article	School of Earth, Energy & Environmental Sciences, Stanford University, 473 Via Ortega, Stanford, CA 94305, United StatesbWoods Institute for the Environment, Stanford University, 473 Via Ortega, Stanford, CA 94305, United StatescDepartment of Earth & Environment, Boston University, 685 Commonwealth Ave., Boston, MA 02215, United States	Academic	Belgium	land use zoning of remaining forest in the Dry Chaco	the Forest Law, obliged provinces to conduct a land useplanning process with the goal to categorize all remaining native forestsinto three zones with different levels of protection	Site/area management	National	2001-2014	Argentina	Our study area encompasses the Dry Chaco ecoregion of three prov-inces: Salta, Santiago del Estero, and Chaco, an area of approximately 276,000 km2	No	No	NA	NA	We use data from 30,126 properties in the provinces of Salta, Santiago del Estero, and Chaco, and a rigorous counterfactual estimationstrategy to quantify the extent to which adopted zoning plans affected deforestation.	2001-2014	No	Regional	Yes	Quasi-experimental	We use the official land use zoning maps of the Forest Law of eachprovince to categorize properties into three groups (red, yellow, orgreen), ascribing categories as a function of thezone that covers the ma-jority of the property's remaining forest. We measure deforestation asthe percentage of a property's area thatwas deforested within any given time period, using a hand-digitizeddataset of obse…	NA	We define treated units as properties whose forests were predomi-nantly situated in a stricter zone (red or yellow), and control units asproperties whose forests were predominantly situated in a less strictzone (yellow or green).	Presence/absence of intervention	This results in three pairwise comparisons(red to yellow, yellow to green, red to green) for each province. To estimate the impact of stricter zones on deforestation, we use aDID estimator comparing deforestation rates between pre-treatment(2001-2006) and post-treatment (2010-2014) years on treated prop-erties vs. matchedcontrols. In addition,we test for the possible presenceof pre-emptive cleari…	Tropical & Subtropical Grasslands Savannas & Shrublands	NA	NA	We combine nearest-neighbor covariate matching with a differ-ences-in-differences (DID) estimator to assess the impact of provin-cial-level land use zonation on property-level deforestation.	Land use/Land cover	Land cover	Quantitative	We measure deforestation asthe percentage of a property's area thatwas deforested within any given time period, using a hand-digitizeddataset of observed annual anthropogenic forest conversion in the DryChaco (Vallejos et al., 2015). The dataset is based on visual interpreta-tion on LandSat imagery, and infers anthropogenic forest conversionto cropland and pasture from the spatial shapes of conve…	In Salta and Chaco, our estimates suggest that yellow zones signifi-cantly reduced deforestation if compared to green zones. In Salta, wefind that red zones also significantly reduced deforestation as comparedto green zones. Deforestation rates on matched green properties in-creased noticeably after the adoption of zoning plans (Figs. 4 and 6,Panels D). No significant impact estimates of red vs. …	NA	NA	NA	NA	NA	NA
76	Nolte, Christoph; Gobbi, Beatriz; le Polain de Waroux, Yann; Piquer-Rodríguez, María; Butsic, Van; Lambin, Eric F.	2017	Decentralized Land Use Zoning Reduces Large-scale Deforestation in a Major Agricultural Frontier	Ecological Economics	10.1016/j.ecolecon.2017.02.009	Peer-reviewed published article	School of Earth, Energy & Environmental Sciences, Stanford University, 473 Via Ortega, Stanford, CA 94305, United StatesbWoods Institute for the Environment, Stanford University, 473 Via Ortega, Stanford, CA 94305, United StatescDepartment of Earth & Environment, Boston University, 685 Commonwealth Ave., Boston, MA 02215, United States	Academic	Belgium	land use zoning of remaining forest in the Dry Chaco	the Forest Law, obliged provinces to conduct a land useplanning process with the goal to categorize all remaining native forestsinto three zones with different levels of protection	Site/area management	National	2001-2014	Argentina	Our study area encompasses the Dry Chaco ecoregion of three prov-inces: Salta, Santiago del Estero, and Chaco, an area of approximately 276,000 km2	No	No	NA	NA	We use data from 30,126 properties in the provinces of Salta, Santiago del Estero, and Chaco, and a rigorous counterfactual estimationstrategy to quantify the extent to which adopted zoning plans affected deforestation.	2001-2014	No	Regional	Yes	Quasi-experimental	We use the official land use zoning maps of the Forest Law of eachprovince to categorize properties into three groups (red, yellow, orgreen), ascribing categories as a function of thezone that covers the ma-jority of the property's remaining forest. We measure deforestation asthe percentage of a property's area thatwas deforested within any given time period, using a hand-digitizeddataset of obse…	NA	We define treated units as properties whose forests were predomi-nantly situated in a stricter zone (red or yellow), and control units asproperties whose forests were predominantly situated in a less strictzone (yellow or green).	Different projects of the same intervention type	This results in three pairwise comparisons(red to yellow, yellow to green, red to green) for each province. To estimate the impact of stricter zones on deforestation, we use aDID estimator comparing deforestation rates between pre-treatment(2001-2006) and post-treatment (2010-2014) years on treated prop-erties vs. matchedcontrols. In addition,we test for the possible presenceof pre-emptive cleari…	Tropical & Subtropical Grasslands Savannas & Shrublands	NA	NA	We combine nearest-neighbor covariate matching with a differ-ences-in-differences (DID) estimator to assess the impact of provin-cial-level land use zonation on property-level deforestation.	Land use/Land cover	Land cover	Quantitative	We measure deforestation asthe percentage of a property's area thatwas deforested within any given time period, using a hand-digitizeddataset of observed annual anthropogenic forest conversion in the DryChaco (Vallejos et al., 2015). The dataset is based on visual interpreta-tion on LandSat imagery, and infers anthropogenic forest conversionto cropland and pasture from the spatial shapes of conve…	In Salta and Chaco, our estimates suggest that yellow zones signifi-cantly reduced deforestation if compared to green zones. In Salta, wefind that red zones also significantly reduced deforestation as comparedto green zones. Deforestation rates on matched green properties in-creased noticeably after the adoption of zoning plans (Figs. 4 and 6,Panels D). No significant impact estimates of red vs. …	NA	NA	NA	NA	NA	NA
76	Nolte, Christoph; Gobbi, Beatriz; le Polain de Waroux, Yann; Piquer-Rodríguez, María; Butsic, Van; Lambin, Eric F.	2017	Decentralized Land Use Zoning Reduces Large-scale Deforestation in a Major Agricultural Frontier	Ecological Economics	10.1016/j.ecolecon.2017.02.009	Peer-reviewed published article	School of Earth, Energy & Environmental Sciences, Stanford University, 473 Via Ortega, Stanford, CA 94305, United StatesbWoods Institute for the Environment, Stanford University, 473 Via Ortega, Stanford, CA 94305, United StatescDepartment of Earth & Environment, Boston University, 685 Commonwealth Ave., Boston, MA 02215, United States	Academic	Belgium	land use zoning of remaining forest in the Dry Chaco	the Forest Law, obliged provinces to conduct a land useplanning process with the goal to categorize all remaining native forestsinto three zones with different levels of protection	Site/area management	National	2001-2014	Argentina	Our study area encompasses the Dry Chaco ecoregion of three prov-inces: Salta, Santiago del Estero, and Chaco, an area of approximately 276,000 km2	No	No	NA	NA	We use data from 30,126 properties in the provinces of Salta, Santiago del Estero, and Chaco, and a rigorous counterfactual estimationstrategy to quantify the extent to which adopted zoning plans affected deforestation.	2001-2014	No	Regional	Yes	Quasi-experimental	We use the official land use zoning maps of the Forest Law of eachprovince to categorize properties into three groups (red, yellow, orgreen), ascribing categories as a function of thezone that covers the ma-jority of the property's remaining forest. We measure deforestation asthe percentage of a property's area thatwas deforested within any given time period, using a hand-digitizeddataset of obse…	NA	We define treated units as properties whose forests were predomi-nantly situated in a stricter zone (red or yellow), and control units asproperties whose forests were predominantly situated in a less strictzone (yellow or green).	Different types of interventions	This results in three pairwise comparisons(red to yellow, yellow to green, red to green) for each province. To estimate the impact of stricter zones on deforestation, we use aDID estimator comparing deforestation rates between pre-treatment(2001-2006) and post-treatment (2010-2014) years on treated prop-erties vs. matchedcontrols. In addition,we test for the possible presenceof pre-emptive cleari…	Tropical & Subtropical Grasslands Savannas & Shrublands	NA	NA	We combine nearest-neighbor covariate matching with a differ-ences-in-differences (DID) estimator to assess the impact of provin-cial-level land use zonation on property-level deforestation.	Land use/Land cover	Land cover	Quantitative	We measure deforestation asthe percentage of a property's area thatwas deforested within any given time period, using a hand-digitizeddataset of observed annual anthropogenic forest conversion in the DryChaco (Vallejos et al., 2015). The dataset is based on visual interpreta-tion on LandSat imagery, and infers anthropogenic forest conversionto cropland and pasture from the spatial shapes of conve…	In Salta and Chaco, our estimates suggest that yellow zones signifi-cantly reduced deforestation if compared to green zones. In Salta, wefind that red zones also significantly reduced deforestation as comparedto green zones. Deforestation rates on matched green properties in-creased noticeably after the adoption of zoning plans (Figs. 4 and 6,Panels D). No significant impact estimates of red vs. …	NA	NA	NA	NA	NA	NA
76	Nolte, Christoph; Gobbi, Beatriz; le Polain de Waroux, Yann; Piquer-Rodríguez, María; Butsic, Van; Lambin, Eric F.	2017	Decentralized Land Use Zoning Reduces Large-scale Deforestation in a Major Agricultural Frontier	Ecological Economics	10.1016/j.ecolecon.2017.02.009	Peer-reviewed published article	School of Earth, Energy & Environmental Sciences, Stanford University, 473 Via Ortega, Stanford, CA 94305, United StatesbWoods Institute for the Environment, Stanford University, 473 Via Ortega, Stanford, CA 94305, United StatescDepartment of Earth & Environment, Boston University, 685 Commonwealth Ave., Boston, MA 02215, United States	Academic	Belgium	land use zoning of remaining forest in the Dry Chaco	the Forest Law, obliged provinces to conduct a land useplanning process with the goal to categorize all remaining native forestsinto three zones with different levels of protection	Site/area management	National	2001-2014	Argentina	Our study area encompasses the Dry Chaco ecoregion of three prov-inces: Salta, Santiago del Estero, and Chaco, an area of approximately 276,000 km2	No	No	NA	NA	We use data from 30,126 properties in the provinces of Salta, Santiago del Estero, and Chaco, and a rigorous counterfactual estimationstrategy to quantify the extent to which adopted zoning plans affected deforestation.	2001-2014	No	Regional	Yes	Quasi-experimental	We use the official land use zoning maps of the Forest Law of eachprovince to categorize properties into three groups (red, yellow, orgreen), ascribing categories as a function of thezone that covers the ma-jority of the property's remaining forest. We measure deforestation asthe percentage of a property's area thatwas deforested within any given time period, using a hand-digitizeddataset of obse…	NA	We define treated units as properties whose forests were predomi-nantly situated in a stricter zone (red or yellow), and control units asproperties whose forests were predominantly situated in a less strictzone (yellow or green).	Across time	This results in three pairwise comparisons(red to yellow, yellow to green, red to green) for each province. To estimate the impact of stricter zones on deforestation, we use aDID estimator comparing deforestation rates between pre-treatment(2001-2006) and post-treatment (2010-2014) years on treated prop-erties vs. matchedcontrols. In addition,we test for the possible presenceof pre-emptive cleari…	Tropical & Subtropical Grasslands Savannas & Shrublands	NA	NA	We combine nearest-neighbor covariate matching with a differ-ences-in-differences (DID) estimator to assess the impact of provin-cial-level land use zonation on property-level deforestation.	Land use/Land cover	Land cover	Quantitative	We measure deforestation asthe percentage of a property's area thatwas deforested within any given time period, using a hand-digitizeddataset of observed annual anthropogenic forest conversion in the DryChaco (Vallejos et al., 2015). The dataset is based on visual interpreta-tion on LandSat imagery, and infers anthropogenic forest conversionto cropland and pasture from the spatial shapes of conve…	In Salta and Chaco, our estimates suggest that yellow zones signifi-cantly reduced deforestation if compared to green zones. In Salta, wefind that red zones also significantly reduced deforestation as comparedto green zones. Deforestation rates on matched green properties in-creased noticeably after the adoption of zoning plans (Figs. 4 and 6,Panels D). No significant impact estimates of red vs. …	NA	NA	NA	NA	NA	NA
76	Nolte, Christoph; Gobbi, Beatriz; le Polain de Waroux, Yann; Piquer-Rodríguez, María; Butsic, Van; Lambin, Eric F.	2017	Decentralized Land Use Zoning Reduces Large-scale Deforestation in a Major Agricultural Frontier	Ecological Economics	10.1016/j.ecolecon.2017.02.009	Peer-reviewed published article	School of Earth, Energy & Environmental Sciences, Stanford University, 473 Via Ortega, Stanford, CA 94305, United StatesbWoods Institute for the Environment, Stanford University, 473 Via Ortega, Stanford, CA 94305, United StatescDepartment of Earth & Environment, Boston University, 685 Commonwealth Ave., Boston, MA 02215, United States	Academic	Belgium	land use zoning of remaining forest in the Dry Chaco	the Forest Law, obliged provinces to conduct a land useplanning process with the goal to categorize all remaining native forestsinto three zones with different levels of protection	Natural resource management	National	2001-2014	Argentina	Our study area encompasses the Dry Chaco ecoregion of three prov-inces: Salta, Santiago del Estero, and Chaco, an area of approximately 276,000 km2	No	No	NA	NA	We use data from 30,126 properties in the provinces of Salta, Santiago del Estero, and Chaco, and a rigorous counterfactual estimationstrategy to quantify the extent to which adopted zoning plans affected deforestation.	2001-2014	No	Regional	Yes	Quasi-experimental	We use the official land use zoning maps of the Forest Law of eachprovince to categorize properties into three groups (red, yellow, orgreen), ascribing categories as a function of thezone that covers the ma-jority of the property's remaining forest. We measure deforestation asthe percentage of a property's area thatwas deforested within any given time period, using a hand-digitizeddataset of obse…	NA	We define treated units as properties whose forests were predomi-nantly situated in a stricter zone (red or yellow), and control units asproperties whose forests were predominantly situated in a less strictzone (yellow or green).	Presence/absence of intervention	This results in three pairwise comparisons(red to yellow, yellow to green, red to green) for each province. To estimate the impact of stricter zones on deforestation, we use aDID estimator comparing deforestation rates between pre-treatment(2001-2006) and post-treatment (2010-2014) years on treated prop-erties vs. matchedcontrols. In addition,we test for the possible presenceof pre-emptive cleari…	Tropical & Subtropical Grasslands Savannas & Shrublands	NA	NA	We combine nearest-neighbor covariate matching with a differ-ences-in-differences (DID) estimator to assess the impact of provin-cial-level land use zonation on property-level deforestation.	Land use/Land cover	Land cover	Quantitative	We measure deforestation asthe percentage of a property's area thatwas deforested within any given time period, using a hand-digitizeddataset of observed annual anthropogenic forest conversion in the DryChaco (Vallejos et al., 2015). The dataset is based on visual interpreta-tion on LandSat imagery, and infers anthropogenic forest conversionto cropland and pasture from the spatial shapes of conve…	In Salta and Chaco, our estimates suggest that yellow zones signifi-cantly reduced deforestation if compared to green zones. In Salta, wefind that red zones also significantly reduced deforestation as comparedto green zones. Deforestation rates on matched green properties in-creased noticeably after the adoption of zoning plans (Figs. 4 and 6,Panels D). No significant impact estimates of red vs. …	NA	NA	NA	NA	NA	NA
76	Nolte, Christoph; Gobbi, Beatriz; le Polain de Waroux, Yann; Piquer-Rodríguez, María; Butsic, Van; Lambin, Eric F.	2017	Decentralized Land Use Zoning Reduces Large-scale Deforestation in a Major Agricultural Frontier	Ecological Economics	10.1016/j.ecolecon.2017.02.009	Peer-reviewed published article	School of Earth, Energy & Environmental Sciences, Stanford University, 473 Via Ortega, Stanford, CA 94305, United StatesbWoods Institute for the Environment, Stanford University, 473 Via Ortega, Stanford, CA 94305, United StatescDepartment of Earth & Environment, Boston University, 685 Commonwealth Ave., Boston, MA 02215, United States	Academic	Belgium	land use zoning of remaining forest in the Dry Chaco	the Forest Law, obliged provinces to conduct a land useplanning process with the goal to categorize all remaining native forestsinto three zones with different levels of protection	Natural resource management	National	2001-2014	Argentina	Our study area encompasses the Dry Chaco ecoregion of three prov-inces: Salta, Santiago del Estero, and Chaco, an area of approximately 276,000 km2	No	No	NA	NA	We use data from 30,126 properties in the provinces of Salta, Santiago del Estero, and Chaco, and a rigorous counterfactual estimationstrategy to quantify the extent to which adopted zoning plans affected deforestation.	2001-2014	No	Regional	Yes	Quasi-experimental	We use the official land use zoning maps of the Forest Law of eachprovince to categorize properties into three groups (red, yellow, orgreen), ascribing categories as a function of thezone that covers the ma-jority of the property's remaining forest. We measure deforestation asthe percentage of a property's area thatwas deforested within any given time period, using a hand-digitizeddataset of obse…	NA	We define treated units as properties whose forests were predomi-nantly situated in a stricter zone (red or yellow), and control units asproperties whose forests were predominantly situated in a less strictzone (yellow or green).	Different projects of the same intervention type	This results in three pairwise comparisons(red to yellow, yellow to green, red to green) for each province. To estimate the impact of stricter zones on deforestation, we use aDID estimator comparing deforestation rates between pre-treatment(2001-2006) and post-treatment (2010-2014) years on treated prop-erties vs. matchedcontrols. In addition,we test for the possible presenceof pre-emptive cleari…	Tropical & Subtropical Grasslands Savannas & Shrublands	NA	NA	We combine nearest-neighbor covariate matching with a differ-ences-in-differences (DID) estimator to assess the impact of provin-cial-level land use zonation on property-level deforestation.	Land use/Land cover	Land cover	Quantitative	We measure deforestation asthe percentage of a property's area thatwas deforested within any given time period, using a hand-digitizeddataset of observed annual anthropogenic forest conversion in the DryChaco (Vallejos et al., 2015). The dataset is based on visual interpreta-tion on LandSat imagery, and infers anthropogenic forest conversionto cropland and pasture from the spatial shapes of conve…	In Salta and Chaco, our estimates suggest that yellow zones signifi-cantly reduced deforestation if compared to green zones. In Salta, wefind that red zones also significantly reduced deforestation as comparedto green zones. Deforestation rates on matched green properties in-creased noticeably after the adoption of zoning plans (Figs. 4 and 6,Panels D). No significant impact estimates of red vs. …	NA	NA	NA	NA	NA	NA
76	Nolte, Christoph; Gobbi, Beatriz; le Polain de Waroux, Yann; Piquer-Rodríguez, María; Butsic, Van; Lambin, Eric F.	2017	Decentralized Land Use Zoning Reduces Large-scale Deforestation in a Major Agricultural Frontier	Ecological Economics	10.1016/j.ecolecon.2017.02.009	Peer-reviewed published article	School of Earth, Energy & Environmental Sciences, Stanford University, 473 Via Ortega, Stanford, CA 94305, United StatesbWoods Institute for the Environment, Stanford University, 473 Via Ortega, Stanford, CA 94305, United StatescDepartment of Earth & Environment, Boston University, 685 Commonwealth Ave., Boston, MA 02215, United States	Academic	Belgium	land use zoning of remaining forest in the Dry Chaco	the Forest Law, obliged provinces to conduct a land useplanning process with the goal to categorize all remaining native forestsinto three zones with different levels of protection	Natural resource management	National	2001-2014	Argentina	Our study area encompasses the Dry Chaco ecoregion of three prov-inces: Salta, Santiago del Estero, and Chaco, an area of approximately 276,000 km2	No	No	NA	NA	We use data from 30,126 properties in the provinces of Salta, Santiago del Estero, and Chaco, and a rigorous counterfactual estimationstrategy to quantify the extent to which adopted zoning plans affected deforestation.	2001-2014	No	Regional	Yes	Quasi-experimental	We use the official land use zoning maps of the Forest Law of eachprovince to categorize properties into three groups (red, yellow, orgreen), ascribing categories as a function of thezone that covers the ma-jority of the property's remaining forest. We measure deforestation asthe percentage of a property's area thatwas deforested within any given time period, using a hand-digitizeddataset of obse…	NA	We define treated units as properties whose forests were predomi-nantly situated in a stricter zone (red or yellow), and control units asproperties whose forests were predominantly situated in a less strictzone (yellow or green).	Different types of interventions	This results in three pairwise comparisons(red to yellow, yellow to green, red to green) for each province. To estimate the impact of stricter zones on deforestation, we use aDID estimator comparing deforestation rates between pre-treatment(2001-2006) and post-treatment (2010-2014) years on treated prop-erties vs. matchedcontrols. In addition,we test for the possible presenceof pre-emptive cleari…	Tropical & Subtropical Grasslands Savannas & Shrublands	NA	NA	We combine nearest-neighbor covariate matching with a differ-ences-in-differences (DID) estimator to assess the impact of provin-cial-level land use zonation on property-level deforestation.	Land use/Land cover	Land cover	Quantitative	We measure deforestation asthe percentage of a property's area thatwas deforested within any given time period, using a hand-digitizeddataset of observed annual anthropogenic forest conversion in the DryChaco (Vallejos et al., 2015). The dataset is based on visual interpreta-tion on LandSat imagery, and infers anthropogenic forest conversionto cropland and pasture from the spatial shapes of conve…	In Salta and Chaco, our estimates suggest that yellow zones signifi-cantly reduced deforestation if compared to green zones. In Salta, wefind that red zones also significantly reduced deforestation as comparedto green zones. Deforestation rates on matched green properties in-creased noticeably after the adoption of zoning plans (Figs. 4 and 6,Panels D). No significant impact estimates of red vs. …	NA	NA	NA	NA	NA	NA
76	Nolte, Christoph; Gobbi, Beatriz; le Polain de Waroux, Yann; Piquer-Rodríguez, María; Butsic, Van; Lambin, Eric F.	2017	Decentralized Land Use Zoning Reduces Large-scale Deforestation in a Major Agricultural Frontier	Ecological Economics	10.1016/j.ecolecon.2017.02.009	Peer-reviewed published article	School of Earth, Energy & Environmental Sciences, Stanford University, 473 Via Ortega, Stanford, CA 94305, United StatesbWoods Institute for the Environment, Stanford University, 473 Via Ortega, Stanford, CA 94305, United StatescDepartment of Earth & Environment, Boston University, 685 Commonwealth Ave., Boston, MA 02215, United States	Academic	Belgium	land use zoning of remaining forest in the Dry Chaco	the Forest Law, obliged provinces to conduct a land useplanning process with the goal to categorize all remaining native forestsinto three zones with different levels of protection	Natural resource management	National	2001-2014	Argentina	Our study area encompasses the Dry Chaco ecoregion of three prov-inces: Salta, Santiago del Estero, and Chaco, an area of approximately 276,000 km2	No	No	NA	NA	We use data from 30,126 properties in the provinces of Salta, Santiago del Estero, and Chaco, and a rigorous counterfactual estimationstrategy to quantify the extent to which adopted zoning plans affected deforestation.	2001-2014	No	Regional	Yes	Quasi-experimental	We use the official land use zoning maps of the Forest Law of eachprovince to categorize properties into three groups (red, yellow, orgreen), ascribing categories as a function of thezone that covers the ma-jority of the property's remaining forest. We measure deforestation asthe percentage of a property's area thatwas deforested within any given time period, using a hand-digitizeddataset of obse…	NA	We define treated units as properties whose forests were predomi-nantly situated in a stricter zone (red or yellow), and control units asproperties whose forests were predominantly situated in a less strictzone (yellow or green).	Across time	This results in three pairwise comparisons(red to yellow, yellow to green, red to green) for each province. To estimate the impact of stricter zones on deforestation, we use aDID estimator comparing deforestation rates between pre-treatment(2001-2006) and post-treatment (2010-2014) years on treated prop-erties vs. matchedcontrols. In addition,we test for the possible presenceof pre-emptive cleari…	Tropical & Subtropical Grasslands Savannas & Shrublands	NA	NA	We combine nearest-neighbor covariate matching with a differ-ences-in-differences (DID) estimator to assess the impact of provin-cial-level land use zonation on property-level deforestation.	Land use/Land cover	Land cover	Quantitative	We measure deforestation asthe percentage of a property's area thatwas deforested within any given time period, using a hand-digitizeddataset of observed annual anthropogenic forest conversion in the DryChaco (Vallejos et al., 2015). The dataset is based on visual interpreta-tion on LandSat imagery, and infers anthropogenic forest conversionto cropland and pasture from the spatial shapes of conve…	In Salta and Chaco, our estimates suggest that yellow zones signifi-cantly reduced deforestation if compared to green zones. In Salta, wefind that red zones also significantly reduced deforestation as comparedto green zones. Deforestation rates on matched green properties in-creased noticeably after the adoption of zoning plans (Figs. 4 and 6,Panels D). No significant impact estimates of red vs. …	NA	NA	NA	NA	NA	NA
76	Nolte, Christoph; Gobbi, Beatriz; le Polain de Waroux, Yann; Piquer-Rodríguez, María; Butsic, Van; Lambin, Eric F.	2017	Decentralized Land Use Zoning Reduces Large-scale Deforestation in a Major Agricultural Frontier	Ecological Economics	10.1016/j.ecolecon.2017.02.009	Peer-reviewed published article	School of Earth, Energy & Environmental Sciences, Stanford University, 473 Via Ortega, Stanford, CA 94305, United StatesbWoods Institute for the Environment, Stanford University, 473 Via Ortega, Stanford, CA 94305, United StatescDepartment of Earth & Environment, Boston University, 685 Commonwealth Ave., Boston, MA 02215, United States	Academic	Germany	land use zoning of remaining forest in the Dry Chaco	the Forest Law, obliged provinces to conduct a land useplanning process with the goal to categorize all remaining native forestsinto three zones with different levels of protection	Protection	National	2001-2014	Argentina	Our study area encompasses the Dry Chaco ecoregion of three prov-inces: Salta, Santiago del Estero, and Chaco, an area of approximately 276,000 km2	No	No	NA	NA	We use data from 30,126 properties in the provinces of Salta, Santiago del Estero, and Chaco, and a rigorous counterfactual estimationstrategy to quantify the extent to which adopted zoning plans affected deforestation.	2001-2014	No	Regional	Yes	Quasi-experimental	We use the official land use zoning maps of the Forest Law of eachprovince to categorize properties into three groups (red, yellow, orgreen), ascribing categories as a function of thezone that covers the ma-jority of the property's remaining forest. We measure deforestation asthe percentage of a property's area thatwas deforested within any given time period, using a hand-digitizeddataset of obse…	NA	We define treated units as properties whose forests were predomi-nantly situated in a stricter zone (red or yellow), and control units asproperties whose forests were predominantly situated in a less strictzone (yellow or green).	Presence/absence of intervention	This results in three pairwise comparisons(red to yellow, yellow to green, red to green) for each province. To estimate the impact of stricter zones on deforestation, we use aDID estimator comparing deforestation rates between pre-treatment(2001-2006) and post-treatment (2010-2014) years on treated prop-erties vs. matchedcontrols. In addition,we test for the possible presenceof pre-emptive cleari…	Tropical & Subtropical Grasslands Savannas & Shrublands	NA	NA	We combine nearest-neighbor covariate matching with a differ-ences-in-differences (DID) estimator to assess the impact of provin-cial-level land use zonation on property-level deforestation.	Land use/Land cover	Land cover	Quantitative	We measure deforestation asthe percentage of a property's area thatwas deforested within any given time period, using a hand-digitizeddataset of observed annual anthropogenic forest conversion in the DryChaco (Vallejos et al., 2015). The dataset is based on visual interpreta-tion on LandSat imagery, and infers anthropogenic forest conversionto cropland and pasture from the spatial shapes of conve…	In Salta and Chaco, our estimates suggest that yellow zones signifi-cantly reduced deforestation if compared to green zones. In Salta, wefind that red zones also significantly reduced deforestation as comparedto green zones. Deforestation rates on matched green properties in-creased noticeably after the adoption of zoning plans (Figs. 4 and 6,Panels D). No significant impact estimates of red vs. …	NA	NA	NA	NA	NA	NA
76	Nolte, Christoph; Gobbi, Beatriz; le Polain de Waroux, Yann; Piquer-Rodríguez, María; Butsic, Van; Lambin, Eric F.	2017	Decentralized Land Use Zoning Reduces Large-scale Deforestation in a Major Agricultural Frontier	Ecological Economics	10.1016/j.ecolecon.2017.02.009	Peer-reviewed published article	School of Earth, Energy & Environmental Sciences, Stanford University, 473 Via Ortega, Stanford, CA 94305, United StatesbWoods Institute for the Environment, Stanford University, 473 Via Ortega, Stanford, CA 94305, United StatescDepartment of Earth & Environment, Boston University, 685 Commonwealth Ave., Boston, MA 02215, United States	Academic	Germany	land use zoning of remaining forest in the Dry Chaco	the Forest Law, obliged provinces to conduct a land useplanning process with the goal to categorize all remaining native forestsinto three zones with different levels of protection	Protection	National	2001-2014	Argentina	Our study area encompasses the Dry Chaco ecoregion of three prov-inces: Salta, Santiago del Estero, and Chaco, an area of approximately 276,000 km2	No	No	NA	NA	We use data from 30,126 properties in the provinces of Salta, Santiago del Estero, and Chaco, and a rigorous counterfactual estimationstrategy to quantify the extent to which adopted zoning plans affected deforestation.	2001-2014	No	Regional	Yes	Quasi-experimental	We use the official land use zoning maps of the Forest Law of eachprovince to categorize properties into three groups (red, yellow, orgreen), ascribing categories as a function of thezone that covers the ma-jority of the property's remaining forest. We measure deforestation asthe percentage of a property's area thatwas deforested within any given time period, using a hand-digitizeddataset of obse…	NA	We define treated units as properties whose forests were predomi-nantly situated in a stricter zone (red or yellow), and control units asproperties whose forests were predominantly situated in a less strictzone (yellow or green).	Different projects of the same intervention type	This results in three pairwise comparisons(red to yellow, yellow to green, red to green) for each province. To estimate the impact of stricter zones on deforestation, we use aDID estimator comparing deforestation rates between pre-treatment(2001-2006) and post-treatment (2010-2014) years on treated prop-erties vs. matchedcontrols. In addition,we test for the possible presenceof pre-emptive cleari…	Tropical & Subtropical Grasslands Savannas & Shrublands	NA	NA	We combine nearest-neighbor covariate matching with a differ-ences-in-differences (DID) estimator to assess the impact of provin-cial-level land use zonation on property-level deforestation.	Land use/Land cover	Land cover	Quantitative	We measure deforestation asthe percentage of a property's area thatwas deforested within any given time period, using a hand-digitizeddataset of observed annual anthropogenic forest conversion in the DryChaco (Vallejos et al., 2015). The dataset is based on visual interpreta-tion on LandSat imagery, and infers anthropogenic forest conversionto cropland and pasture from the spatial shapes of conve…	In Salta and Chaco, our estimates suggest that yellow zones signifi-cantly reduced deforestation if compared to green zones. In Salta, wefind that red zones also significantly reduced deforestation as comparedto green zones. Deforestation rates on matched green properties in-creased noticeably after the adoption of zoning plans (Figs. 4 and 6,Panels D). No significant impact estimates of red vs. …	NA	NA	NA	NA	NA	NA
76	Nolte, Christoph; Gobbi, Beatriz; le Polain de Waroux, Yann; Piquer-Rodríguez, María; Butsic, Van; Lambin, Eric F.	2017	Decentralized Land Use Zoning Reduces Large-scale Deforestation in a Major Agricultural Frontier	Ecological Economics	10.1016/j.ecolecon.2017.02.009	Peer-reviewed published article	School of Earth, Energy & Environmental Sciences, Stanford University, 473 Via Ortega, Stanford, CA 94305, United StatesbWoods Institute for the Environment, Stanford University, 473 Via Ortega, Stanford, CA 94305, United StatescDepartment of Earth & Environment, Boston University, 685 Commonwealth Ave., Boston, MA 02215, United States	Academic	Germany	land use zoning of remaining forest in the Dry Chaco	the Forest Law, obliged provinces to conduct a land useplanning process with the goal to categorize all remaining native forestsinto three zones with different levels of protection	Protection	National	2001-2014	Argentina	Our study area encompasses the Dry Chaco ecoregion of three prov-inces: Salta, Santiago del Estero, and Chaco, an area of approximately 276,000 km2	No	No	NA	NA	We use data from 30,126 properties in the provinces of Salta, Santiago del Estero, and Chaco, and a rigorous counterfactual estimationstrategy to quantify the extent to which adopted zoning plans affected deforestation.	2001-2014	No	Regional	Yes	Quasi-experimental	We use the official land use zoning maps of the Forest Law of eachprovince to categorize properties into three groups (red, yellow, orgreen), ascribing categories as a function of thezone that covers the ma-jority of the property's remaining forest. We measure deforestation asthe percentage of a property's area thatwas deforested within any given time period, using a hand-digitizeddataset of obse…	NA	We define treated units as properties whose forests were predomi-nantly situated in a stricter zone (red or yellow), and control units asproperties whose forests were predominantly situated in a less strictzone (yellow or green).	Different types of interventions	This results in three pairwise comparisons(red to yellow, yellow to green, red to green) for each province. To estimate the impact of stricter zones on deforestation, we use aDID estimator comparing deforestation rates between pre-treatment(2001-2006) and post-treatment (2010-2014) years on treated prop-erties vs. matchedcontrols. In addition,we test for the possible presenceof pre-emptive cleari…	Tropical & Subtropical Grasslands Savannas & Shrublands	NA	NA	We combine nearest-neighbor covariate matching with a differ-ences-in-differences (DID) estimator to assess the impact of provin-cial-level land use zonation on property-level deforestation.	Land use/Land cover	Land cover	Quantitative	We measure deforestation asthe percentage of a property's area thatwas deforested within any given time period, using a hand-digitizeddataset of observed annual anthropogenic forest conversion in the DryChaco (Vallejos et al., 2015). The dataset is based on visual interpreta-tion on LandSat imagery, and infers anthropogenic forest conversionto cropland and pasture from the spatial shapes of conve…	In Salta and Chaco, our estimates suggest that yellow zones signifi-cantly reduced deforestation if compared to green zones. In Salta, wefind that red zones also significantly reduced deforestation as comparedto green zones. Deforestation rates on matched green properties in-creased noticeably after the adoption of zoning plans (Figs. 4 and 6,Panels D). No significant impact estimates of red vs. …	NA	NA	NA	NA	NA	NA
76	Nolte, Christoph; Gobbi, Beatriz; le Polain de Waroux, Yann; Piquer-Rodríguez, María; Butsic, Van; Lambin, Eric F.	2017	Decentralized Land Use Zoning Reduces Large-scale Deforestation in a Major Agricultural Frontier	Ecological Economics	10.1016/j.ecolecon.2017.02.009	Peer-reviewed published article	School of Earth, Energy & Environmental Sciences, Stanford University, 473 Via Ortega, Stanford, CA 94305, United StatesbWoods Institute for the Environment, Stanford University, 473 Via Ortega, Stanford, CA 94305, United StatescDepartment of Earth & Environment, Boston University, 685 Commonwealth Ave., Boston, MA 02215, United States	Academic	Germany	land use zoning of remaining forest in the Dry Chaco	the Forest Law, obliged provinces to conduct a land useplanning process with the goal to categorize all remaining native forestsinto three zones with different levels of protection	Protection	National	2001-2014	Argentina	Our study area encompasses the Dry Chaco ecoregion of three prov-inces: Salta, Santiago del Estero, and Chaco, an area of approximately 276,000 km2	No	No	NA	NA	We use data from 30,126 properties in the provinces of Salta, Santiago del Estero, and Chaco, and a rigorous counterfactual estimationstrategy to quantify the extent to which adopted zoning plans affected deforestation.	2001-2014	No	Regional	Yes	Quasi-experimental	We use the official land use zoning maps of the Forest Law of eachprovince to categorize properties into three groups (red, yellow, orgreen), ascribing categories as a function of thezone that covers the ma-jority of the property's remaining forest. We measure deforestation asthe percentage of a property's area thatwas deforested within any given time period, using a hand-digitizeddataset of obse…	NA	We define treated units as properties whose forests were predomi-nantly situated in a stricter zone (red or yellow), and control units asproperties whose forests were predominantly situated in a less strictzone (yellow or green).	Across time	This results in three pairwise comparisons(red to yellow, yellow to green, red to green) for each province. To estimate the impact of stricter zones on deforestation, we use aDID estimator comparing deforestation rates between pre-treatment(2001-2006) and post-treatment (2010-2014) years on treated prop-erties vs. matchedcontrols. In addition,we test for the possible presenceof pre-emptive cleari…	Tropical & Subtropical Grasslands Savannas & Shrublands	NA	NA	We combine nearest-neighbor covariate matching with a differ-ences-in-differences (DID) estimator to assess the impact of provin-cial-level land use zonation on property-level deforestation.	Land use/Land cover	Land cover	Quantitative	We measure deforestation asthe percentage of a property's area thatwas deforested within any given time period, using a hand-digitizeddataset of observed annual anthropogenic forest conversion in the DryChaco (Vallejos et al., 2015). The dataset is based on visual interpreta-tion on LandSat imagery, and infers anthropogenic forest conversionto cropland and pasture from the spatial shapes of conve…	In Salta and Chaco, our estimates suggest that yellow zones signifi-cantly reduced deforestation if compared to green zones. In Salta, wefind that red zones also significantly reduced deforestation as comparedto green zones. Deforestation rates on matched green properties in-creased noticeably after the adoption of zoning plans (Figs. 4 and 6,Panels D). No significant impact estimates of red vs. …	NA	NA	NA	NA	NA	NA
76	Nolte, Christoph; Gobbi, Beatriz; le Polain de Waroux, Yann; Piquer-Rodríguez, María; Butsic, Van; Lambin, Eric F.	2017	Decentralized Land Use Zoning Reduces Large-scale Deforestation in a Major Agricultural Frontier	Ecological Economics	10.1016/j.ecolecon.2017.02.009	Peer-reviewed published article	School of Earth, Energy & Environmental Sciences, Stanford University, 473 Via Ortega, Stanford, CA 94305, United StatesbWoods Institute for the Environment, Stanford University, 473 Via Ortega, Stanford, CA 94305, United StatescDepartment of Earth & Environment, Boston University, 685 Commonwealth Ave., Boston, MA 02215, United States	Academic	Germany	land use zoning of remaining forest in the Dry Chaco	the Forest Law, obliged provinces to conduct a land useplanning process with the goal to categorize all remaining native forestsinto three zones with different levels of protection	Site/area management	National	2001-2014	Argentina	Our study area encompasses the Dry Chaco ecoregion of three prov-inces: Salta, Santiago del Estero, and Chaco, an area of approximately 276,000 km2	No	No	NA	NA	We use data from 30,126 properties in the provinces of Salta, Santiago del Estero, and Chaco, and a rigorous counterfactual estimationstrategy to quantify the extent to which adopted zoning plans affected deforestation.	2001-2014	No	Regional	Yes	Quasi-experimental	We use the official land use zoning maps of the Forest Law of eachprovince to categorize properties into three groups (red, yellow, orgreen), ascribing categories as a function of thezone that covers the ma-jority of the property's remaining forest. We measure deforestation asthe percentage of a property's area thatwas deforested within any given time period, using a hand-digitizeddataset of obse…	NA	We define treated units as properties whose forests were predomi-nantly situated in a stricter zone (red or yellow), and control units asproperties whose forests were predominantly situated in a less strictzone (yellow or green).	Presence/absence of intervention	This results in three pairwise comparisons(red to yellow, yellow to green, red to green) for each province. To estimate the impact of stricter zones on deforestation, we use aDID estimator comparing deforestation rates between pre-treatment(2001-2006) and post-treatment (2010-2014) years on treated prop-erties vs. matchedcontrols. In addition,we test for the possible presenceof pre-emptive cleari…	Tropical & Subtropical Grasslands Savannas & Shrublands	NA	NA	We combine nearest-neighbor covariate matching with a differ-ences-in-differences (DID) estimator to assess the impact of provin-cial-level land use zonation on property-level deforestation.	Land use/Land cover	Land cover	Quantitative	We measure deforestation asthe percentage of a property's area thatwas deforested within any given time period, using a hand-digitizeddataset of observed annual anthropogenic forest conversion in the DryChaco (Vallejos et al., 2015). The dataset is based on visual interpreta-tion on LandSat imagery, and infers anthropogenic forest conversionto cropland and pasture from the spatial shapes of conve…	In Salta and Chaco, our estimates suggest that yellow zones signifi-cantly reduced deforestation if compared to green zones. In Salta, wefind that red zones also significantly reduced deforestation as comparedto green zones. Deforestation rates on matched green properties in-creased noticeably after the adoption of zoning plans (Figs. 4 and 6,Panels D). No significant impact estimates of red vs. …	NA	NA	NA	NA	NA	NA
76	Nolte, Christoph; Gobbi, Beatriz; le Polain de Waroux, Yann; Piquer-Rodríguez, María; Butsic, Van; Lambin, Eric F.	2017	Decentralized Land Use Zoning Reduces Large-scale Deforestation in a Major Agricultural Frontier	Ecological Economics	10.1016/j.ecolecon.2017.02.009	Peer-reviewed published article	School of Earth, Energy & Environmental Sciences, Stanford University, 473 Via Ortega, Stanford, CA 94305, United StatesbWoods Institute for the Environment, Stanford University, 473 Via Ortega, Stanford, CA 94305, United StatescDepartment of Earth & Environment, Boston University, 685 Commonwealth Ave., Boston, MA 02215, United States	Academic	Germany	land use zoning of remaining forest in the Dry Chaco	the Forest Law, obliged provinces to conduct a land useplanning process with the goal to categorize all remaining native forestsinto three zones with different levels of protection	Site/area management	National	2001-2014	Argentina	Our study area encompasses the Dry Chaco ecoregion of three prov-inces: Salta, Santiago del Estero, and Chaco, an area of approximately 276,000 km2	No	No	NA	NA	We use data from 30,126 properties in the provinces of Salta, Santiago del Estero, and Chaco, and a rigorous counterfactual estimationstrategy to quantify the extent to which adopted zoning plans affected deforestation.	2001-2014	No	Regional	Yes	Quasi-experimental	We use the official land use zoning maps of the Forest Law of eachprovince to categorize properties into three groups (red, yellow, orgreen), ascribing categories as a function of thezone that covers the ma-jority of the property's remaining forest. We measure deforestation asthe percentage of a property's area thatwas deforested within any given time period, using a hand-digitizeddataset of obse…	NA	We define treated units as properties whose forests were predomi-nantly situated in a stricter zone (red or yellow), and control units asproperties whose forests were predominantly situated in a less strictzone (yellow or green).	Different projects of the same intervention type	This results in three pairwise comparisons(red to yellow, yellow to green, red to green) for each province. To estimate the impact of stricter zones on deforestation, we use aDID estimator comparing deforestation rates between pre-treatment(2001-2006) and post-treatment (2010-2014) years on treated prop-erties vs. matchedcontrols. In addition,we test for the possible presenceof pre-emptive cleari…	Tropical & Subtropical Grasslands Savannas & Shrublands	NA	NA	We combine nearest-neighbor covariate matching with a differ-ences-in-differences (DID) estimator to assess the impact of provin-cial-level land use zonation on property-level deforestation.	Land use/Land cover	Land cover	Quantitative	We measure deforestation asthe percentage of a property's area thatwas deforested within any given time period, using a hand-digitizeddataset of observed annual anthropogenic forest conversion in the DryChaco (Vallejos et al., 2015). The dataset is based on visual interpreta-tion on LandSat imagery, and infers anthropogenic forest conversionto cropland and pasture from the spatial shapes of conve…	In Salta and Chaco, our estimates suggest that yellow zones signifi-cantly reduced deforestation if compared to green zones. In Salta, wefind that red zones also significantly reduced deforestation as comparedto green zones. Deforestation rates on matched green properties in-creased noticeably after the adoption of zoning plans (Figs. 4 and 6,Panels D). No significant impact estimates of red vs. …	NA	NA	NA	NA	NA	NA
76	Nolte, Christoph; Gobbi, Beatriz; le Polain de Waroux, Yann; Piquer-Rodríguez, María; Butsic, Van; Lambin, Eric F.	2017	Decentralized Land Use Zoning Reduces Large-scale Deforestation in a Major Agricultural Frontier	Ecological Economics	10.1016/j.ecolecon.2017.02.009	Peer-reviewed published article	School of Earth, Energy & Environmental Sciences, Stanford University, 473 Via Ortega, Stanford, CA 94305, United StatesbWoods Institute for the Environment, Stanford University, 473 Via Ortega, Stanford, CA 94305, United StatescDepartment of Earth & Environment, Boston University, 685 Commonwealth Ave., Boston, MA 02215, United States	Academic	Germany	land use zoning of remaining forest in the Dry Chaco	the Forest Law, obliged provinces to conduct a land useplanning process with the goal to categorize all remaining native forestsinto three zones with different levels of protection	Site/area management	National	2001-2014	Argentina	Our study area encompasses the Dry Chaco ecoregion of three prov-inces: Salta, Santiago del Estero, and Chaco, an area of approximately 276,000 km2	No	No	NA	NA	We use data from 30,126 properties in the provinces of Salta, Santiago del Estero, and Chaco, and a rigorous counterfactual estimationstrategy to quantify the extent to which adopted zoning plans affected deforestation.	2001-2014	No	Regional	Yes	Quasi-experimental	We use the official land use zoning maps of the Forest Law of eachprovince to categorize properties into three groups (red, yellow, orgreen), ascribing categories as a function of thezone that covers the ma-jority of the property's remaining forest. We measure deforestation asthe percentage of a property's area thatwas deforested within any given time period, using a hand-digitizeddataset of obse…	NA	We define treated units as properties whose forests were predomi-nantly situated in a stricter zone (red or yellow), and control units asproperties whose forests were predominantly situated in a less strictzone (yellow or green).	Different types of interventions	This results in three pairwise comparisons(red to yellow, yellow to green, red to green) for each province. To estimate the impact of stricter zones on deforestation, we use aDID estimator comparing deforestation rates between pre-treatment(2001-2006) and post-treatment (2010-2014) years on treated prop-erties vs. matchedcontrols. In addition,we test for the possible presenceof pre-emptive cleari…	Tropical & Subtropical Grasslands Savannas & Shrublands	NA	NA	We combine nearest-neighbor covariate matching with a differ-ences-in-differences (DID) estimator to assess the impact of provin-cial-level land use zonation on property-level deforestation.	Land use/Land cover	Land cover	Quantitative	We measure deforestation asthe percentage of a property's area thatwas deforested within any given time period, using a hand-digitizeddataset of observed annual anthropogenic forest conversion in the DryChaco (Vallejos et al., 2015). The dataset is based on visual interpreta-tion on LandSat imagery, and infers anthropogenic forest conversionto cropland and pasture from the spatial shapes of conve…	In Salta and Chaco, our estimates suggest that yellow zones signifi-cantly reduced deforestation if compared to green zones. In Salta, wefind that red zones also significantly reduced deforestation as comparedto green zones. Deforestation rates on matched green properties in-creased noticeably after the adoption of zoning plans (Figs. 4 and 6,Panels D). No significant impact estimates of red vs. …	NA	NA	NA	NA	NA	NA
76	Nolte, Christoph; Gobbi, Beatriz; le Polain de Waroux, Yann; Piquer-Rodríguez, María; Butsic, Van; Lambin, Eric F.	2017	Decentralized Land Use Zoning Reduces Large-scale Deforestation in a Major Agricultural Frontier	Ecological Economics	10.1016/j.ecolecon.2017.02.009	Peer-reviewed published article	School of Earth, Energy & Environmental Sciences, Stanford University, 473 Via Ortega, Stanford, CA 94305, United StatesbWoods Institute for the Environment, Stanford University, 473 Via Ortega, Stanford, CA 94305, United StatescDepartment of Earth & Environment, Boston University, 685 Commonwealth Ave., Boston, MA 02215, United States	Academic	Germany	land use zoning of remaining forest in the Dry Chaco	the Forest Law, obliged provinces to conduct a land useplanning process with the goal to categorize all remaining native forestsinto three zones with different levels of protection	Site/area management	National	2001-2014	Argentina	Our study area encompasses the Dry Chaco ecoregion of three prov-inces: Salta, Santiago del Estero, and Chaco, an area of approximately 276,000 km2	No	No	NA	NA	We use data from 30,126 properties in the provinces of Salta, Santiago del Estero, and Chaco, and a rigorous counterfactual estimationstrategy to quantify the extent to which adopted zoning plans affected deforestation.	2001-2014	No	Regional	Yes	Quasi-experimental	We use the official land use zoning maps of the Forest Law of eachprovince to categorize properties into three groups (red, yellow, orgreen), ascribing categories as a function of thezone that covers the ma-jority of the property's remaining forest. We measure deforestation asthe percentage of a property's area thatwas deforested within any given time period, using a hand-digitizeddataset of obse…	NA	We define treated units as properties whose forests were predomi-nantly situated in a stricter zone (red or yellow), and control units asproperties whose forests were predominantly situated in a less strictzone (yellow or green).	Across time	This results in three pairwise comparisons(red to yellow, yellow to green, red to green) for each province. To estimate the impact of stricter zones on deforestation, we use aDID estimator comparing deforestation rates between pre-treatment(2001-2006) and post-treatment (2010-2014) years on treated prop-erties vs. matchedcontrols. In addition,we test for the possible presenceof pre-emptive cleari…	Tropical & Subtropical Grasslands Savannas & Shrublands	NA	NA	We combine nearest-neighbor covariate matching with a differ-ences-in-differences (DID) estimator to assess the impact of provin-cial-level land use zonation on property-level deforestation.	Land use/Land cover	Land cover	Quantitative	We measure deforestation asthe percentage of a property's area thatwas deforested within any given time period, using a hand-digitizeddataset of observed annual anthropogenic forest conversion in the DryChaco (Vallejos et al., 2015). The dataset is based on visual interpreta-tion on LandSat imagery, and infers anthropogenic forest conversionto cropland and pasture from the spatial shapes of conve…	In Salta and Chaco, our estimates suggest that yellow zones signifi-cantly reduced deforestation if compared to green zones. In Salta, wefind that red zones also significantly reduced deforestation as comparedto green zones. Deforestation rates on matched green properties in-creased noticeably after the adoption of zoning plans (Figs. 4 and 6,Panels D). No significant impact estimates of red vs. …	NA	NA	NA	NA	NA	NA
76	Nolte, Christoph; Gobbi, Beatriz; le Polain de Waroux, Yann; Piquer-Rodríguez, María; Butsic, Van; Lambin, Eric F.	2017	Decentralized Land Use Zoning Reduces Large-scale Deforestation in a Major Agricultural Frontier	Ecological Economics	10.1016/j.ecolecon.2017.02.009	Peer-reviewed published article	School of Earth, Energy & Environmental Sciences, Stanford University, 473 Via Ortega, Stanford, CA 94305, United StatesbWoods Institute for the Environment, Stanford University, 473 Via Ortega, Stanford, CA 94305, United StatescDepartment of Earth & Environment, Boston University, 685 Commonwealth Ave., Boston, MA 02215, United States	Academic	Germany	land use zoning of remaining forest in the Dry Chaco	the Forest Law, obliged provinces to conduct a land useplanning process with the goal to categorize all remaining native forestsinto three zones with different levels of protection	Natural resource management	National	2001-2014	Argentina	Our study area encompasses the Dry Chaco ecoregion of three prov-inces: Salta, Santiago del Estero, and Chaco, an area of approximately 276,000 km2	No	No	NA	NA	We use data from 30,126 properties in the provinces of Salta, Santiago del Estero, and Chaco, and a rigorous counterfactual estimationstrategy to quantify the extent to which adopted zoning plans affected deforestation.	2001-2014	No	Regional	Yes	Quasi-experimental	We use the official land use zoning maps of the Forest Law of eachprovince to categorize properties into three groups (red, yellow, orgreen), ascribing categories as a function of thezone that covers the ma-jority of the property's remaining forest. We measure deforestation asthe percentage of a property's area thatwas deforested within any given time period, using a hand-digitizeddataset of obse…	NA	We define treated units as properties whose forests were predomi-nantly situated in a stricter zone (red or yellow), and control units asproperties whose forests were predominantly situated in a less strictzone (yellow or green).	Presence/absence of intervention	This results in three pairwise comparisons(red to yellow, yellow to green, red to green) for each province. To estimate the impact of stricter zones on deforestation, we use aDID estimator comparing deforestation rates between pre-treatment(2001-2006) and post-treatment (2010-2014) years on treated prop-erties vs. matchedcontrols. In addition,we test for the possible presenceof pre-emptive cleari…	Tropical & Subtropical Grasslands Savannas & Shrublands	NA	NA	We combine nearest-neighbor covariate matching with a differ-ences-in-differences (DID) estimator to assess the impact of provin-cial-level land use zonation on property-level deforestation.	Land use/Land cover	Land cover	Quantitative	We measure deforestation asthe percentage of a property's area thatwas deforested within any given time period, using a hand-digitizeddataset of observed annual anthropogenic forest conversion in the DryChaco (Vallejos et al., 2015). The dataset is based on visual interpreta-tion on LandSat imagery, and infers anthropogenic forest conversionto cropland and pasture from the spatial shapes of conve…	In Salta and Chaco, our estimates suggest that yellow zones signifi-cantly reduced deforestation if compared to green zones. In Salta, wefind that red zones also significantly reduced deforestation as comparedto green zones. Deforestation rates on matched green properties in-creased noticeably after the adoption of zoning plans (Figs. 4 and 6,Panels D). No significant impact estimates of red vs. …	NA	NA	NA	NA	NA	NA
76	Nolte, Christoph; Gobbi, Beatriz; le Polain de Waroux, Yann; Piquer-Rodríguez, María; Butsic, Van; Lambin, Eric F.	2017	Decentralized Land Use Zoning Reduces Large-scale Deforestation in a Major Agricultural Frontier	Ecological Economics	10.1016/j.ecolecon.2017.02.009	Peer-reviewed published article	School of Earth, Energy & Environmental Sciences, Stanford University, 473 Via Ortega, Stanford, CA 94305, United StatesbWoods Institute for the Environment, Stanford University, 473 Via Ortega, Stanford, CA 94305, United StatescDepartment of Earth & Environment, Boston University, 685 Commonwealth Ave., Boston, MA 02215, United States	Academic	Germany	land use zoning of remaining forest in the Dry Chaco	the Forest Law, obliged provinces to conduct a land useplanning process with the goal to categorize all remaining native forestsinto three zones with different levels of protection	Natural resource management	National	2001-2014	Argentina	Our study area encompasses the Dry Chaco ecoregion of three prov-inces: Salta, Santiago del Estero, and Chaco, an area of approximately 276,000 km2	No	No	NA	NA	We use data from 30,126 properties in the provinces of Salta, Santiago del Estero, and Chaco, and a rigorous counterfactual estimationstrategy to quantify the extent to which adopted zoning plans affected deforestation.	2001-2014	No	Regional	Yes	Quasi-experimental	We use the official land use zoning maps of the Forest Law of eachprovince to categorize properties into three groups (red, yellow, orgreen), ascribing categories as a function of thezone that covers the ma-jority of the property's remaining forest. We measure deforestation asthe percentage of a property's area thatwas deforested within any given time period, using a hand-digitizeddataset of obse…	NA	We define treated units as properties whose forests were predomi-nantly situated in a stricter zone (red or yellow), and control units asproperties whose forests were predominantly situated in a less strictzone (yellow or green).	Different projects of the same intervention type	This results in three pairwise comparisons(red to yellow, yellow to green, red to green) for each province. To estimate the impact of stricter zones on deforestation, we use aDID estimator comparing deforestation rates between pre-treatment(2001-2006) and post-treatment (2010-2014) years on treated prop-erties vs. matchedcontrols. In addition,we test for the possible presenceof pre-emptive cleari…	Tropical & Subtropical Grasslands Savannas & Shrublands	NA	NA	We combine nearest-neighbor covariate matching with a differ-ences-in-differences (DID) estimator to assess the impact of provin-cial-level land use zonation on property-level deforestation.	Land use/Land cover	Land cover	Quantitative	We measure deforestation asthe percentage of a property's area thatwas deforested within any given time period, using a hand-digitizeddataset of observed annual anthropogenic forest conversion in the DryChaco (Vallejos et al., 2015). The dataset is based on visual interpreta-tion on LandSat imagery, and infers anthropogenic forest conversionto cropland and pasture from the spatial shapes of conve…	In Salta and Chaco, our estimates suggest that yellow zones signifi-cantly reduced deforestation if compared to green zones. In Salta, wefind that red zones also significantly reduced deforestation as comparedto green zones. Deforestation rates on matched green properties in-creased noticeably after the adoption of zoning plans (Figs. 4 and 6,Panels D). No significant impact estimates of red vs. …	NA	NA	NA	NA	NA	NA
76	Nolte, Christoph; Gobbi, Beatriz; le Polain de Waroux, Yann; Piquer-Rodríguez, María; Butsic, Van; Lambin, Eric F.	2017	Decentralized Land Use Zoning Reduces Large-scale Deforestation in a Major Agricultural Frontier	Ecological Economics	10.1016/j.ecolecon.2017.02.009	Peer-reviewed published article	School of Earth, Energy & Environmental Sciences, Stanford University, 473 Via Ortega, Stanford, CA 94305, United StatesbWoods Institute for the Environment, Stanford University, 473 Via Ortega, Stanford, CA 94305, United StatescDepartment of Earth & Environment, Boston University, 685 Commonwealth Ave., Boston, MA 02215, United States	Academic	Germany	land use zoning of remaining forest in the Dry Chaco	the Forest Law, obliged provinces to conduct a land useplanning process with the goal to categorize all remaining native forestsinto three zones with different levels of protection	Natural resource management	National	2001-2014	Argentina	Our study area encompasses the Dry Chaco ecoregion of three prov-inces: Salta, Santiago del Estero, and Chaco, an area of approximately 276,000 km2	No	No	NA	NA	We use data from 30,126 properties in the provinces of Salta, Santiago del Estero, and Chaco, and a rigorous counterfactual estimationstrategy to quantify the extent to which adopted zoning plans affected deforestation.	2001-2014	No	Regional	Yes	Quasi-experimental	We use the official land use zoning maps of the Forest Law of eachprovince to categorize properties into three groups (red, yellow, orgreen), ascribing categories as a function of thezone that covers the ma-jority of the property's remaining forest. We measure deforestation asthe percentage of a property's area thatwas deforested within any given time period, using a hand-digitizeddataset of obse…	NA	We define treated units as properties whose forests were predomi-nantly situated in a stricter zone (red or yellow), and control units asproperties whose forests were predominantly situated in a less strictzone (yellow or green).	Different types of interventions	This results in three pairwise comparisons(red to yellow, yellow to green, red to green) for each province. To estimate the impact of stricter zones on deforestation, we use aDID estimator comparing deforestation rates between pre-treatment(2001-2006) and post-treatment (2010-2014) years on treated prop-erties vs. matchedcontrols. In addition,we test for the possible presenceof pre-emptive cleari…	Tropical & Subtropical Grasslands Savannas & Shrublands	NA	NA	We combine nearest-neighbor covariate matching with a differ-ences-in-differences (DID) estimator to assess the impact of provin-cial-level land use zonation on property-level deforestation.	Land use/Land cover	Land cover	Quantitative	We measure deforestation asthe percentage of a property's area thatwas deforested within any given time period, using a hand-digitizeddataset of observed annual anthropogenic forest conversion in the DryChaco (Vallejos et al., 2015). The dataset is based on visual interpreta-tion on LandSat imagery, and infers anthropogenic forest conversionto cropland and pasture from the spatial shapes of conve…	In Salta and Chaco, our estimates suggest that yellow zones signifi-cantly reduced deforestation if compared to green zones. In Salta, wefind that red zones also significantly reduced deforestation as comparedto green zones. Deforestation rates on matched green properties in-creased noticeably after the adoption of zoning plans (Figs. 4 and 6,Panels D). No significant impact estimates of red vs. …	NA	NA	NA	NA	NA	NA
76	Nolte, Christoph; Gobbi, Beatriz; le Polain de Waroux, Yann; Piquer-Rodríguez, María; Butsic, Van; Lambin, Eric F.	2017	Decentralized Land Use Zoning Reduces Large-scale Deforestation in a Major Agricultural Frontier	Ecological Economics	10.1016/j.ecolecon.2017.02.009	Peer-reviewed published article	School of Earth, Energy & Environmental Sciences, Stanford University, 473 Via Ortega, Stanford, CA 94305, United StatesbWoods Institute for the Environment, Stanford University, 473 Via Ortega, Stanford, CA 94305, United StatescDepartment of Earth & Environment, Boston University, 685 Commonwealth Ave., Boston, MA 02215, United States	Academic	Germany	land use zoning of remaining forest in the Dry Chaco	the Forest Law, obliged provinces to conduct a land useplanning process with the goal to categorize all remaining native forestsinto three zones with different levels of protection	Natural resource management	National	2001-2014	Argentina	Our study area encompasses the Dry Chaco ecoregion of three prov-inces: Salta, Santiago del Estero, and Chaco, an area of approximately 276,000 km2	No	No	NA	NA	We use data from 30,126 properties in the provinces of Salta, Santiago del Estero, and Chaco, and a rigorous counterfactual estimationstrategy to quantify the extent to which adopted zoning plans affected deforestation.	2001-2014	No	Regional	Yes	Quasi-experimental	We use the official land use zoning maps of the Forest Law of eachprovince to categorize properties into three groups (red, yellow, orgreen), ascribing categories as a function of thezone that covers the ma-jority of the property's remaining forest. We measure deforestation asthe percentage of a property's area thatwas deforested within any given time period, using a hand-digitizeddataset of obse…	NA	We define treated units as properties whose forests were predomi-nantly situated in a stricter zone (red or yellow), and control units asproperties whose forests were predominantly situated in a less strictzone (yellow or green).	Across time	This results in three pairwise comparisons(red to yellow, yellow to green, red to green) for each province. To estimate the impact of stricter zones on deforestation, we use aDID estimator comparing deforestation rates between pre-treatment(2001-2006) and post-treatment (2010-2014) years on treated prop-erties vs. matchedcontrols. In addition,we test for the possible presenceof pre-emptive cleari…	Tropical & Subtropical Grasslands Savannas & Shrublands	NA	NA	We combine nearest-neighbor covariate matching with a differ-ences-in-differences (DID) estimator to assess the impact of provin-cial-level land use zonation on property-level deforestation.	Land use/Land cover	Land cover	Quantitative	We measure deforestation asthe percentage of a property's area thatwas deforested within any given time period, using a hand-digitizeddataset of observed annual anthropogenic forest conversion in the DryChaco (Vallejos et al., 2015). The dataset is based on visual interpreta-tion on LandSat imagery, and infers anthropogenic forest conversionto cropland and pasture from the spatial shapes of conve…	In Salta and Chaco, our estimates suggest that yellow zones signifi-cantly reduced deforestation if compared to green zones. In Salta, wefind that red zones also significantly reduced deforestation as comparedto green zones. Deforestation rates on matched green properties in-creased noticeably after the adoption of zoning plans (Figs. 4 and 6,Panels D). No significant impact estimates of red vs. …	NA	NA	NA	NA	NA	NA
76	Nolte, Christoph; Gobbi, Beatriz; le Polain de Waroux, Yann; Piquer-Rodríguez, María; Butsic, Van; Lambin, Eric F.	2017	Decentralized Land Use Zoning Reduces Large-scale Deforestation in a Major Agricultural Frontier	Ecological Economics	10.1016/j.ecolecon.2017.02.009	Peer-reviewed published article	School of Earth, Energy & Environmental Sciences, Stanford University, 473 Via Ortega, Stanford, CA 94305, United StatesbWoods Institute for the Environment, Stanford University, 473 Via Ortega, Stanford, CA 94305, United StatescDepartment of Earth & Environment, Boston University, 685 Commonwealth Ave., Boston, MA 02215, United States	Academic	United States	land use zoning of remaining forest in the Dry Chaco	the Forest Law, obliged provinces to conduct a land useplanning process with the goal to categorize all remaining native forestsinto three zones with different levels of protection	Protection	National	2001-2014	Argentina	Our study area encompasses the Dry Chaco ecoregion of three prov-inces: Salta, Santiago del Estero, and Chaco, an area of approximately 276,000 km2	No	No	NA	NA	We use data from 30,126 properties in the provinces of Salta, Santiago del Estero, and Chaco, and a rigorous counterfactual estimationstrategy to quantify the extent to which adopted zoning plans affected deforestation.	2001-2014	No	Regional	Yes	Quasi-experimental	We use the official land use zoning maps of the Forest Law of eachprovince to categorize properties into three groups (red, yellow, orgreen), ascribing categories as a function of thezone that covers the ma-jority of the property's remaining forest. We measure deforestation asthe percentage of a property's area thatwas deforested within any given time period, using a hand-digitizeddataset of obse…	NA	We define treated units as properties whose forests were predomi-nantly situated in a stricter zone (red or yellow), and control units asproperties whose forests were predominantly situated in a less strictzone (yellow or green).	Presence/absence of intervention	This results in three pairwise comparisons(red to yellow, yellow to green, red to green) for each province. To estimate the impact of stricter zones on deforestation, we use aDID estimator comparing deforestation rates between pre-treatment(2001-2006) and post-treatment (2010-2014) years on treated prop-erties vs. matchedcontrols. In addition,we test for the possible presenceof pre-emptive cleari…	Tropical & Subtropical Grasslands Savannas & Shrublands	NA	NA	We combine nearest-neighbor covariate matching with a differ-ences-in-differences (DID) estimator to assess the impact of provin-cial-level land use zonation on property-level deforestation.	Land use/Land cover	Land cover	Quantitative	We measure deforestation asthe percentage of a property's area thatwas deforested within any given time period, using a hand-digitizeddataset of observed annual anthropogenic forest conversion in the DryChaco (Vallejos et al., 2015). The dataset is based on visual interpreta-tion on LandSat imagery, and infers anthropogenic forest conversionto cropland and pasture from the spatial shapes of conve…	In Salta and Chaco, our estimates suggest that yellow zones signifi-cantly reduced deforestation if compared to green zones. In Salta, wefind that red zones also significantly reduced deforestation as comparedto green zones. Deforestation rates on matched green properties in-creased noticeably after the adoption of zoning plans (Figs. 4 and 6,Panels D). No significant impact estimates of red vs. …	NA	NA	NA	NA	NA	NA
76	Nolte, Christoph; Gobbi, Beatriz; le Polain de Waroux, Yann; Piquer-Rodríguez, María; Butsic, Van; Lambin, Eric F.	2017	Decentralized Land Use Zoning Reduces Large-scale Deforestation in a Major Agricultural Frontier	Ecological Economics	10.1016/j.ecolecon.2017.02.009	Peer-reviewed published article	School of Earth, Energy & Environmental Sciences, Stanford University, 473 Via Ortega, Stanford, CA 94305, United StatesbWoods Institute for the Environment, Stanford University, 473 Via Ortega, Stanford, CA 94305, United StatescDepartment of Earth & Environment, Boston University, 685 Commonwealth Ave., Boston, MA 02215, United States	Academic	United States	land use zoning of remaining forest in the Dry Chaco	the Forest Law, obliged provinces to conduct a land useplanning process with the goal to categorize all remaining native forestsinto three zones with different levels of protection	Protection	National	2001-2014	Argentina	Our study area encompasses the Dry Chaco ecoregion of three prov-inces: Salta, Santiago del Estero, and Chaco, an area of approximately 276,000 km2	No	No	NA	NA	We use data from 30,126 properties in the provinces of Salta, Santiago del Estero, and Chaco, and a rigorous counterfactual estimationstrategy to quantify the extent to which adopted zoning plans affected deforestation.	2001-2014	No	Regional	Yes	Quasi-experimental	We use the official land use zoning maps of the Forest Law of eachprovince to categorize properties into three groups (red, yellow, orgreen), ascribing categories as a function of thezone that covers the ma-jority of the property's remaining forest. We measure deforestation asthe percentage of a property's area thatwas deforested within any given time period, using a hand-digitizeddataset of obse…	NA	We define treated units as properties whose forests were predomi-nantly situated in a stricter zone (red or yellow), and control units asproperties whose forests were predominantly situated in a less strictzone (yellow or green).	Different projects of the same intervention type	This results in three pairwise comparisons(red to yellow, yellow to green, red to green) for each province. To estimate the impact of stricter zones on deforestation, we use aDID estimator comparing deforestation rates between pre-treatment(2001-2006) and post-treatment (2010-2014) years on treated prop-erties vs. matchedcontrols. In addition,we test for the possible presenceof pre-emptive cleari…	Tropical & Subtropical Grasslands Savannas & Shrublands	NA	NA	We combine nearest-neighbor covariate matching with a differ-ences-in-differences (DID) estimator to assess the impact of provin-cial-level land use zonation on property-level deforestation.	Land use/Land cover	Land cover	Quantitative	We measure deforestation asthe percentage of a property's area thatwas deforested within any given time period, using a hand-digitizeddataset of observed annual anthropogenic forest conversion in the DryChaco (Vallejos et al., 2015). The dataset is based on visual interpreta-tion on LandSat imagery, and infers anthropogenic forest conversionto cropland and pasture from the spatial shapes of conve…	In Salta and Chaco, our estimates suggest that yellow zones signifi-cantly reduced deforestation if compared to green zones. In Salta, wefind that red zones also significantly reduced deforestation as comparedto green zones. Deforestation rates on matched green properties in-creased noticeably after the adoption of zoning plans (Figs. 4 and 6,Panels D). No significant impact estimates of red vs. …	NA	NA	NA	NA	NA	NA
76	Nolte, Christoph; Gobbi, Beatriz; le Polain de Waroux, Yann; Piquer-Rodríguez, María; Butsic, Van; Lambin, Eric F.	2017	Decentralized Land Use Zoning Reduces Large-scale Deforestation in a Major Agricultural Frontier	Ecological Economics	10.1016/j.ecolecon.2017.02.009	Peer-reviewed published article	School of Earth, Energy & Environmental Sciences, Stanford University, 473 Via Ortega, Stanford, CA 94305, United StatesbWoods Institute for the Environment, Stanford University, 473 Via Ortega, Stanford, CA 94305, United StatescDepartment of Earth & Environment, Boston University, 685 Commonwealth Ave., Boston, MA 02215, United States	Academic	United States	land use zoning of remaining forest in the Dry Chaco	the Forest Law, obliged provinces to conduct a land useplanning process with the goal to categorize all remaining native forestsinto three zones with different levels of protection	Protection	National	2001-2014	Argentina	Our study area encompasses the Dry Chaco ecoregion of three prov-inces: Salta, Santiago del Estero, and Chaco, an area of approximately 276,000 km2	No	No	NA	NA	We use data from 30,126 properties in the provinces of Salta, Santiago del Estero, and Chaco, and a rigorous counterfactual estimationstrategy to quantify the extent to which adopted zoning plans affected deforestation.	2001-2014	No	Regional	Yes	Quasi-experimental	We use the official land use zoning maps of the Forest Law of eachprovince to categorize properties into three groups (red, yellow, orgreen), ascribing categories as a function of thezone that covers the ma-jority of the property's remaining forest. We measure deforestation asthe percentage of a property's area thatwas deforested within any given time period, using a hand-digitizeddataset of obse…	NA	We define treated units as properties whose forests were predomi-nantly situated in a stricter zone (red or yellow), and control units asproperties whose forests were predominantly situated in a less strictzone (yellow or green).	Different types of interventions	This results in three pairwise comparisons(red to yellow, yellow to green, red to green) for each province. To estimate the impact of stricter zones on deforestation, we use aDID estimator comparing deforestation rates between pre-treatment(2001-2006) and post-treatment (2010-2014) years on treated prop-erties vs. matchedcontrols. In addition,we test for the possible presenceof pre-emptive cleari…	Tropical & Subtropical Grasslands Savannas & Shrublands	NA	NA	We combine nearest-neighbor covariate matching with a differ-ences-in-differences (DID) estimator to assess the impact of provin-cial-level land use zonation on property-level deforestation.	Land use/Land cover	Land cover	Quantitative	We measure deforestation asthe percentage of a property's area thatwas deforested within any given time period, using a hand-digitizeddataset of observed annual anthropogenic forest conversion in the DryChaco (Vallejos et al., 2015). The dataset is based on visual interpreta-tion on LandSat imagery, and infers anthropogenic forest conversionto cropland and pasture from the spatial shapes of conve…	In Salta and Chaco, our estimates suggest that yellow zones signifi-cantly reduced deforestation if compared to green zones. In Salta, wefind that red zones also significantly reduced deforestation as comparedto green zones. Deforestation rates on matched green properties in-creased noticeably after the adoption of zoning plans (Figs. 4 and 6,Panels D). No significant impact estimates of red vs. …	NA	NA	NA	NA	NA	NA
76	Nolte, Christoph; Gobbi, Beatriz; le Polain de Waroux, Yann; Piquer-Rodríguez, María; Butsic, Van; Lambin, Eric F.	2017	Decentralized Land Use Zoning Reduces Large-scale Deforestation in a Major Agricultural Frontier	Ecological Economics	10.1016/j.ecolecon.2017.02.009	Peer-reviewed published article	School of Earth, Energy & Environmental Sciences, Stanford University, 473 Via Ortega, Stanford, CA 94305, United StatesbWoods Institute for the Environment, Stanford University, 473 Via Ortega, Stanford, CA 94305, United StatescDepartment of Earth & Environment, Boston University, 685 Commonwealth Ave., Boston, MA 02215, United States	Academic	United States	land use zoning of remaining forest in the Dry Chaco	the Forest Law, obliged provinces to conduct a land useplanning process with the goal to categorize all remaining native forestsinto three zones with different levels of protection	Protection	National	2001-2014	Argentina	Our study area encompasses the Dry Chaco ecoregion of three prov-inces: Salta, Santiago del Estero, and Chaco, an area of approximately 276,000 km2	No	No	NA	NA	We use data from 30,126 properties in the provinces of Salta, Santiago del Estero, and Chaco, and a rigorous counterfactual estimationstrategy to quantify the extent to which adopted zoning plans affected deforestation.	2001-2014	No	Regional	Yes	Quasi-experimental	We use the official land use zoning maps of the Forest Law of eachprovince to categorize properties into three groups (red, yellow, orgreen), ascribing categories as a function of thezone that covers the ma-jority of the property's remaining forest. We measure deforestation asthe percentage of a property's area thatwas deforested within any given time period, using a hand-digitizeddataset of obse…	NA	We define treated units as properties whose forests were predomi-nantly situated in a stricter zone (red or yellow), and control units asproperties whose forests were predominantly situated in a less strictzone (yellow or green).	Across time	This results in three pairwise comparisons(red to yellow, yellow to green, red to green) for each province. To estimate the impact of stricter zones on deforestation, we use aDID estimator comparing deforestation rates between pre-treatment(2001-2006) and post-treatment (2010-2014) years on treated prop-erties vs. matchedcontrols. In addition,we test for the possible presenceof pre-emptive cleari…	Tropical & Subtropical Grasslands Savannas & Shrublands	NA	NA	We combine nearest-neighbor covariate matching with a differ-ences-in-differences (DID) estimator to assess the impact of provin-cial-level land use zonation on property-level deforestation.	Land use/Land cover	Land cover	Quantitative	We measure deforestation asthe percentage of a property's area thatwas deforested within any given time period, using a hand-digitizeddataset of observed annual anthropogenic forest conversion in the DryChaco (Vallejos et al., 2015). The dataset is based on visual interpreta-tion on LandSat imagery, and infers anthropogenic forest conversionto cropland and pasture from the spatial shapes of conve…	In Salta and Chaco, our estimates suggest that yellow zones signifi-cantly reduced deforestation if compared to green zones. In Salta, wefind that red zones also significantly reduced deforestation as comparedto green zones. Deforestation rates on matched green properties in-creased noticeably after the adoption of zoning plans (Figs. 4 and 6,Panels D). No significant impact estimates of red vs. …	NA	NA	NA	NA	NA	NA
76	Nolte, Christoph; Gobbi, Beatriz; le Polain de Waroux, Yann; Piquer-Rodríguez, María; Butsic, Van; Lambin, Eric F.	2017	Decentralized Land Use Zoning Reduces Large-scale Deforestation in a Major Agricultural Frontier	Ecological Economics	10.1016/j.ecolecon.2017.02.009	Peer-reviewed published article	School of Earth, Energy & Environmental Sciences, Stanford University, 473 Via Ortega, Stanford, CA 94305, United StatesbWoods Institute for the Environment, Stanford University, 473 Via Ortega, Stanford, CA 94305, United StatescDepartment of Earth & Environment, Boston University, 685 Commonwealth Ave., Boston, MA 02215, United States	Academic	United States	land use zoning of remaining forest in the Dry Chaco	the Forest Law, obliged provinces to conduct a land useplanning process with the goal to categorize all remaining native forestsinto three zones with different levels of protection	Site/area management	National	2001-2014	Argentina	Our study area encompasses the Dry Chaco ecoregion of three prov-inces: Salta, Santiago del Estero, and Chaco, an area of approximately 276,000 km2	No	No	NA	NA	We use data from 30,126 properties in the provinces of Salta, Santiago del Estero, and Chaco, and a rigorous counterfactual estimationstrategy to quantify the extent to which adopted zoning plans affected deforestation.	2001-2014	No	Regional	Yes	Quasi-experimental	We use the official land use zoning maps of the Forest Law of eachprovince to categorize properties into three groups (red, yellow, orgreen), ascribing categories as a function of thezone that covers the ma-jority of the property's remaining forest. We measure deforestation asthe percentage of a property's area thatwas deforested within any given time period, using a hand-digitizeddataset of obse…	NA	We define treated units as properties whose forests were predomi-nantly situated in a stricter zone (red or yellow), and control units asproperties whose forests were predominantly situated in a less strictzone (yellow or green).	Presence/absence of intervention	This results in three pairwise comparisons(red to yellow, yellow to green, red to green) for each province. To estimate the impact of stricter zones on deforestation, we use aDID estimator comparing deforestation rates between pre-treatment(2001-2006) and post-treatment (2010-2014) years on treated prop-erties vs. matchedcontrols. In addition,we test for the possible presenceof pre-emptive cleari…	Tropical & Subtropical Grasslands Savannas & Shrublands	NA	NA	We combine nearest-neighbor covariate matching with a differ-ences-in-differences (DID) estimator to assess the impact of provin-cial-level land use zonation on property-level deforestation.	Land use/Land cover	Land cover	Quantitative	We measure deforestation asthe percentage of a property's area thatwas deforested within any given time period, using a hand-digitizeddataset of observed annual anthropogenic forest conversion in the DryChaco (Vallejos et al., 2015). The dataset is based on visual interpreta-tion on LandSat imagery, and infers anthropogenic forest conversionto cropland and pasture from the spatial shapes of conve…	In Salta and Chaco, our estimates suggest that yellow zones signifi-cantly reduced deforestation if compared to green zones. In Salta, wefind that red zones also significantly reduced deforestation as comparedto green zones. Deforestation rates on matched green properties in-creased noticeably after the adoption of zoning plans (Figs. 4 and 6,Panels D). No significant impact estimates of red vs. …	NA	NA	NA	NA	NA	NA
76	Nolte, Christoph; Gobbi, Beatriz; le Polain de Waroux, Yann; Piquer-Rodríguez, María; Butsic, Van; Lambin, Eric F.	2017	Decentralized Land Use Zoning Reduces Large-scale Deforestation in a Major Agricultural Frontier	Ecological Economics	10.1016/j.ecolecon.2017.02.009	Peer-reviewed published article	School of Earth, Energy & Environmental Sciences, Stanford University, 473 Via Ortega, Stanford, CA 94305, United StatesbWoods Institute for the Environment, Stanford University, 473 Via Ortega, Stanford, CA 94305, United StatescDepartment of Earth & Environment, Boston University, 685 Commonwealth Ave., Boston, MA 02215, United States	Academic	United States	land use zoning of remaining forest in the Dry Chaco	the Forest Law, obliged provinces to conduct a land useplanning process with the goal to categorize all remaining native forestsinto three zones with different levels of protection	Site/area management	National	2001-2014	Argentina	Our study area encompasses the Dry Chaco ecoregion of three prov-inces: Salta, Santiago del Estero, and Chaco, an area of approximately 276,000 km2	No	No	NA	NA	We use data from 30,126 properties in the provinces of Salta, Santiago del Estero, and Chaco, and a rigorous counterfactual estimationstrategy to quantify the extent to which adopted zoning plans affected deforestation.	2001-2014	No	Regional	Yes	Quasi-experimental	We use the official land use zoning maps of the Forest Law of eachprovince to categorize properties into three groups (red, yellow, orgreen), ascribing categories as a function of thezone that covers the ma-jority of the property's remaining forest. We measure deforestation asthe percentage of a property's area thatwas deforested within any given time period, using a hand-digitizeddataset of obse…	NA	We define treated units as properties whose forests were predomi-nantly situated in a stricter zone (red or yellow), and control units asproperties whose forests were predominantly situated in a less strictzone (yellow or green).	Different projects of the same intervention type	This results in three pairwise comparisons(red to yellow, yellow to green, red to green) for each province. To estimate the impact of stricter zones on deforestation, we use aDID estimator comparing deforestation rates between pre-treatment(2001-2006) and post-treatment (2010-2014) years on treated prop-erties vs. matchedcontrols. In addition,we test for the possible presenceof pre-emptive cleari…	Tropical & Subtropical Grasslands Savannas & Shrublands	NA	NA	We combine nearest-neighbor covariate matching with a differ-ences-in-differences (DID) estimator to assess the impact of provin-cial-level land use zonation on property-level deforestation.	Land use/Land cover	Land cover	Quantitative	We measure deforestation asthe percentage of a property's area thatwas deforested within any given time period, using a hand-digitizeddataset of observed annual anthropogenic forest conversion in the DryChaco (Vallejos et al., 2015). The dataset is based on visual interpreta-tion on LandSat imagery, and infers anthropogenic forest conversionto cropland and pasture from the spatial shapes of conve…	In Salta and Chaco, our estimates suggest that yellow zones signifi-cantly reduced deforestation if compared to green zones. In Salta, wefind that red zones also significantly reduced deforestation as comparedto green zones. Deforestation rates on matched green properties in-creased noticeably after the adoption of zoning plans (Figs. 4 and 6,Panels D). No significant impact estimates of red vs. …	NA	NA	NA	NA	NA	NA
76	Nolte, Christoph; Gobbi, Beatriz; le Polain de Waroux, Yann; Piquer-Rodríguez, María; Butsic, Van; Lambin, Eric F.	2017	Decentralized Land Use Zoning Reduces Large-scale Deforestation in a Major Agricultural Frontier	Ecological Economics	10.1016/j.ecolecon.2017.02.009	Peer-reviewed published article	School of Earth, Energy & Environmental Sciences, Stanford University, 473 Via Ortega, Stanford, CA 94305, United StatesbWoods Institute for the Environment, Stanford University, 473 Via Ortega, Stanford, CA 94305, United StatescDepartment of Earth & Environment, Boston University, 685 Commonwealth Ave., Boston, MA 02215, United States	Academic	United States	land use zoning of remaining forest in the Dry Chaco	the Forest Law, obliged provinces to conduct a land useplanning process with the goal to categorize all remaining native forestsinto three zones with different levels of protection	Site/area management	National	2001-2014	Argentina	Our study area encompasses the Dry Chaco ecoregion of three prov-inces: Salta, Santiago del Estero, and Chaco, an area of approximately 276,000 km2	No	No	NA	NA	We use data from 30,126 properties in the provinces of Salta, Santiago del Estero, and Chaco, and a rigorous counterfactual estimationstrategy to quantify the extent to which adopted zoning plans affected deforestation.	2001-2014	No	Regional	Yes	Quasi-experimental	We use the official land use zoning maps of the Forest Law of eachprovince to categorize properties into three groups (red, yellow, orgreen), ascribing categories as a function of thezone that covers the ma-jority of the property's remaining forest. We measure deforestation asthe percentage of a property's area thatwas deforested within any given time period, using a hand-digitizeddataset of obse…	NA	We define treated units as properties whose forests were predomi-nantly situated in a stricter zone (red or yellow), and control units asproperties whose forests were predominantly situated in a less strictzone (yellow or green).	Different types of interventions	This results in three pairwise comparisons(red to yellow, yellow to green, red to green) for each province. To estimate the impact of stricter zones on deforestation, we use aDID estimator comparing deforestation rates between pre-treatment(2001-2006) and post-treatment (2010-2014) years on treated prop-erties vs. matchedcontrols. In addition,we test for the possible presenceof pre-emptive cleari…	Tropical & Subtropical Grasslands Savannas & Shrublands	NA	NA	We combine nearest-neighbor covariate matching with a differ-ences-in-differences (DID) estimator to assess the impact of provin-cial-level land use zonation on property-level deforestation.	Land use/Land cover	Land cover	Quantitative	We measure deforestation asthe percentage of a property's area thatwas deforested within any given time period, using a hand-digitizeddataset of observed annual anthropogenic forest conversion in the DryChaco (Vallejos et al., 2015). The dataset is based on visual interpreta-tion on LandSat imagery, and infers anthropogenic forest conversionto cropland and pasture from the spatial shapes of conve…	In Salta and Chaco, our estimates suggest that yellow zones signifi-cantly reduced deforestation if compared to green zones. In Salta, wefind that red zones also significantly reduced deforestation as comparedto green zones. Deforestation rates on matched green properties in-creased noticeably after the adoption of zoning plans (Figs. 4 and 6,Panels D). No significant impact estimates of red vs. …	NA	NA	NA	NA	NA	NA
76	Nolte, Christoph; Gobbi, Beatriz; le Polain de Waroux, Yann; Piquer-Rodríguez, María; Butsic, Van; Lambin, Eric F.	2017	Decentralized Land Use Zoning Reduces Large-scale Deforestation in a Major Agricultural Frontier	Ecological Economics	10.1016/j.ecolecon.2017.02.009	Peer-reviewed published article	School of Earth, Energy & Environmental Sciences, Stanford University, 473 Via Ortega, Stanford, CA 94305, United StatesbWoods Institute for the Environment, Stanford University, 473 Via Ortega, Stanford, CA 94305, United StatescDepartment of Earth & Environment, Boston University, 685 Commonwealth Ave., Boston, MA 02215, United States	Academic	United States	land use zoning of remaining forest in the Dry Chaco	the Forest Law, obliged provinces to conduct a land useplanning process with the goal to categorize all remaining native forestsinto three zones with different levels of protection	Site/area management	National	2001-2014	Argentina	Our study area encompasses the Dry Chaco ecoregion of three prov-inces: Salta, Santiago del Estero, and Chaco, an area of approximately 276,000 km2	No	No	NA	NA	We use data from 30,126 properties in the provinces of Salta, Santiago del Estero, and Chaco, and a rigorous counterfactual estimationstrategy to quantify the extent to which adopted zoning plans affected deforestation.	2001-2014	No	Regional	Yes	Quasi-experimental	We use the official land use zoning maps of the Forest Law of eachprovince to categorize properties into three groups (red, yellow, orgreen), ascribing categories as a function of thezone that covers the ma-jority of the property's remaining forest. We measure deforestation asthe percentage of a property's area thatwas deforested within any given time period, using a hand-digitizeddataset of obse…	NA	We define treated units as properties whose forests were predomi-nantly situated in a stricter zone (red or yellow), and control units asproperties whose forests were predominantly situated in a less strictzone (yellow or green).	Across time	This results in three pairwise comparisons(red to yellow, yellow to green, red to green) for each province. To estimate the impact of stricter zones on deforestation, we use aDID estimator comparing deforestation rates between pre-treatment(2001-2006) and post-treatment (2010-2014) years on treated prop-erties vs. matchedcontrols. In addition,we test for the possible presenceof pre-emptive cleari…	Tropical & Subtropical Grasslands Savannas & Shrublands	NA	NA	We combine nearest-neighbor covariate matching with a differ-ences-in-differences (DID) estimator to assess the impact of provin-cial-level land use zonation on property-level deforestation.	Land use/Land cover	Land cover	Quantitative	We measure deforestation asthe percentage of a property's area thatwas deforested within any given time period, using a hand-digitizeddataset of observed annual anthropogenic forest conversion in the DryChaco (Vallejos et al., 2015). The dataset is based on visual interpreta-tion on LandSat imagery, and infers anthropogenic forest conversionto cropland and pasture from the spatial shapes of conve…	In Salta and Chaco, our estimates suggest that yellow zones signifi-cantly reduced deforestation if compared to green zones. In Salta, wefind that red zones also significantly reduced deforestation as comparedto green zones. Deforestation rates on matched green properties in-creased noticeably after the adoption of zoning plans (Figs. 4 and 6,Panels D). No significant impact estimates of red vs. …	NA	NA	NA	NA	NA	NA
76	Nolte, Christoph; Gobbi, Beatriz; le Polain de Waroux, Yann; Piquer-Rodríguez, María; Butsic, Van; Lambin, Eric F.	2017	Decentralized Land Use Zoning Reduces Large-scale Deforestation in a Major Agricultural Frontier	Ecological Economics	10.1016/j.ecolecon.2017.02.009	Peer-reviewed published article	School of Earth, Energy & Environmental Sciences, Stanford University, 473 Via Ortega, Stanford, CA 94305, United StatesbWoods Institute for the Environment, Stanford University, 473 Via Ortega, Stanford, CA 94305, United StatescDepartment of Earth & Environment, Boston University, 685 Commonwealth Ave., Boston, MA 02215, United States	Academic	United States	land use zoning of remaining forest in the Dry Chaco	the Forest Law, obliged provinces to conduct a land useplanning process with the goal to categorize all remaining native forestsinto three zones with different levels of protection	Natural resource management	National	2001-2014	Argentina	Our study area encompasses the Dry Chaco ecoregion of three prov-inces: Salta, Santiago del Estero, and Chaco, an area of approximately 276,000 km2	No	No	NA	NA	We use data from 30,126 properties in the provinces of Salta, Santiago del Estero, and Chaco, and a rigorous counterfactual estimationstrategy to quantify the extent to which adopted zoning plans affected deforestation.	2001-2014	No	Regional	Yes	Quasi-experimental	We use the official land use zoning maps of the Forest Law of eachprovince to categorize properties into three groups (red, yellow, orgreen), ascribing categories as a function of thezone that covers the ma-jority of the property's remaining forest. We measure deforestation asthe percentage of a property's area thatwas deforested within any given time period, using a hand-digitizeddataset of obse…	NA	We define treated units as properties whose forests were predomi-nantly situated in a stricter zone (red or yellow), and control units asproperties whose forests were predominantly situated in a less strictzone (yellow or green).	Presence/absence of intervention	This results in three pairwise comparisons(red to yellow, yellow to green, red to green) for each province. To estimate the impact of stricter zones on deforestation, we use aDID estimator comparing deforestation rates between pre-treatment(2001-2006) and post-treatment (2010-2014) years on treated prop-erties vs. matchedcontrols. In addition,we test for the possible presenceof pre-emptive cleari…	Tropical & Subtropical Grasslands Savannas & Shrublands	NA	NA	We combine nearest-neighbor covariate matching with a differ-ences-in-differences (DID) estimator to assess the impact of provin-cial-level land use zonation on property-level deforestation.	Land use/Land cover	Land cover	Quantitative	We measure deforestation asthe percentage of a property's area thatwas deforested within any given time period, using a hand-digitizeddataset of observed annual anthropogenic forest conversion in the DryChaco (Vallejos et al., 2015). The dataset is based on visual interpreta-tion on LandSat imagery, and infers anthropogenic forest conversionto cropland and pasture from the spatial shapes of conve…	In Salta and Chaco, our estimates suggest that yellow zones signifi-cantly reduced deforestation if compared to green zones. In Salta, wefind that red zones also significantly reduced deforestation as comparedto green zones. Deforestation rates on matched green properties in-creased noticeably after the adoption of zoning plans (Figs. 4 and 6,Panels D). No significant impact estimates of red vs. …	NA	NA	NA	NA	NA	NA
76	Nolte, Christoph; Gobbi, Beatriz; le Polain de Waroux, Yann; Piquer-Rodríguez, María; Butsic, Van; Lambin, Eric F.	2017	Decentralized Land Use Zoning Reduces Large-scale Deforestation in a Major Agricultural Frontier	Ecological Economics	10.1016/j.ecolecon.2017.02.009	Peer-reviewed published article	School of Earth, Energy & Environmental Sciences, Stanford University, 473 Via Ortega, Stanford, CA 94305, United StatesbWoods Institute for the Environment, Stanford University, 473 Via Ortega, Stanford, CA 94305, United StatescDepartment of Earth & Environment, Boston University, 685 Commonwealth Ave., Boston, MA 02215, United States	Academic	United States	land use zoning of remaining forest in the Dry Chaco	the Forest Law, obliged provinces to conduct a land useplanning process with the goal to categorize all remaining native forestsinto three zones with different levels of protection	Natural resource management	National	2001-2014	Argentina	Our study area encompasses the Dry Chaco ecoregion of three prov-inces: Salta, Santiago del Estero, and Chaco, an area of approximately 276,000 km2	No	No	NA	NA	We use data from 30,126 properties in the provinces of Salta, Santiago del Estero, and Chaco, and a rigorous counterfactual estimationstrategy to quantify the extent to which adopted zoning plans affected deforestation.	2001-2014	No	Regional	Yes	Quasi-experimental	We use the official land use zoning maps of the Forest Law of eachprovince to categorize properties into three groups (red, yellow, orgreen), ascribing categories as a function of thezone that covers the ma-jority of the property's remaining forest. We measure deforestation asthe percentage of a property's area thatwas deforested within any given time period, using a hand-digitizeddataset of obse…	NA	We define treated units as properties whose forests were predomi-nantly situated in a stricter zone (red or yellow), and control units asproperties whose forests were predominantly situated in a less strictzone (yellow or green).	Different projects of the same intervention type	This results in three pairwise comparisons(red to yellow, yellow to green, red to green) for each province. To estimate the impact of stricter zones on deforestation, we use aDID estimator comparing deforestation rates between pre-treatment(2001-2006) and post-treatment (2010-2014) years on treated prop-erties vs. matchedcontrols. In addition,we test for the possible presenceof pre-emptive cleari…	Tropical & Subtropical Grasslands Savannas & Shrublands	NA	NA	We combine nearest-neighbor covariate matching with a differ-ences-in-differences (DID) estimator to assess the impact of provin-cial-level land use zonation on property-level deforestation.	Land use/Land cover	Land cover	Quantitative	We measure deforestation asthe percentage of a property's area thatwas deforested within any given time period, using a hand-digitizeddataset of observed annual anthropogenic forest conversion in the DryChaco (Vallejos et al., 2015). The dataset is based on visual interpreta-tion on LandSat imagery, and infers anthropogenic forest conversionto cropland and pasture from the spatial shapes of conve…	In Salta and Chaco, our estimates suggest that yellow zones signifi-cantly reduced deforestation if compared to green zones. In Salta, wefind that red zones also significantly reduced deforestation as comparedto green zones. Deforestation rates on matched green properties in-creased noticeably after the adoption of zoning plans (Figs. 4 and 6,Panels D). No significant impact estimates of red vs. …	NA	NA	NA	NA	NA	NA
76	Nolte, Christoph; Gobbi, Beatriz; le Polain de Waroux, Yann; Piquer-Rodríguez, María; Butsic, Van; Lambin, Eric F.	2017	Decentralized Land Use Zoning Reduces Large-scale Deforestation in a Major Agricultural Frontier	Ecological Economics	10.1016/j.ecolecon.2017.02.009	Peer-reviewed published article	School of Earth, Energy & Environmental Sciences, Stanford University, 473 Via Ortega, Stanford, CA 94305, United StatesbWoods Institute for the Environment, Stanford University, 473 Via Ortega, Stanford, CA 94305, United StatescDepartment of Earth & Environment, Boston University, 685 Commonwealth Ave., Boston, MA 02215, United States	Academic	United States	land use zoning of remaining forest in the Dry Chaco	the Forest Law, obliged provinces to conduct a land useplanning process with the goal to categorize all remaining native forestsinto three zones with different levels of protection	Natural resource management	National	2001-2014	Argentina	Our study area encompasses the Dry Chaco ecoregion of three prov-inces: Salta, Santiago del Estero, and Chaco, an area of approximately 276,000 km2	No	No	NA	NA	We use data from 30,126 properties in the provinces of Salta, Santiago del Estero, and Chaco, and a rigorous counterfactual estimationstrategy to quantify the extent to which adopted zoning plans affected deforestation.	2001-2014	No	Regional	Yes	Quasi-experimental	We use the official land use zoning maps of the Forest Law of eachprovince to categorize properties into three groups (red, yellow, orgreen), ascribing categories as a function of thezone that covers the ma-jority of the property's remaining forest. We measure deforestation asthe percentage of a property's area thatwas deforested within any given time period, using a hand-digitizeddataset of obse…	NA	We define treated units as properties whose forests were predomi-nantly situated in a stricter zone (red or yellow), and control units asproperties whose forests were predominantly situated in a less strictzone (yellow or green).	Different types of interventions	This results in three pairwise comparisons(red to yellow, yellow to green, red to green) for each province. To estimate the impact of stricter zones on deforestation, we use aDID estimator comparing deforestation rates between pre-treatment(2001-2006) and post-treatment (2010-2014) years on treated prop-erties vs. matchedcontrols. In addition,we test for the possible presenceof pre-emptive cleari…	Tropical & Subtropical Grasslands Savannas & Shrublands	NA	NA	We combine nearest-neighbor covariate matching with a differ-ences-in-differences (DID) estimator to assess the impact of provin-cial-level land use zonation on property-level deforestation.	Land use/Land cover	Land cover	Quantitative	We measure deforestation asthe percentage of a property's area thatwas deforested within any given time period, using a hand-digitizeddataset of observed annual anthropogenic forest conversion in the DryChaco (Vallejos et al., 2015). The dataset is based on visual interpreta-tion on LandSat imagery, and infers anthropogenic forest conversionto cropland and pasture from the spatial shapes of conve…	In Salta and Chaco, our estimates suggest that yellow zones signifi-cantly reduced deforestation if compared to green zones. In Salta, wefind that red zones also significantly reduced deforestation as comparedto green zones. Deforestation rates on matched green properties in-creased noticeably after the adoption of zoning plans (Figs. 4 and 6,Panels D). No significant impact estimates of red vs. …	NA	NA	NA	NA	NA	NA
76	Nolte, Christoph; Gobbi, Beatriz; le Polain de Waroux, Yann; Piquer-Rodríguez, María; Butsic, Van; Lambin, Eric F.	2017	Decentralized Land Use Zoning Reduces Large-scale Deforestation in a Major Agricultural Frontier	Ecological Economics	10.1016/j.ecolecon.2017.02.009	Peer-reviewed published article	School of Earth, Energy & Environmental Sciences, Stanford University, 473 Via Ortega, Stanford, CA 94305, United StatesbWoods Institute for the Environment, Stanford University, 473 Via Ortega, Stanford, CA 94305, United StatescDepartment of Earth & Environment, Boston University, 685 Commonwealth Ave., Boston, MA 02215, United States	Academic	United States	land use zoning of remaining forest in the Dry Chaco	the Forest Law, obliged provinces to conduct a land useplanning process with the goal to categorize all remaining native forestsinto three zones with different levels of protection	Natural resource management	National	2001-2014	Argentina	Our study area encompasses the Dry Chaco ecoregion of three prov-inces: Salta, Santiago del Estero, and Chaco, an area of approximately 276,000 km2	No	No	NA	NA	We use data from 30,126 properties in the provinces of Salta, Santiago del Estero, and Chaco, and a rigorous counterfactual estimationstrategy to quantify the extent to which adopted zoning plans affected deforestation.	2001-2014	No	Regional	Yes	Quasi-experimental	We use the official land use zoning maps of the Forest Law of eachprovince to categorize properties into three groups (red, yellow, orgreen), ascribing categories as a function of thezone that covers the ma-jority of the property's remaining forest. We measure deforestation asthe percentage of a property's area thatwas deforested within any given time period, using a hand-digitizeddataset of obse…	NA	We define treated units as properties whose forests were predomi-nantly situated in a stricter zone (red or yellow), and control units asproperties whose forests were predominantly situated in a less strictzone (yellow or green).	Across time	This results in three pairwise comparisons(red to yellow, yellow to green, red to green) for each province. To estimate the impact of stricter zones on deforestation, we use aDID estimator comparing deforestation rates between pre-treatment(2001-2006) and post-treatment (2010-2014) years on treated prop-erties vs. matchedcontrols. In addition,we test for the possible presenceof pre-emptive cleari…	Tropical & Subtropical Grasslands Savannas & Shrublands	NA	NA	We combine nearest-neighbor covariate matching with a differ-ences-in-differences (DID) estimator to assess the impact of provin-cial-level land use zonation on property-level deforestation.	Land use/Land cover	Land cover	Quantitative	We measure deforestation asthe percentage of a property's area thatwas deforested within any given time period, using a hand-digitizeddataset of observed annual anthropogenic forest conversion in the DryChaco (Vallejos et al., 2015). The dataset is based on visual interpreta-tion on LandSat imagery, and infers anthropogenic forest conversionto cropland and pasture from the spatial shapes of conve…	In Salta and Chaco, our estimates suggest that yellow zones signifi-cantly reduced deforestation if compared to green zones. In Salta, wefind that red zones also significantly reduced deforestation as comparedto green zones. Deforestation rates on matched green properties in-creased noticeably after the adoption of zoning plans (Figs. 4 and 6,Panels D). No significant impact estimates of red vs. …	NA	NA	NA	NA	NA	NA
93	Trupin, R., Morgan-Brown, T; Doulton, H; Nelson, F	2018	Making Community Forest Enterprises Deliver for Livelihoods and Conservation in Tanzania	NA	NA	Project report	Africa Biodiversity Collaborative Group	Public sector	NA	REDD+	In Tanzania, there have been efforts to develop the structures and institutions necessary for REDD+ at both a national and sub-national level, supported by a number of international donors. In particular, at a sub-national level, the Norwegian Embassy funded nine pilot projects run by conservation NGOs from 2009 to 2014, constituting the largest REDD+ initiative in Tanzania to date at a total of …	Site/area management	Local	2009-2017	United Republic Of Tanzania	Yaeda Valley	Yes	No	NA	NA	Again, no aims or questions here. This is a report on a sustainable charcoal harvesting project.	2010-2017	No	Local	No	Non-experimental	They "mapped deforestation."	NA	NA	Before/after intervention	the deforestation rates in TTCS project villages versus those in the rest of the district	Tropical & Subtropical Moist Broadleaf Forests	-6.826242; -6.306380; -6.830909; -4.007198	36.995293; 37.445158; 37.673495; 34.996360	deforestation rates in the project area	Land use/Land cover	Land cover	Quantitative	Remote sensing data	Remote sensing data shows that the core Hadzabe New police station in Yaeda Chini Village built with a combination of district government funding and contribution of revenue from Hadza communities. Photo Credit: Carbon Tanzania ____________________________________________________________________________________ AFRICA BIODIVERSITY COLLABORATIVE GROUP 51 territory of 20,790 hectares (the 'project …	REDD+ has provided the funding required for land use patrols, and training and equipment for community scouts. This enforcement has been essential to making sure the land use plan is not merely an agreement on paper, but is actually implemented and enforced on the ground in the face of increasing pressures on Hadza traditional territories and land uses. Beyond financial support, REDD+ has created…	Rights and empowerment	Empowerment and agency	Qualitative	Not clear.	REDD+ has provided the funding required for land use patrols, and training and equipment for community scouts. This enforcement has been essential to making sure the land use plan is not merely an agreement on paper, but is actually implemented and enforced on the ground in the face of increasing pressures on Hadza traditional territories and land uses. Beyond financial support, REDD+ has created…
93	Trupin, R., Morgan-Brown, T; Doulton, H; Nelson, F	2018	Making Community Forest Enterprises Deliver for Livelihoods and Conservation in Tanzania	NA	NA	Project report	Africa Biodiversity Collaborative Group	Public sector	NA	REDD+	In Tanzania, there have been efforts to develop the structures and institutions necessary for REDD+ at both a national and sub-national level, supported by a number of international donors. In particular, at a sub-national level, the Norwegian Embassy funded nine pilot projects run by conservation NGOs from 2009 to 2014, constituting the largest REDD+ initiative in Tanzania to date at a total of …	Site/area management	Local	2009-2017	United Republic Of Tanzania	Yaeda Valley	Yes	No	NA	NA	Again, no aims or questions here. This is a report on a sustainable charcoal harvesting project.	2010-2017	No	Local	No	Non-experimental	They "mapped deforestation."	NA	NA	Before/after intervention	the deforestation rates in TTCS project villages versus those in the rest of the district	Tropical & Subtropical Moist Broadleaf Forests	-6.826242; -6.306380; -6.830909; -4.007198	36.995293; 37.445158; 37.673495; 34.996360	deforestation rates in the project area	Land use/Land cover	Land cover	Quantitative	Remote sensing data	Remote sensing data shows that the core Hadzabe New police station in Yaeda Chini Village built with a combination of district government funding and contribution of revenue from Hadza communities. Photo Credit: Carbon Tanzania ____________________________________________________________________________________ AFRICA BIODIVERSITY COLLABORATIVE GROUP 51 territory of 20,790 hectares (the 'project …	The prices (per cubic meter of wood) received by VLFRs	Economic well-being	Income	Quantitative	The prices (per cubic meter of wood) received by VLFRs	better than adjacent open-access or state-managed forest reserves (Kalonga et al., 2015). ÔÇ∑ High demand for the core product. There is a large potential market both nationally and internationally for the timber from Tanzania's southern forests and woodlands, which has allowed sales of over $620,000 so far, even without a fully effective sales and marketing strategy. Locally, demand for all type…
93	Trupin, R., Morgan-Brown, T; Doulton, H; Nelson, F	2018	Making Community Forest Enterprises Deliver for Livelihoods and Conservation in Tanzania	NA	NA	Project report	Africa Biodiversity Collaborative Group	Public sector	NA	REDD+	In Tanzania, there have been efforts to develop the structures and institutions necessary for REDD+ at both a national and sub-national level, supported by a number of international donors. In particular, at a sub-national level, the Norwegian Embassy funded nine pilot projects run by conservation NGOs from 2009 to 2014, constituting the largest REDD+ initiative in Tanzania to date at a total of …	Site/area management	Local	2009-2017	United Republic Of Tanzania	Yaeda Valley	Yes	No	NA	NA	Again, no aims or questions here. This is a report on a sustainable charcoal harvesting project.	2010-2017	No	Local	No	Non-experimental	They "mapped deforestation."	NA	NA	Before/after intervention	the deforestation rates in TTCS project villages versus those in the rest of the district	Tropical & Subtropical Moist Broadleaf Forests	-6.826242; -6.306380; -6.830909; -4.007198	36.995293; 37.445158; 37.673495; 34.996360	On average, the deforestation rates in TTCS project villages prior to the project start were higher than in the rest of the district, which is part of the reason they were prioritized to be included in the project. Like elsewhere in the district, deforestation was increasing in TTCS villages prior to the project start. However, once the TTCS phase one villages were well established and began harv…	Land use/Land cover	Land cover	Mixed	Cannot tell.	The reduction in deforestation in TTCS project villages is most likely due to project interventions. Much of Kilosa is rugged and less attractive for agriculture. However, the project focused specifically on getting low slope forests into CBFM since they are the most suitable for sustainable harvesting. Thus, in the absence of the TTCS project, much more forest in the project villages would have …	REDD+ has provided the funding required for land use patrols, and training and equipment for community scouts. This enforcement has been essential to making sure the land use plan is not merely an agreement on paper, but is actually implemented and enforced on the ground in the face of increasing pressures on Hadza traditional territories and land uses. Beyond financial support, REDD+ has created…	Rights and empowerment	Empowerment and agency	Qualitative	Not clear.	REDD+ has provided the funding required for land use patrols, and training and equipment for community scouts. This enforcement has been essential to making sure the land use plan is not merely an agreement on paper, but is actually implemented and enforced on the ground in the face of increasing pressures on Hadza traditional territories and land uses. Beyond financial support, REDD+ has created…
93	Trupin, R., Morgan-Brown, T; Doulton, H; Nelson, F	2018	Making Community Forest Enterprises Deliver for Livelihoods and Conservation in Tanzania	NA	NA	Project report	Africa Biodiversity Collaborative Group	Public sector	NA	REDD+	In Tanzania, there have been efforts to develop the structures and institutions necessary for REDD+ at both a national and sub-national level, supported by a number of international donors. In particular, at a sub-national level, the Norwegian Embassy funded nine pilot projects run by conservation NGOs from 2009 to 2014, constituting the largest REDD+ initiative in Tanzania to date at a total of …	Site/area management	Local	2009-2017	United Republic Of Tanzania	Yaeda Valley	Yes	No	NA	NA	Again, no aims or questions here. This is a report on a sustainable charcoal harvesting project.	2010-2017	No	Local	No	Non-experimental	They "mapped deforestation."	NA	NA	Before/after intervention	the deforestation rates in TTCS project villages versus those in the rest of the district	Tropical & Subtropical Moist Broadleaf Forests	-6.826242; -6.306380; -6.830909; -4.007198	36.995293; 37.445158; 37.673495; 34.996360	On average, the deforestation rates in TTCS project villages prior to the project start were higher than in the rest of the district, which is part of the reason they were prioritized to be included in the project. Like elsewhere in the district, deforestation was increasing in TTCS villages prior to the project start. However, once the TTCS phase one villages were well established and began harv…	Land use/Land cover	Land cover	Mixed	Cannot tell.	The reduction in deforestation in TTCS project villages is most likely due to project interventions. Much of Kilosa is rugged and less attractive for agriculture. However, the project focused specifically on getting low slope forests into CBFM since they are the most suitable for sustainable harvesting. Thus, in the absence of the TTCS project, much more forest in the project villages would have …	The prices (per cubic meter of wood) received by VLFRs	Economic well-being	Income	Quantitative	The prices (per cubic meter of wood) received by VLFRs	better than adjacent open-access or state-managed forest reserves (Kalonga et al., 2015). ÔÇ∑ High demand for the core product. There is a large potential market both nationally and internationally for the timber from Tanzania's southern forests and woodlands, which has allowed sales of over $620,000 so far, even without a fully effective sales and marketing strategy. Locally, demand for all type…
93	Trupin, R., Morgan-Brown, T; Doulton, H; Nelson, F	2018	Making Community Forest Enterprises Deliver for Livelihoods and Conservation in Tanzania	NA	NA	Project report	Africa Biodiversity Collaborative Group	Public sector	NA	REDD+	In Tanzania, there have been efforts to develop the structures and institutions necessary for REDD+ at both a national and sub-national level, supported by a number of international donors. In particular, at a sub-national level, the Norwegian Embassy funded nine pilot projects run by conservation NGOs from 2009 to 2014, constituting the largest REDD+ initiative in Tanzania to date at a total of …	Site/area management	Local	2009-2017	United Republic Of Tanzania	Yaeda Valley	Yes	No	NA	NA	Again, no aims or questions here. This is a report on a sustainable charcoal harvesting project.	2010-2017	No	Local	No	Non-experimental	They "mapped deforestation."	NA	NA	Before/after intervention	the deforestation rates in TTCS project villages versus those in the rest of the district	Tropical & Subtropical Moist Broadleaf Forests	-6.826242; -6.306380; -6.830909; -4.007198	36.995293; 37.445158; 37.673495; 34.996360	Villages' efforts to protect their forests have shown results. Evidence is emerging that the land protected through VLFRs, particularly those areas that have also been FSC-certified, have experienced better environmental outcomes. A 2015 study found that the FSC-certified forests in Kilwa District where MCDI has worked possess better forest structure, greater regeneration, and lower fire incidenc…	Land condition	NA	Qualitative	Unclear what data was used.	Villages' efforts to protect their forests have shown results. Evidence is emerging that the land protected through VLFRs, particularly those areas that have also been FSC-certified, have experienced better environmental outcomes. A 2015 study found that the FSC-certified forests in Kilwa District where MCDI has worked possess better forest structure, greater regeneration, and lower fire incidenc…	REDD+ has provided the funding required for land use patrols, and training and equipment for community scouts. This enforcement has been essential to making sure the land use plan is not merely an agreement on paper, but is actually implemented and enforced on the ground in the face of increasing pressures on Hadza traditional territories and land uses. Beyond financial support, REDD+ has created…	Rights and empowerment	Empowerment and agency	Qualitative	Not clear.	REDD+ has provided the funding required for land use patrols, and training and equipment for community scouts. This enforcement has been essential to making sure the land use plan is not merely an agreement on paper, but is actually implemented and enforced on the ground in the face of increasing pressures on Hadza traditional territories and land uses. Beyond financial support, REDD+ has created…
93	Trupin, R., Morgan-Brown, T; Doulton, H; Nelson, F	2018	Making Community Forest Enterprises Deliver for Livelihoods and Conservation in Tanzania	NA	NA	Project report	Africa Biodiversity Collaborative Group	Public sector	NA	REDD+	In Tanzania, there have been efforts to develop the structures and institutions necessary for REDD+ at both a national and sub-national level, supported by a number of international donors. In particular, at a sub-national level, the Norwegian Embassy funded nine pilot projects run by conservation NGOs from 2009 to 2014, constituting the largest REDD+ initiative in Tanzania to date at a total of …	Site/area management	Local	2009-2017	United Republic Of Tanzania	Yaeda Valley	Yes	No	NA	NA	Again, no aims or questions here. This is a report on a sustainable charcoal harvesting project.	2010-2017	No	Local	No	Non-experimental	They "mapped deforestation."	NA	NA	Before/after intervention	the deforestation rates in TTCS project villages versus those in the rest of the district	Tropical & Subtropical Moist Broadleaf Forests	-6.826242; -6.306380; -6.830909; -4.007198	36.995293; 37.445158; 37.673495; 34.996360	Villages' efforts to protect their forests have shown results. Evidence is emerging that the land protected through VLFRs, particularly those areas that have also been FSC-certified, have experienced better environmental outcomes. A 2015 study found that the FSC-certified forests in Kilwa District where MCDI has worked possess better forest structure, greater regeneration, and lower fire incidenc…	Land condition	NA	Qualitative	Unclear what data was used.	Villages' efforts to protect their forests have shown results. Evidence is emerging that the land protected through VLFRs, particularly those areas that have also been FSC-certified, have experienced better environmental outcomes. A 2015 study found that the FSC-certified forests in Kilwa District where MCDI has worked possess better forest structure, greater regeneration, and lower fire incidenc…	The prices (per cubic meter of wood) received by VLFRs	Economic well-being	Income	Quantitative	The prices (per cubic meter of wood) received by VLFRs	better than adjacent open-access or state-managed forest reserves (Kalonga et al., 2015). ÔÇ∑ High demand for the core product. There is a large potential market both nationally and internationally for the timber from Tanzania's southern forests and woodlands, which has allowed sales of over $620,000 so far, even without a fully effective sales and marketing strategy. Locally, demand for all type…
93	Trupin, R., Morgan-Brown, T; Doulton, H; Nelson, F	2018	Making Community Forest Enterprises Deliver for Livelihoods and Conservation in Tanzania	NA	NA	Project report	Africa Biodiversity Collaborative Group	Public sector	NA	REDD+	In Tanzania, there have been efforts to develop the structures and institutions necessary for REDD+ at both a national and sub-national level, supported by a number of international donors. In particular, at a sub-national level, the Norwegian Embassy funded nine pilot projects run by conservation NGOs from 2009 to 2014, constituting the largest REDD+ initiative in Tanzania to date at a total of …	Site/area management	Local	2009-2017	United Republic Of Tanzania	Yaeda Valley	Yes	No	NA	NA	Again, no aims or questions here. This is a report on a sustainable charcoal harvesting project.	2010-2017	No	Local	No	Non-experimental	They "mapped deforestation."	NA	NA	Before/after intervention	the deforestation rates in TTCS project villages versus those in the rest of the district	Tropical & Subtropical Grasslands Savannas & Shrublands	-6.826242; -6.306380; -6.830909; -4.007198	36.995293; 37.445158; 37.673495; 34.996360	deforestation rates in the project area	Land use/Land cover	Land cover	Quantitative	Remote sensing data	Remote sensing data shows that the core Hadzabe New police station in Yaeda Chini Village built with a combination of district government funding and contribution of revenue from Hadza communities. Photo Credit: Carbon Tanzania ____________________________________________________________________________________ AFRICA BIODIVERSITY COLLABORATIVE GROUP 51 territory of 20,790 hectares (the 'project …	REDD+ has provided the funding required for land use patrols, and training and equipment for community scouts. This enforcement has been essential to making sure the land use plan is not merely an agreement on paper, but is actually implemented and enforced on the ground in the face of increasing pressures on Hadza traditional territories and land uses. Beyond financial support, REDD+ has created…	Rights and empowerment	Empowerment and agency	Qualitative	Not clear.	REDD+ has provided the funding required for land use patrols, and training and equipment for community scouts. This enforcement has been essential to making sure the land use plan is not merely an agreement on paper, but is actually implemented and enforced on the ground in the face of increasing pressures on Hadza traditional territories and land uses. Beyond financial support, REDD+ has created…
93	Trupin, R., Morgan-Brown, T; Doulton, H; Nelson, F	2018	Making Community Forest Enterprises Deliver for Livelihoods and Conservation in Tanzania	NA	NA	Project report	Africa Biodiversity Collaborative Group	Public sector	NA	REDD+	In Tanzania, there have been efforts to develop the structures and institutions necessary for REDD+ at both a national and sub-national level, supported by a number of international donors. In particular, at a sub-national level, the Norwegian Embassy funded nine pilot projects run by conservation NGOs from 2009 to 2014, constituting the largest REDD+ initiative in Tanzania to date at a total of …	Site/area management	Local	2009-2017	United Republic Of Tanzania	Yaeda Valley	Yes	No	NA	NA	Again, no aims or questions here. This is a report on a sustainable charcoal harvesting project.	2010-2017	No	Local	No	Non-experimental	They "mapped deforestation."	NA	NA	Before/after intervention	the deforestation rates in TTCS project villages versus those in the rest of the district	Tropical & Subtropical Grasslands Savannas & Shrublands	-6.826242; -6.306380; -6.830909; -4.007198	36.995293; 37.445158; 37.673495; 34.996360	deforestation rates in the project area	Land use/Land cover	Land cover	Quantitative	Remote sensing data	Remote sensing data shows that the core Hadzabe New police station in Yaeda Chini Village built with a combination of district government funding and contribution of revenue from Hadza communities. Photo Credit: Carbon Tanzania ____________________________________________________________________________________ AFRICA BIODIVERSITY COLLABORATIVE GROUP 51 territory of 20,790 hectares (the 'project …	The prices (per cubic meter of wood) received by VLFRs	Economic well-being	Income	Quantitative	The prices (per cubic meter of wood) received by VLFRs	better than adjacent open-access or state-managed forest reserves (Kalonga et al., 2015). ÔÇ∑ High demand for the core product. There is a large potential market both nationally and internationally for the timber from Tanzania's southern forests and woodlands, which has allowed sales of over $620,000 so far, even without a fully effective sales and marketing strategy. Locally, demand for all type…
93	Trupin, R., Morgan-Brown, T; Doulton, H; Nelson, F	2018	Making Community Forest Enterprises Deliver for Livelihoods and Conservation in Tanzania	NA	NA	Project report	Africa Biodiversity Collaborative Group	Public sector	NA	REDD+	In Tanzania, there have been efforts to develop the structures and institutions necessary for REDD+ at both a national and sub-national level, supported by a number of international donors. In particular, at a sub-national level, the Norwegian Embassy funded nine pilot projects run by conservation NGOs from 2009 to 2014, constituting the largest REDD+ initiative in Tanzania to date at a total of …	Site/area management	Local	2009-2017	United Republic Of Tanzania	Yaeda Valley	Yes	No	NA	NA	Again, no aims or questions here. This is a report on a sustainable charcoal harvesting project.	2010-2017	No	Local	No	Non-experimental	They "mapped deforestation."	NA	NA	Before/after intervention	the deforestation rates in TTCS project villages versus those in the rest of the district	Tropical & Subtropical Grasslands Savannas & Shrublands	-6.826242; -6.306380; -6.830909; -4.007198	36.995293; 37.445158; 37.673495; 34.996360	On average, the deforestation rates in TTCS project villages prior to the project start were higher than in the rest of the district, which is part of the reason they were prioritized to be included in the project. Like elsewhere in the district, deforestation was increasing in TTCS villages prior to the project start. However, once the TTCS phase one villages were well established and began harv…	Land use/Land cover	Land cover	Mixed	Cannot tell.	The reduction in deforestation in TTCS project villages is most likely due to project interventions. Much of Kilosa is rugged and less attractive for agriculture. However, the project focused specifically on getting low slope forests into CBFM since they are the most suitable for sustainable harvesting. Thus, in the absence of the TTCS project, much more forest in the project villages would have …	REDD+ has provided the funding required for land use patrols, and training and equipment for community scouts. This enforcement has been essential to making sure the land use plan is not merely an agreement on paper, but is actually implemented and enforced on the ground in the face of increasing pressures on Hadza traditional territories and land uses. Beyond financial support, REDD+ has created…	Rights and empowerment	Empowerment and agency	Qualitative	Not clear.	REDD+ has provided the funding required for land use patrols, and training and equipment for community scouts. This enforcement has been essential to making sure the land use plan is not merely an agreement on paper, but is actually implemented and enforced on the ground in the face of increasing pressures on Hadza traditional territories and land uses. Beyond financial support, REDD+ has created…
93	Trupin, R., Morgan-Brown, T; Doulton, H; Nelson, F	2018	Making Community Forest Enterprises Deliver for Livelihoods and Conservation in Tanzania	NA	NA	Project report	Africa Biodiversity Collaborative Group	Public sector	NA	REDD+	In Tanzania, there have been efforts to develop the structures and institutions necessary for REDD+ at both a national and sub-national level, supported by a number of international donors. In particular, at a sub-national level, the Norwegian Embassy funded nine pilot projects run by conservation NGOs from 2009 to 2014, constituting the largest REDD+ initiative in Tanzania to date at a total of …	Site/area management	Local	2009-2017	United Republic Of Tanzania	Yaeda Valley	Yes	No	NA	NA	Again, no aims or questions here. This is a report on a sustainable charcoal harvesting project.	2010-2017	No	Local	No	Non-experimental	They "mapped deforestation."	NA	NA	Before/after intervention	the deforestation rates in TTCS project villages versus those in the rest of the district	Tropical & Subtropical Grasslands Savannas & Shrublands	-6.826242; -6.306380; -6.830909; -4.007198	36.995293; 37.445158; 37.673495; 34.996360	On average, the deforestation rates in TTCS project villages prior to the project start were higher than in the rest of the district, which is part of the reason they were prioritized to be included in the project. Like elsewhere in the district, deforestation was increasing in TTCS villages prior to the project start. However, once the TTCS phase one villages were well established and began harv…	Land use/Land cover	Land cover	Mixed	Cannot tell.	The reduction in deforestation in TTCS project villages is most likely due to project interventions. Much of Kilosa is rugged and less attractive for agriculture. However, the project focused specifically on getting low slope forests into CBFM since they are the most suitable for sustainable harvesting. Thus, in the absence of the TTCS project, much more forest in the project villages would have …	The prices (per cubic meter of wood) received by VLFRs	Economic well-being	Income	Quantitative	The prices (per cubic meter of wood) received by VLFRs	better than adjacent open-access or state-managed forest reserves (Kalonga et al., 2015). ÔÇ∑ High demand for the core product. There is a large potential market both nationally and internationally for the timber from Tanzania's southern forests and woodlands, which has allowed sales of over $620,000 so far, even without a fully effective sales and marketing strategy. Locally, demand for all type…
93	Trupin, R., Morgan-Brown, T; Doulton, H; Nelson, F	2018	Making Community Forest Enterprises Deliver for Livelihoods and Conservation in Tanzania	NA	NA	Project report	Africa Biodiversity Collaborative Group	Public sector	NA	REDD+	In Tanzania, there have been efforts to develop the structures and institutions necessary for REDD+ at both a national and sub-national level, supported by a number of international donors. In particular, at a sub-national level, the Norwegian Embassy funded nine pilot projects run by conservation NGOs from 2009 to 2014, constituting the largest REDD+ initiative in Tanzania to date at a total of …	Site/area management	Local	2009-2017	United Republic Of Tanzania	Yaeda Valley	Yes	No	NA	NA	Again, no aims or questions here. This is a report on a sustainable charcoal harvesting project.	2010-2017	No	Local	No	Non-experimental	They "mapped deforestation."	NA	NA	Before/after intervention	the deforestation rates in TTCS project villages versus those in the rest of the district	Tropical & Subtropical Grasslands Savannas & Shrublands	-6.826242; -6.306380; -6.830909; -4.007198	36.995293; 37.445158; 37.673495; 34.996360	Villages' efforts to protect their forests have shown results. Evidence is emerging that the land protected through VLFRs, particularly those areas that have also been FSC-certified, have experienced better environmental outcomes. A 2015 study found that the FSC-certified forests in Kilwa District where MCDI has worked possess better forest structure, greater regeneration, and lower fire incidenc…	Land condition	NA	Qualitative	Unclear what data was used.	Villages' efforts to protect their forests have shown results. Evidence is emerging that the land protected through VLFRs, particularly those areas that have also been FSC-certified, have experienced better environmental outcomes. A 2015 study found that the FSC-certified forests in Kilwa District where MCDI has worked possess better forest structure, greater regeneration, and lower fire incidenc…	REDD+ has provided the funding required for land use patrols, and training and equipment for community scouts. This enforcement has been essential to making sure the land use plan is not merely an agreement on paper, but is actually implemented and enforced on the ground in the face of increasing pressures on Hadza traditional territories and land uses. Beyond financial support, REDD+ has created…	Rights and empowerment	Empowerment and agency	Qualitative	Not clear.	REDD+ has provided the funding required for land use patrols, and training and equipment for community scouts. This enforcement has been essential to making sure the land use plan is not merely an agreement on paper, but is actually implemented and enforced on the ground in the face of increasing pressures on Hadza traditional territories and land uses. Beyond financial support, REDD+ has created…
93	Trupin, R., Morgan-Brown, T; Doulton, H; Nelson, F	2018	Making Community Forest Enterprises Deliver for Livelihoods and Conservation in Tanzania	NA	NA	Project report	Africa Biodiversity Collaborative Group	Public sector	NA	REDD+	In Tanzania, there have been efforts to develop the structures and institutions necessary for REDD+ at both a national and sub-national level, supported by a number of international donors. In particular, at a sub-national level, the Norwegian Embassy funded nine pilot projects run by conservation NGOs from 2009 to 2014, constituting the largest REDD+ initiative in Tanzania to date at a total of …	Site/area management	Local	2009-2017	United Republic Of Tanzania	Yaeda Valley	Yes	No	NA	NA	Again, no aims or questions here. This is a report on a sustainable charcoal harvesting project.	2010-2017	No	Local	No	Non-experimental	They "mapped deforestation."	NA	NA	Before/after intervention	the deforestation rates in TTCS project villages versus those in the rest of the district	Tropical & Subtropical Grasslands Savannas & Shrublands	-6.826242; -6.306380; -6.830909; -4.007198	36.995293; 37.445158; 37.673495; 34.996360	Villages' efforts to protect their forests have shown results. Evidence is emerging that the land protected through VLFRs, particularly those areas that have also been FSC-certified, have experienced better environmental outcomes. A 2015 study found that the FSC-certified forests in Kilwa District where MCDI has worked possess better forest structure, greater regeneration, and lower fire incidenc…	Land condition	NA	Qualitative	Unclear what data was used.	Villages' efforts to protect their forests have shown results. Evidence is emerging that the land protected through VLFRs, particularly those areas that have also been FSC-certified, have experienced better environmental outcomes. A 2015 study found that the FSC-certified forests in Kilwa District where MCDI has worked possess better forest structure, greater regeneration, and lower fire incidenc…	The prices (per cubic meter of wood) received by VLFRs	Economic well-being	Income	Quantitative	The prices (per cubic meter of wood) received by VLFRs	better than adjacent open-access or state-managed forest reserves (Kalonga et al., 2015). ÔÇ∑ High demand for the core product. There is a large potential market both nationally and internationally for the timber from Tanzania's southern forests and woodlands, which has allowed sales of over $620,000 so far, even without a fully effective sales and marketing strategy. Locally, demand for all type…
93	Trupin, R., Morgan-Brown, T; Doulton, H; Nelson, F	2018	Making Community Forest Enterprises Deliver for Livelihoods and Conservation in Tanzania	NA	NA	Project report	Africa Biodiversity Collaborative Group	Public sector	NA	REDD+	In Tanzania, there have been efforts to develop the structures and institutions necessary for REDD+ at both a national and sub-national level, supported by a number of international donors. In particular, at a sub-national level, the Norwegian Embassy funded nine pilot projects run by conservation NGOs from 2009 to 2014, constituting the largest REDD+ initiative in Tanzania to date at a total of …	Site/area management	Local	2009-2017	United Republic Of Tanzania	Yaeda Valley	Yes	No	NA	NA	They don't have objectives. This is just a positive report on REDD+ in the Yaeda Valley.	2012-2017	Yes	Local	No	Non-experimental	No methods, just reporting good stuff that happened.	NA	NA	Before/after intervention	deforestation rates over the study period	Tropical & Subtropical Moist Broadleaf Forests	-6.826242; -6.306380; -6.830909; -4.007198	36.995293; 37.445158; 37.673495; 34.996360	deforestation rates in the project area	Land use/Land cover	Land cover	Quantitative	Remote sensing data	Remote sensing data shows that the core Hadzabe New police station in Yaeda Chini Village built with a combination of district government funding and contribution of revenue from Hadza communities. Photo Credit: Carbon Tanzania ____________________________________________________________________________________ AFRICA BIODIVERSITY COLLABORATIVE GROUP 51 territory of 20,790 hectares (the 'project …	REDD+ has provided the funding required for land use patrols, and training and equipment for community scouts. This enforcement has been essential to making sure the land use plan is not merely an agreement on paper, but is actually implemented and enforced on the ground in the face of increasing pressures on Hadza traditional territories and land uses. Beyond financial support, REDD+ has created…	Rights and empowerment	Empowerment and agency	Qualitative	Not clear.	REDD+ has provided the funding required for land use patrols, and training and equipment for community scouts. This enforcement has been essential to making sure the land use plan is not merely an agreement on paper, but is actually implemented and enforced on the ground in the face of increasing pressures on Hadza traditional territories and land uses. Beyond financial support, REDD+ has created…
93	Trupin, R., Morgan-Brown, T; Doulton, H; Nelson, F	2018	Making Community Forest Enterprises Deliver for Livelihoods and Conservation in Tanzania	NA	NA	Project report	Africa Biodiversity Collaborative Group	Public sector	NA	REDD+	In Tanzania, there have been efforts to develop the structures and institutions necessary for REDD+ at both a national and sub-national level, supported by a number of international donors. In particular, at a sub-national level, the Norwegian Embassy funded nine pilot projects run by conservation NGOs from 2009 to 2014, constituting the largest REDD+ initiative in Tanzania to date at a total of …	Site/area management	Local	2009-2017	United Republic Of Tanzania	Yaeda Valley	Yes	No	NA	NA	They don't have objectives. This is just a positive report on REDD+ in the Yaeda Valley.	2012-2017	Yes	Local	No	Non-experimental	No methods, just reporting good stuff that happened.	NA	NA	Before/after intervention	deforestation rates over the study period	Tropical & Subtropical Moist Broadleaf Forests	-6.826242; -6.306380; -6.830909; -4.007198	36.995293; 37.445158; 37.673495; 34.996360	deforestation rates in the project area	Land use/Land cover	Land cover	Quantitative	Remote sensing data	Remote sensing data shows that the core Hadzabe New police station in Yaeda Chini Village built with a combination of district government funding and contribution of revenue from Hadza communities. Photo Credit: Carbon Tanzania ____________________________________________________________________________________ AFRICA BIODIVERSITY COLLABORATIVE GROUP 51 territory of 20,790 hectares (the 'project …	The prices (per cubic meter of wood) received by VLFRs	Economic well-being	Income	Quantitative	The prices (per cubic meter of wood) received by VLFRs	better than adjacent open-access or state-managed forest reserves (Kalonga et al., 2015). ÔÇ∑ High demand for the core product. There is a large potential market both nationally and internationally for the timber from Tanzania's southern forests and woodlands, which has allowed sales of over $620,000 so far, even without a fully effective sales and marketing strategy. Locally, demand for all type…
93	Trupin, R., Morgan-Brown, T; Doulton, H; Nelson, F	2018	Making Community Forest Enterprises Deliver for Livelihoods and Conservation in Tanzania	NA	NA	Project report	Africa Biodiversity Collaborative Group	Public sector	NA	REDD+	In Tanzania, there have been efforts to develop the structures and institutions necessary for REDD+ at both a national and sub-national level, supported by a number of international donors. In particular, at a sub-national level, the Norwegian Embassy funded nine pilot projects run by conservation NGOs from 2009 to 2014, constituting the largest REDD+ initiative in Tanzania to date at a total of …	Site/area management	Local	2009-2017	United Republic Of Tanzania	Yaeda Valley	Yes	No	NA	NA	They don't have objectives. This is just a positive report on REDD+ in the Yaeda Valley.	2012-2017	Yes	Local	No	Non-experimental	No methods, just reporting good stuff that happened.	NA	NA	Before/after intervention	deforestation rates over the study period	Tropical & Subtropical Moist Broadleaf Forests	-6.826242; -6.306380; -6.830909; -4.007198	36.995293; 37.445158; 37.673495; 34.996360	On average, the deforestation rates in TTCS project villages prior to the project start were higher than in the rest of the district, which is part of the reason they were prioritized to be included in the project. Like elsewhere in the district, deforestation was increasing in TTCS villages prior to the project start. However, once the TTCS phase one villages were well established and began harv…	Land use/Land cover	Land cover	Mixed	Cannot tell.	The reduction in deforestation in TTCS project villages is most likely due to project interventions. Much of Kilosa is rugged and less attractive for agriculture. However, the project focused specifically on getting low slope forests into CBFM since they are the most suitable for sustainable harvesting. Thus, in the absence of the TTCS project, much more forest in the project villages would have …	REDD+ has provided the funding required for land use patrols, and training and equipment for community scouts. This enforcement has been essential to making sure the land use plan is not merely an agreement on paper, but is actually implemented and enforced on the ground in the face of increasing pressures on Hadza traditional territories and land uses. Beyond financial support, REDD+ has created…	Rights and empowerment	Empowerment and agency	Qualitative	Not clear.	REDD+ has provided the funding required for land use patrols, and training and equipment for community scouts. This enforcement has been essential to making sure the land use plan is not merely an agreement on paper, but is actually implemented and enforced on the ground in the face of increasing pressures on Hadza traditional territories and land uses. Beyond financial support, REDD+ has created…
93	Trupin, R., Morgan-Brown, T; Doulton, H; Nelson, F	2018	Making Community Forest Enterprises Deliver for Livelihoods and Conservation in Tanzania	NA	NA	Project report	Africa Biodiversity Collaborative Group	Public sector	NA	REDD+	In Tanzania, there have been efforts to develop the structures and institutions necessary for REDD+ at both a national and sub-national level, supported by a number of international donors. In particular, at a sub-national level, the Norwegian Embassy funded nine pilot projects run by conservation NGOs from 2009 to 2014, constituting the largest REDD+ initiative in Tanzania to date at a total of …	Site/area management	Local	2009-2017	United Republic Of Tanzania	Yaeda Valley	Yes	No	NA	NA	They don't have objectives. This is just a positive report on REDD+ in the Yaeda Valley.	2012-2017	Yes	Local	No	Non-experimental	No methods, just reporting good stuff that happened.	NA	NA	Before/after intervention	deforestation rates over the study period	Tropical & Subtropical Moist Broadleaf Forests	-6.826242; -6.306380; -6.830909; -4.007198	36.995293; 37.445158; 37.673495; 34.996360	On average, the deforestation rates in TTCS project villages prior to the project start were higher than in the rest of the district, which is part of the reason they were prioritized to be included in the project. Like elsewhere in the district, deforestation was increasing in TTCS villages prior to the project start. However, once the TTCS phase one villages were well established and began harv…	Land use/Land cover	Land cover	Mixed	Cannot tell.	The reduction in deforestation in TTCS project villages is most likely due to project interventions. Much of Kilosa is rugged and less attractive for agriculture. However, the project focused specifically on getting low slope forests into CBFM since they are the most suitable for sustainable harvesting. Thus, in the absence of the TTCS project, much more forest in the project villages would have …	The prices (per cubic meter of wood) received by VLFRs	Economic well-being	Income	Quantitative	The prices (per cubic meter of wood) received by VLFRs	better than adjacent open-access or state-managed forest reserves (Kalonga et al., 2015). ÔÇ∑ High demand for the core product. There is a large potential market both nationally and internationally for the timber from Tanzania's southern forests and woodlands, which has allowed sales of over $620,000 so far, even without a fully effective sales and marketing strategy. Locally, demand for all type…
93	Trupin, R., Morgan-Brown, T; Doulton, H; Nelson, F	2018	Making Community Forest Enterprises Deliver for Livelihoods and Conservation in Tanzania	NA	NA	Project report	Africa Biodiversity Collaborative Group	Public sector	NA	REDD+	In Tanzania, there have been efforts to develop the structures and institutions necessary for REDD+ at both a national and sub-national level, supported by a number of international donors. In particular, at a sub-national level, the Norwegian Embassy funded nine pilot projects run by conservation NGOs from 2009 to 2014, constituting the largest REDD+ initiative in Tanzania to date at a total of …	Site/area management	Local	2009-2017	United Republic Of Tanzania	Yaeda Valley	Yes	No	NA	NA	They don't have objectives. This is just a positive report on REDD+ in the Yaeda Valley.	2012-2017	Yes	Local	No	Non-experimental	No methods, just reporting good stuff that happened.	NA	NA	Before/after intervention	deforestation rates over the study period	Tropical & Subtropical Moist Broadleaf Forests	-6.826242; -6.306380; -6.830909; -4.007198	36.995293; 37.445158; 37.673495; 34.996360	Villages' efforts to protect their forests have shown results. Evidence is emerging that the land protected through VLFRs, particularly those areas that have also been FSC-certified, have experienced better environmental outcomes. A 2015 study found that the FSC-certified forests in Kilwa District where MCDI has worked possess better forest structure, greater regeneration, and lower fire incidenc…	Land condition	NA	Qualitative	Unclear what data was used.	Villages' efforts to protect their forests have shown results. Evidence is emerging that the land protected through VLFRs, particularly those areas that have also been FSC-certified, have experienced better environmental outcomes. A 2015 study found that the FSC-certified forests in Kilwa District where MCDI has worked possess better forest structure, greater regeneration, and lower fire incidenc…	REDD+ has provided the funding required for land use patrols, and training and equipment for community scouts. This enforcement has been essential to making sure the land use plan is not merely an agreement on paper, but is actually implemented and enforced on the ground in the face of increasing pressures on Hadza traditional territories and land uses. Beyond financial support, REDD+ has created…	Rights and empowerment	Empowerment and agency	Qualitative	Not clear.	REDD+ has provided the funding required for land use patrols, and training and equipment for community scouts. This enforcement has been essential to making sure the land use plan is not merely an agreement on paper, but is actually implemented and enforced on the ground in the face of increasing pressures on Hadza traditional territories and land uses. Beyond financial support, REDD+ has created…
93	Trupin, R., Morgan-Brown, T; Doulton, H; Nelson, F	2018	Making Community Forest Enterprises Deliver for Livelihoods and Conservation in Tanzania	NA	NA	Project report	Africa Biodiversity Collaborative Group	Public sector	NA	REDD+	In Tanzania, there have been efforts to develop the structures and institutions necessary for REDD+ at both a national and sub-national level, supported by a number of international donors. In particular, at a sub-national level, the Norwegian Embassy funded nine pilot projects run by conservation NGOs from 2009 to 2014, constituting the largest REDD+ initiative in Tanzania to date at a total of …	Site/area management	Local	2009-2017	United Republic Of Tanzania	Yaeda Valley	Yes	No	NA	NA	They don't have objectives. This is just a positive report on REDD+ in the Yaeda Valley.	2012-2017	Yes	Local	No	Non-experimental	No methods, just reporting good stuff that happened.	NA	NA	Before/after intervention	deforestation rates over the study period	Tropical & Subtropical Moist Broadleaf Forests	-6.826242; -6.306380; -6.830909; -4.007198	36.995293; 37.445158; 37.673495; 34.996360	Villages' efforts to protect their forests have shown results. Evidence is emerging that the land protected through VLFRs, particularly those areas that have also been FSC-certified, have experienced better environmental outcomes. A 2015 study found that the FSC-certified forests in Kilwa District where MCDI has worked possess better forest structure, greater regeneration, and lower fire incidenc…	Land condition	NA	Qualitative	Unclear what data was used.	Villages' efforts to protect their forests have shown results. Evidence is emerging that the land protected through VLFRs, particularly those areas that have also been FSC-certified, have experienced better environmental outcomes. A 2015 study found that the FSC-certified forests in Kilwa District where MCDI has worked possess better forest structure, greater regeneration, and lower fire incidenc…	The prices (per cubic meter of wood) received by VLFRs	Economic well-being	Income	Quantitative	The prices (per cubic meter of wood) received by VLFRs	better than adjacent open-access or state-managed forest reserves (Kalonga et al., 2015). ÔÇ∑ High demand for the core product. There is a large potential market both nationally and internationally for the timber from Tanzania's southern forests and woodlands, which has allowed sales of over $620,000 so far, even without a fully effective sales and marketing strategy. Locally, demand for all type…
93	Trupin, R., Morgan-Brown, T; Doulton, H; Nelson, F	2018	Making Community Forest Enterprises Deliver for Livelihoods and Conservation in Tanzania	NA	NA	Project report	Africa Biodiversity Collaborative Group	Public sector	NA	REDD+	In Tanzania, there have been efforts to develop the structures and institutions necessary for REDD+ at both a national and sub-national level, supported by a number of international donors. In particular, at a sub-national level, the Norwegian Embassy funded nine pilot projects run by conservation NGOs from 2009 to 2014, constituting the largest REDD+ initiative in Tanzania to date at a total of …	Site/area management	Local	2009-2017	United Republic Of Tanzania	Yaeda Valley	Yes	No	NA	NA	They don't have objectives. This is just a positive report on REDD+ in the Yaeda Valley.	2012-2017	Yes	Local	No	Non-experimental	No methods, just reporting good stuff that happened.	NA	NA	Before/after intervention	deforestation rates over the study period	Tropical & Subtropical Grasslands Savannas & Shrublands	-6.826242; -6.306380; -6.830909; -4.007198	36.995293; 37.445158; 37.673495; 34.996360	deforestation rates in the project area	Land use/Land cover	Land cover	Quantitative	Remote sensing data	Remote sensing data shows that the core Hadzabe New police station in Yaeda Chini Village built with a combination of district government funding and contribution of revenue from Hadza communities. Photo Credit: Carbon Tanzania ____________________________________________________________________________________ AFRICA BIODIVERSITY COLLABORATIVE GROUP 51 territory of 20,790 hectares (the 'project …	REDD+ has provided the funding required for land use patrols, and training and equipment for community scouts. This enforcement has been essential to making sure the land use plan is not merely an agreement on paper, but is actually implemented and enforced on the ground in the face of increasing pressures on Hadza traditional territories and land uses. Beyond financial support, REDD+ has created…	Rights and empowerment	Empowerment and agency	Qualitative	Not clear.	REDD+ has provided the funding required for land use patrols, and training and equipment for community scouts. This enforcement has been essential to making sure the land use plan is not merely an agreement on paper, but is actually implemented and enforced on the ground in the face of increasing pressures on Hadza traditional territories and land uses. Beyond financial support, REDD+ has created…
93	Trupin, R., Morgan-Brown, T; Doulton, H; Nelson, F	2018	Making Community Forest Enterprises Deliver for Livelihoods and Conservation in Tanzania	NA	NA	Project report	Africa Biodiversity Collaborative Group	Public sector	NA	REDD+	In Tanzania, there have been efforts to develop the structures and institutions necessary for REDD+ at both a national and sub-national level, supported by a number of international donors. In particular, at a sub-national level, the Norwegian Embassy funded nine pilot projects run by conservation NGOs from 2009 to 2014, constituting the largest REDD+ initiative in Tanzania to date at a total of …	Site/area management	Local	2009-2017	United Republic Of Tanzania	Yaeda Valley	Yes	No	NA	NA	They don't have objectives. This is just a positive report on REDD+ in the Yaeda Valley.	2012-2017	Yes	Local	No	Non-experimental	No methods, just reporting good stuff that happened.	NA	NA	Before/after intervention	deforestation rates over the study period	Tropical & Subtropical Grasslands Savannas & Shrublands	-6.826242; -6.306380; -6.830909; -4.007198	36.995293; 37.445158; 37.673495; 34.996360	deforestation rates in the project area	Land use/Land cover	Land cover	Quantitative	Remote sensing data	Remote sensing data shows that the core Hadzabe New police station in Yaeda Chini Village built with a combination of district government funding and contribution of revenue from Hadza communities. Photo Credit: Carbon Tanzania ____________________________________________________________________________________ AFRICA BIODIVERSITY COLLABORATIVE GROUP 51 territory of 20,790 hectares (the 'project …	The prices (per cubic meter of wood) received by VLFRs	Economic well-being	Income	Quantitative	The prices (per cubic meter of wood) received by VLFRs	better than adjacent open-access or state-managed forest reserves (Kalonga et al., 2015). ÔÇ∑ High demand for the core product. There is a large potential market both nationally and internationally for the timber from Tanzania's southern forests and woodlands, which has allowed sales of over $620,000 so far, even without a fully effective sales and marketing strategy. Locally, demand for all type…
93	Trupin, R., Morgan-Brown, T; Doulton, H; Nelson, F	2018	Making Community Forest Enterprises Deliver for Livelihoods and Conservation in Tanzania	NA	NA	Project report	Africa Biodiversity Collaborative Group	Public sector	NA	REDD+	In Tanzania, there have been efforts to develop the structures and institutions necessary for REDD+ at both a national and sub-national level, supported by a number of international donors. In particular, at a sub-national level, the Norwegian Embassy funded nine pilot projects run by conservation NGOs from 2009 to 2014, constituting the largest REDD+ initiative in Tanzania to date at a total of …	Site/area management	Local	2009-2017	United Republic Of Tanzania	Yaeda Valley	Yes	No	NA	NA	They don't have objectives. This is just a positive report on REDD+ in the Yaeda Valley.	2012-2017	Yes	Local	No	Non-experimental	No methods, just reporting good stuff that happened.	NA	NA	Before/after intervention	deforestation rates over the study period	Tropical & Subtropical Grasslands Savannas & Shrublands	-6.826242; -6.306380; -6.830909; -4.007198	36.995293; 37.445158; 37.673495; 34.996360	On average, the deforestation rates in TTCS project villages prior to the project start were higher than in the rest of the district, which is part of the reason they were prioritized to be included in the project. Like elsewhere in the district, deforestation was increasing in TTCS villages prior to the project start. However, once the TTCS phase one villages were well established and began harv…	Land use/Land cover	Land cover	Mixed	Cannot tell.	The reduction in deforestation in TTCS project villages is most likely due to project interventions. Much of Kilosa is rugged and less attractive for agriculture. However, the project focused specifically on getting low slope forests into CBFM since they are the most suitable for sustainable harvesting. Thus, in the absence of the TTCS project, much more forest in the project villages would have …	REDD+ has provided the funding required for land use patrols, and training and equipment for community scouts. This enforcement has been essential to making sure the land use plan is not merely an agreement on paper, but is actually implemented and enforced on the ground in the face of increasing pressures on Hadza traditional territories and land uses. Beyond financial support, REDD+ has created…	Rights and empowerment	Empowerment and agency	Qualitative	Not clear.	REDD+ has provided the funding required for land use patrols, and training and equipment for community scouts. This enforcement has been essential to making sure the land use plan is not merely an agreement on paper, but is actually implemented and enforced on the ground in the face of increasing pressures on Hadza traditional territories and land uses. Beyond financial support, REDD+ has created…
93	Trupin, R., Morgan-Brown, T; Doulton, H; Nelson, F	2018	Making Community Forest Enterprises Deliver for Livelihoods and Conservation in Tanzania	NA	NA	Project report	Africa Biodiversity Collaborative Group	Public sector	NA	REDD+	In Tanzania, there have been efforts to develop the structures and institutions necessary for REDD+ at both a national and sub-national level, supported by a number of international donors. In particular, at a sub-national level, the Norwegian Embassy funded nine pilot projects run by conservation NGOs from 2009 to 2014, constituting the largest REDD+ initiative in Tanzania to date at a total of …	Site/area management	Local	2009-2017	United Republic Of Tanzania	Yaeda Valley	Yes	No	NA	NA	They don't have objectives. This is just a positive report on REDD+ in the Yaeda Valley.	2012-2017	Yes	Local	No	Non-experimental	No methods, just reporting good stuff that happened.	NA	NA	Before/after intervention	deforestation rates over the study period	Tropical & Subtropical Grasslands Savannas & Shrublands	-6.826242; -6.306380; -6.830909; -4.007198	36.995293; 37.445158; 37.673495; 34.996360	On average, the deforestation rates in TTCS project villages prior to the project start were higher than in the rest of the district, which is part of the reason they were prioritized to be included in the project. Like elsewhere in the district, deforestation was increasing in TTCS villages prior to the project start. However, once the TTCS phase one villages were well established and began harv…	Land use/Land cover	Land cover	Mixed	Cannot tell.	The reduction in deforestation in TTCS project villages is most likely due to project interventions. Much of Kilosa is rugged and less attractive for agriculture. However, the project focused specifically on getting low slope forests into CBFM since they are the most suitable for sustainable harvesting. Thus, in the absence of the TTCS project, much more forest in the project villages would have …	The prices (per cubic meter of wood) received by VLFRs	Economic well-being	Income	Quantitative	The prices (per cubic meter of wood) received by VLFRs	better than adjacent open-access or state-managed forest reserves (Kalonga et al., 2015). ÔÇ∑ High demand for the core product. There is a large potential market both nationally and internationally for the timber from Tanzania's southern forests and woodlands, which has allowed sales of over $620,000 so far, even without a fully effective sales and marketing strategy. Locally, demand for all type…
93	Trupin, R., Morgan-Brown, T; Doulton, H; Nelson, F	2018	Making Community Forest Enterprises Deliver for Livelihoods and Conservation in Tanzania	NA	NA	Project report	Africa Biodiversity Collaborative Group	Public sector	NA	REDD+	In Tanzania, there have been efforts to develop the structures and institutions necessary for REDD+ at both a national and sub-national level, supported by a number of international donors. In particular, at a sub-national level, the Norwegian Embassy funded nine pilot projects run by conservation NGOs from 2009 to 2014, constituting the largest REDD+ initiative in Tanzania to date at a total of …	Site/area management	Local	2009-2017	United Republic Of Tanzania	Yaeda Valley	Yes	No	NA	NA	They don't have objectives. This is just a positive report on REDD+ in the Yaeda Valley.	2012-2017	Yes	Local	No	Non-experimental	No methods, just reporting good stuff that happened.	NA	NA	Before/after intervention	deforestation rates over the study period	Tropical & Subtropical Grasslands Savannas & Shrublands	-6.826242; -6.306380; -6.830909; -4.007198	36.995293; 37.445158; 37.673495; 34.996360	Villages' efforts to protect their forests have shown results. Evidence is emerging that the land protected through VLFRs, particularly those areas that have also been FSC-certified, have experienced better environmental outcomes. A 2015 study found that the FSC-certified forests in Kilwa District where MCDI has worked possess better forest structure, greater regeneration, and lower fire incidenc…	Land condition	NA	Qualitative	Unclear what data was used.	Villages' efforts to protect their forests have shown results. Evidence is emerging that the land protected through VLFRs, particularly those areas that have also been FSC-certified, have experienced better environmental outcomes. A 2015 study found that the FSC-certified forests in Kilwa District where MCDI has worked possess better forest structure, greater regeneration, and lower fire incidenc…	REDD+ has provided the funding required for land use patrols, and training and equipment for community scouts. This enforcement has been essential to making sure the land use plan is not merely an agreement on paper, but is actually implemented and enforced on the ground in the face of increasing pressures on Hadza traditional territories and land uses. Beyond financial support, REDD+ has created…	Rights and empowerment	Empowerment and agency	Qualitative	Not clear.	REDD+ has provided the funding required for land use patrols, and training and equipment for community scouts. This enforcement has been essential to making sure the land use plan is not merely an agreement on paper, but is actually implemented and enforced on the ground in the face of increasing pressures on Hadza traditional territories and land uses. Beyond financial support, REDD+ has created…
93	Trupin, R., Morgan-Brown, T; Doulton, H; Nelson, F	2018	Making Community Forest Enterprises Deliver for Livelihoods and Conservation in Tanzania	NA	NA	Project report	Africa Biodiversity Collaborative Group	Public sector	NA	REDD+	In Tanzania, there have been efforts to develop the structures and institutions necessary for REDD+ at both a national and sub-national level, supported by a number of international donors. In particular, at a sub-national level, the Norwegian Embassy funded nine pilot projects run by conservation NGOs from 2009 to 2014, constituting the largest REDD+ initiative in Tanzania to date at a total of …	Site/area management	Local	2009-2017	United Republic Of Tanzania	Yaeda Valley	Yes	No	NA	NA	They don't have objectives. This is just a positive report on REDD+ in the Yaeda Valley.	2012-2017	Yes	Local	No	Non-experimental	No methods, just reporting good stuff that happened.	NA	NA	Before/after intervention	deforestation rates over the study period	Tropical & Subtropical Grasslands Savannas & Shrublands	-6.826242; -6.306380; -6.830909; -4.007198	36.995293; 37.445158; 37.673495; 34.996360	Villages' efforts to protect their forests have shown results. Evidence is emerging that the land protected through VLFRs, particularly those areas that have also been FSC-certified, have experienced better environmental outcomes. A 2015 study found that the FSC-certified forests in Kilwa District where MCDI has worked possess better forest structure, greater regeneration, and lower fire incidenc…	Land condition	NA	Qualitative	Unclear what data was used.	Villages' efforts to protect their forests have shown results. Evidence is emerging that the land protected through VLFRs, particularly those areas that have also been FSC-certified, have experienced better environmental outcomes. A 2015 study found that the FSC-certified forests in Kilwa District where MCDI has worked possess better forest structure, greater regeneration, and lower fire incidenc…	The prices (per cubic meter of wood) received by VLFRs	Economic well-being	Income	Quantitative	The prices (per cubic meter of wood) received by VLFRs	better than adjacent open-access or state-managed forest reserves (Kalonga et al., 2015). ÔÇ∑ High demand for the core product. There is a large potential market both nationally and internationally for the timber from Tanzania's southern forests and woodlands, which has allowed sales of over $620,000 so far, even without a fully effective sales and marketing strategy. Locally, demand for all type…
93	Trupin, R., Morgan-Brown, T; Doulton, H; Nelson, F	2018	Making Community Forest Enterprises Deliver for Livelihoods and Conservation in Tanzania	NA	NA	Project report	Africa Biodiversity Collaborative Group	Public sector	NA	REDD+	In Tanzania, there have been efforts to develop the structures and institutions necessary for REDD+ at both a national and sub-national level, supported by a number of international donors. In particular, at a sub-national level, the Norwegian Embassy funded nine pilot projects run by conservation NGOs from 2009 to 2014, constituting the largest REDD+ initiative in Tanzania to date at a total of …	Site/area management	Local	2009-2017	United Republic Of Tanzania	Yaeda Valley	Yes	No	NA	NA	This case study presents the results of an integrated conservation and development initiative in a positive light. There are no hypotheses tested. The goals of the program were/are: The core of MCDI's model can be distilled into four basic parts: 1. Assist villages to secure legal rights over their forests by establishing VLFRs; 2. Establish a system of participatory forest management through whi…	2009-2017	No	Local	No	Non-experimental	There are no clear observational methods. This is just a report on project outcomes.	NA	NA	Across time	NA	Tropical & Subtropical Moist Broadleaf Forests	-6.826242; -6.306380; -6.830909; -4.007198	36.995293; 37.445158; 37.673495; 34.996360	deforestation rates in the project area	Land use/Land cover	Land cover	Quantitative	Remote sensing data	Remote sensing data shows that the core Hadzabe New police station in Yaeda Chini Village built with a combination of district government funding and contribution of revenue from Hadza communities. Photo Credit: Carbon Tanzania ____________________________________________________________________________________ AFRICA BIODIVERSITY COLLABORATIVE GROUP 51 territory of 20,790 hectares (the 'project …	REDD+ has provided the funding required for land use patrols, and training and equipment for community scouts. This enforcement has been essential to making sure the land use plan is not merely an agreement on paper, but is actually implemented and enforced on the ground in the face of increasing pressures on Hadza traditional territories and land uses. Beyond financial support, REDD+ has created…	Rights and empowerment	Empowerment and agency	Qualitative	Not clear.	REDD+ has provided the funding required for land use patrols, and training and equipment for community scouts. This enforcement has been essential to making sure the land use plan is not merely an agreement on paper, but is actually implemented and enforced on the ground in the face of increasing pressures on Hadza traditional territories and land uses. Beyond financial support, REDD+ has created…
93	Trupin, R., Morgan-Brown, T; Doulton, H; Nelson, F	2018	Making Community Forest Enterprises Deliver for Livelihoods and Conservation in Tanzania	NA	NA	Project report	Africa Biodiversity Collaborative Group	Public sector	NA	REDD+	In Tanzania, there have been efforts to develop the structures and institutions necessary for REDD+ at both a national and sub-national level, supported by a number of international donors. In particular, at a sub-national level, the Norwegian Embassy funded nine pilot projects run by conservation NGOs from 2009 to 2014, constituting the largest REDD+ initiative in Tanzania to date at a total of …	Site/area management	Local	2009-2017	United Republic Of Tanzania	Yaeda Valley	Yes	No	NA	NA	This case study presents the results of an integrated conservation and development initiative in a positive light. There are no hypotheses tested. The goals of the program were/are: The core of MCDI's model can be distilled into four basic parts: 1. Assist villages to secure legal rights over their forests by establishing VLFRs; 2. Establish a system of participatory forest management through whi…	2009-2017	No	Local	No	Non-experimental	There are no clear observational methods. This is just a report on project outcomes.	NA	NA	Across time	NA	Tropical & Subtropical Moist Broadleaf Forests	-6.826242; -6.306380; -6.830909; -4.007198	36.995293; 37.445158; 37.673495; 34.996360	deforestation rates in the project area	Land use/Land cover	Land cover	Quantitative	Remote sensing data	Remote sensing data shows that the core Hadzabe New police station in Yaeda Chini Village built with a combination of district government funding and contribution of revenue from Hadza communities. Photo Credit: Carbon Tanzania ____________________________________________________________________________________ AFRICA BIODIVERSITY COLLABORATIVE GROUP 51 territory of 20,790 hectares (the 'project …	The prices (per cubic meter of wood) received by VLFRs	Economic well-being	Income	Quantitative	The prices (per cubic meter of wood) received by VLFRs	better than adjacent open-access or state-managed forest reserves (Kalonga et al., 2015). ÔÇ∑ High demand for the core product. There is a large potential market both nationally and internationally for the timber from Tanzania's southern forests and woodlands, which has allowed sales of over $620,000 so far, even without a fully effective sales and marketing strategy. Locally, demand for all type…
93	Trupin, R., Morgan-Brown, T; Doulton, H; Nelson, F	2018	Making Community Forest Enterprises Deliver for Livelihoods and Conservation in Tanzania	NA	NA	Project report	Africa Biodiversity Collaborative Group	Public sector	NA	REDD+	In Tanzania, there have been efforts to develop the structures and institutions necessary for REDD+ at both a national and sub-national level, supported by a number of international donors. In particular, at a sub-national level, the Norwegian Embassy funded nine pilot projects run by conservation NGOs from 2009 to 2014, constituting the largest REDD+ initiative in Tanzania to date at a total of …	Site/area management	Local	2009-2017	United Republic Of Tanzania	Yaeda Valley	Yes	No	NA	NA	This case study presents the results of an integrated conservation and development initiative in a positive light. There are no hypotheses tested. The goals of the program were/are: The core of MCDI's model can be distilled into four basic parts: 1. Assist villages to secure legal rights over their forests by establishing VLFRs; 2. Establish a system of participatory forest management through whi…	2009-2017	No	Local	No	Non-experimental	There are no clear observational methods. This is just a report on project outcomes.	NA	NA	Across time	NA	Tropical & Subtropical Moist Broadleaf Forests	-6.826242; -6.306380; -6.830909; -4.007198	36.995293; 37.445158; 37.673495; 34.996360	On average, the deforestation rates in TTCS project villages prior to the project start were higher than in the rest of the district, which is part of the reason they were prioritized to be included in the project. Like elsewhere in the district, deforestation was increasing in TTCS villages prior to the project start. However, once the TTCS phase one villages were well established and began harv…	Land use/Land cover	Land cover	Mixed	Cannot tell.	The reduction in deforestation in TTCS project villages is most likely due to project interventions. Much of Kilosa is rugged and less attractive for agriculture. However, the project focused specifically on getting low slope forests into CBFM since they are the most suitable for sustainable harvesting. Thus, in the absence of the TTCS project, much more forest in the project villages would have …	REDD+ has provided the funding required for land use patrols, and training and equipment for community scouts. This enforcement has been essential to making sure the land use plan is not merely an agreement on paper, but is actually implemented and enforced on the ground in the face of increasing pressures on Hadza traditional territories and land uses. Beyond financial support, REDD+ has created…	Rights and empowerment	Empowerment and agency	Qualitative	Not clear.	REDD+ has provided the funding required for land use patrols, and training and equipment for community scouts. This enforcement has been essential to making sure the land use plan is not merely an agreement on paper, but is actually implemented and enforced on the ground in the face of increasing pressures on Hadza traditional territories and land uses. Beyond financial support, REDD+ has created…
93	Trupin, R., Morgan-Brown, T; Doulton, H; Nelson, F	2018	Making Community Forest Enterprises Deliver for Livelihoods and Conservation in Tanzania	NA	NA	Project report	Africa Biodiversity Collaborative Group	Public sector	NA	REDD+	In Tanzania, there have been efforts to develop the structures and institutions necessary for REDD+ at both a national and sub-national level, supported by a number of international donors. In particular, at a sub-national level, the Norwegian Embassy funded nine pilot projects run by conservation NGOs from 2009 to 2014, constituting the largest REDD+ initiative in Tanzania to date at a total of …	Site/area management	Local	2009-2017	United Republic Of Tanzania	Yaeda Valley	Yes	No	NA	NA	This case study presents the results of an integrated conservation and development initiative in a positive light. There are no hypotheses tested. The goals of the program were/are: The core of MCDI's model can be distilled into four basic parts: 1. Assist villages to secure legal rights over their forests by establishing VLFRs; 2. Establish a system of participatory forest management through whi…	2009-2017	No	Local	No	Non-experimental	There are no clear observational methods. This is just a report on project outcomes.	NA	NA	Across time	NA	Tropical & Subtropical Moist Broadleaf Forests	-6.826242; -6.306380; -6.830909; -4.007198	36.995293; 37.445158; 37.673495; 34.996360	On average, the deforestation rates in TTCS project villages prior to the project start were higher than in the rest of the district, which is part of the reason they were prioritized to be included in the project. Like elsewhere in the district, deforestation was increasing in TTCS villages prior to the project start. However, once the TTCS phase one villages were well established and began harv…	Land use/Land cover	Land cover	Mixed	Cannot tell.	The reduction in deforestation in TTCS project villages is most likely due to project interventions. Much of Kilosa is rugged and less attractive for agriculture. However, the project focused specifically on getting low slope forests into CBFM since they are the most suitable for sustainable harvesting. Thus, in the absence of the TTCS project, much more forest in the project villages would have …	The prices (per cubic meter of wood) received by VLFRs	Economic well-being	Income	Quantitative	The prices (per cubic meter of wood) received by VLFRs	better than adjacent open-access or state-managed forest reserves (Kalonga et al., 2015). ÔÇ∑ High demand for the core product. There is a large potential market both nationally and internationally for the timber from Tanzania's southern forests and woodlands, which has allowed sales of over $620,000 so far, even without a fully effective sales and marketing strategy. Locally, demand for all type…
93	Trupin, R., Morgan-Brown, T; Doulton, H; Nelson, F	2018	Making Community Forest Enterprises Deliver for Livelihoods and Conservation in Tanzania	NA	NA	Project report	Africa Biodiversity Collaborative Group	Public sector	NA	REDD+	In Tanzania, there have been efforts to develop the structures and institutions necessary for REDD+ at both a national and sub-national level, supported by a number of international donors. In particular, at a sub-national level, the Norwegian Embassy funded nine pilot projects run by conservation NGOs from 2009 to 2014, constituting the largest REDD+ initiative in Tanzania to date at a total of …	Site/area management	Local	2009-2017	United Republic Of Tanzania	Yaeda Valley	Yes	No	NA	NA	This case study presents the results of an integrated conservation and development initiative in a positive light. There are no hypotheses tested. The goals of the program were/are: The core of MCDI's model can be distilled into four basic parts: 1. Assist villages to secure legal rights over their forests by establishing VLFRs; 2. Establish a system of participatory forest management through whi…	2009-2017	No	Local	No	Non-experimental	There are no clear observational methods. This is just a report on project outcomes.	NA	NA	Across time	NA	Tropical & Subtropical Moist Broadleaf Forests	-6.826242; -6.306380; -6.830909; -4.007198	36.995293; 37.445158; 37.673495; 34.996360	Villages' efforts to protect their forests have shown results. Evidence is emerging that the land protected through VLFRs, particularly those areas that have also been FSC-certified, have experienced better environmental outcomes. A 2015 study found that the FSC-certified forests in Kilwa District where MCDI has worked possess better forest structure, greater regeneration, and lower fire incidenc…	Land condition	NA	Qualitative	Unclear what data was used.	Villages' efforts to protect their forests have shown results. Evidence is emerging that the land protected through VLFRs, particularly those areas that have also been FSC-certified, have experienced better environmental outcomes. A 2015 study found that the FSC-certified forests in Kilwa District where MCDI has worked possess better forest structure, greater regeneration, and lower fire incidenc…	REDD+ has provided the funding required for land use patrols, and training and equipment for community scouts. This enforcement has been essential to making sure the land use plan is not merely an agreement on paper, but is actually implemented and enforced on the ground in the face of increasing pressures on Hadza traditional territories and land uses. Beyond financial support, REDD+ has created…	Rights and empowerment	Empowerment and agency	Qualitative	Not clear.	REDD+ has provided the funding required for land use patrols, and training and equipment for community scouts. This enforcement has been essential to making sure the land use plan is not merely an agreement on paper, but is actually implemented and enforced on the ground in the face of increasing pressures on Hadza traditional territories and land uses. Beyond financial support, REDD+ has created…
93	Trupin, R., Morgan-Brown, T; Doulton, H; Nelson, F	2018	Making Community Forest Enterprises Deliver for Livelihoods and Conservation in Tanzania	NA	NA	Project report	Africa Biodiversity Collaborative Group	Public sector	NA	REDD+	In Tanzania, there have been efforts to develop the structures and institutions necessary for REDD+ at both a national and sub-national level, supported by a number of international donors. In particular, at a sub-national level, the Norwegian Embassy funded nine pilot projects run by conservation NGOs from 2009 to 2014, constituting the largest REDD+ initiative in Tanzania to date at a total of …	Site/area management	Local	2009-2017	United Republic Of Tanzania	Yaeda Valley	Yes	No	NA	NA	This case study presents the results of an integrated conservation and development initiative in a positive light. There are no hypotheses tested. The goals of the program were/are: The core of MCDI's model can be distilled into four basic parts: 1. Assist villages to secure legal rights over their forests by establishing VLFRs; 2. Establish a system of participatory forest management through whi…	2009-2017	No	Local	No	Non-experimental	There are no clear observational methods. This is just a report on project outcomes.	NA	NA	Across time	NA	Tropical & Subtropical Moist Broadleaf Forests	-6.826242; -6.306380; -6.830909; -4.007198	36.995293; 37.445158; 37.673495; 34.996360	Villages' efforts to protect their forests have shown results. Evidence is emerging that the land protected through VLFRs, particularly those areas that have also been FSC-certified, have experienced better environmental outcomes. A 2015 study found that the FSC-certified forests in Kilwa District where MCDI has worked possess better forest structure, greater regeneration, and lower fire incidenc…	Land condition	NA	Qualitative	Unclear what data was used.	Villages' efforts to protect their forests have shown results. Evidence is emerging that the land protected through VLFRs, particularly those areas that have also been FSC-certified, have experienced better environmental outcomes. A 2015 study found that the FSC-certified forests in Kilwa District where MCDI has worked possess better forest structure, greater regeneration, and lower fire incidenc…	The prices (per cubic meter of wood) received by VLFRs	Economic well-being	Income	Quantitative	The prices (per cubic meter of wood) received by VLFRs	better than adjacent open-access or state-managed forest reserves (Kalonga et al., 2015). ÔÇ∑ High demand for the core product. There is a large potential market both nationally and internationally for the timber from Tanzania's southern forests and woodlands, which has allowed sales of over $620,000 so far, even without a fully effective sales and marketing strategy. Locally, demand for all type…
93	Trupin, R., Morgan-Brown, T; Doulton, H; Nelson, F	2018	Making Community Forest Enterprises Deliver for Livelihoods and Conservation in Tanzania	NA	NA	Project report	Africa Biodiversity Collaborative Group	Public sector	NA	REDD+	In Tanzania, there have been efforts to develop the structures and institutions necessary for REDD+ at both a national and sub-national level, supported by a number of international donors. In particular, at a sub-national level, the Norwegian Embassy funded nine pilot projects run by conservation NGOs from 2009 to 2014, constituting the largest REDD+ initiative in Tanzania to date at a total of …	Site/area management	Local	2009-2017	United Republic Of Tanzania	Yaeda Valley	Yes	No	NA	NA	This case study presents the results of an integrated conservation and development initiative in a positive light. There are no hypotheses tested. The goals of the program were/are: The core of MCDI's model can be distilled into four basic parts: 1. Assist villages to secure legal rights over their forests by establishing VLFRs; 2. Establish a system of participatory forest management through whi…	2009-2017	No	Local	No	Non-experimental	There are no clear observational methods. This is just a report on project outcomes.	NA	NA	Across time	NA	Tropical & Subtropical Grasslands Savannas & Shrublands	-6.826242; -6.306380; -6.830909; -4.007198	36.995293; 37.445158; 37.673495; 34.996360	deforestation rates in the project area	Land use/Land cover	Land cover	Quantitative	Remote sensing data	Remote sensing data shows that the core Hadzabe New police station in Yaeda Chini Village built with a combination of district government funding and contribution of revenue from Hadza communities. Photo Credit: Carbon Tanzania ____________________________________________________________________________________ AFRICA BIODIVERSITY COLLABORATIVE GROUP 51 territory of 20,790 hectares (the 'project …	REDD+ has provided the funding required for land use patrols, and training and equipment for community scouts. This enforcement has been essential to making sure the land use plan is not merely an agreement on paper, but is actually implemented and enforced on the ground in the face of increasing pressures on Hadza traditional territories and land uses. Beyond financial support, REDD+ has created…	Rights and empowerment	Empowerment and agency	Qualitative	Not clear.	REDD+ has provided the funding required for land use patrols, and training and equipment for community scouts. This enforcement has been essential to making sure the land use plan is not merely an agreement on paper, but is actually implemented and enforced on the ground in the face of increasing pressures on Hadza traditional territories and land uses. Beyond financial support, REDD+ has created…
93	Trupin, R., Morgan-Brown, T; Doulton, H; Nelson, F	2018	Making Community Forest Enterprises Deliver for Livelihoods and Conservation in Tanzania	NA	NA	Project report	Africa Biodiversity Collaborative Group	Public sector	NA	REDD+	In Tanzania, there have been efforts to develop the structures and institutions necessary for REDD+ at both a national and sub-national level, supported by a number of international donors. In particular, at a sub-national level, the Norwegian Embassy funded nine pilot projects run by conservation NGOs from 2009 to 2014, constituting the largest REDD+ initiative in Tanzania to date at a total of …	Site/area management	Local	2009-2017	United Republic Of Tanzania	Yaeda Valley	Yes	No	NA	NA	This case study presents the results of an integrated conservation and development initiative in a positive light. There are no hypotheses tested. The goals of the program were/are: The core of MCDI's model can be distilled into four basic parts: 1. Assist villages to secure legal rights over their forests by establishing VLFRs; 2. Establish a system of participatory forest management through whi…	2009-2017	No	Local	No	Non-experimental	There are no clear observational methods. This is just a report on project outcomes.	NA	NA	Across time	NA	Tropical & Subtropical Grasslands Savannas & Shrublands	-6.826242; -6.306380; -6.830909; -4.007198	36.995293; 37.445158; 37.673495; 34.996360	deforestation rates in the project area	Land use/Land cover	Land cover	Quantitative	Remote sensing data	Remote sensing data shows that the core Hadzabe New police station in Yaeda Chini Village built with a combination of district government funding and contribution of revenue from Hadza communities. Photo Credit: Carbon Tanzania ____________________________________________________________________________________ AFRICA BIODIVERSITY COLLABORATIVE GROUP 51 territory of 20,790 hectares (the 'project …	The prices (per cubic meter of wood) received by VLFRs	Economic well-being	Income	Quantitative	The prices (per cubic meter of wood) received by VLFRs	better than adjacent open-access or state-managed forest reserves (Kalonga et al., 2015). ÔÇ∑ High demand for the core product. There is a large potential market both nationally and internationally for the timber from Tanzania's southern forests and woodlands, which has allowed sales of over $620,000 so far, even without a fully effective sales and marketing strategy. Locally, demand for all type…
93	Trupin, R., Morgan-Brown, T; Doulton, H; Nelson, F	2018	Making Community Forest Enterprises Deliver for Livelihoods and Conservation in Tanzania	NA	NA	Project report	Africa Biodiversity Collaborative Group	Public sector	NA	REDD+	In Tanzania, there have been efforts to develop the structures and institutions necessary for REDD+ at both a national and sub-national level, supported by a number of international donors. In particular, at a sub-national level, the Norwegian Embassy funded nine pilot projects run by conservation NGOs from 2009 to 2014, constituting the largest REDD+ initiative in Tanzania to date at a total of …	Site/area management	Local	2009-2017	United Republic Of Tanzania	Yaeda Valley	Yes	No	NA	NA	This case study presents the results of an integrated conservation and development initiative in a positive light. There are no hypotheses tested. The goals of the program were/are: The core of MCDI's model can be distilled into four basic parts: 1. Assist villages to secure legal rights over their forests by establishing VLFRs; 2. Establish a system of participatory forest management through whi…	2009-2017	No	Local	No	Non-experimental	There are no clear observational methods. This is just a report on project outcomes.	NA	NA	Across time	NA	Tropical & Subtropical Grasslands Savannas & Shrublands	-6.826242; -6.306380; -6.830909; -4.007198	36.995293; 37.445158; 37.673495; 34.996360	On average, the deforestation rates in TTCS project villages prior to the project start were higher than in the rest of the district, which is part of the reason they were prioritized to be included in the project. Like elsewhere in the district, deforestation was increasing in TTCS villages prior to the project start. However, once the TTCS phase one villages were well established and began harv…	Land use/Land cover	Land cover	Mixed	Cannot tell.	The reduction in deforestation in TTCS project villages is most likely due to project interventions. Much of Kilosa is rugged and less attractive for agriculture. However, the project focused specifically on getting low slope forests into CBFM since they are the most suitable for sustainable harvesting. Thus, in the absence of the TTCS project, much more forest in the project villages would have …	REDD+ has provided the funding required for land use patrols, and training and equipment for community scouts. This enforcement has been essential to making sure the land use plan is not merely an agreement on paper, but is actually implemented and enforced on the ground in the face of increasing pressures on Hadza traditional territories and land uses. Beyond financial support, REDD+ has created…	Rights and empowerment	Empowerment and agency	Qualitative	Not clear.	REDD+ has provided the funding required for land use patrols, and training and equipment for community scouts. This enforcement has been essential to making sure the land use plan is not merely an agreement on paper, but is actually implemented and enforced on the ground in the face of increasing pressures on Hadza traditional territories and land uses. Beyond financial support, REDD+ has created…
93	Trupin, R., Morgan-Brown, T; Doulton, H; Nelson, F	2018	Making Community Forest Enterprises Deliver for Livelihoods and Conservation in Tanzania	NA	NA	Project report	Africa Biodiversity Collaborative Group	Public sector	NA	REDD+	In Tanzania, there have been efforts to develop the structures and institutions necessary for REDD+ at both a national and sub-national level, supported by a number of international donors. In particular, at a sub-national level, the Norwegian Embassy funded nine pilot projects run by conservation NGOs from 2009 to 2014, constituting the largest REDD+ initiative in Tanzania to date at a total of …	Site/area management	Local	2009-2017	United Republic Of Tanzania	Yaeda Valley	Yes	No	NA	NA	This case study presents the results of an integrated conservation and development initiative in a positive light. There are no hypotheses tested. The goals of the program were/are: The core of MCDI's model can be distilled into four basic parts: 1. Assist villages to secure legal rights over their forests by establishing VLFRs; 2. Establish a system of participatory forest management through whi…	2009-2017	No	Local	No	Non-experimental	There are no clear observational methods. This is just a report on project outcomes.	NA	NA	Across time	NA	Tropical & Subtropical Grasslands Savannas & Shrublands	-6.826242; -6.306380; -6.830909; -4.007198	36.995293; 37.445158; 37.673495; 34.996360	On average, the deforestation rates in TTCS project villages prior to the project start were higher than in the rest of the district, which is part of the reason they were prioritized to be included in the project. Like elsewhere in the district, deforestation was increasing in TTCS villages prior to the project start. However, once the TTCS phase one villages were well established and began harv…	Land use/Land cover	Land cover	Mixed	Cannot tell.	The reduction in deforestation in TTCS project villages is most likely due to project interventions. Much of Kilosa is rugged and less attractive for agriculture. However, the project focused specifically on getting low slope forests into CBFM since they are the most suitable for sustainable harvesting. Thus, in the absence of the TTCS project, much more forest in the project villages would have …	The prices (per cubic meter of wood) received by VLFRs	Economic well-being	Income	Quantitative	The prices (per cubic meter of wood) received by VLFRs	better than adjacent open-access or state-managed forest reserves (Kalonga et al., 2015). ÔÇ∑ High demand for the core product. There is a large potential market both nationally and internationally for the timber from Tanzania's southern forests and woodlands, which has allowed sales of over $620,000 so far, even without a fully effective sales and marketing strategy. Locally, demand for all type…
93	Trupin, R., Morgan-Brown, T; Doulton, H; Nelson, F	2018	Making Community Forest Enterprises Deliver for Livelihoods and Conservation in Tanzania	NA	NA	Project report	Africa Biodiversity Collaborative Group	Public sector	NA	REDD+	In Tanzania, there have been efforts to develop the structures and institutions necessary for REDD+ at both a national and sub-national level, supported by a number of international donors. In particular, at a sub-national level, the Norwegian Embassy funded nine pilot projects run by conservation NGOs from 2009 to 2014, constituting the largest REDD+ initiative in Tanzania to date at a total of …	Site/area management	Local	2009-2017	United Republic Of Tanzania	Yaeda Valley	Yes	No	NA	NA	This case study presents the results of an integrated conservation and development initiative in a positive light. There are no hypotheses tested. The goals of the program were/are: The core of MCDI's model can be distilled into four basic parts: 1. Assist villages to secure legal rights over their forests by establishing VLFRs; 2. Establish a system of participatory forest management through whi…	2009-2017	No	Local	No	Non-experimental	There are no clear observational methods. This is just a report on project outcomes.	NA	NA	Across time	NA	Tropical & Subtropical Grasslands Savannas & Shrublands	-6.826242; -6.306380; -6.830909; -4.007198	36.995293; 37.445158; 37.673495; 34.996360	Villages' efforts to protect their forests have shown results. Evidence is emerging that the land protected through VLFRs, particularly those areas that have also been FSC-certified, have experienced better environmental outcomes. A 2015 study found that the FSC-certified forests in Kilwa District where MCDI has worked possess better forest structure, greater regeneration, and lower fire incidenc…	Land condition	NA	Qualitative	Unclear what data was used.	Villages' efforts to protect their forests have shown results. Evidence is emerging that the land protected through VLFRs, particularly those areas that have also been FSC-certified, have experienced better environmental outcomes. A 2015 study found that the FSC-certified forests in Kilwa District where MCDI has worked possess better forest structure, greater regeneration, and lower fire incidenc…	REDD+ has provided the funding required for land use patrols, and training and equipment for community scouts. This enforcement has been essential to making sure the land use plan is not merely an agreement on paper, but is actually implemented and enforced on the ground in the face of increasing pressures on Hadza traditional territories and land uses. Beyond financial support, REDD+ has created…	Rights and empowerment	Empowerment and agency	Qualitative	Not clear.	REDD+ has provided the funding required for land use patrols, and training and equipment for community scouts. This enforcement has been essential to making sure the land use plan is not merely an agreement on paper, but is actually implemented and enforced on the ground in the face of increasing pressures on Hadza traditional territories and land uses. Beyond financial support, REDD+ has created…
93	Trupin, R., Morgan-Brown, T; Doulton, H; Nelson, F	2018	Making Community Forest Enterprises Deliver for Livelihoods and Conservation in Tanzania	NA	NA	Project report	Africa Biodiversity Collaborative Group	Public sector	NA	REDD+	In Tanzania, there have been efforts to develop the structures and institutions necessary for REDD+ at both a national and sub-national level, supported by a number of international donors. In particular, at a sub-national level, the Norwegian Embassy funded nine pilot projects run by conservation NGOs from 2009 to 2014, constituting the largest REDD+ initiative in Tanzania to date at a total of …	Site/area management	Local	2009-2017	United Republic Of Tanzania	Yaeda Valley	Yes	No	NA	NA	This case study presents the results of an integrated conservation and development initiative in a positive light. There are no hypotheses tested. The goals of the program were/are: The core of MCDI's model can be distilled into four basic parts: 1. Assist villages to secure legal rights over their forests by establishing VLFRs; 2. Establish a system of participatory forest management through whi…	2009-2017	No	Local	No	Non-experimental	There are no clear observational methods. This is just a report on project outcomes.	NA	NA	Across time	NA	Tropical & Subtropical Grasslands Savannas & Shrublands	-6.826242; -6.306380; -6.830909; -4.007198	36.995293; 37.445158; 37.673495; 34.996360	Villages' efforts to protect their forests have shown results. Evidence is emerging that the land protected through VLFRs, particularly those areas that have also been FSC-certified, have experienced better environmental outcomes. A 2015 study found that the FSC-certified forests in Kilwa District where MCDI has worked possess better forest structure, greater regeneration, and lower fire incidenc…	Land condition	NA	Qualitative	Unclear what data was used.	Villages' efforts to protect their forests have shown results. Evidence is emerging that the land protected through VLFRs, particularly those areas that have also been FSC-certified, have experienced better environmental outcomes. A 2015 study found that the FSC-certified forests in Kilwa District where MCDI has worked possess better forest structure, greater regeneration, and lower fire incidenc…	The prices (per cubic meter of wood) received by VLFRs	Economic well-being	Income	Quantitative	The prices (per cubic meter of wood) received by VLFRs	better than adjacent open-access or state-managed forest reserves (Kalonga et al., 2015). ÔÇ∑ High demand for the core product. There is a large potential market both nationally and internationally for the timber from Tanzania's southern forests and woodlands, which has allowed sales of over $620,000 so far, even without a fully effective sales and marketing strategy. Locally, demand for all type…
93	Trupin, R., Morgan-Brown, T; Doulton, H; Nelson, F	2018	Making Community Forest Enterprises Deliver for Livelihoods and Conservation in Tanzania	NA	NA	Project report	Africa Biodiversity Collaborative Group	Public sector	NA	Village Land Forest Reserve (VLFR)	VLFR - see case study 1	Site/area management	Local	2009-2017	United Republic Of Tanzania	Kilosa, Mvomero, and Morogoro Rural Districts	No	No	Livelihood/economic resiliency	Between June 2013 and December 2017, 13 village governments earned a combined total of $203,000 from charcoal royalties on 3,153 tons of charcoal	Again, no aims or questions here. This is a report on a sustainable charcoal harvesting project.	2010-2017	No	Local	No	Non-experimental	They "mapped deforestation."	NA	NA	Before/after intervention	the deforestation rates in TTCS project villages versus those in the rest of the district	Tropical & Subtropical Moist Broadleaf Forests	-6.826242; -6.306380; -6.830909; -4.007198	36.995293; 37.445158; 37.673495; 34.996360	deforestation rates in the project area	Land use/Land cover	Land cover	Quantitative	Remote sensing data	Remote sensing data shows that the core Hadzabe New police station in Yaeda Chini Village built with a combination of district government funding and contribution of revenue from Hadza communities. Photo Credit: Carbon Tanzania ____________________________________________________________________________________ AFRICA BIODIVERSITY COLLABORATIVE GROUP 51 territory of 20,790 hectares (the 'project …	REDD+ has provided the funding required for land use patrols, and training and equipment for community scouts. This enforcement has been essential to making sure the land use plan is not merely an agreement on paper, but is actually implemented and enforced on the ground in the face of increasing pressures on Hadza traditional territories and land uses. Beyond financial support, REDD+ has created…	Rights and empowerment	Empowerment and agency	Qualitative	Not clear.	REDD+ has provided the funding required for land use patrols, and training and equipment for community scouts. This enforcement has been essential to making sure the land use plan is not merely an agreement on paper, but is actually implemented and enforced on the ground in the face of increasing pressures on Hadza traditional territories and land uses. Beyond financial support, REDD+ has created…
93	Trupin, R., Morgan-Brown, T; Doulton, H; Nelson, F	2018	Making Community Forest Enterprises Deliver for Livelihoods and Conservation in Tanzania	NA	NA	Project report	Africa Biodiversity Collaborative Group	Public sector	NA	Village Land Forest Reserve (VLFR)	VLFR - see case study 1	Site/area management	Local	2009-2017	United Republic Of Tanzania	Kilosa, Mvomero, and Morogoro Rural Districts	No	No	Livelihood/economic resiliency	Between June 2013 and December 2017, 13 village governments earned a combined total of $203,000 from charcoal royalties on 3,153 tons of charcoal	Again, no aims or questions here. This is a report on a sustainable charcoal harvesting project.	2010-2017	No	Local	No	Non-experimental	They "mapped deforestation."	NA	NA	Before/after intervention	the deforestation rates in TTCS project villages versus those in the rest of the district	Tropical & Subtropical Moist Broadleaf Forests	-6.826242; -6.306380; -6.830909; -4.007198	36.995293; 37.445158; 37.673495; 34.996360	deforestation rates in the project area	Land use/Land cover	Land cover	Quantitative	Remote sensing data	Remote sensing data shows that the core Hadzabe New police station in Yaeda Chini Village built with a combination of district government funding and contribution of revenue from Hadza communities. Photo Credit: Carbon Tanzania ____________________________________________________________________________________ AFRICA BIODIVERSITY COLLABORATIVE GROUP 51 territory of 20,790 hectares (the 'project …	The prices (per cubic meter of wood) received by VLFRs	Economic well-being	Income	Quantitative	The prices (per cubic meter of wood) received by VLFRs	better than adjacent open-access or state-managed forest reserves (Kalonga et al., 2015). ÔÇ∑ High demand for the core product. There is a large potential market both nationally and internationally for the timber from Tanzania's southern forests and woodlands, which has allowed sales of over $620,000 so far, even without a fully effective sales and marketing strategy. Locally, demand for all type…
93	Trupin, R., Morgan-Brown, T; Doulton, H; Nelson, F	2018	Making Community Forest Enterprises Deliver for Livelihoods and Conservation in Tanzania	NA	NA	Project report	Africa Biodiversity Collaborative Group	Public sector	NA	Village Land Forest Reserve (VLFR)	VLFR - see case study 1	Site/area management	Local	2009-2017	United Republic Of Tanzania	Kilosa, Mvomero, and Morogoro Rural Districts	No	No	Livelihood/economic resiliency	Between June 2013 and December 2017, 13 village governments earned a combined total of $203,000 from charcoal royalties on 3,153 tons of charcoal	Again, no aims or questions here. This is a report on a sustainable charcoal harvesting project.	2010-2017	No	Local	No	Non-experimental	They "mapped deforestation."	NA	NA	Before/after intervention	the deforestation rates in TTCS project villages versus those in the rest of the district	Tropical & Subtropical Moist Broadleaf Forests	-6.826242; -6.306380; -6.830909; -4.007198	36.995293; 37.445158; 37.673495; 34.996360	On average, the deforestation rates in TTCS project villages prior to the project start were higher than in the rest of the district, which is part of the reason they were prioritized to be included in the project. Like elsewhere in the district, deforestation was increasing in TTCS villages prior to the project start. However, once the TTCS phase one villages were well established and began harv…	Land use/Land cover	Land cover	Mixed	Cannot tell.	The reduction in deforestation in TTCS project villages is most likely due to project interventions. Much of Kilosa is rugged and less attractive for agriculture. However, the project focused specifically on getting low slope forests into CBFM since they are the most suitable for sustainable harvesting. Thus, in the absence of the TTCS project, much more forest in the project villages would have …	REDD+ has provided the funding required for land use patrols, and training and equipment for community scouts. This enforcement has been essential to making sure the land use plan is not merely an agreement on paper, but is actually implemented and enforced on the ground in the face of increasing pressures on Hadza traditional territories and land uses. Beyond financial support, REDD+ has created…	Rights and empowerment	Empowerment and agency	Qualitative	Not clear.	REDD+ has provided the funding required for land use patrols, and training and equipment for community scouts. This enforcement has been essential to making sure the land use plan is not merely an agreement on paper, but is actually implemented and enforced on the ground in the face of increasing pressures on Hadza traditional territories and land uses. Beyond financial support, REDD+ has created…
93	Trupin, R., Morgan-Brown, T; Doulton, H; Nelson, F	2018	Making Community Forest Enterprises Deliver for Livelihoods and Conservation in Tanzania	NA	NA	Project report	Africa Biodiversity Collaborative Group	Public sector	NA	Village Land Forest Reserve (VLFR)	VLFR - see case study 1	Site/area management	Local	2009-2017	United Republic Of Tanzania	Kilosa, Mvomero, and Morogoro Rural Districts	No	No	Livelihood/economic resiliency	Between June 2013 and December 2017, 13 village governments earned a combined total of $203,000 from charcoal royalties on 3,153 tons of charcoal	Again, no aims or questions here. This is a report on a sustainable charcoal harvesting project.	2010-2017	No	Local	No	Non-experimental	They "mapped deforestation."	NA	NA	Before/after intervention	the deforestation rates in TTCS project villages versus those in the rest of the district	Tropical & Subtropical Moist Broadleaf Forests	-6.826242; -6.306380; -6.830909; -4.007198	36.995293; 37.445158; 37.673495; 34.996360	On average, the deforestation rates in TTCS project villages prior to the project start were higher than in the rest of the district, which is part of the reason they were prioritized to be included in the project. Like elsewhere in the district, deforestation was increasing in TTCS villages prior to the project start. However, once the TTCS phase one villages were well established and began harv…	Land use/Land cover	Land cover	Mixed	Cannot tell.	The reduction in deforestation in TTCS project villages is most likely due to project interventions. Much of Kilosa is rugged and less attractive for agriculture. However, the project focused specifically on getting low slope forests into CBFM since they are the most suitable for sustainable harvesting. Thus, in the absence of the TTCS project, much more forest in the project villages would have …	The prices (per cubic meter of wood) received by VLFRs	Economic well-being	Income	Quantitative	The prices (per cubic meter of wood) received by VLFRs	better than adjacent open-access or state-managed forest reserves (Kalonga et al., 2015). ÔÇ∑ High demand for the core product. There is a large potential market both nationally and internationally for the timber from Tanzania's southern forests and woodlands, which has allowed sales of over $620,000 so far, even without a fully effective sales and marketing strategy. Locally, demand for all type…
93	Trupin, R., Morgan-Brown, T; Doulton, H; Nelson, F	2018	Making Community Forest Enterprises Deliver for Livelihoods and Conservation in Tanzania	NA	NA	Project report	Africa Biodiversity Collaborative Group	Public sector	NA	Village Land Forest Reserve (VLFR)	VLFR - see case study 1	Site/area management	Local	2009-2017	United Republic Of Tanzania	Kilosa, Mvomero, and Morogoro Rural Districts	No	No	Livelihood/economic resiliency	Between June 2013 and December 2017, 13 village governments earned a combined total of $203,000 from charcoal royalties on 3,153 tons of charcoal	Again, no aims or questions here. This is a report on a sustainable charcoal harvesting project.	2010-2017	No	Local	No	Non-experimental	They "mapped deforestation."	NA	NA	Before/after intervention	the deforestation rates in TTCS project villages versus those in the rest of the district	Tropical & Subtropical Moist Broadleaf Forests	-6.826242; -6.306380; -6.830909; -4.007198	36.995293; 37.445158; 37.673495; 34.996360	Villages' efforts to protect their forests have shown results. Evidence is emerging that the land protected through VLFRs, particularly those areas that have also been FSC-certified, have experienced better environmental outcomes. A 2015 study found that the FSC-certified forests in Kilwa District where MCDI has worked possess better forest structure, greater regeneration, and lower fire incidenc…	Land condition	NA	Qualitative	Unclear what data was used.	Villages' efforts to protect their forests have shown results. Evidence is emerging that the land protected through VLFRs, particularly those areas that have also been FSC-certified, have experienced better environmental outcomes. A 2015 study found that the FSC-certified forests in Kilwa District where MCDI has worked possess better forest structure, greater regeneration, and lower fire incidenc…	REDD+ has provided the funding required for land use patrols, and training and equipment for community scouts. This enforcement has been essential to making sure the land use plan is not merely an agreement on paper, but is actually implemented and enforced on the ground in the face of increasing pressures on Hadza traditional territories and land uses. Beyond financial support, REDD+ has created…	Rights and empowerment	Empowerment and agency	Qualitative	Not clear.	REDD+ has provided the funding required for land use patrols, and training and equipment for community scouts. This enforcement has been essential to making sure the land use plan is not merely an agreement on paper, but is actually implemented and enforced on the ground in the face of increasing pressures on Hadza traditional territories and land uses. Beyond financial support, REDD+ has created…
93	Trupin, R., Morgan-Brown, T; Doulton, H; Nelson, F	2018	Making Community Forest Enterprises Deliver for Livelihoods and Conservation in Tanzania	NA	NA	Project report	Africa Biodiversity Collaborative Group	Public sector	NA	Village Land Forest Reserve (VLFR)	VLFR - see case study 1	Site/area management	Local	2009-2017	United Republic Of Tanzania	Kilosa, Mvomero, and Morogoro Rural Districts	No	No	Livelihood/economic resiliency	Between June 2013 and December 2017, 13 village governments earned a combined total of $203,000 from charcoal royalties on 3,153 tons of charcoal	Again, no aims or questions here. This is a report on a sustainable charcoal harvesting project.	2010-2017	No	Local	No	Non-experimental	They "mapped deforestation."	NA	NA	Before/after intervention	the deforestation rates in TTCS project villages versus those in the rest of the district	Tropical & Subtropical Moist Broadleaf Forests	-6.826242; -6.306380; -6.830909; -4.007198	36.995293; 37.445158; 37.673495; 34.996360	Villages' efforts to protect their forests have shown results. Evidence is emerging that the land protected through VLFRs, particularly those areas that have also been FSC-certified, have experienced better environmental outcomes. A 2015 study found that the FSC-certified forests in Kilwa District where MCDI has worked possess better forest structure, greater regeneration, and lower fire incidenc…	Land condition	NA	Qualitative	Unclear what data was used.	Villages' efforts to protect their forests have shown results. Evidence is emerging that the land protected through VLFRs, particularly those areas that have also been FSC-certified, have experienced better environmental outcomes. A 2015 study found that the FSC-certified forests in Kilwa District where MCDI has worked possess better forest structure, greater regeneration, and lower fire incidenc…	The prices (per cubic meter of wood) received by VLFRs	Economic well-being	Income	Quantitative	The prices (per cubic meter of wood) received by VLFRs	better than adjacent open-access or state-managed forest reserves (Kalonga et al., 2015). ÔÇ∑ High demand for the core product. There is a large potential market both nationally and internationally for the timber from Tanzania's southern forests and woodlands, which has allowed sales of over $620,000 so far, even without a fully effective sales and marketing strategy. Locally, demand for all type…
93	Trupin, R., Morgan-Brown, T; Doulton, H; Nelson, F	2018	Making Community Forest Enterprises Deliver for Livelihoods and Conservation in Tanzania	NA	NA	Project report	Africa Biodiversity Collaborative Group	Public sector	NA	Village Land Forest Reserve (VLFR)	VLFR - see case study 1	Site/area management	Local	2009-2017	United Republic Of Tanzania	Kilosa, Mvomero, and Morogoro Rural Districts	No	No	Livelihood/economic resiliency	Between June 2013 and December 2017, 13 village governments earned a combined total of $203,000 from charcoal royalties on 3,153 tons of charcoal	Again, no aims or questions here. This is a report on a sustainable charcoal harvesting project.	2010-2017	No	Local	No	Non-experimental	They "mapped deforestation."	NA	NA	Before/after intervention	the deforestation rates in TTCS project villages versus those in the rest of the district	Tropical & Subtropical Grasslands Savannas & Shrublands	-6.826242; -6.306380; -6.830909; -4.007198	36.995293; 37.445158; 37.673495; 34.996360	deforestation rates in the project area	Land use/Land cover	Land cover	Quantitative	Remote sensing data	Remote sensing data shows that the core Hadzabe New police station in Yaeda Chini Village built with a combination of district government funding and contribution of revenue from Hadza communities. Photo Credit: Carbon Tanzania ____________________________________________________________________________________ AFRICA BIODIVERSITY COLLABORATIVE GROUP 51 territory of 20,790 hectares (the 'project …	REDD+ has provided the funding required for land use patrols, and training and equipment for community scouts. This enforcement has been essential to making sure the land use plan is not merely an agreement on paper, but is actually implemented and enforced on the ground in the face of increasing pressures on Hadza traditional territories and land uses. Beyond financial support, REDD+ has created…	Rights and empowerment	Empowerment and agency	Qualitative	Not clear.	REDD+ has provided the funding required for land use patrols, and training and equipment for community scouts. This enforcement has been essential to making sure the land use plan is not merely an agreement on paper, but is actually implemented and enforced on the ground in the face of increasing pressures on Hadza traditional territories and land uses. Beyond financial support, REDD+ has created…
93	Trupin, R., Morgan-Brown, T; Doulton, H; Nelson, F	2018	Making Community Forest Enterprises Deliver for Livelihoods and Conservation in Tanzania	NA	NA	Project report	Africa Biodiversity Collaborative Group	Public sector	NA	Village Land Forest Reserve (VLFR)	VLFR - see case study 1	Site/area management	Local	2009-2017	United Republic Of Tanzania	Kilosa, Mvomero, and Morogoro Rural Districts	No	No	Livelihood/economic resiliency	Between June 2013 and December 2017, 13 village governments earned a combined total of $203,000 from charcoal royalties on 3,153 tons of charcoal	Again, no aims or questions here. This is a report on a sustainable charcoal harvesting project.	2010-2017	No	Local	No	Non-experimental	They "mapped deforestation."	NA	NA	Before/after intervention	the deforestation rates in TTCS project villages versus those in the rest of the district	Tropical & Subtropical Grasslands Savannas & Shrublands	-6.826242; -6.306380; -6.830909; -4.007198	36.995293; 37.445158; 37.673495; 34.996360	deforestation rates in the project area	Land use/Land cover	Land cover	Quantitative	Remote sensing data	Remote sensing data shows that the core Hadzabe New police station in Yaeda Chini Village built with a combination of district government funding and contribution of revenue from Hadza communities. Photo Credit: Carbon Tanzania ____________________________________________________________________________________ AFRICA BIODIVERSITY COLLABORATIVE GROUP 51 territory of 20,790 hectares (the 'project …	The prices (per cubic meter of wood) received by VLFRs	Economic well-being	Income	Quantitative	The prices (per cubic meter of wood) received by VLFRs	better than adjacent open-access or state-managed forest reserves (Kalonga et al., 2015). ÔÇ∑ High demand for the core product. There is a large potential market both nationally and internationally for the timber from Tanzania's southern forests and woodlands, which has allowed sales of over $620,000 so far, even without a fully effective sales and marketing strategy. Locally, demand for all type…
93	Trupin, R., Morgan-Brown, T; Doulton, H; Nelson, F	2018	Making Community Forest Enterprises Deliver for Livelihoods and Conservation in Tanzania	NA	NA	Project report	Africa Biodiversity Collaborative Group	Public sector	NA	Village Land Forest Reserve (VLFR)	VLFR - see case study 1	Site/area management	Local	2009-2017	United Republic Of Tanzania	Kilosa, Mvomero, and Morogoro Rural Districts	No	No	Livelihood/economic resiliency	Between June 2013 and December 2017, 13 village governments earned a combined total of $203,000 from charcoal royalties on 3,153 tons of charcoal	Again, no aims or questions here. This is a report on a sustainable charcoal harvesting project.	2010-2017	No	Local	No	Non-experimental	They "mapped deforestation."	NA	NA	Before/after intervention	the deforestation rates in TTCS project villages versus those in the rest of the district	Tropical & Subtropical Grasslands Savannas & Shrublands	-6.826242; -6.306380; -6.830909; -4.007198	36.995293; 37.445158; 37.673495; 34.996360	On average, the deforestation rates in TTCS project villages prior to the project start were higher than in the rest of the district, which is part of the reason they were prioritized to be included in the project. Like elsewhere in the district, deforestation was increasing in TTCS villages prior to the project start. However, once the TTCS phase one villages were well established and began harv…	Land use/Land cover	Land cover	Mixed	Cannot tell.	The reduction in deforestation in TTCS project villages is most likely due to project interventions. Much of Kilosa is rugged and less attractive for agriculture. However, the project focused specifically on getting low slope forests into CBFM since they are the most suitable for sustainable harvesting. Thus, in the absence of the TTCS project, much more forest in the project villages would have …	REDD+ has provided the funding required for land use patrols, and training and equipment for community scouts. This enforcement has been essential to making sure the land use plan is not merely an agreement on paper, but is actually implemented and enforced on the ground in the face of increasing pressures on Hadza traditional territories and land uses. Beyond financial support, REDD+ has created…	Rights and empowerment	Empowerment and agency	Qualitative	Not clear.	REDD+ has provided the funding required for land use patrols, and training and equipment for community scouts. This enforcement has been essential to making sure the land use plan is not merely an agreement on paper, but is actually implemented and enforced on the ground in the face of increasing pressures on Hadza traditional territories and land uses. Beyond financial support, REDD+ has created…
93	Trupin, R., Morgan-Brown, T; Doulton, H; Nelson, F	2018	Making Community Forest Enterprises Deliver for Livelihoods and Conservation in Tanzania	NA	NA	Project report	Africa Biodiversity Collaborative Group	Public sector	NA	Village Land Forest Reserve (VLFR)	VLFR - see case study 1	Site/area management	Local	2009-2017	United Republic Of Tanzania	Kilosa, Mvomero, and Morogoro Rural Districts	No	No	Livelihood/economic resiliency	Between June 2013 and December 2017, 13 village governments earned a combined total of $203,000 from charcoal royalties on 3,153 tons of charcoal	Again, no aims or questions here. This is a report on a sustainable charcoal harvesting project.	2010-2017	No	Local	No	Non-experimental	They "mapped deforestation."	NA	NA	Before/after intervention	the deforestation rates in TTCS project villages versus those in the rest of the district	Tropical & Subtropical Grasslands Savannas & Shrublands	-6.826242; -6.306380; -6.830909; -4.007198	36.995293; 37.445158; 37.673495; 34.996360	On average, the deforestation rates in TTCS project villages prior to the project start were higher than in the rest of the district, which is part of the reason they were prioritized to be included in the project. Like elsewhere in the district, deforestation was increasing in TTCS villages prior to the project start. However, once the TTCS phase one villages were well established and began harv…	Land use/Land cover	Land cover	Mixed	Cannot tell.	The reduction in deforestation in TTCS project villages is most likely due to project interventions. Much of Kilosa is rugged and less attractive for agriculture. However, the project focused specifically on getting low slope forests into CBFM since they are the most suitable for sustainable harvesting. Thus, in the absence of the TTCS project, much more forest in the project villages would have …	The prices (per cubic meter of wood) received by VLFRs	Economic well-being	Income	Quantitative	The prices (per cubic meter of wood) received by VLFRs	better than adjacent open-access or state-managed forest reserves (Kalonga et al., 2015). ÔÇ∑ High demand for the core product. There is a large potential market both nationally and internationally for the timber from Tanzania's southern forests and woodlands, which has allowed sales of over $620,000 so far, even without a fully effective sales and marketing strategy. Locally, demand for all type…
93	Trupin, R., Morgan-Brown, T; Doulton, H; Nelson, F	2018	Making Community Forest Enterprises Deliver for Livelihoods and Conservation in Tanzania	NA	NA	Project report	Africa Biodiversity Collaborative Group	Public sector	NA	Village Land Forest Reserve (VLFR)	VLFR - see case study 1	Site/area management	Local	2009-2017	United Republic Of Tanzania	Kilosa, Mvomero, and Morogoro Rural Districts	No	No	Livelihood/economic resiliency	Between June 2013 and December 2017, 13 village governments earned a combined total of $203,000 from charcoal royalties on 3,153 tons of charcoal	Again, no aims or questions here. This is a report on a sustainable charcoal harvesting project.	2010-2017	No	Local	No	Non-experimental	They "mapped deforestation."	NA	NA	Before/after intervention	the deforestation rates in TTCS project villages versus those in the rest of the district	Tropical & Subtropical Grasslands Savannas & Shrublands	-6.826242; -6.306380; -6.830909; -4.007198	36.995293; 37.445158; 37.673495; 34.996360	Villages' efforts to protect their forests have shown results. Evidence is emerging that the land protected through VLFRs, particularly those areas that have also been FSC-certified, have experienced better environmental outcomes. A 2015 study found that the FSC-certified forests in Kilwa District where MCDI has worked possess better forest structure, greater regeneration, and lower fire incidenc…	Land condition	NA	Qualitative	Unclear what data was used.	Villages' efforts to protect their forests have shown results. Evidence is emerging that the land protected through VLFRs, particularly those areas that have also been FSC-certified, have experienced better environmental outcomes. A 2015 study found that the FSC-certified forests in Kilwa District where MCDI has worked possess better forest structure, greater regeneration, and lower fire incidenc…	REDD+ has provided the funding required for land use patrols, and training and equipment for community scouts. This enforcement has been essential to making sure the land use plan is not merely an agreement on paper, but is actually implemented and enforced on the ground in the face of increasing pressures on Hadza traditional territories and land uses. Beyond financial support, REDD+ has created…	Rights and empowerment	Empowerment and agency	Qualitative	Not clear.	REDD+ has provided the funding required for land use patrols, and training and equipment for community scouts. This enforcement has been essential to making sure the land use plan is not merely an agreement on paper, but is actually implemented and enforced on the ground in the face of increasing pressures on Hadza traditional territories and land uses. Beyond financial support, REDD+ has created…
93	Trupin, R., Morgan-Brown, T; Doulton, H; Nelson, F	2018	Making Community Forest Enterprises Deliver for Livelihoods and Conservation in Tanzania	NA	NA	Project report	Africa Biodiversity Collaborative Group	Public sector	NA	Village Land Forest Reserve (VLFR)	VLFR - see case study 1	Site/area management	Local	2009-2017	United Republic Of Tanzania	Kilosa, Mvomero, and Morogoro Rural Districts	No	No	Livelihood/economic resiliency	Between June 2013 and December 2017, 13 village governments earned a combined total of $203,000 from charcoal royalties on 3,153 tons of charcoal	Again, no aims or questions here. This is a report on a sustainable charcoal harvesting project.	2010-2017	No	Local	No	Non-experimental	They "mapped deforestation."	NA	NA	Before/after intervention	the deforestation rates in TTCS project villages versus those in the rest of the district	Tropical & Subtropical Grasslands Savannas & Shrublands	-6.826242; -6.306380; -6.830909; -4.007198	36.995293; 37.445158; 37.673495; 34.996360	Villages' efforts to protect their forests have shown results. Evidence is emerging that the land protected through VLFRs, particularly those areas that have also been FSC-certified, have experienced better environmental outcomes. A 2015 study found that the FSC-certified forests in Kilwa District where MCDI has worked possess better forest structure, greater regeneration, and lower fire incidenc…	Land condition	NA	Qualitative	Unclear what data was used.	Villages' efforts to protect their forests have shown results. Evidence is emerging that the land protected through VLFRs, particularly those areas that have also been FSC-certified, have experienced better environmental outcomes. A 2015 study found that the FSC-certified forests in Kilwa District where MCDI has worked possess better forest structure, greater regeneration, and lower fire incidenc…	The prices (per cubic meter of wood) received by VLFRs	Economic well-being	Income	Quantitative	The prices (per cubic meter of wood) received by VLFRs	better than adjacent open-access or state-managed forest reserves (Kalonga et al., 2015). ÔÇ∑ High demand for the core product. There is a large potential market both nationally and internationally for the timber from Tanzania's southern forests and woodlands, which has allowed sales of over $620,000 so far, even without a fully effective sales and marketing strategy. Locally, demand for all type…
93	Trupin, R., Morgan-Brown, T; Doulton, H; Nelson, F	2018	Making Community Forest Enterprises Deliver for Livelihoods and Conservation in Tanzania	NA	NA	Project report	Africa Biodiversity Collaborative Group	Public sector	NA	Village Land Forest Reserve (VLFR)	VLFR - see case study 1	Site/area management	Local	2009-2017	United Republic Of Tanzania	Kilosa, Mvomero, and Morogoro Rural Districts	No	No	Livelihood/economic resiliency	Between June 2013 and December 2017, 13 village governments earned a combined total of $203,000 from charcoal royalties on 3,153 tons of charcoal	They don't have objectives. This is just a positive report on REDD+ in the Yaeda Valley.	2012-2017	Yes	Local	No	Non-experimental	No methods, just reporting good stuff that happened.	NA	NA	Before/after intervention	deforestation rates over the study period	Tropical & Subtropical Moist Broadleaf Forests	-6.826242; -6.306380; -6.830909; -4.007198	36.995293; 37.445158; 37.673495; 34.996360	deforestation rates in the project area	Land use/Land cover	Land cover	Quantitative	Remote sensing data	Remote sensing data shows that the core Hadzabe New police station in Yaeda Chini Village built with a combination of district government funding and contribution of revenue from Hadza communities. Photo Credit: Carbon Tanzania ____________________________________________________________________________________ AFRICA BIODIVERSITY COLLABORATIVE GROUP 51 territory of 20,790 hectares (the 'project …	REDD+ has provided the funding required for land use patrols, and training and equipment for community scouts. This enforcement has been essential to making sure the land use plan is not merely an agreement on paper, but is actually implemented and enforced on the ground in the face of increasing pressures on Hadza traditional territories and land uses. Beyond financial support, REDD+ has created…	Rights and empowerment	Empowerment and agency	Qualitative	Not clear.	REDD+ has provided the funding required for land use patrols, and training and equipment for community scouts. This enforcement has been essential to making sure the land use plan is not merely an agreement on paper, but is actually implemented and enforced on the ground in the face of increasing pressures on Hadza traditional territories and land uses. Beyond financial support, REDD+ has created…
93	Trupin, R., Morgan-Brown, T; Doulton, H; Nelson, F	2018	Making Community Forest Enterprises Deliver for Livelihoods and Conservation in Tanzania	NA	NA	Project report	Africa Biodiversity Collaborative Group	Public sector	NA	Village Land Forest Reserve (VLFR)	VLFR - see case study 1	Site/area management	Local	2009-2017	United Republic Of Tanzania	Kilosa, Mvomero, and Morogoro Rural Districts	No	No	Livelihood/economic resiliency	Between June 2013 and December 2017, 13 village governments earned a combined total of $203,000 from charcoal royalties on 3,153 tons of charcoal	They don't have objectives. This is just a positive report on REDD+ in the Yaeda Valley.	2012-2017	Yes	Local	No	Non-experimental	No methods, just reporting good stuff that happened.	NA	NA	Before/after intervention	deforestation rates over the study period	Tropical & Subtropical Moist Broadleaf Forests	-6.826242; -6.306380; -6.830909; -4.007198	36.995293; 37.445158; 37.673495; 34.996360	deforestation rates in the project area	Land use/Land cover	Land cover	Quantitative	Remote sensing data	Remote sensing data shows that the core Hadzabe New police station in Yaeda Chini Village built with a combination of district government funding and contribution of revenue from Hadza communities. Photo Credit: Carbon Tanzania ____________________________________________________________________________________ AFRICA BIODIVERSITY COLLABORATIVE GROUP 51 territory of 20,790 hectares (the 'project …	The prices (per cubic meter of wood) received by VLFRs	Economic well-being	Income	Quantitative	The prices (per cubic meter of wood) received by VLFRs	better than adjacent open-access or state-managed forest reserves (Kalonga et al., 2015). ÔÇ∑ High demand for the core product. There is a large potential market both nationally and internationally for the timber from Tanzania's southern forests and woodlands, which has allowed sales of over $620,000 so far, even without a fully effective sales and marketing strategy. Locally, demand for all type…
93	Trupin, R., Morgan-Brown, T; Doulton, H; Nelson, F	2018	Making Community Forest Enterprises Deliver for Livelihoods and Conservation in Tanzania	NA	NA	Project report	Africa Biodiversity Collaborative Group	Public sector	NA	Village Land Forest Reserve (VLFR)	VLFR - see case study 1	Site/area management	Local	2009-2017	United Republic Of Tanzania	Kilosa, Mvomero, and Morogoro Rural Districts	No	No	Livelihood/economic resiliency	Between June 2013 and December 2017, 13 village governments earned a combined total of $203,000 from charcoal royalties on 3,153 tons of charcoal	They don't have objectives. This is just a positive report on REDD+ in the Yaeda Valley.	2012-2017	Yes	Local	No	Non-experimental	No methods, just reporting good stuff that happened.	NA	NA	Before/after intervention	deforestation rates over the study period	Tropical & Subtropical Moist Broadleaf Forests	-6.826242; -6.306380; -6.830909; -4.007198	36.995293; 37.445158; 37.673495; 34.996360	On average, the deforestation rates in TTCS project villages prior to the project start were higher than in the rest of the district, which is part of the reason they were prioritized to be included in the project. Like elsewhere in the district, deforestation was increasing in TTCS villages prior to the project start. However, once the TTCS phase one villages were well established and began harv…	Land use/Land cover	Land cover	Mixed	Cannot tell.	The reduction in deforestation in TTCS project villages is most likely due to project interventions. Much of Kilosa is rugged and less attractive for agriculture. However, the project focused specifically on getting low slope forests into CBFM since they are the most suitable for sustainable harvesting. Thus, in the absence of the TTCS project, much more forest in the project villages would have …	REDD+ has provided the funding required for land use patrols, and training and equipment for community scouts. This enforcement has been essential to making sure the land use plan is not merely an agreement on paper, but is actually implemented and enforced on the ground in the face of increasing pressures on Hadza traditional territories and land uses. Beyond financial support, REDD+ has created…	Rights and empowerment	Empowerment and agency	Qualitative	Not clear.	REDD+ has provided the funding required for land use patrols, and training and equipment for community scouts. This enforcement has been essential to making sure the land use plan is not merely an agreement on paper, but is actually implemented and enforced on the ground in the face of increasing pressures on Hadza traditional territories and land uses. Beyond financial support, REDD+ has created…
93	Trupin, R., Morgan-Brown, T; Doulton, H; Nelson, F	2018	Making Community Forest Enterprises Deliver for Livelihoods and Conservation in Tanzania	NA	NA	Project report	Africa Biodiversity Collaborative Group	Public sector	NA	Village Land Forest Reserve (VLFR)	VLFR - see case study 1	Site/area management	Local	2009-2017	United Republic Of Tanzania	Kilosa, Mvomero, and Morogoro Rural Districts	No	No	Livelihood/economic resiliency	Between June 2013 and December 2017, 13 village governments earned a combined total of $203,000 from charcoal royalties on 3,153 tons of charcoal	They don't have objectives. This is just a positive report on REDD+ in the Yaeda Valley.	2012-2017	Yes	Local	No	Non-experimental	No methods, just reporting good stuff that happened.	NA	NA	Before/after intervention	deforestation rates over the study period	Tropical & Subtropical Moist Broadleaf Forests	-6.826242; -6.306380; -6.830909; -4.007198	36.995293; 37.445158; 37.673495; 34.996360	On average, the deforestation rates in TTCS project villages prior to the project start were higher than in the rest of the district, which is part of the reason they were prioritized to be included in the project. Like elsewhere in the district, deforestation was increasing in TTCS villages prior to the project start. However, once the TTCS phase one villages were well established and began harv…	Land use/Land cover	Land cover	Mixed	Cannot tell.	The reduction in deforestation in TTCS project villages is most likely due to project interventions. Much of Kilosa is rugged and less attractive for agriculture. However, the project focused specifically on getting low slope forests into CBFM since they are the most suitable for sustainable harvesting. Thus, in the absence of the TTCS project, much more forest in the project villages would have …	The prices (per cubic meter of wood) received by VLFRs	Economic well-being	Income	Quantitative	The prices (per cubic meter of wood) received by VLFRs	better than adjacent open-access or state-managed forest reserves (Kalonga et al., 2015). ÔÇ∑ High demand for the core product. There is a large potential market both nationally and internationally for the timber from Tanzania's southern forests and woodlands, which has allowed sales of over $620,000 so far, even without a fully effective sales and marketing strategy. Locally, demand for all type…
93	Trupin, R., Morgan-Brown, T; Doulton, H; Nelson, F	2018	Making Community Forest Enterprises Deliver for Livelihoods and Conservation in Tanzania	NA	NA	Project report	Africa Biodiversity Collaborative Group	Public sector	NA	Village Land Forest Reserve (VLFR)	VLFR - see case study 1	Site/area management	Local	2009-2017	United Republic Of Tanzania	Kilosa, Mvomero, and Morogoro Rural Districts	No	No	Livelihood/economic resiliency	Between June 2013 and December 2017, 13 village governments earned a combined total of $203,000 from charcoal royalties on 3,153 tons of charcoal	They don't have objectives. This is just a positive report on REDD+ in the Yaeda Valley.	2012-2017	Yes	Local	No	Non-experimental	No methods, just reporting good stuff that happened.	NA	NA	Before/after intervention	deforestation rates over the study period	Tropical & Subtropical Moist Broadleaf Forests	-6.826242; -6.306380; -6.830909; -4.007198	36.995293; 37.445158; 37.673495; 34.996360	Villages' efforts to protect their forests have shown results. Evidence is emerging that the land protected through VLFRs, particularly those areas that have also been FSC-certified, have experienced better environmental outcomes. A 2015 study found that the FSC-certified forests in Kilwa District where MCDI has worked possess better forest structure, greater regeneration, and lower fire incidenc…	Land condition	NA	Qualitative	Unclear what data was used.	Villages' efforts to protect their forests have shown results. Evidence is emerging that the land protected through VLFRs, particularly those areas that have also been FSC-certified, have experienced better environmental outcomes. A 2015 study found that the FSC-certified forests in Kilwa District where MCDI has worked possess better forest structure, greater regeneration, and lower fire incidenc…	REDD+ has provided the funding required for land use patrols, and training and equipment for community scouts. This enforcement has been essential to making sure the land use plan is not merely an agreement on paper, but is actually implemented and enforced on the ground in the face of increasing pressures on Hadza traditional territories and land uses. Beyond financial support, REDD+ has created…	Rights and empowerment	Empowerment and agency	Qualitative	Not clear.	REDD+ has provided the funding required for land use patrols, and training and equipment for community scouts. This enforcement has been essential to making sure the land use plan is not merely an agreement on paper, but is actually implemented and enforced on the ground in the face of increasing pressures on Hadza traditional territories and land uses. Beyond financial support, REDD+ has created…
93	Trupin, R., Morgan-Brown, T; Doulton, H; Nelson, F	2018	Making Community Forest Enterprises Deliver for Livelihoods and Conservation in Tanzania	NA	NA	Project report	Africa Biodiversity Collaborative Group	Public sector	NA	Village Land Forest Reserve (VLFR)	VLFR - see case study 1	Site/area management	Local	2009-2017	United Republic Of Tanzania	Kilosa, Mvomero, and Morogoro Rural Districts	No	No	Livelihood/economic resiliency	Between June 2013 and December 2017, 13 village governments earned a combined total of $203,000 from charcoal royalties on 3,153 tons of charcoal	They don't have objectives. This is just a positive report on REDD+ in the Yaeda Valley.	2012-2017	Yes	Local	No	Non-experimental	No methods, just reporting good stuff that happened.	NA	NA	Before/after intervention	deforestation rates over the study period	Tropical & Subtropical Moist Broadleaf Forests	-6.826242; -6.306380; -6.830909; -4.007198	36.995293; 37.445158; 37.673495; 34.996360	Villages' efforts to protect their forests have shown results. Evidence is emerging that the land protected through VLFRs, particularly those areas that have also been FSC-certified, have experienced better environmental outcomes. A 2015 study found that the FSC-certified forests in Kilwa District where MCDI has worked possess better forest structure, greater regeneration, and lower fire incidenc…	Land condition	NA	Qualitative	Unclear what data was used.	Villages' efforts to protect their forests have shown results. Evidence is emerging that the land protected through VLFRs, particularly those areas that have also been FSC-certified, have experienced better environmental outcomes. A 2015 study found that the FSC-certified forests in Kilwa District where MCDI has worked possess better forest structure, greater regeneration, and lower fire incidenc…	The prices (per cubic meter of wood) received by VLFRs	Economic well-being	Income	Quantitative	The prices (per cubic meter of wood) received by VLFRs	better than adjacent open-access or state-managed forest reserves (Kalonga et al., 2015). ÔÇ∑ High demand for the core product. There is a large potential market both nationally and internationally for the timber from Tanzania's southern forests and woodlands, which has allowed sales of over $620,000 so far, even without a fully effective sales and marketing strategy. Locally, demand for all type…
93	Trupin, R., Morgan-Brown, T; Doulton, H; Nelson, F	2018	Making Community Forest Enterprises Deliver for Livelihoods and Conservation in Tanzania	NA	NA	Project report	Africa Biodiversity Collaborative Group	Public sector	NA	Village Land Forest Reserve (VLFR)	VLFR - see case study 1	Site/area management	Local	2009-2017	United Republic Of Tanzania	Kilosa, Mvomero, and Morogoro Rural Districts	No	No	Livelihood/economic resiliency	Between June 2013 and December 2017, 13 village governments earned a combined total of $203,000 from charcoal royalties on 3,153 tons of charcoal	They don't have objectives. This is just a positive report on REDD+ in the Yaeda Valley.	2012-2017	Yes	Local	No	Non-experimental	No methods, just reporting good stuff that happened.	NA	NA	Before/after intervention	deforestation rates over the study period	Tropical & Subtropical Grasslands Savannas & Shrublands	-6.826242; -6.306380; -6.830909; -4.007198	36.995293; 37.445158; 37.673495; 34.996360	deforestation rates in the project area	Land use/Land cover	Land cover	Quantitative	Remote sensing data	Remote sensing data shows that the core Hadzabe New police station in Yaeda Chini Village built with a combination of district government funding and contribution of revenue from Hadza communities. Photo Credit: Carbon Tanzania ____________________________________________________________________________________ AFRICA BIODIVERSITY COLLABORATIVE GROUP 51 territory of 20,790 hectares (the 'project …	REDD+ has provided the funding required for land use patrols, and training and equipment for community scouts. This enforcement has been essential to making sure the land use plan is not merely an agreement on paper, but is actually implemented and enforced on the ground in the face of increasing pressures on Hadza traditional territories and land uses. Beyond financial support, REDD+ has created…	Rights and empowerment	Empowerment and agency	Qualitative	Not clear.	REDD+ has provided the funding required for land use patrols, and training and equipment for community scouts. This enforcement has been essential to making sure the land use plan is not merely an agreement on paper, but is actually implemented and enforced on the ground in the face of increasing pressures on Hadza traditional territories and land uses. Beyond financial support, REDD+ has created…
93	Trupin, R., Morgan-Brown, T; Doulton, H; Nelson, F	2018	Making Community Forest Enterprises Deliver for Livelihoods and Conservation in Tanzania	NA	NA	Project report	Africa Biodiversity Collaborative Group	Public sector	NA	Village Land Forest Reserve (VLFR)	VLFR - see case study 1	Site/area management	Local	2009-2017	United Republic Of Tanzania	Kilosa, Mvomero, and Morogoro Rural Districts	No	No	Livelihood/economic resiliency	Between June 2013 and December 2017, 13 village governments earned a combined total of $203,000 from charcoal royalties on 3,153 tons of charcoal	They don't have objectives. This is just a positive report on REDD+ in the Yaeda Valley.	2012-2017	Yes	Local	No	Non-experimental	No methods, just reporting good stuff that happened.	NA	NA	Before/after intervention	deforestation rates over the study period	Tropical & Subtropical Grasslands Savannas & Shrublands	-6.826242; -6.306380; -6.830909; -4.007198	36.995293; 37.445158; 37.673495; 34.996360	deforestation rates in the project area	Land use/Land cover	Land cover	Quantitative	Remote sensing data	Remote sensing data shows that the core Hadzabe New police station in Yaeda Chini Village built with a combination of district government funding and contribution of revenue from Hadza communities. Photo Credit: Carbon Tanzania ____________________________________________________________________________________ AFRICA BIODIVERSITY COLLABORATIVE GROUP 51 territory of 20,790 hectares (the 'project …	The prices (per cubic meter of wood) received by VLFRs	Economic well-being	Income	Quantitative	The prices (per cubic meter of wood) received by VLFRs	better than adjacent open-access or state-managed forest reserves (Kalonga et al., 2015). ÔÇ∑ High demand for the core product. There is a large potential market both nationally and internationally for the timber from Tanzania's southern forests and woodlands, which has allowed sales of over $620,000 so far, even without a fully effective sales and marketing strategy. Locally, demand for all type…
93	Trupin, R., Morgan-Brown, T; Doulton, H; Nelson, F	2018	Making Community Forest Enterprises Deliver for Livelihoods and Conservation in Tanzania	NA	NA	Project report	Africa Biodiversity Collaborative Group	Public sector	NA	Village Land Forest Reserve (VLFR)	VLFR - see case study 1	Site/area management	Local	2009-2017	United Republic Of Tanzania	Kilosa, Mvomero, and Morogoro Rural Districts	No	No	Livelihood/economic resiliency	Between June 2013 and December 2017, 13 village governments earned a combined total of $203,000 from charcoal royalties on 3,153 tons of charcoal	They don't have objectives. This is just a positive report on REDD+ in the Yaeda Valley.	2012-2017	Yes	Local	No	Non-experimental	No methods, just reporting good stuff that happened.	NA	NA	Before/after intervention	deforestation rates over the study period	Tropical & Subtropical Grasslands Savannas & Shrublands	-6.826242; -6.306380; -6.830909; -4.007198	36.995293; 37.445158; 37.673495; 34.996360	On average, the deforestation rates in TTCS project villages prior to the project start were higher than in the rest of the district, which is part of the reason they were prioritized to be included in the project. Like elsewhere in the district, deforestation was increasing in TTCS villages prior to the project start. However, once the TTCS phase one villages were well established and began harv…	Land use/Land cover	Land cover	Mixed	Cannot tell.	The reduction in deforestation in TTCS project villages is most likely due to project interventions. Much of Kilosa is rugged and less attractive for agriculture. However, the project focused specifically on getting low slope forests into CBFM since they are the most suitable for sustainable harvesting. Thus, in the absence of the TTCS project, much more forest in the project villages would have …	REDD+ has provided the funding required for land use patrols, and training and equipment for community scouts. This enforcement has been essential to making sure the land use plan is not merely an agreement on paper, but is actually implemented and enforced on the ground in the face of increasing pressures on Hadza traditional territories and land uses. Beyond financial support, REDD+ has created…	Rights and empowerment	Empowerment and agency	Qualitative	Not clear.	REDD+ has provided the funding required for land use patrols, and training and equipment for community scouts. This enforcement has been essential to making sure the land use plan is not merely an agreement on paper, but is actually implemented and enforced on the ground in the face of increasing pressures on Hadza traditional territories and land uses. Beyond financial support, REDD+ has created…
93	Trupin, R., Morgan-Brown, T; Doulton, H; Nelson, F	2018	Making Community Forest Enterprises Deliver for Livelihoods and Conservation in Tanzania	NA	NA	Project report	Africa Biodiversity Collaborative Group	Public sector	NA	Village Land Forest Reserve (VLFR)	VLFR - see case study 1	Site/area management	Local	2009-2017	United Republic Of Tanzania	Kilosa, Mvomero, and Morogoro Rural Districts	No	No	Livelihood/economic resiliency	Between June 2013 and December 2017, 13 village governments earned a combined total of $203,000 from charcoal royalties on 3,153 tons of charcoal	They don't have objectives. This is just a positive report on REDD+ in the Yaeda Valley.	2012-2017	Yes	Local	No	Non-experimental	No methods, just reporting good stuff that happened.	NA	NA	Before/after intervention	deforestation rates over the study period	Tropical & Subtropical Grasslands Savannas & Shrublands	-6.826242; -6.306380; -6.830909; -4.007198	36.995293; 37.445158; 37.673495; 34.996360	On average, the deforestation rates in TTCS project villages prior to the project start were higher than in the rest of the district, which is part of the reason they were prioritized to be included in the project. Like elsewhere in the district, deforestation was increasing in TTCS villages prior to the project start. However, once the TTCS phase one villages were well established and began harv…	Land use/Land cover	Land cover	Mixed	Cannot tell.	The reduction in deforestation in TTCS project villages is most likely due to project interventions. Much of Kilosa is rugged and less attractive for agriculture. However, the project focused specifically on getting low slope forests into CBFM since they are the most suitable for sustainable harvesting. Thus, in the absence of the TTCS project, much more forest in the project villages would have …	The prices (per cubic meter of wood) received by VLFRs	Economic well-being	Income	Quantitative	The prices (per cubic meter of wood) received by VLFRs	better than adjacent open-access or state-managed forest reserves (Kalonga et al., 2015). ÔÇ∑ High demand for the core product. There is a large potential market both nationally and internationally for the timber from Tanzania's southern forests and woodlands, which has allowed sales of over $620,000 so far, even without a fully effective sales and marketing strategy. Locally, demand for all type…
93	Trupin, R., Morgan-Brown, T; Doulton, H; Nelson, F	2018	Making Community Forest Enterprises Deliver for Livelihoods and Conservation in Tanzania	NA	NA	Project report	Africa Biodiversity Collaborative Group	Public sector	NA	Village Land Forest Reserve (VLFR)	VLFR - see case study 1	Site/area management	Local	2009-2017	United Republic Of Tanzania	Kilosa, Mvomero, and Morogoro Rural Districts	No	No	Livelihood/economic resiliency	Between June 2013 and December 2017, 13 village governments earned a combined total of $203,000 from charcoal royalties on 3,153 tons of charcoal	They don't have objectives. This is just a positive report on REDD+ in the Yaeda Valley.	2012-2017	Yes	Local	No	Non-experimental	No methods, just reporting good stuff that happened.	NA	NA	Before/after intervention	deforestation rates over the study period	Tropical & Subtropical Grasslands Savannas & Shrublands	-6.826242; -6.306380; -6.830909; -4.007198	36.995293; 37.445158; 37.673495; 34.996360	Villages' efforts to protect their forests have shown results. Evidence is emerging that the land protected through VLFRs, particularly those areas that have also been FSC-certified, have experienced better environmental outcomes. A 2015 study found that the FSC-certified forests in Kilwa District where MCDI has worked possess better forest structure, greater regeneration, and lower fire incidenc…	Land condition	NA	Qualitative	Unclear what data was used.	Villages' efforts to protect their forests have shown results. Evidence is emerging that the land protected through VLFRs, particularly those areas that have also been FSC-certified, have experienced better environmental outcomes. A 2015 study found that the FSC-certified forests in Kilwa District where MCDI has worked possess better forest structure, greater regeneration, and lower fire incidenc…	REDD+ has provided the funding required for land use patrols, and training and equipment for community scouts. This enforcement has been essential to making sure the land use plan is not merely an agreement on paper, but is actually implemented and enforced on the ground in the face of increasing pressures on Hadza traditional territories and land uses. Beyond financial support, REDD+ has created…	Rights and empowerment	Empowerment and agency	Qualitative	Not clear.	REDD+ has provided the funding required for land use patrols, and training and equipment for community scouts. This enforcement has been essential to making sure the land use plan is not merely an agreement on paper, but is actually implemented and enforced on the ground in the face of increasing pressures on Hadza traditional territories and land uses. Beyond financial support, REDD+ has created…
93	Trupin, R., Morgan-Brown, T; Doulton, H; Nelson, F	2018	Making Community Forest Enterprises Deliver for Livelihoods and Conservation in Tanzania	NA	NA	Project report	Africa Biodiversity Collaborative Group	Public sector	NA	Village Land Forest Reserve (VLFR)	VLFR - see case study 1	Site/area management	Local	2009-2017	United Republic Of Tanzania	Kilosa, Mvomero, and Morogoro Rural Districts	No	No	Livelihood/economic resiliency	Between June 2013 and December 2017, 13 village governments earned a combined total of $203,000 from charcoal royalties on 3,153 tons of charcoal	They don't have objectives. This is just a positive report on REDD+ in the Yaeda Valley.	2012-2017	Yes	Local	No	Non-experimental	No methods, just reporting good stuff that happened.	NA	NA	Before/after intervention	deforestation rates over the study period	Tropical & Subtropical Grasslands Savannas & Shrublands	-6.826242; -6.306380; -6.830909; -4.007198	36.995293; 37.445158; 37.673495; 34.996360	Villages' efforts to protect their forests have shown results. Evidence is emerging that the land protected through VLFRs, particularly those areas that have also been FSC-certified, have experienced better environmental outcomes. A 2015 study found that the FSC-certified forests in Kilwa District where MCDI has worked possess better forest structure, greater regeneration, and lower fire incidenc…	Land condition	NA	Qualitative	Unclear what data was used.	Villages' efforts to protect their forests have shown results. Evidence is emerging that the land protected through VLFRs, particularly those areas that have also been FSC-certified, have experienced better environmental outcomes. A 2015 study found that the FSC-certified forests in Kilwa District where MCDI has worked possess better forest structure, greater regeneration, and lower fire incidenc…	The prices (per cubic meter of wood) received by VLFRs	Economic well-being	Income	Quantitative	The prices (per cubic meter of wood) received by VLFRs	better than adjacent open-access or state-managed forest reserves (Kalonga et al., 2015). ÔÇ∑ High demand for the core product. There is a large potential market both nationally and internationally for the timber from Tanzania's southern forests and woodlands, which has allowed sales of over $620,000 so far, even without a fully effective sales and marketing strategy. Locally, demand for all type…
93	Trupin, R., Morgan-Brown, T; Doulton, H; Nelson, F	2018	Making Community Forest Enterprises Deliver for Livelihoods and Conservation in Tanzania	NA	NA	Project report	Africa Biodiversity Collaborative Group	Public sector	NA	Village Land Forest Reserve (VLFR)	VLFR - see case study 1	Site/area management	Local	2009-2017	United Republic Of Tanzania	Kilosa, Mvomero, and Morogoro Rural Districts	No	No	Livelihood/economic resiliency	Between June 2013 and December 2017, 13 village governments earned a combined total of $203,000 from charcoal royalties on 3,153 tons of charcoal	This case study presents the results of an integrated conservation and development initiative in a positive light. There are no hypotheses tested. The goals of the program were/are: The core of MCDI's model can be distilled into four basic parts: 1. Assist villages to secure legal rights over their forests by establishing VLFRs; 2. Establish a system of participatory forest management through whi…	2009-2017	No	Local	No	Non-experimental	There are no clear observational methods. This is just a report on project outcomes.	NA	NA	Across time	NA	Tropical & Subtropical Moist Broadleaf Forests	-6.826242; -6.306380; -6.830909; -4.007198	36.995293; 37.445158; 37.673495; 34.996360	deforestation rates in the project area	Land use/Land cover	Land cover	Quantitative	Remote sensing data	Remote sensing data shows that the core Hadzabe New police station in Yaeda Chini Village built with a combination of district government funding and contribution of revenue from Hadza communities. Photo Credit: Carbon Tanzania ____________________________________________________________________________________ AFRICA BIODIVERSITY COLLABORATIVE GROUP 51 territory of 20,790 hectares (the 'project …	REDD+ has provided the funding required for land use patrols, and training and equipment for community scouts. This enforcement has been essential to making sure the land use plan is not merely an agreement on paper, but is actually implemented and enforced on the ground in the face of increasing pressures on Hadza traditional territories and land uses. Beyond financial support, REDD+ has created…	Rights and empowerment	Empowerment and agency	Qualitative	Not clear.	REDD+ has provided the funding required for land use patrols, and training and equipment for community scouts. This enforcement has been essential to making sure the land use plan is not merely an agreement on paper, but is actually implemented and enforced on the ground in the face of increasing pressures on Hadza traditional territories and land uses. Beyond financial support, REDD+ has created…
93	Trupin, R., Morgan-Brown, T; Doulton, H; Nelson, F	2018	Making Community Forest Enterprises Deliver for Livelihoods and Conservation in Tanzania	NA	NA	Project report	Africa Biodiversity Collaborative Group	Public sector	NA	Village Land Forest Reserve (VLFR)	VLFR - see case study 1	Site/area management	Local	2009-2017	United Republic Of Tanzania	Kilosa, Mvomero, and Morogoro Rural Districts	No	No	Livelihood/economic resiliency	Between June 2013 and December 2017, 13 village governments earned a combined total of $203,000 from charcoal royalties on 3,153 tons of charcoal	This case study presents the results of an integrated conservation and development initiative in a positive light. There are no hypotheses tested. The goals of the program were/are: The core of MCDI's model can be distilled into four basic parts: 1. Assist villages to secure legal rights over their forests by establishing VLFRs; 2. Establish a system of participatory forest management through whi…	2009-2017	No	Local	No	Non-experimental	There are no clear observational methods. This is just a report on project outcomes.	NA	NA	Across time	NA	Tropical & Subtropical Moist Broadleaf Forests	-6.826242; -6.306380; -6.830909; -4.007198	36.995293; 37.445158; 37.673495; 34.996360	deforestation rates in the project area	Land use/Land cover	Land cover	Quantitative	Remote sensing data	Remote sensing data shows that the core Hadzabe New police station in Yaeda Chini Village built with a combination of district government funding and contribution of revenue from Hadza communities. Photo Credit: Carbon Tanzania ____________________________________________________________________________________ AFRICA BIODIVERSITY COLLABORATIVE GROUP 51 territory of 20,790 hectares (the 'project …	The prices (per cubic meter of wood) received by VLFRs	Economic well-being	Income	Quantitative	The prices (per cubic meter of wood) received by VLFRs	better than adjacent open-access or state-managed forest reserves (Kalonga et al., 2015). ÔÇ∑ High demand for the core product. There is a large potential market both nationally and internationally for the timber from Tanzania's southern forests and woodlands, which has allowed sales of over $620,000 so far, even without a fully effective sales and marketing strategy. Locally, demand for all type…
93	Trupin, R., Morgan-Brown, T; Doulton, H; Nelson, F	2018	Making Community Forest Enterprises Deliver for Livelihoods and Conservation in Tanzania	NA	NA	Project report	Africa Biodiversity Collaborative Group	Public sector	NA	Village Land Forest Reserve (VLFR)	VLFR - see case study 1	Site/area management	Local	2009-2017	United Republic Of Tanzania	Kilosa, Mvomero, and Morogoro Rural Districts	No	No	Livelihood/economic resiliency	Between June 2013 and December 2017, 13 village governments earned a combined total of $203,000 from charcoal royalties on 3,153 tons of charcoal	This case study presents the results of an integrated conservation and development initiative in a positive light. There are no hypotheses tested. The goals of the program were/are: The core of MCDI's model can be distilled into four basic parts: 1. Assist villages to secure legal rights over their forests by establishing VLFRs; 2. Establish a system of participatory forest management through whi…	2009-2017	No	Local	No	Non-experimental	There are no clear observational methods. This is just a report on project outcomes.	NA	NA	Across time	NA	Tropical & Subtropical Moist Broadleaf Forests	-6.826242; -6.306380; -6.830909; -4.007198	36.995293; 37.445158; 37.673495; 34.996360	On average, the deforestation rates in TTCS project villages prior to the project start were higher than in the rest of the district, which is part of the reason they were prioritized to be included in the project. Like elsewhere in the district, deforestation was increasing in TTCS villages prior to the project start. However, once the TTCS phase one villages were well established and began harv…	Land use/Land cover	Land cover	Mixed	Cannot tell.	The reduction in deforestation in TTCS project villages is most likely due to project interventions. Much of Kilosa is rugged and less attractive for agriculture. However, the project focused specifically on getting low slope forests into CBFM since they are the most suitable for sustainable harvesting. Thus, in the absence of the TTCS project, much more forest in the project villages would have …	REDD+ has provided the funding required for land use patrols, and training and equipment for community scouts. This enforcement has been essential to making sure the land use plan is not merely an agreement on paper, but is actually implemented and enforced on the ground in the face of increasing pressures on Hadza traditional territories and land uses. Beyond financial support, REDD+ has created…	Rights and empowerment	Empowerment and agency	Qualitative	Not clear.	REDD+ has provided the funding required for land use patrols, and training and equipment for community scouts. This enforcement has been essential to making sure the land use plan is not merely an agreement on paper, but is actually implemented and enforced on the ground in the face of increasing pressures on Hadza traditional territories and land uses. Beyond financial support, REDD+ has created…
93	Trupin, R., Morgan-Brown, T; Doulton, H; Nelson, F	2018	Making Community Forest Enterprises Deliver for Livelihoods and Conservation in Tanzania	NA	NA	Project report	Africa Biodiversity Collaborative Group	Public sector	NA	Village Land Forest Reserve (VLFR)	VLFR - see case study 1	Site/area management	Local	2009-2017	United Republic Of Tanzania	Kilosa, Mvomero, and Morogoro Rural Districts	No	No	Livelihood/economic resiliency	Between June 2013 and December 2017, 13 village governments earned a combined total of $203,000 from charcoal royalties on 3,153 tons of charcoal	This case study presents the results of an integrated conservation and development initiative in a positive light. There are no hypotheses tested. The goals of the program were/are: The core of MCDI's model can be distilled into four basic parts: 1. Assist villages to secure legal rights over their forests by establishing VLFRs; 2. Establish a system of participatory forest management through whi…	2009-2017	No	Local	No	Non-experimental	There are no clear observational methods. This is just a report on project outcomes.	NA	NA	Across time	NA	Tropical & Subtropical Moist Broadleaf Forests	-6.826242; -6.306380; -6.830909; -4.007198	36.995293; 37.445158; 37.673495; 34.996360	On average, the deforestation rates in TTCS project villages prior to the project start were higher than in the rest of the district, which is part of the reason they were prioritized to be included in the project. Like elsewhere in the district, deforestation was increasing in TTCS villages prior to the project start. However, once the TTCS phase one villages were well established and began harv…	Land use/Land cover	Land cover	Mixed	Cannot tell.	The reduction in deforestation in TTCS project villages is most likely due to project interventions. Much of Kilosa is rugged and less attractive for agriculture. However, the project focused specifically on getting low slope forests into CBFM since they are the most suitable for sustainable harvesting. Thus, in the absence of the TTCS project, much more forest in the project villages would have …	The prices (per cubic meter of wood) received by VLFRs	Economic well-being	Income	Quantitative	The prices (per cubic meter of wood) received by VLFRs	better than adjacent open-access or state-managed forest reserves (Kalonga et al., 2015). ÔÇ∑ High demand for the core product. There is a large potential market both nationally and internationally for the timber from Tanzania's southern forests and woodlands, which has allowed sales of over $620,000 so far, even without a fully effective sales and marketing strategy. Locally, demand for all type…
93	Trupin, R., Morgan-Brown, T; Doulton, H; Nelson, F	2018	Making Community Forest Enterprises Deliver for Livelihoods and Conservation in Tanzania	NA	NA	Project report	Africa Biodiversity Collaborative Group	Public sector	NA	Village Land Forest Reserve (VLFR)	VLFR - see case study 1	Site/area management	Local	2009-2017	United Republic Of Tanzania	Kilosa, Mvomero, and Morogoro Rural Districts	No	No	Livelihood/economic resiliency	Between June 2013 and December 2017, 13 village governments earned a combined total of $203,000 from charcoal royalties on 3,153 tons of charcoal	This case study presents the results of an integrated conservation and development initiative in a positive light. There are no hypotheses tested. The goals of the program were/are: The core of MCDI's model can be distilled into four basic parts: 1. Assist villages to secure legal rights over their forests by establishing VLFRs; 2. Establish a system of participatory forest management through whi…	2009-2017	No	Local	No	Non-experimental	There are no clear observational methods. This is just a report on project outcomes.	NA	NA	Across time	NA	Tropical & Subtropical Moist Broadleaf Forests	-6.826242; -6.306380; -6.830909; -4.007198	36.995293; 37.445158; 37.673495; 34.996360	Villages' efforts to protect their forests have shown results. Evidence is emerging that the land protected through VLFRs, particularly those areas that have also been FSC-certified, have experienced better environmental outcomes. A 2015 study found that the FSC-certified forests in Kilwa District where MCDI has worked possess better forest structure, greater regeneration, and lower fire incidenc…	Land condition	NA	Qualitative	Unclear what data was used.	Villages' efforts to protect their forests have shown results. Evidence is emerging that the land protected through VLFRs, particularly those areas that have also been FSC-certified, have experienced better environmental outcomes. A 2015 study found that the FSC-certified forests in Kilwa District where MCDI has worked possess better forest structure, greater regeneration, and lower fire incidenc…	REDD+ has provided the funding required for land use patrols, and training and equipment for community scouts. This enforcement has been essential to making sure the land use plan is not merely an agreement on paper, but is actually implemented and enforced on the ground in the face of increasing pressures on Hadza traditional territories and land uses. Beyond financial support, REDD+ has created…	Rights and empowerment	Empowerment and agency	Qualitative	Not clear.	REDD+ has provided the funding required for land use patrols, and training and equipment for community scouts. This enforcement has been essential to making sure the land use plan is not merely an agreement on paper, but is actually implemented and enforced on the ground in the face of increasing pressures on Hadza traditional territories and land uses. Beyond financial support, REDD+ has created…
93	Trupin, R., Morgan-Brown, T; Doulton, H; Nelson, F	2018	Making Community Forest Enterprises Deliver for Livelihoods and Conservation in Tanzania	NA	NA	Project report	Africa Biodiversity Collaborative Group	Public sector	NA	Village Land Forest Reserve (VLFR)	VLFR - see case study 1	Site/area management	Local	2009-2017	United Republic Of Tanzania	Kilosa, Mvomero, and Morogoro Rural Districts	No	No	Livelihood/economic resiliency	Between June 2013 and December 2017, 13 village governments earned a combined total of $203,000 from charcoal royalties on 3,153 tons of charcoal	This case study presents the results of an integrated conservation and development initiative in a positive light. There are no hypotheses tested. The goals of the program were/are: The core of MCDI's model can be distilled into four basic parts: 1. Assist villages to secure legal rights over their forests by establishing VLFRs; 2. Establish a system of participatory forest management through whi…	2009-2017	No	Local	No	Non-experimental	There are no clear observational methods. This is just a report on project outcomes.	NA	NA	Across time	NA	Tropical & Subtropical Moist Broadleaf Forests	-6.826242; -6.306380; -6.830909; -4.007198	36.995293; 37.445158; 37.673495; 34.996360	Villages' efforts to protect their forests have shown results. Evidence is emerging that the land protected through VLFRs, particularly those areas that have also been FSC-certified, have experienced better environmental outcomes. A 2015 study found that the FSC-certified forests in Kilwa District where MCDI has worked possess better forest structure, greater regeneration, and lower fire incidenc…	Land condition	NA	Qualitative	Unclear what data was used.	Villages' efforts to protect their forests have shown results. Evidence is emerging that the land protected through VLFRs, particularly those areas that have also been FSC-certified, have experienced better environmental outcomes. A 2015 study found that the FSC-certified forests in Kilwa District where MCDI has worked possess better forest structure, greater regeneration, and lower fire incidenc…	The prices (per cubic meter of wood) received by VLFRs	Economic well-being	Income	Quantitative	The prices (per cubic meter of wood) received by VLFRs	better than adjacent open-access or state-managed forest reserves (Kalonga et al., 2015). ÔÇ∑ High demand for the core product. There is a large potential market both nationally and internationally for the timber from Tanzania's southern forests and woodlands, which has allowed sales of over $620,000 so far, even without a fully effective sales and marketing strategy. Locally, demand for all type…
93	Trupin, R., Morgan-Brown, T; Doulton, H; Nelson, F	2018	Making Community Forest Enterprises Deliver for Livelihoods and Conservation in Tanzania	NA	NA	Project report	Africa Biodiversity Collaborative Group	Public sector	NA	Village Land Forest Reserve (VLFR)	VLFR - see case study 1	Site/area management	Local	2009-2017	United Republic Of Tanzania	Kilosa, Mvomero, and Morogoro Rural Districts	No	No	Livelihood/economic resiliency	Between June 2013 and December 2017, 13 village governments earned a combined total of $203,000 from charcoal royalties on 3,153 tons of charcoal	This case study presents the results of an integrated conservation and development initiative in a positive light. There are no hypotheses tested. The goals of the program were/are: The core of MCDI's model can be distilled into four basic parts: 1. Assist villages to secure legal rights over their forests by establishing VLFRs; 2. Establish a system of participatory forest management through whi…	2009-2017	No	Local	No	Non-experimental	There are no clear observational methods. This is just a report on project outcomes.	NA	NA	Across time	NA	Tropical & Subtropical Grasslands Savannas & Shrublands	-6.826242; -6.306380; -6.830909; -4.007198	36.995293; 37.445158; 37.673495; 34.996360	deforestation rates in the project area	Land use/Land cover	Land cover	Quantitative	Remote sensing data	Remote sensing data shows that the core Hadzabe New police station in Yaeda Chini Village built with a combination of district government funding and contribution of revenue from Hadza communities. Photo Credit: Carbon Tanzania ____________________________________________________________________________________ AFRICA BIODIVERSITY COLLABORATIVE GROUP 51 territory of 20,790 hectares (the 'project …	REDD+ has provided the funding required for land use patrols, and training and equipment for community scouts. This enforcement has been essential to making sure the land use plan is not merely an agreement on paper, but is actually implemented and enforced on the ground in the face of increasing pressures on Hadza traditional territories and land uses. Beyond financial support, REDD+ has created…	Rights and empowerment	Empowerment and agency	Qualitative	Not clear.	REDD+ has provided the funding required for land use patrols, and training and equipment for community scouts. This enforcement has been essential to making sure the land use plan is not merely an agreement on paper, but is actually implemented and enforced on the ground in the face of increasing pressures on Hadza traditional territories and land uses. Beyond financial support, REDD+ has created…
93	Trupin, R., Morgan-Brown, T; Doulton, H; Nelson, F	2018	Making Community Forest Enterprises Deliver for Livelihoods and Conservation in Tanzania	NA	NA	Project report	Africa Biodiversity Collaborative Group	Public sector	NA	Village Land Forest Reserve (VLFR)	VLFR - see case study 1	Site/area management	Local	2009-2017	United Republic Of Tanzania	Kilosa, Mvomero, and Morogoro Rural Districts	No	No	Livelihood/economic resiliency	Between June 2013 and December 2017, 13 village governments earned a combined total of $203,000 from charcoal royalties on 3,153 tons of charcoal	This case study presents the results of an integrated conservation and development initiative in a positive light. There are no hypotheses tested. The goals of the program were/are: The core of MCDI's model can be distilled into four basic parts: 1. Assist villages to secure legal rights over their forests by establishing VLFRs; 2. Establish a system of participatory forest management through whi…	2009-2017	No	Local	No	Non-experimental	There are no clear observational methods. This is just a report on project outcomes.	NA	NA	Across time	NA	Tropical & Subtropical Grasslands Savannas & Shrublands	-6.826242; -6.306380; -6.830909; -4.007198	36.995293; 37.445158; 37.673495; 34.996360	deforestation rates in the project area	Land use/Land cover	Land cover	Quantitative	Remote sensing data	Remote sensing data shows that the core Hadzabe New police station in Yaeda Chini Village built with a combination of district government funding and contribution of revenue from Hadza communities. Photo Credit: Carbon Tanzania ____________________________________________________________________________________ AFRICA BIODIVERSITY COLLABORATIVE GROUP 51 territory of 20,790 hectares (the 'project …	The prices (per cubic meter of wood) received by VLFRs	Economic well-being	Income	Quantitative	The prices (per cubic meter of wood) received by VLFRs	better than adjacent open-access or state-managed forest reserves (Kalonga et al., 2015). ÔÇ∑ High demand for the core product. There is a large potential market both nationally and internationally for the timber from Tanzania's southern forests and woodlands, which has allowed sales of over $620,000 so far, even without a fully effective sales and marketing strategy. Locally, demand for all type…
93	Trupin, R., Morgan-Brown, T; Doulton, H; Nelson, F	2018	Making Community Forest Enterprises Deliver for Livelihoods and Conservation in Tanzania	NA	NA	Project report	Africa Biodiversity Collaborative Group	Public sector	NA	Village Land Forest Reserve (VLFR)	VLFR - see case study 1	Site/area management	Local	2009-2017	United Republic Of Tanzania	Kilosa, Mvomero, and Morogoro Rural Districts	No	No	Livelihood/economic resiliency	Between June 2013 and December 2017, 13 village governments earned a combined total of $203,000 from charcoal royalties on 3,153 tons of charcoal	This case study presents the results of an integrated conservation and development initiative in a positive light. There are no hypotheses tested. The goals of the program were/are: The core of MCDI's model can be distilled into four basic parts: 1. Assist villages to secure legal rights over their forests by establishing VLFRs; 2. Establish a system of participatory forest management through whi…	2009-2017	No	Local	No	Non-experimental	There are no clear observational methods. This is just a report on project outcomes.	NA	NA	Across time	NA	Tropical & Subtropical Grasslands Savannas & Shrublands	-6.826242; -6.306380; -6.830909; -4.007198	36.995293; 37.445158; 37.673495; 34.996360	On average, the deforestation rates in TTCS project villages prior to the project start were higher than in the rest of the district, which is part of the reason they were prioritized to be included in the project. Like elsewhere in the district, deforestation was increasing in TTCS villages prior to the project start. However, once the TTCS phase one villages were well established and began harv…	Land use/Land cover	Land cover	Mixed	Cannot tell.	The reduction in deforestation in TTCS project villages is most likely due to project interventions. Much of Kilosa is rugged and less attractive for agriculture. However, the project focused specifically on getting low slope forests into CBFM since they are the most suitable for sustainable harvesting. Thus, in the absence of the TTCS project, much more forest in the project villages would have …	REDD+ has provided the funding required for land use patrols, and training and equipment for community scouts. This enforcement has been essential to making sure the land use plan is not merely an agreement on paper, but is actually implemented and enforced on the ground in the face of increasing pressures on Hadza traditional territories and land uses. Beyond financial support, REDD+ has created…	Rights and empowerment	Empowerment and agency	Qualitative	Not clear.	REDD+ has provided the funding required for land use patrols, and training and equipment for community scouts. This enforcement has been essential to making sure the land use plan is not merely an agreement on paper, but is actually implemented and enforced on the ground in the face of increasing pressures on Hadza traditional territories and land uses. Beyond financial support, REDD+ has created…
93	Trupin, R., Morgan-Brown, T; Doulton, H; Nelson, F	2018	Making Community Forest Enterprises Deliver for Livelihoods and Conservation in Tanzania	NA	NA	Project report	Africa Biodiversity Collaborative Group	Public sector	NA	Village Land Forest Reserve (VLFR)	VLFR - see case study 1	Site/area management	Local	2009-2017	United Republic Of Tanzania	Kilosa, Mvomero, and Morogoro Rural Districts	No	No	Livelihood/economic resiliency	Between June 2013 and December 2017, 13 village governments earned a combined total of $203,000 from charcoal royalties on 3,153 tons of charcoal	This case study presents the results of an integrated conservation and development initiative in a positive light. There are no hypotheses tested. The goals of the program were/are: The core of MCDI's model can be distilled into four basic parts: 1. Assist villages to secure legal rights over their forests by establishing VLFRs; 2. Establish a system of participatory forest management through whi…	2009-2017	No	Local	No	Non-experimental	There are no clear observational methods. This is just a report on project outcomes.	NA	NA	Across time	NA	Tropical & Subtropical Grasslands Savannas & Shrublands	-6.826242; -6.306380; -6.830909; -4.007198	36.995293; 37.445158; 37.673495; 34.996360	On average, the deforestation rates in TTCS project villages prior to the project start were higher than in the rest of the district, which is part of the reason they were prioritized to be included in the project. Like elsewhere in the district, deforestation was increasing in TTCS villages prior to the project start. However, once the TTCS phase one villages were well established and began harv…	Land use/Land cover	Land cover	Mixed	Cannot tell.	The reduction in deforestation in TTCS project villages is most likely due to project interventions. Much of Kilosa is rugged and less attractive for agriculture. However, the project focused specifically on getting low slope forests into CBFM since they are the most suitable for sustainable harvesting. Thus, in the absence of the TTCS project, much more forest in the project villages would have …	The prices (per cubic meter of wood) received by VLFRs	Economic well-being	Income	Quantitative	The prices (per cubic meter of wood) received by VLFRs	better than adjacent open-access or state-managed forest reserves (Kalonga et al., 2015). ÔÇ∑ High demand for the core product. There is a large potential market both nationally and internationally for the timber from Tanzania's southern forests and woodlands, which has allowed sales of over $620,000 so far, even without a fully effective sales and marketing strategy. Locally, demand for all type…
93	Trupin, R., Morgan-Brown, T; Doulton, H; Nelson, F	2018	Making Community Forest Enterprises Deliver for Livelihoods and Conservation in Tanzania	NA	NA	Project report	Africa Biodiversity Collaborative Group	Public sector	NA	Village Land Forest Reserve (VLFR)	VLFR - see case study 1	Site/area management	Local	2009-2017	United Republic Of Tanzania	Kilosa, Mvomero, and Morogoro Rural Districts	No	No	Livelihood/economic resiliency	Between June 2013 and December 2017, 13 village governments earned a combined total of $203,000 from charcoal royalties on 3,153 tons of charcoal	This case study presents the results of an integrated conservation and development initiative in a positive light. There are no hypotheses tested. The goals of the program were/are: The core of MCDI's model can be distilled into four basic parts: 1. Assist villages to secure legal rights over their forests by establishing VLFRs; 2. Establish a system of participatory forest management through whi…	2009-2017	No	Local	No	Non-experimental	There are no clear observational methods. This is just a report on project outcomes.	NA	NA	Across time	NA	Tropical & Subtropical Grasslands Savannas & Shrublands	-6.826242; -6.306380; -6.830909; -4.007198	36.995293; 37.445158; 37.673495; 34.996360	Villages' efforts to protect their forests have shown results. Evidence is emerging that the land protected through VLFRs, particularly those areas that have also been FSC-certified, have experienced better environmental outcomes. A 2015 study found that the FSC-certified forests in Kilwa District where MCDI has worked possess better forest structure, greater regeneration, and lower fire incidenc…	Land condition	NA	Qualitative	Unclear what data was used.	Villages' efforts to protect their forests have shown results. Evidence is emerging that the land protected through VLFRs, particularly those areas that have also been FSC-certified, have experienced better environmental outcomes. A 2015 study found that the FSC-certified forests in Kilwa District where MCDI has worked possess better forest structure, greater regeneration, and lower fire incidenc…	REDD+ has provided the funding required for land use patrols, and training and equipment for community scouts. This enforcement has been essential to making sure the land use plan is not merely an agreement on paper, but is actually implemented and enforced on the ground in the face of increasing pressures on Hadza traditional territories and land uses. Beyond financial support, REDD+ has created…	Rights and empowerment	Empowerment and agency	Qualitative	Not clear.	REDD+ has provided the funding required for land use patrols, and training and equipment for community scouts. This enforcement has been essential to making sure the land use plan is not merely an agreement on paper, but is actually implemented and enforced on the ground in the face of increasing pressures on Hadza traditional territories and land uses. Beyond financial support, REDD+ has created…
93	Trupin, R., Morgan-Brown, T; Doulton, H; Nelson, F	2018	Making Community Forest Enterprises Deliver for Livelihoods and Conservation in Tanzania	NA	NA	Project report	Africa Biodiversity Collaborative Group	Public sector	NA	Village Land Forest Reserve (VLFR)	VLFR - see case study 1	Site/area management	Local	2009-2017	United Republic Of Tanzania	Kilosa, Mvomero, and Morogoro Rural Districts	No	No	Livelihood/economic resiliency	Between June 2013 and December 2017, 13 village governments earned a combined total of $203,000 from charcoal royalties on 3,153 tons of charcoal	This case study presents the results of an integrated conservation and development initiative in a positive light. There are no hypotheses tested. The goals of the program were/are: The core of MCDI's model can be distilled into four basic parts: 1. Assist villages to secure legal rights over their forests by establishing VLFRs; 2. Establish a system of participatory forest management through whi…	2009-2017	No	Local	No	Non-experimental	There are no clear observational methods. This is just a report on project outcomes.	NA	NA	Across time	NA	Tropical & Subtropical Grasslands Savannas & Shrublands	-6.826242; -6.306380; -6.830909; -4.007198	36.995293; 37.445158; 37.673495; 34.996360	Villages' efforts to protect their forests have shown results. Evidence is emerging that the land protected through VLFRs, particularly those areas that have also been FSC-certified, have experienced better environmental outcomes. A 2015 study found that the FSC-certified forests in Kilwa District where MCDI has worked possess better forest structure, greater regeneration, and lower fire incidenc…	Land condition	NA	Qualitative	Unclear what data was used.	Villages' efforts to protect their forests have shown results. Evidence is emerging that the land protected through VLFRs, particularly those areas that have also been FSC-certified, have experienced better environmental outcomes. A 2015 study found that the FSC-certified forests in Kilwa District where MCDI has worked possess better forest structure, greater regeneration, and lower fire incidenc…	The prices (per cubic meter of wood) received by VLFRs	Economic well-being	Income	Quantitative	The prices (per cubic meter of wood) received by VLFRs	better than adjacent open-access or state-managed forest reserves (Kalonga et al., 2015). ÔÇ∑ High demand for the core product. There is a large potential market both nationally and internationally for the timber from Tanzania's southern forests and woodlands, which has allowed sales of over $620,000 so far, even without a fully effective sales and marketing strategy. Locally, demand for all type…
93	Trupin, R., Morgan-Brown, T; Doulton, H; Nelson, F	2018	Making Community Forest Enterprises Deliver for Livelihoods and Conservation in Tanzania	NA	NA	Project report	Africa Biodiversity Collaborative Group	Public sector	NA	Village Land Forest Reserve (VLFR)	VLFR - see case study 1	Natural resource management	Local	2009-2017	United Republic Of Tanzania	Kilosa, Mvomero, and Morogoro Rural Districts	No	No	Livelihood/economic resiliency	Between June 2013 and December 2017, 13 village governments earned a combined total of $203,000 from charcoal royalties on 3,153 tons of charcoal	Again, no aims or questions here. This is a report on a sustainable charcoal harvesting project.	2010-2017	No	Local	No	Non-experimental	They "mapped deforestation."	NA	NA	Before/after intervention	the deforestation rates in TTCS project villages versus those in the rest of the district	Tropical & Subtropical Moist Broadleaf Forests	-6.826242; -6.306380; -6.830909; -4.007198	36.995293; 37.445158; 37.673495; 34.996360	deforestation rates in the project area	Land use/Land cover	Land cover	Quantitative	Remote sensing data	Remote sensing data shows that the core Hadzabe New police station in Yaeda Chini Village built with a combination of district government funding and contribution of revenue from Hadza communities. Photo Credit: Carbon Tanzania ____________________________________________________________________________________ AFRICA BIODIVERSITY COLLABORATIVE GROUP 51 territory of 20,790 hectares (the 'project …	REDD+ has provided the funding required for land use patrols, and training and equipment for community scouts. This enforcement has been essential to making sure the land use plan is not merely an agreement on paper, but is actually implemented and enforced on the ground in the face of increasing pressures on Hadza traditional territories and land uses. Beyond financial support, REDD+ has created…	Rights and empowerment	Empowerment and agency	Qualitative	Not clear.	REDD+ has provided the funding required for land use patrols, and training and equipment for community scouts. This enforcement has been essential to making sure the land use plan is not merely an agreement on paper, but is actually implemented and enforced on the ground in the face of increasing pressures on Hadza traditional territories and land uses. Beyond financial support, REDD+ has created…
93	Trupin, R., Morgan-Brown, T; Doulton, H; Nelson, F	2018	Making Community Forest Enterprises Deliver for Livelihoods and Conservation in Tanzania	NA	NA	Project report	Africa Biodiversity Collaborative Group	Public sector	NA	Village Land Forest Reserve (VLFR)	VLFR - see case study 1	Natural resource management	Local	2009-2017	United Republic Of Tanzania	Kilosa, Mvomero, and Morogoro Rural Districts	No	No	Livelihood/economic resiliency	Between June 2013 and December 2017, 13 village governments earned a combined total of $203,000 from charcoal royalties on 3,153 tons of charcoal	Again, no aims or questions here. This is a report on a sustainable charcoal harvesting project.	2010-2017	No	Local	No	Non-experimental	They "mapped deforestation."	NA	NA	Before/after intervention	the deforestation rates in TTCS project villages versus those in the rest of the district	Tropical & Subtropical Moist Broadleaf Forests	-6.826242; -6.306380; -6.830909; -4.007198	36.995293; 37.445158; 37.673495; 34.996360	deforestation rates in the project area	Land use/Land cover	Land cover	Quantitative	Remote sensing data	Remote sensing data shows that the core Hadzabe New police station in Yaeda Chini Village built with a combination of district government funding and contribution of revenue from Hadza communities. Photo Credit: Carbon Tanzania ____________________________________________________________________________________ AFRICA BIODIVERSITY COLLABORATIVE GROUP 51 territory of 20,790 hectares (the 'project …	The prices (per cubic meter of wood) received by VLFRs	Economic well-being	Income	Quantitative	The prices (per cubic meter of wood) received by VLFRs	better than adjacent open-access or state-managed forest reserves (Kalonga et al., 2015). ÔÇ∑ High demand for the core product. There is a large potential market both nationally and internationally for the timber from Tanzania's southern forests and woodlands, which has allowed sales of over $620,000 so far, even without a fully effective sales and marketing strategy. Locally, demand for all type…
93	Trupin, R., Morgan-Brown, T; Doulton, H; Nelson, F	2018	Making Community Forest Enterprises Deliver for Livelihoods and Conservation in Tanzania	NA	NA	Project report	Africa Biodiversity Collaborative Group	Public sector	NA	Village Land Forest Reserve (VLFR)	VLFR - see case study 1	Natural resource management	Local	2009-2017	United Republic Of Tanzania	Kilosa, Mvomero, and Morogoro Rural Districts	No	No	Livelihood/economic resiliency	Between June 2013 and December 2017, 13 village governments earned a combined total of $203,000 from charcoal royalties on 3,153 tons of charcoal	Again, no aims or questions here. This is a report on a sustainable charcoal harvesting project.	2010-2017	No	Local	No	Non-experimental	They "mapped deforestation."	NA	NA	Before/after intervention	the deforestation rates in TTCS project villages versus those in the rest of the district	Tropical & Subtropical Moist Broadleaf Forests	-6.826242; -6.306380; -6.830909; -4.007198	36.995293; 37.445158; 37.673495; 34.996360	On average, the deforestation rates in TTCS project villages prior to the project start were higher than in the rest of the district, which is part of the reason they were prioritized to be included in the project. Like elsewhere in the district, deforestation was increasing in TTCS villages prior to the project start. However, once the TTCS phase one villages were well established and began harv…	Land use/Land cover	Land cover	Mixed	Cannot tell.	The reduction in deforestation in TTCS project villages is most likely due to project interventions. Much of Kilosa is rugged and less attractive for agriculture. However, the project focused specifically on getting low slope forests into CBFM since they are the most suitable for sustainable harvesting. Thus, in the absence of the TTCS project, much more forest in the project villages would have …	REDD+ has provided the funding required for land use patrols, and training and equipment for community scouts. This enforcement has been essential to making sure the land use plan is not merely an agreement on paper, but is actually implemented and enforced on the ground in the face of increasing pressures on Hadza traditional territories and land uses. Beyond financial support, REDD+ has created…	Rights and empowerment	Empowerment and agency	Qualitative	Not clear.	REDD+ has provided the funding required for land use patrols, and training and equipment for community scouts. This enforcement has been essential to making sure the land use plan is not merely an agreement on paper, but is actually implemented and enforced on the ground in the face of increasing pressures on Hadza traditional territories and land uses. Beyond financial support, REDD+ has created…
93	Trupin, R., Morgan-Brown, T; Doulton, H; Nelson, F	2018	Making Community Forest Enterprises Deliver for Livelihoods and Conservation in Tanzania	NA	NA	Project report	Africa Biodiversity Collaborative Group	Public sector	NA	Village Land Forest Reserve (VLFR)	VLFR - see case study 1	Natural resource management	Local	2009-2017	United Republic Of Tanzania	Kilosa, Mvomero, and Morogoro Rural Districts	No	No	Livelihood/economic resiliency	Between June 2013 and December 2017, 13 village governments earned a combined total of $203,000 from charcoal royalties on 3,153 tons of charcoal	Again, no aims or questions here. This is a report on a sustainable charcoal harvesting project.	2010-2017	No	Local	No	Non-experimental	They "mapped deforestation."	NA	NA	Before/after intervention	the deforestation rates in TTCS project villages versus those in the rest of the district	Tropical & Subtropical Moist Broadleaf Forests	-6.826242; -6.306380; -6.830909; -4.007198	36.995293; 37.445158; 37.673495; 34.996360	On average, the deforestation rates in TTCS project villages prior to the project start were higher than in the rest of the district, which is part of the reason they were prioritized to be included in the project. Like elsewhere in the district, deforestation was increasing in TTCS villages prior to the project start. However, once the TTCS phase one villages were well established and began harv…	Land use/Land cover	Land cover	Mixed	Cannot tell.	The reduction in deforestation in TTCS project villages is most likely due to project interventions. Much of Kilosa is rugged and less attractive for agriculture. However, the project focused specifically on getting low slope forests into CBFM since they are the most suitable for sustainable harvesting. Thus, in the absence of the TTCS project, much more forest in the project villages would have …	The prices (per cubic meter of wood) received by VLFRs	Economic well-being	Income	Quantitative	The prices (per cubic meter of wood) received by VLFRs	better than adjacent open-access or state-managed forest reserves (Kalonga et al., 2015). ÔÇ∑ High demand for the core product. There is a large potential market both nationally and internationally for the timber from Tanzania's southern forests and woodlands, which has allowed sales of over $620,000 so far, even without a fully effective sales and marketing strategy. Locally, demand for all type…
93	Trupin, R., Morgan-Brown, T; Doulton, H; Nelson, F	2018	Making Community Forest Enterprises Deliver for Livelihoods and Conservation in Tanzania	NA	NA	Project report	Africa Biodiversity Collaborative Group	Public sector	NA	Village Land Forest Reserve (VLFR)	VLFR - see case study 1	Natural resource management	Local	2009-2017	United Republic Of Tanzania	Kilosa, Mvomero, and Morogoro Rural Districts	No	No	Livelihood/economic resiliency	Between June 2013 and December 2017, 13 village governments earned a combined total of $203,000 from charcoal royalties on 3,153 tons of charcoal	Again, no aims or questions here. This is a report on a sustainable charcoal harvesting project.	2010-2017	No	Local	No	Non-experimental	They "mapped deforestation."	NA	NA	Before/after intervention	the deforestation rates in TTCS project villages versus those in the rest of the district	Tropical & Subtropical Moist Broadleaf Forests	-6.826242; -6.306380; -6.830909; -4.007198	36.995293; 37.445158; 37.673495; 34.996360	Villages' efforts to protect their forests have shown results. Evidence is emerging that the land protected through VLFRs, particularly those areas that have also been FSC-certified, have experienced better environmental outcomes. A 2015 study found that the FSC-certified forests in Kilwa District where MCDI has worked possess better forest structure, greater regeneration, and lower fire incidenc…	Land condition	NA	Qualitative	Unclear what data was used.	Villages' efforts to protect their forests have shown results. Evidence is emerging that the land protected through VLFRs, particularly those areas that have also been FSC-certified, have experienced better environmental outcomes. A 2015 study found that the FSC-certified forests in Kilwa District where MCDI has worked possess better forest structure, greater regeneration, and lower fire incidenc…	REDD+ has provided the funding required for land use patrols, and training and equipment for community scouts. This enforcement has been essential to making sure the land use plan is not merely an agreement on paper, but is actually implemented and enforced on the ground in the face of increasing pressures on Hadza traditional territories and land uses. Beyond financial support, REDD+ has created…	Rights and empowerment	Empowerment and agency	Qualitative	Not clear.	REDD+ has provided the funding required for land use patrols, and training and equipment for community scouts. This enforcement has been essential to making sure the land use plan is not merely an agreement on paper, but is actually implemented and enforced on the ground in the face of increasing pressures on Hadza traditional territories and land uses. Beyond financial support, REDD+ has created…
[truncated: 19,133 more rows]
