# Supplementary material for: Assessing evidence on the impacts of nature-based interventions for climate change mitigation: a systematic map of primary and secondary research from subtropical and tropical terrestrial regions
Source: Environ Evid. 2023 Oct 25;12:21. doi: 10.1186/s13750-023-00312-3 (PMC11378798; doi:10.1186/s13750-023-00312-3)
Supplement: Supplementary file 7 — Additional file 7. List of included articles (for map of primary research and map of reviews). [file 13750_2023_312_MOESM7_ESM.xlsx]

## Sheet: Overview
Additional File 7
List of included articles (for map of primary research and map of reviews)

## Sheet: Map of Primary Evidence
aid	Authors	Publication_year	Title	Journal	DOI
943	Stickler, M Mercedes; Huntington, Heather; Haflett, Aleta; Petrova, Silvia; Bouvier, Ioana	2016	DOES SECURE COMMUNITY FOREST TENURE AFFECT FOREST CONDITION? NEW PRE-TREATMENT EVIDENCE FROM A QUASI-EXPERIMENTAL EVALUATION OF A REDD+ PROJECT IN ZAMBIA	2016 WORLD BANK CONFERENCE ON LAND AND POVERTY	NA
4224964	N. Andrew; K. M. Chomitz	2009	Protected area effectiveness in reducing tropical deforestation	A global analysis of the impact of prottection status.	10.1007/s10457-007-9075-4
4425090	Torchelsen, Fábio Piccin; Cordero, Rodrigo León; Overbeck, Gerhard Ernst	2020	Conservation of species-rich subtropical grasslands: Traditional management vs. legal conservation requirements in primary and secondary grasslands	Acta Botanica Brasilica	10.1590/0102-33062019abb0306
4441665	Noumi, Valery Noiha; Djongmo, Victor Awe; Nyeck, Boris; Mbobda, Roger Bruno Tabue; Zapfack, Louis	2018	Vegetation structure, carbon sequestration potential and species conservation in four agroforestry systems in Cameroon (Tropical africa)	Acta Botanica Brasilica	10.1590/0102-33062017abb0279
4430916	Arévalo, José Ramón; Encina-Dom√≠nguez, Juan A.; Mellado, Miguel; García-Martínez, José E.; Cruz-Anaya, Arturo	2021	Impact of 25 years of grazing on the forest structure of Pinus cembroides in northeast Mexico	Acta Oecologica	10.1016/j.actao.2021.103743
4435427	Maggiotto, Selma Regina; de Oliveira, Dalziza; Jamil Marur, Celso; Soares Stivari, Sonia Maria; Leclerc, Monique; Wagner-Riddle, Claudia	2014	Potencial de sequestro de carbono em seringais no noroeste do Paraná, Brasil	Acta Scientiarum - Agronomy	10.4025/actasciagron.v36i2.17404
4337910	J. Wu; B. Chen; G. Reynolds; J. Xie; S. Liang; M. J. O'Brien; A. Hector	2020	Monitoring tropical forest degradation and restoration with satellite remote sensing: A test using Sabah Biodiversity Experiment	Advances in Ecological Research	10.1016/j.catena.2016.07.009
4424910	Danquah, Jones Abrefa; Appiah, Mark; Ari, Pappinen	2011	Comparison of post-fire planted and natural dry semideciduous forest communities in Ghana	African Journal of Agricultural Research	10.5897/AJAR11.820
4438729	S. K. Dong; B. S. Cuo; Z. F. Yang; S. L. Liu; J. Liu; J. Wang; Z. K. Ding; L. N. Gao; S. Q. Zhao	2007	Species composition, plant cover and diversity of recently reforested wild lands near Dabao Highway in Longitudinal Range-Gorge Region of Yunnan Province, China	African Journal of Biotechnology	10.1016/j.agee.2007.01.022
4314865	A. Cuni Sanchez; J. A. Lindsell	2017	The role of remnant trees in carbon sequestration, vegetation structure and tree diversity of early succession regrowing fallows in eastern Sierra Leone	African Journal of Ecology	10.1007/s10531-010-9936-4
4315696	S. Paré; M. Tigabu; P. Savadogo; P. C. Odén; J. M. Ouadba	2010	Does designation of protected areas ensure conservation of tree diversity in the Sudanian dry forest of Burkina Faso?	African Journal of Ecology	10.1371/journal.pone.0132590
4315836	A. Asase; K. Ofori-Frimpong; P. K. Ekpe	2010	Impact of cocoa farming on vegetation in an agricultural landscape in Ghana	African Journal of Ecology	10.1016/j.jenvman.2006.04.025
4426317	Boakye, Emmanuel A.; van Gils, Hein; Osei, Edward M.; Asare, Veronica N. A.	2012	Does forest restoration using taungya foster tree species diversity? The case of Afram Headwaters Forest Reserve in Ghana	African Journal of Ecology	10.1111/j.1365-2028.2012.01329.x
4427788	Nyakunga, Oliver Castor; Del Vecchio, Silvia; Buffa, Gabriella	2018	Effects of management regimes on structure, composition and diversity of seasonally inundated herbaceous communities in the Mkomazi National Park, Tanzania	African Journal of Ecology	10.1111/aje.12524
4428939	Hejcmanová, Pavla; Hejcman, Michal; Camara, Abdoul Aziz; Antonínová, Markéta	2010	Exclusion of livestock grazing and wood collection in dryland savannah: An effect on long-term vegetation succession	African Journal of Ecology	10.1111/j.1365-2028.2009.01127.x
5180876	Houehanou, Thierry D.; Glèlè Kakaï, Romain L.; Assogbadjo, Achille E.; Kindomihou, Valentin; Houinato, Marcel; Wittig, Rüdiger; Sinsin, Brice A.	2013	Change in the woody floristic composition, diversity and structure from protected to unprotected savannahs in Pendjari Biosphere Reserve (Benin, West Africa)	African Journal of Ecology	10.1111/aje.12046
4424311	Wegi, Teklu; Hassen, Abubeker; Bezabih, Melkamu; Tolera, Adugna	2020	Changes in vegetation structure, aboveground biomass and soil quality in response to traditional grazing land management practices in the central highlands of Ethiopia	African Journal of Range and Forage Science	10.2989/10220119.2020.1815083
4439658	Selemani, Ismail S.; Eik, Lars O.; Holand, Øystein; Ådnøy, Tormod; Mtengeti, Ephraim; Mushi, Daniel	2013	The effects of a deferred grazing system on rangeland vegetation in a north-western, semi-arid region of Tanzania	African Journal of Range and Forage Science	10.2989/10220119.2013.827739
4314950	J. C. Torrico; M. Janssens	2009	Biomass and energy assessment of different natural and agricultural systems in Brazil	Agriculturae Conspectus Scientificus	10.1017/wet.2017.3
4226653	L. d. C. Gomes; I. M. Cardoso; E. d. S. Mendonça; R. B. A. Fernandes; V. S. Lopes; T. S. Oliveira	2016	Trees modify the dynamics of soil CO2 efflux in coffee agroforestry systems	Agricultural and Forest Meteorology	10.1023/A:1014269221934
4438941	S. Wolf; W. Eugster; C. Potvin; N. Buchmann	2011	Strong seasonal variations in net ecosystem CO2 exchange of a tropical pasture and afforestation in Panama	Agricultural and Forest Meteorology	10.1080/03650340.2013.864386
4432524	Hailu, Yenenesh; Tilahun, Belete; Kerebeh, Habtamu; Tafese, Tekalign	2018	Land use land cover change detection in Gibe Sheleko National Park, Southwestern Ethiopia	Agricultural and Resource Economics	10.22004/ag.econ.281757
4316405	S. Schwarze; J. Juhrbandt	2010	How cost-effective are National Parks in reducing deforestation ? The cost-effectiveness of the Lore-Lindu National Park in Indonesia	Agricultural Economics	10.1007/s11104-013-1636-x
4428742	Sills, Erin O.; Caviglia-Harris, Jill L.	2015	Evaluating the long-term impacts of promoting "green" agriculture in the Amazon	Agricultural Economics (United Kingdom)	10.1111/agec.12200
4436164	Painter, Lilian; Nallar, Rodolfo; Fleytas, Maria del Carmen; Loayza, Oscar; Reinaga, Ariel; Villalba, Laura	2020	Reconciliation of cattle ranching with biodiversity and social inclusion objectives in large private properties in Paraguay and collective indigenous lands in Bolivia	Agricultural Systems	10.1016/j.agsy.2020.102861
4424162	Selecky, Tomas; Bellingrath-Kimura, Sonoko D.; Kobata, Yuji; Yamada, Masaaki; Guerrini, Iraê A.; Umemura, Helio M.	2017	Changes in carbon cycling during development of successional agroforestry	Agriculture (Switzerland)	10.3390/agriculture7030025
4314177	N. Baatuuwie; N. Asare; E. Osei; J. Quaye-Ballard	2011	The restoration of degraded forests in Ghana: a case study in the Offinso forest district	Agriculture and Biology Journal of North America	10.1017/S0376892916000199
4224957	J. P. Arroyo-Mora; G. A. Sánchez-Azofeifa; B. Rivard; J. C. Calvo; D. H. Janzen	2005	Dynamics in landscape structure and composition for the Chorotega region, Costa Rica from 1960 to 2000	Agriculture, Ecosystems and Environment	10.1080/01435698.1999.9753002
4225087	M. Oelbermann; R. P. Voroney; D. C. L. Kass; A. M. Schlönvoigt	2005	Above- and below-ground carbon inputs in 19-, 10- and 4-year-old Costa Rican Alley cropping systems	Agriculture, Ecosystems and Environment	10.1016/j.foreco.2021.119462
4225304	A. Takimoto; P. K. R. Nair; V. D. Nair	2008	Carbon stock and sequestration potential of traditional and improved agroforestry systems in the West African Sahel	Agriculture, Ecosystems and Environment	10.1007/s10661-005-3156-5
4225331	K. Hergoualc'h; E. Blanchart; U. Skiba; C. Hénault; J. M. Harmand	2012	Changes in carbon stock and greenhouse gas balance in a coffee (Coffea arabica) monoculture versus an agroforestry system with Inga densiflora, in Costa Rica	Agriculture, Ecosystems and Environment	10.1007/s11367-014-0768-4
4226012	W. Makumba; F. K. Akinnifesi; B. Janssen; O. Oenema	2007	Long-term impact of a gliricidia-maize intercropping system on carbon sequestration in southern Malawi	Agriculture, Ecosystems and Environment	10.21829/myb.2019.2611891
4226015	M. B. H. Bright; I. Diedhiou; R. Bayala; K. Assigbetse; L. Chapuis-Lardy; Y. Ndour; R. P. Dick	2017	Long-term Piliostigma reticulatum intercropping in the Sahel: Crop productivity, carbon sequestration, nutrient cycling, and soil quality	Agriculture, Ecosystems and Environment	10.1111/gcb.12386
4226221	H. N. d. Souza; R. G. M. de Goede; L. Brussaard; I. M. Cardoso; E. M. G. Duarte; R. B. A. Fernandes; L. C. Gomes; M. M. Pulleman	2012	Protective shade, tree diversity and soil properties in coffee agroforestry systems in the Atlantic Rainforest biome	Agriculture, Ecosystems and Environment	10.1002/ece3.5223
4226443	B. M. Kumar	2011	Species richness and aboveground carbon stocks in the homegardens of central Kerala, India	Agriculture, Ecosystems and Environment	10.1007/s10457-009-9247-5
4314305	G. Tadesse; E. Zavaleta; C. Shennan	2014	Effects of land-use changes on woody species distribution and above-ground carbon storage of forest-coffee systems	Agriculture, Ecosystems and Environment	10.1016/j.gloenvcha.2017.08.002
4314795	A. Verdoodt; S. M. Mureithi; L. Ye; E. Van Ranst	2009	Chronosequence analysis of two enclosure management strategies in degraded rangeland of semi-arid Kenya	Agriculture, Ecosystems and Environment	10.1016/j.ecolecon.2015.08.005
4314797	B. Kachenchart; D. L. Jones; N. Gajaseni; G. Edwards-Jones; A. Limsakul	2012	Seasonal nitrous oxide emissions from different land uses and their controlling factors in a tropical riparian ecosystem	Agriculture, Ecosystems and Environment	NA
4314835	J. L. N. Carvalho; G. S. Raucci; L. A. Frazão; C. E. P. Cerri; M. Bernoux; C. C. Cerri	2014	Crop-pasture rotation: A strategy to reduce soil greenhouse gas emissions in the Brazilian Cerrado	Agriculture, Ecosystems and Environment	10.1016/j.worlddev.2017.07.030
4314882	J. A. Parrotta	1992	The role of plantation forests in rehabilitating degraded tropical ecosystems	Agriculture, Ecosystems and Environment	10.1111/btp.12252
4315137	A. M. López-Gómez; G. Williams-Linera; R. H. Manson	2008	Tree species diversity and vegetation structure in shade coffee farms in Veracruz, Mexico	Agriculture, Ecosystems and Environment	10.3368/le.89.3.432
4315326	D. O. Oke; K. A. Odebiyi	2007	Traditional cocoa-based agroforestry and forest species conservation in Ondo State, Nigeria	Agriculture, Ecosystems and Environment	10.1007/s11104-010-0363-9
4315453	L. Dendooven; L. Patiño-Zúñiga; N. Verhulst; M. Luna-Guido; R. Marsch; B. Govaerts	2012	Global warming potential of agricultural systems with contrasting tillage and residue management in the central highlands of Mexico	Agriculture, Ecosystems and Environment	10.1016/j.ecoleng.2016.11.041
4315552	J. Kotto-Same; P. L. Woomer; M. Appolinaire; Z. Louis	1997	Carbon dynamics in slash-and-burn agriculture and land use alternatives of the humid forest zone in Cameroon	Agriculture, Ecosystems and Environment	10.1016/j.eja.2016.09.019
4337883	Somarriba, Eduardo; Cerda, Rolando; Orozco, Luis; Cifuentes, Miguel; Dávila, Héctor; Espin, Tania; Mavisoy, Henry; Ávila, Guadalupe; Alvarado, Estefany; Poveda, Verónica; Astorga, Carlos; Say, Eduardo; Deheuvels, Olivier	2013	Carbon stocks and cocoa yields in agroforestry systems of Central America	Agriculture, Ecosystems and Environment	10.1016/j.agee.2013.04.013
4423198	M. De Beenhouwer; L. Geeraert; J. Mertens; M. Van Geel; R. Aerts; K. Vanderhaegen; O. Honnay	2016	Biodiversity and carbon storage co-benefits of coffee agroforestry across a gradient of increasing management intensity in the SW Ethiopian highlands	Agriculture, Ecosystems and Environment	10.1016/j.foreco.2019.02.033
4423319	Asigbaase, Michael; Dawoe, Evans; Lomax, Barry H.; Sjogersten, Sofie	2021	Biomass and carbon stocks of organic and conventional cocoa agroforests, Ghana	Agriculture, Ecosystems and Environment	10.1016/j.agee.2020.107192
4423388	Chandrasekaran, S.; Swamy, P. S.	2002	Biomass, litterfall and aboveground net primary productivity of herbaceous communities in varied ecosystems at Kodayar in the western ghats of Tamil Nadu	Agriculture, Ecosystems and Environment	10.1016/S0167-8809(01)00162-1
4423969	F. N. G. N'Gbala; A. M. Guéi; J. E. Tondoh	2017	Carbon stocks in selected tree plantations, as compared with semi-deciduous forests in centre-west Côte d'Ivoire	Agriculture, Ecosystems and Environment	10.1111/gcb.12092
4425235	Haggar, Jeremy; Pons, Diego; Saenz, Laura; Vides, Margarita	2019	Contribution of agroforestry systems to sustaining biodiversity in fragmented forest landscapes	Agriculture, Ecosystems and Environment	10.1016/j.agee.2019.06.006
4427784	Häger, Achim; Fernández Otárola, Mauricio; Stuhlmacher, Michelle Faye; Acuña Castillo, Rafael; Contreras Arias, Agustín	2015	Effects of management and landscape composition on the diversity and structure of tree species assemblages in coffee agroforests	Agriculture, Ecosystems and Environment	10.1016/j.agee.2014.08.022
4428631	Dagar, J. C.; Lal, Khajanchi; Ram, Jeet; Kumar, Mukesh; Chaudhari, S. K.; Yadav, R. K.; Ahamad, Sharif; Singh, Gurbachan; Kaur, Amarinder	2016	Eucalyptus geometry in agroforestry on waterlogged saline soils influences plant and soil traits in North-West India	Agriculture, Ecosystems and Environment	10.1016/j.agee.2016.08.025
4428788	Ly, Proyuth; Pillot, Didier; Lamballe, Patrice; de Neergaard, Andreas	2012	Evaluation of bamboo as an alternative cropping strategy in the northern central upland of Vietnam: Above-ground carbon fixing capacity, accumulation of soil organic carbon, and socio-economic aspects	Agriculture, Ecosystems and Environment	10.1016/j.agee.2011.12.013
4430999	Baudron, Frédéric; Mamo, Aynalem; Tirfessa, Dereje; Argaw, Mekuria	2015	Impact of farmland exclosure on the productivity and sustainability of a mixed crop-livestock system in the central rift valley of ethiopia	Agriculture, Ecosystems and Environment	10.1016/j.agee.2015.04.003
4433155	Nijmeijer, Annemarijn; Lauri, Pierre Eric; Harmand, Jean Michel; Freschet, Gregoire T.; Essobo Nieboukaho, Jean Daniel; Fogang, Patrick Kenfack; Enock, Seguy; Saj, Stéphane	2019	Long-term dynamics of cocoa agroforestry systems established on lands previously occupied by savannah or forests	Agriculture, Ecosystems and Environment	10.1016/j.agee.2019.02.004
4433416	Pezzopane, José Ricardo Macedo; Bosi, Cristiam; de Campos Bernardi, Alberto Carlos; Muller, Marcelo Dias; de Oliveira, Patrícia Perondi Anchão	2021	Managing eucalyptus trees in agroforestry systems: Productivity parameters and PAR transmittance	Agriculture, Ecosystems and Environment	10.1016/j.agee.2021.107350
4433905	Zemp, Delphine Clara; Ehbrecht, Martin; Seidel, Dominik; Ammer, Christian; Craven, Dylan; Erkelenz, Joshua; Irawan, Bambang; Sundawati, Leti; Hölscher, Dirk; Kreft, Holger	2019	Mixed-species tree plantings enhance structural complexity in oil palm plantations	Agriculture, Ecosystems and Environment	10.1016/j.agee.2019.06.003
4434209	J. Guillemot; G. le Maire; M. Munishamappa; F. Charbonnier; P. Vaast	2018	Native coffee agroforestry in the Western Ghats of India maintains higher carbon storage and tree diversity compared to exotic agroforestry	Agriculture, Ecosystems and Environment	10.1007/s10531-008-9362-z
4434980	Semwal, R. L.; Nautiyal, S.; Sen, K. K.; Rana, U.; Maikhuri, R. K.; Rao, K. S.; Saxena, K. G.	2004	Patterns and ecological implications of agricultural land-use changes: A case study from central Himalaya, India	Agriculture, Ecosystems and Environment	10.1016/S0167-8809(03)00228-7
4314245	D. Natalia; E. Arisoesilaningsih; K. Hairiah	2017	Are high carbon stocks in agroforests and forest associated with high plant species diversity?	Agrivita	10.1016/j.landusepol.2021.105482
4426995	Juárez-García, Alfonso; Martínez-Zurimendi, Pablo; Ferguson, Bruce G.; Domínguez-Domínguez, Marivel; Villanueva-López, Gilberto	2019	Effect of focal trees on the regeneration of tree species in pastures of southwest Mexico	Agrociencia	NA
4226647	A. Asase; D. A. Tetteh	2016	Tree diversity, carbon stocks, and soil nutrients in cocoa-dominated and mixed food crops agroforestry systems compared to natural forest in southeast Ghana	Agroecology and Sustainable Food Systems	10.3390/f6030794
946	Lydia Wafula; Judith Oduol; Willis Oluoch-Kosura; Jonathan Muriuki; Julius Okello; Jeremias Mowo	2016	Does Strengthening Technical Capacity Of Smallholder Farmers Enhance Adoption Of Conservation Practices? The Case Of Conservation Agriculture With Trees In Kenya	Agroforestry Systems	10.1007/s10457-015-9882-y
4225088	E. L. Dossa; E. C. M. Fernandes; W. S. Reid; K. Ezui	2008	Above- and belowground biomass, nutrient and carbon stocks contrasting an open-grown and a shaded coffee plantation	Agroforestry Systems	NA
4225089	H. M. N. Ramos; S. S. Vasconcelos; O. R. Kato; D. C. Castellani	2018	Above- and belowground carbon stocks of two organic, agroforestry-based oil palm production systems in eastern Amazonia	Agroforestry Systems	10.12657/denbio.070.012
4225224	S. L. Swamy; S. Puri	2005	Biomass production and C-sequestration of Gmelina arborea in plantation and agroforestry system in India	Agroforestry Systems	10.1007/s10457-013-9660-7
4225294	M. L. Kaonga; T. P. Bayliss-Smith	2009	Carbon pools in tree biomass and the soil in improved fallows in eastern Zambia	Agroforestry Systems	10.1007/s00468-011-0554-x
4225303	L. Soto-Pinto; M. Anzueto; J. Mendoza; G. J. Ferrer; B. de Jong	2010	Carbon sequestration through agroforestry in indigenous communities of Chiapas, Mexico	Agroforestry Systems	10.1007/s10661-019-7739-y
4225306	L. Ehrenbergerová; E. Cienciala; A. Ku_era; L. Guy; H. Habrová	2016	Carbon stock in agroforestry coffee plantations with different shade trees in Villa Rica, Peru	Agroforestry Systems	10.1111/j.1526-100X.2010.00756.x
4225308	M. Schmitt-Harsh; T. P. Evans; E. Castellanos; J. C. Randolph	2012	Carbon stocks in coffee agroforests and mixed dry tropical forests in the western highlands of Guatemala	Agroforestry Systems	10.1016/j.apgeog.2004.07.003
4225311	J. Jacobi; C. Andres; M. Schneider; M. Pillco; P. Calizaya; S. Rist	2014	Carbon stocks, tree diversity, and the role of organic certification in different cocoa production systems in Alto Beni, Bolivia	Agroforestry Systems	10.3368/le.93.3.503
4225312	B. Kaur; S. R. Gupta; G. Singh	2002	Carbon storage and nitrogen cycling in silvopastoral systems on a sodic soil in northwestern India	Agroforestry Systems	10.1016/j.foreco.2015.09.040
4225313	G. Villanueva-López; P. Martínez-Zurimendi; F. Casanova-Lugo; L. Ramírez-Avilés; P. I. Montañez-Escalante	2015	Carbon storage in livestock systems with and without live fences of Gliricidia sepium in the humid tropics of Mexico	Agroforestry Systems	10.1371/journal.pone.0131352
4225609	P. Siles; J. M. Harmand; P. Vaast	2010	Effects of Inga densiflora on the microclimate of coffee (Coffea arabica L.) and overall biomass under optimal growing conditions in Costa Rica	Agroforestry Systems	10.1007/s12229-011-9075-y
4225657	N. C. Ramos; M. Gastauer; A. de Almeida Campos Cordeiro; J. A. A. Meira-Neto	2015	Environmental filtering of agroforestry systems reduces the risk of biological invasion	Agroforestry Systems	10.1016/j.rse.2016.09.012
4225822	R. Favreto; R. S. P. Mello; L. R. de Moura Baptista	2010	Growth of Euterpe edulis Mart. (Arecaceae) under forest and agroforestry in southern Brazil	Agroforestry Systems	10.1016/j.actao.2019.01.004
4226211	E. Y. Raddad; O. Luukkanen; A. A. Salih; V. Kaarakka; M. A. Elfadl	2006	Productivity and nutrient cycling in young Acacia senegal farming systems on vertisol in the Blue Nile region, Sudan	Agroforestry Systems	10.1007/s10457-020-00496-4
4226228	E. Mattsson; M. Ostwald; S. P. Nissanka; D. K. N. G. Pushpakumara	2015	Quantification of carbon stock and tree diversity of homegardens in a dry zone area of Moneragala district, Sri Lanka	Agroforestry Systems	10.1016/j.rsma.2021.101701
4226454	H. N. de Souza; J. de Graaff; M. M. Pulleman	2012	Strategies and economics of farming systems with coffee in the Atlantic Rainforest Biome	Agroforestry Systems	10.1016/j.agee.2007.12.010
4226491	G. L. Smiley; J. Kroschel	2008	Temporal change in carbon stocks of cocoa-gliricidia agroforests in Central Sulawesi, Indonesia	Agroforestry Systems	10.1080/10549811.2015.1031251
4226649	B. Singh; K. N. Sharma	2007	Tree growth and nutrient status of soil in a poplar (Populus deltoides Bartr.)-based agroforestry system in Punjab, India	Agroforestry Systems	10.1007/s10457-013-9639-4
4314552	M. M. Abada Mbolo; J. C. Zekeng; W. A. Mala; J. L. Fobane; C. Djomo Chimi; N. Tangboulou; C. M. Nyako; L. F. E. Menyene; Y. V. Tamanjong	2016	The role of cocoa agroforestry systems in conserving forest tree diversity in the Central region of Cameroon	Agroforestry Systems	NA
4314617	S. Saj; P. Jagoret; H. Todem Ngogue	2013	Carbon storage and density dynamics of associated trees in three contrasting Theobroma cacao agroforests of Central Cameroon	Agroforestry Systems	NA
4314808	A. Asase; D. A. Tetteh	2010	The role of complex agroforestry systems in the conservation of forest tree diversity and structure in southeastern Ghana	Agroforestry Systems	10.1007/s10457-010-9311-1
4315312	M. F. A. Leite; R. L. Luz; K. H. M. Muchavisoy; M. L. C. Zelarayán; E. G. Cardoso; F. H. R. Moraes; G. X. Rousseau; C. Gehring	2016	The effect of land use on aboveground biomass and soil quality indicators in spontaneous forests and agroforests of eastern Amazonia	Agroforestry Systems	10.1007/s11769-013-0618-5
4315544	M. Vallejo; A. Casas; J. Blancas; A. I. Moreno-Calles; L. Solís; S. Rangel-Landa; P. Dávila; O. Téllez	2014	Agroforestry systems in the highlands of the Tehuacán Valley, Mexico: Indigenous cultures and biodiversity conservation	Agroforestry Systems	NA
4315639	L. C. N. Anglaaere; J. Cobbina; F. L. Sinclair; M. A. McDonald	2011	The effect of land use systems on tree diversity: Farmer preference and species composition of cocoa-based agroecosystems in Ghana	Agroforestry Systems	10.1016/j.jclepro.2015.08.102
4315684	C. Leuschner; G. Moser; D. Hertel; S. Erasmi; D. Leitner; H. Culmsee; B. Schuldt; L. Schwendenmann	2013	Conversion of tropical moist forest into cacao agroforest: Consequences for carbon pools and annual C sequestration	Agroforestry Systems	10.1073/pnas.1406487112
4421870	Negash, Mesele; Starr, Mike; Kanninen, Markku; Berhe, Leakemaraiam	2013	Allometric equations for estimating aboveground biomass of Coffea arabica L. grown in the Rift Valley escarpment of Ethiopia	Agroforestry Systems	10.1007/s10457-013-9611-3
4422768	B. Adhikari; N. Lodhiyal; L. S. Lodhiyal	2020	Assessment of crop yield, productivity and carbon sequestration in agroforestry systems in Central Himalaya, India	Agroforestry Systems	10.1016/j.foreco.2019.117696
4423376	Kunhamu, T. K.; Aneesh, S.; Mohan Kumar, B.; Jamaludheen, V.; Raj, A. K.; Niyas, P.	2018	Biomass production, carbon sequestration and nutrient characteristics of 22-year-old support trees in black pepper (Piper nigrum. L) production systems in Kerala, India	Agroforestry Systems	10.1007/s10457-016-0054-5
4423757	Nijmeijer, Annemarijn; Lauri, Pierre Éric; Harmand, Jean Michel; Saj, Stéphane	2019	Carbon dynamics in cocoa agroforestry systems in Central Cameroon: afforestation of savannah as a sequestration opportunity	Agroforestry Systems	10.1007/s10457-017-0182-6
4423847	D. Celentano; G. X. Rousseau; L. S. Paixão; F. Lourenço; E. G. Cardozo; T. O. Rodrigues; H. R. e Silva; J. Medina; T. M. C. de Sousa; A. E. Rocha; F. de Oliveira Reis	2020	Carbon sequestration and nutrient cycling in agroforestry systems on degraded soils of Eastern Amazon, Brazil	Agroforestry Systems	10.1088/1748-9326/10/3/034014
4423960	Aryal, Deb R.; Gómez-González, Rogelio R.; Hernández-Nuriasmú, Rodrigo; Morales-Ruiz, Danilo E.	2019	Carbon stocks and tree diversity in scattered tree silvopastoral systems in Chiapas, Mexico	Agroforestry Systems	10.1007/s10457-018-0310-y
4423999	Marone, Diatta; Poirier, Vincent; Coyea, Marie; Olivier, Alain; Munson, Alison D.	2017	Carbon storage in agroforestry systems in the semi-arid zone of Niayes, Senegal	Agroforestry Systems	10.1007/s10457-016-9969-0
4424883	Doddabasawa; Chittapur, B. M.; Mahadeva Murthy, M.	2020	Comparison of carbon footprint of traditional agroforestry systems under rainfed and irrigated ecosystems	Agroforestry Systems	10.1007/s10457-019-00413-4
4425237	Reppin, Saskia; Kuyah, Shem; de Neergaard, Andreas; Oelofse, Myles; Rosenstock, Todd S.	2020	Contribution of agroforestry to climate change mitigation and livelihoods in Western Kenya	Agroforestry Systems	10.1007/s10457-019-00383-7
4425336	Méndez, V. Ernesto; Shapiro, Elizabeth N.; Gilbert, Gregory S.	2009	Cooperative management and its effects on shade tree diversity, soil properties and ecosystem services of coffee plantations in western El Salvador	Agroforestry Systems	10.1007/s10457-009-9220-3
4426691	A. Cárdenas; A. Moliner; C. Hontoria; M. Ibrahim	2019	Ecological structure and carbon storage in traditional silvopastoral systems in Nicaragua	Agroforestry Systems	10.1007/s10457-014-9780-8
4431938	Bukomeko, Hannington; Jassogne, Laurence; Tumwebaze, Susan Balaba; Eilu, Gerald; Vaast, Philippe	2019	Integrating local knowledge with tree diversity analyses to optimize on-farm tree species composition for ecosystem service delivery in coffee agroforestry systems of Uganda	Agroforestry Systems	10.1007/s10457-017-0172-8
4435648	G. Batsi; D. J. Sonwa; L. Mangaza; J. Ebuy; J. M. Kahindo	2021	Preliminary estimation of above-ground carbon storage in cocoa agroforests of Bengamisa-Yangambi forest landscape (Democratic Republic of Congo)	Agroforestry Systems	10.4141/CJPS2013-404
4439600	H. Nyirenda; E. P. S. Assédé; P. W. Chirwa; C. Geldenhuys; F. W. Nsubuga	2019	The effect of land use change and management on the vegetation characteristics and termite distribution in Malawian Miombo woodland agroecosystem	Agroforestry Systems	10.3126/banko.v23i1.9462
4442029	Belay, Beyene; Zewdie, Solomon; Mekuria, Wolde; Abiyu, Abrham; Amare, Dagninet; Woldemariam, Tadesse	2019	Woody species diversity and coffee production in remnant semi-natural dry Afromontane Forest in Zegie Peninsula, Ethiopia	Agroforestry Systems	10.1007/s10457-018-0285-8
4441686	Montoya, Sebastián Giraldo; Motoike, Sérgio Yoshimitsu; Kuki, Kacilda Naomi; Granja, Manuela Maria Cavalcante; Barbosa, Maria Antonia Machado; Queiroz, Domingo Sávio; Cecon, Paulo Roberto	2021	Viability of a macauba palm–Brachiaria grass intercropping system as an alternative to agroforestry production	Agronomy for Sustainable Development	10.1007/s13593-021-00701-3
4225845	E. Mattsson; M. Ostwald; S. P. Nissanka; B. Marambe	2013	Homegardens as a multi-functional land-use strategy in sri lanka with focus on carbon sequestration	Ambio	10.1080/14728028.2013.764073
4425562	V. Aditya; T. Ganesh	2019	Deciphering forest change: Linking satellite-based forest cover change and community perceptions in a threatened landscape in India	Ambio	10.1371/journal.pone.0121544
4316232	J. M. Alix-Garcia; K. R. E. Sims; P. Yañez-Pagans	2015	Only one tree from each seed? Environmental effectiveness and poverty alleviation in Mexico's Payments for Ecosystem Services Program	American Economic Journal: Economic Policy	10.1016/j.worlddev.2010.03.007
4427235	Simonet, Gabriela; Subervie, Julie; Ezzine-De-Blas, Driss; Cromberg, Marina; Duchelle, Amy E.	2019	Effectiveness of a REDD1 project in reducing deforestation in the Brazilian Amazon	American Journal of Agricultural Economics	10.1093/ajae/aay028
4225309	J. M. Roshetko; M. Delaney; K. Hairiah; P. Purnomosidhi	2002	Carbon stocks in Indonesian homegarden systems: Can smallholder systems be targeted for increased carbon storage?	American Journal of Alternative Agriculture	10.1016/j.biocon.2014.01.036
4428224	Rodrigues, Carla K.; Lopes, Eduardo S.; Silva, Dimas A.; Filho, Afonso Figueiredo; Pelissari, Allan L.	2019	Energy balance and Co2 emission in mechanized biomass harvesting in pine stands under thinning	Anais da Academia Brasileira de Ciencias	10.1590/0001-3765201920180839
4428349	Campos, Jasmine A.; Aires, Uilson R.V.; DA SILVA, Demetrius D.; Calijuri, Maria Lúcia	2019	Environmental fragility and vegetation cover dynamics in the Lapa Grande state park, MG, Brazil	Anais da Academia Brasileira de Ciencias	10.1590/0001-3765201920170940
4429597	Campanharo, Ítalo F.; Martins, Sebastião V.; Villa, Pedro M.; Kruschewsky, Gabriel C.; Dias, Andreia A.; Nabeta, Fabio H.	2021	Forest restoration methods, seasonality, and penetration resistance does not influence aboveground biomass stock on mining tailings in mariana, brazil	Anais da Academia Brasileira de Ciencias	10.1590/0001-3765202120201209
4434539	Bray, Steven; Doran-Browne, Natalie; O'reagain, Peter	2014	Northern Australian pasture and beef systems. 1. Net carbon position	Animal Production Science	10.1071/AN14604
4423679	B. Devi; D. R. Bhardwaj; P. Panwar; S. Pal; N. K. Gupta; C. L. Thakur	2013	Carbon allocation, sequestration and carbon dioxide mitigation under plantation forests of north western Himalaya, India	Annals of Forest Research	10.1007/s11842-015-9305-y
4436484	Yen, Tian Ming	2015	Relationships of Chamaecyparis formosensis crown shape and parameters with thinning intensity and age	Annals of Forest Research	10.15287/afr.2015.408
4423310	Noulèkoun, Florent; Khamzina, Asia; Naab, Jesse B.; Lamers, John P.A.	2017	Biomass allocation in five semi-arid afforestation species is driven mainly by ontogeny rather than resource availability	Annals of Forest Science	10.1007/s13595-017-0676-4
4423975	F. Schwerz; D. D. Neto; B. O. Caron; L. B. Tibolla; J. Sgarbossa; E. Eloy; E. F. Elli; L. G. Carvalho	2020	Carbon stocks, partitioning, and wood composition in short-rotation forestry system under reduced planting spacing	Annals of Forest Science	10.1007/s13595-020-00974-w
4424848	Kukkonen, Mari; Hohnwald, Stefan	2009	Comparing floristic composition in treefall gaps of certified, conventionally managed and natural forests of northern Honduras	Annals of Forest Science	10.1051/forest/2009070
4425525	Yadav, R. P.; Bisht, J. K.; Pandey, B. M.; Kumar, A.; Pattanayak, A.	2016	Cutting management versus biomass and carbon stock of oak under high density plantation in central Himalaya, India	Applied Ecology and Environmental Research	10.15666/aeer/1403_207214
4225170	J. Southworth; H. Nagendra; L. A. Carlson; C. Tucker	2004	Assessing the impact of Celaque National Park on forest fragmentation in western Honduras	Applied Geography	10.1016/S0378-1127(99)00262-5
4225962	J. P. Messina; S. J. Walsh; C. F. Mena; P. L. Delamater	2006	Land tenure and deforestation patterns in the Ecuadorian Amazon: Conflicts in land conservation in frontier settings	Applied Geography	10.1590/0103-8478cr20130804
4315348	J. Barsimantov; J. Navia Antezana	2012	Forest cover change and land tenure change in Mexico's avocado region: Is community forestry related to reduced deforestation for high value crops	Applied Geography	10.1016/j.fcr.2011.11.020
4316145	H. Nagendra; S. Pareeth; R. Ghate	2006	People within parks - Forest villages, land-cover change and landscape fragmentation in the Tadoba Andhari Tiger Reserve, India	Applied Geography	10.1016/j.foreco.2012.11.031
4316204	E. Mapedza; J. Wright; R. Fawcett	2003	An investigaton of land cover change in Mafungautsi Forest, Zimbabwe, using GIS and participatory mapping	Applied Geography	10.1016/S0143-6228(02)00070-X
4338520	Paneque-Gálvez, Jaime; Mas, Jean François; Guèze, Maximilien; Luz, Ana Catarina; Macía, Manuel J.; Orta-Martínez, Martí; Pino, Joan; Reyes-García, Victoria	2013	Land tenure and forest cover change. The case of southwestern Beni, Bolivian Amazon, 1986-2009	Applied Geography	10.1016/j.apgeog.2013.06.005
4339247	Hauser, Leon T.; Nguyen Vu, Giang; Nguyen, Binh An; Dade, Emma; Nguyen, Hieu Minh; Nguyen, Trang Thi Quynh; Le, Toan Quang; Vu, Long Huu; Tong, Ai Thi Huyen; Pham, Hoa Viet	2017	Uncovering the spatio-temporal dynamics of land cover change and fragmentation of mangroves in the Ca Mau peninsula, Vietnam using multi-temporal SPOT satellite imagery (2004-2013)	Applied Geography	10.1016/j.apgeog.2017.06.019
4425131	Platt, Rutherford V.; Ogra, Monica V.; Badola, Ruchi; Hussain, Syed Ainul	2016	Conservation-induced resettlement as a driver of land cover change in India: An object-based trend analysis	Applied Geography	10.1016/j.apgeog.2016.02.006
4425690	Cabral, Ana I.R.; Saito, Carlos; Pereira, Henrique; Laques, Anne Elisabeth	2018	Deforestation pattern dynamics in protected areas of the Brazilian Legal Amazon using remote sensing data	Applied Geography	10.1016/j.apgeog.2018.10.003
4431086	Bruggeman, Derek; Meyfroidt, Patrick; Lambin, Eric F.	2018	Impact of land-use zoning for forest protection and production on forest cover changes in Bhutan	Applied Geography	10.1016/j.apgeog.2018.04.011
5180913	Le, Hoa T.; Tran, Thuong V.; Gyeltshen, Sangay; Nguyen, Chau P.T.; Tran, Duy X.; Luu, Tung H.; Duong, Man B.	2020	Characterizing spatiotemporal patterns of mangrove forests in can gio biosphere reserve using sentinel-2 imagery	Applied Sciences (Switzerland)	10.3390/APP10124058
4338184	Suganuma, Marcio Seiji; Torezan, José Marcelo D.; Durigan, Giselda	2018	Environment and landscape rather than planting design are the drivers of success in long-term restoration of riparian Atlantic forest	Applied Vegetation Science	10.1111/avsc.12341
4339046	R. M. Toledo; R. F. Santos; L. Baeten; M. P. Perring; K. Verheyen	2018	Soil properties and neighbouring forest cover affect above-ground biomass and functional composition during tropical forest restoration	Applied Vegetation Science	10.1073/pnas.0607962103
4425286	Thomas, Pedro Augusto; Schüler, Jéssica; Boavista, Lidiane da Rosa; Torchelsen, Fábio Piccin; Overbeck, Gerhard Ernst; Müller, Sandra Cristina	2019	Controlling the invader Urochloa decumbens: Subsidies for ecological restoration in subtropical Campos grassland	Applied Vegetation Science	10.1111/avsc.12407
4435401	Cochard, Roland; Edwards, Peter J.; Weber, Ewald	2015	Post-ranching tree-grass interactions in secondary Acacia zanzibarica woodlands in coastal Tanzania - an experimental study	Applied Vegetation Science	10.1111/avsc.12134
4436827	Mekuria, Wolde; Veldkamp, Edzo	2012	Restoration of native vegetation following exclosure establishment on communal grazing lands in Tigray, Ethiopia	Applied Vegetation Science	10.1111/j.1654-109X.2011.01145.x
4436841	L. C. Garcia; R. J. Hobbs; D. B. Ribeiro; J. Y. Tamashiro; F. A. M. Santos; R. R. Rodrigues	2016	Restoration over time: is it possible to restore trees and non-trees in high-diversity forests?	Applied Vegetation Science	NA
4437133	Holl, Karen D.; Reid, John Leighton; Oviedo-Brenes, Federico; Kulikowski, Andy J.; Zahawi, Rakan A.	2018	Rules of thumb for predicting tropical forest recovery	Applied Vegetation Science	10.1111/avsc.12394
4439428	Leite, Robson Acha; Nóbrega, Gabriel Nuto; Leal, Luiz Roberto Zamith Coelho; Kiefer, Mara Cintia; Soares-Gomes, Abilio	2021	The colonization of a coastal lagoon by a mangrove ecosystem: Benefit or threat to the lagoon?	Aquatic Botany	10.1016/j.aquabot.2021.103362
4314277	A. Nr; L. Rl	2014	Carbon stock determination of selected terrestrial ecosystems in the Upper Marikina Watershed, Antipolo City, Rizal Province, Philippines	Asia Life Sciences	10.1007/s10531-007-9188-0
4434319	Pratibha, G.; Srinivas, I.; Rao, K. V.; Shanker, Arun K.; Raju, B. M.K.; Choudhary, Deepak K.; Srinivas Rao, K.; Srinivasarao, Ch; Maheswari, M.	2016	Net global warming potential and greenhouse gas intensity of conventional and conservation agriculture system in rainfed semi arid tropics of India	Atmospheric Environment	10.1016/j.atmosenv.2016.09.039
4427426	Tan, Shuduan; Chen, Bin; Zheng, Huabin; Xu, Feng; Xu, Huaqin; Wei, Jiabin; Huang, Huang; Tang, Jianwu	2019	Effects of cultivation techniques on CH4 emissions, net ecosystem production, and rice yield in a paddy ecosystem	Atmospheric Pollution Research	10.1016/j.apr.2018.08.007
4226317	A. E. Richards; A. N. Andersen; J. Schatz; R. Eager; T. Z. Dawes; K. Hadden; K. Scheepers; M. Van Der Geest	2012	Savanna burning, greenhouse gas emissions and indigenous livelihoods: Introducing the Tiwi Carbon Study	Austral Ecology	10.1016/j.agee.2004.04.001
4337829	Dalle Laste, Keila Caroline; Durigan, Giselda; Andersen, Alan N.	2019	Biodiversity responses to land-use and restoration in a global biodiversity hotspot: Ant communities in Brazilian Cerrado	Austral Ecology	10.1111/aec.12676
4426089	Gallego, Federico; Paruelo, José M.; Baeza, Santiago; Altesor, Alice	2020	Distinct ecosystem types respond differentially to grazing exclosure	Austral Ecology	10.1111/aec.12870
4316421	A. Pfaff; J. Robalino; G. A. Sanchez-Azofeifa; K. S. Andam; P. J. Ferraro	2009	Park location affects forest protection: Land characteristics cause differences in park impacts across costa rica	B.E. Journal of Economic Analysis and Policy	10.1111/cobi.12423
4315525	S. K. Baral; R. Malla; S. Khanal; R. Shakya	2013	Trees on farms: diversity, carbon pool and contribution to rural livelihoods in Kanchanpur District of Nepal	Banko Janakari	10.1023/A:1019937408919
4423197	Vizcaíno-Bravo, Quetzalli; Williams-Linera, Guadalupe; Asbjornsen, Heidi	2020	Biodiversity and carbon storage are correlated along a land use intensity gradient in a tropical montane forest watershed, Mexico	Basic and Applied Ecology	10.1016/j.baae.2019.12.004
4224954	S. Ambinakudige; B. N. Sathish	2009	Comparing tree diversity and composition in coffee farms and sacred forests in the western ghats of India	Biodiversity and Conservation	10.1080/11956860.2019.1586118
4225608	T. R. S. Raman	2006	Effects of habitat structure and adjacent habitats on birds in tropical rainforest fragments and shaded plantations in the Western Ghats, India	Biodiversity and Conservation	10.1890/10-0700.1
4314791	M. Correia; M. Diabaté; P. Beavogui; K. Guilavogui; N. Lamanda; H. de Foresta	2010	Conserving forest tree diversity in Guinée forestière (Guinea, West Africa): The role of coffee-based agroforests	Biodiversity and Conservation	10.3368/le.88.2.382
4315025	K. S. Bobo; M. Waltert; N. M. Sainge; J. Njokagbor; H. Fermon; M. Mühlenberg	2006	From forest to farmland: Species richness patterns of trees and understorey plants along a gradient of forest conversion in Southwestern Cameroon	Biodiversity and Conservation	NA
4315040	B. D. Hervé B; S. Vidal	2008	Plant biodiversity and vegetation structure in traditional cocoa forest gardens in southern Cameroon under different management	Biodiversity and Conservation	10.1016/j.foreco.2019.117802
4422612	H. L. Chen; R. L. Lewison; L. An; Y. H. Tsai; D. Stow; L. Shi; S. Yang	2020	Assessing the effects of payments for ecosystem services programs on forest structure and species biodiversity	Biodiversity and Conservation	10.1016/j.worlddev.2015.07.003
4423236	Bremer, Leah L.; Farley, Kathleen A.; DeMaagd, Nathan; Suárez, Esteban; Cárate Tandalla, Daisy; Vasco Tapia, Sebastián; Mena Vásconez, Patricio	2019	Biodiversity outcomes of payment for ecosystem services: lessons from páramo grasslands	Biodiversity and Conservation	10.1007/s10531-019-01700-3
4437795	Ray, Rajasri; Subash Chandran, M. D.; Ramachandra, T. V.	2014	Socio-cultural protection of endemic trees in humanised landscape	Biodiversity and Conservation	10.1007/s10531-014-0699-1
4438970	Arbainsyah; de Iongh, H. H.; Kustiawan, W.; de Snoo, G. R.	2014	Structure, composition and diversity of plant communities in FSC-certified, selectively logged forests of different ages compared to primary rain forest	Biodiversity and Conservation	10.1007/s10531-014-0732-4
4440923	J. Haggar; M. Asigbaase; G. Bonilla; J. Pico; A. Quilo	2015	Tree diversity on sustainably certified and conventional coffee farms in Central America	Biodiversity and Conservation	10.3390/ijerph18052528
4436113	Levick, Shaun R.; Richards, Anna E.; Cook, Garry D.; Schatz, Jon; Guderle, Marcus; Williams, Richard J.; Subedi, Parash; Trumbore, Susan E.; Andersen, Alan N.	2019	Rapid response of habitat structure and above-ground carbon storage to altered fire regimes in tropical savanna	Biogeosciences	10.5194/bg-16-1493-2019
4225223	S. Goswami; K. S. Verma; R. Kaushal	2014	Biomass and carbon sequestration in different agroforestry systems of a Western Himalayan watershed	Biological Agriculture and Horticulture	10.1080/01448765.2013.855990
4224953	D. Armenteras; N. Rodríguez; J. Retana	2009	Are conservation strategies effective in avoiding the deforestation of the Colombian Guyana Shield?	Biological Conservation	10.1016/j.scitotenv.2015.11.171
4225827	H. J. Ndangalasi; R. Bitariho; D. B. K. Dovie	2007	Harvesting of non-timber forest products and implications for conservation in two montane forests of East Africa	Biological Conservation	10.1007/s10457-004-1999-3
4225851	D. Liebsch; M. C. M. Marques; R. Goldenberg	2008	How long does the Atlantic Rain Forest take to recover after a disturbance? Changes in species composition and ecological features during secondary succession	Biological Conservation	NA
4225941	G. Arturo Sánchez-Azofeifa; G. C. Daily; A. S. P. Pfaff; C. Busch	2002	Integrity and isolation of Costa Rica's national parks and biological reserves: Examining the dynamics of land-cover change	Biological Conservation	10.3390/f11010055
4226619	D. L. A. Gaveau; H. Wandono; F. Setiabudi	2007	Three decades of deforestation in southwest Sumatra: Have protected areas halted forest loss and logging, and promoted re-growth?	Biological Conservation	10.1007/s10457-013-9643-8
4226692	N. W. Pelkey; C. J. Stoner; T. M. Caro	2000	Vegetation in Tanzania: Assessing long term trends and effects of protection using satellite imagery	Biological Conservation	10.1016/j.foreco.2016.08.032
4314145	Y. Ding; R. Zang; S. Liu; F. He; S. G. Letcher	2012	Recovery of woody plant diversity in tropical rain forests in southern China after logging and shifting cultivation	Biological Conservation	10.1016/j.agee.2011.11.018
4314459	C. P. Barber; M. A. Cochrane; C. Souza; A. Veríssimo	2012	Dynamic performance assessment of protected areas	Biological Conservation	10.1108/IJCCSM-08-2015-0116
4314709	V. Butsic; M. Baumann; A. Shortland; S. Walker; T. Kuemmerle	2015	Conservation and conflict in the Democratic Republic of Congo: The impacts of warfare, mining, and protected areas on deforestation	Biological Conservation	10.1016/j.scitotenv.2017.04.131
4316355	J. J. Scullion; K. A. Vogt; A. Sienkiewicz; S. J. Gmur; C. Trujillo	2014	Assessing the influence of land-cover change and conflicting land-use authorizations on ecosystem conversion on the forest frontier of Madre de Dios, Peru	Biological Conservation	10.1016/S0304-3878(02)00007-X
4338015	Higginbottom, Thomas P.; Collar, Nigel J.; Symeonakis, Elias; Marsden, Stuart J.	2019	Deforestation dynamics in an endemic-rich mountain system: Conservation successes and challenges in West Java 1990-2015	Biological Conservation	10.1016/j.biocon.2018.11.017
4424963	Vidaurre, Marolyn; Pacheco, Luis F.; Roldán, Alejandra I.	2006	Composition and abundance of birds in Andean alder (Alnus acuminata) patches with past and present harvest in Bolivia	Biological Conservation	10.1016/j.biocon.2006.03.008
4425105	Fleiss, Susannah; Waddell, Emily H.; Bala Ola, Bernadus; Banin, Lindsay F.; Benedick, Suzan; Bin Sailim, Azlin; Chapman, Daniel S.; Jelling, Ahmad; King, Henry; McClean, Colin J.; Yeong, Kok Loong; Hill, Jane K.	2020	Conservation set-asides improve carbon storage and support associated plant diversity in certified sustainable oil palm plantations	Biological Conservation	10.1016/j.biocon.2020.108631
4428651	César, Ricardo G.; Holl, Karen D.; Girão, Vanessa J.; Mello, Felipe N.A.; Vidal, Edson; Alves, Marcelo C.; Brancalion, Pedro H.S.	2016	Evaluating climber cutting as a strategy to restore degraded tropical forests	Biological Conservation	10.1016/j.biocon.2016.07.031
4430654	Liévano-Latorre, Luisa Fernanda; Brum, Fernanda T.; Loyola, Rafael	2021	How effective have been guerrilla occupation and protected areas in avoiding deforestation in Colombia?	Biological Conservation	10.1016/j.biocon.2020.108916
4431197	Panlasigui, Stephanie; Rico-Straffon, Jimena; Pfaff, Alexander; Swenson, Jennifer; Loucks, Colby	2018	Impacts of certification, uncertified concessions, and protected areas on forest loss in Cameroon, 2000 to 2013	Biological Conservation	10.1016/j.biocon.2018.09.013
4432531	López-Angarita, Juliana; Tilley, Alexander; Hawkins, Julie P.; Pedraza, Carlos; Roberts, Callum M.	2018	Land use patterns and influences of protected areas on mangroves of the eastern tropical Pacific	Biological Conservation	10.1016/j.biocon.2018.08.020
4433704	de Avila, Angela Luciana; Ruschel, Ademir Roberto; de Carvalho, João Olegário Pereira; Mazzei, Lucas; Silva, José Natalino Macedo; Lopes, José do Carmo; Araujo, Maristela Machado; Dormann, Carsten F.; Bauhus, Jürgen	2015	Medium-term dynamics of tree species composition in response to silvicultural intervention intensities in a tropical rain forest	Biological Conservation	10.1016/j.biocon.2015.08.004
4434904	Krishnadas, Meghna; Agarwala, Meghna; Sridhara, Sachin; Eastwood, Erin	2018	Parks protect forest cover in a tropical biodiversity hotspot, but high human population densities can limit success	Biological Conservation	10.1016/j.biocon.2018.04.034
4435835	Poor, Erin E.; Frimpong, Emmanuel; Imron, Muhammad Ali; Kelly, Marcella J.	2019	Protected area effectiveness in a sea of palm oil: A Sumatran case study	Biological Conservation	10.1016/j.biocon.2019.03.018
4435858	Fuller, Carley; Ondei, Stefania; Brook, Barry W.; Buettel, Jessie C.	2020	Protected-area planning in the Brazilian Amazon should prioritize additionality and permanence, not leakage mitigation	Biological Conservation	10.1016/j.biocon.2020.108673
4437047	Barber, Christopher P.; Cochrane, Mark A.; Souza, Carlos M.; Laurance, William F.	2014	Roads, deforestation, and the mitigating effect of protected areas in the Amazon	Biological Conservation	10.1016/j.biocon.2014.07.004
4438682	Osuri, Anand M.; Madhusudan, M. D.; Kumar, Vijay S.; Chengappa, Sannuvanda K.; Kushalappa, Chepudira G.; Sankaran, Mahesh	2014	Spatio-temporal variation in forest cover and biomass across sacred groves in a human-modified landscape of India's Western Ghats	Biological Conservation	10.1016/j.biocon.2014.08.008
4226145	J. L. Forrest; E. W. Sanderson; R. Wallace; T. M. S. Lazzo; L. H. G. Cerveró; P. Coppolillo	2008	Patterns of land cover change in and around Madidi National Park, Bolivia	Biotropica	10.1016/j.agee.2012.07.028
4226327	M. Toledo; J. Salick	2006	Secondary succession and indigenous management in semideciduous forest fallows of the Amazon basin	Biotropica	10.1002/ghg.1901
4314461	S. E. X. F. de Souza; E. Vidal; G. d. F. Chagas; A. T. Elgar; P. H. S. Brancalion	2016	Ecological outcomes and livelihood benefits of community-managed agroforests and second growth forests in Southeast Brazil	Biotropica	10.1016/S0378-1127(01)00537-0
4314695	R. A. Zahawi; C. K. Augspurger	1999	Early plant succession in abandoned pastures in Ecuador	Biotropica	10.1016/S0378-1127(97)00204-1
4423971	McGroddy, Megan E.; Lerner, Amy M.; Burbano, Diana V.; Schneider, Laura C.; Rudel, Tom K.	2015	Carbon Stocks in Silvopastoral Systems: A Study from Four Communities in Southeastern Ecuador	Biotropica	10.1111/btp.12225
4425498	Trauernicht, Clay; Ticktin, Tamara; Herrera, German López	2006	Cultivation of non-timber forest products alters understory light availability in a humid tropical forest in Mexico	Biotropica	10.1111/j.1744-7429.2006.00143.x
4426371	C. L. Salisbury; C. Potvin	2015	Does Tree Species Composition Affect Productivity in a Tropical Planted Forest?	Biotropica	10.1371/journal.pone.0129460
4429582	W. De Jong	2010	Forest rehabilitation and its implication for forest transition theory	Biotropica	10.1111/j.1744-7429.2009.00568.x
4436448	F. A. Ansell; D. P. Edwards; K. C. Hamer	2011	Rehabilitation of Logged Rain Forests: Avifaunal Composition, Habitat Structure, and Implications for Biodiversity-Friendly REDD+	Biotropica	10.1016/j.agee.2015.04.025
4436552	A. Quisehuatl-Medina; J. P. Averett; B. A. Endress; L. Lopez-Toledo	2020	Removal of cattle accelerates tropical dry forest succession in Northwestern Mexico	Biotropica	10.1016/j.foreco.2005.09.005
4436886	M. A. Pinard; F. E. Putz	1996	Retaining Forest Biomass by Reducing Logging Damage	Biotropica	10.1088/1748-9326/ab905a
4431784	O. Jadán; M. Cifuentes; B. Torres; D. Selesi; D. Veintimilla; S. Günter	2015	Influence of tree cover on diversity, carbon sequestration and productivity of cocoa systems in the Ecuadorian Amazon	Bois et Forets des Tropiques	10.1007/s11676-020-01143-5
4438960	Alanís-Rodríguez, Eduardo; Sánchez-Castillo, Laura; Méndez-Osorio, Cuauhtémoc; Canizales-Velázquez, Pamela A.; Mora-Olivo, Arturo; Rubio-Camacho, Ernesto A.	2020	Structure and diversity of trees on post-fire regenerated areas in Sierra de Guerrero, Mexico	Botanical Sciences	10.17129/BOTSCI.2220
953	Penot, Eric; Fevre, Valentin; Flodrops, Patricia; Razafimahatratra, Hanitriniaina Mamy	2018	Conservation agriculture to buffer and alleviate the impact of climatic variations in Madagascar: Farmers' perception	Cahiers Agricultures	10.1051/cagri/2018009
4436363	Zou, Li Qun; Chen, Fu Sheng; Duncan, David S.; Fang, Xiang Min; Wang, Huimin	2014	Reforestation and slope-position effects on nitrogen, phosphorus pools, and carbon stability of various soil aggregates in a red soil hilly land of subtropical China	Canadian Journal of Forest Research	10.1139/cjfr-2014-0275
4440579	Cheng, Chuanpeng; Wang, Yidong; Fu, Xiaoli; Xu, Mingjie; Dai, Xiaoqin; Wang, Huimin	2017	Thinning effect on understory community and photosynthetic characteristics in a subtropical Pinus massoniana plantation	Canadian Journal of Forest Research	10.1139/cjfr-2017-0082
4423951	Toru, Tessema; Kibret, Kibebew	2019	Carbon stock under major land use/land cover types of Hades sub-watershed, eastern Ethiopia	Carbon Balance and Management	10.1186/s13021-019-0122-z
4431341	Quiroz Dahik, Carlos; Crespo, Patricio; Stimm, Bernd; Mosandl, Reinhard; Cueva, Jorge; Hildebrandt, Patrick; Weber, Michael	2021	Impacts of pine plantations on carbon stocks of páramo sites in southern Ecuador	Carbon Balance and Management	10.1186/s13021-021-00168-5
4339119	Gessesse, Tigist Araya; Khamzina, Asia; Gebresamuel, Girmay; Amelung, Wulf	2020	Terrestrial carbon stocks following 15 years of integrated watershed management intervention in semi-arid Ethiopia	Catena	10.1016/j.catena.2020.104543
4425916	Ahirwal, Jitendra; Maiti, Subodh Kumar	2018	Development of Technosol properties and recovery of carbon stock after 16 years of revegetation on coal mine degraded lands, India	Catena	10.1016/j.catena.2018.03.026
4225529	R. Navas; R. J. Silva	2016	Ecological Restoration Indicators in Agroforestry Systems in the Atlantic Forest	Ciência e Natura	10.1111/j.1755-263X.2010.00159.x
4422521	Cielo-Filho, Roque; de Souza, Joice Aparecida Dias	2016	Assessing passive restoration of an atlantic forest site following a Cupressus lusitanica mill. Plantation clearcutting	Ciencia Florestal	10.5902/1980509822748
4225582	K. Hylander; S. Nemomissa; J. Delrue; W. Enkosa	2013	Effects of coffee management on deforestation rates and forest integrity	Conservation Biology	10.5751/ES-06279-190130
4225917	D. Nepstad; S. Schwartzman; B. Bamberger; M. Santilli; D. Ray; P. Schlesinger; P. Lefebvre; A. Alencar; E. Prinz; G. Fiske; A. Rolla	2006	Inhibition of Amazon deforestation and fire by parks and indigenous lands	Conservation Biology	10.1016/j.ecoser.2020.101084
4226307	K. Hylander; S. Nemomissa	2009	Roles complementarios de jardines do_esticos y plantaciones de 'arboles e__oticos como __abitats alternativos para plantas del bosque lluvioso montano e__Iope	Conservation Biology	NA
4314182	G. Ren; S. S. Young; L. Wang; W. Wang; Y. Long; R. Wu; J. Li; J. Zhu; D. W. Yu	2015	Effectiveness of China's National Forest Protection Program and nature reserves	Conservation Biology	10.5152/forestist.2020.20011
4315739	A. Stocks; B. McMahan; P. Taber	2007	Indigenous, colonist, and government impacts on Nicaragua's Bosawas reserve	Conservation Biology	10.1371/journal.pone.0124872
4316373	F. H. Lambrick; N. D. Brown; A. Lawrence; D. P. Bebber	2014	Effectiveness of community forestry in prey long forest, Cambodia	Conservation Biology	10.1016/j.biocon.2009.05.020
4316398	T. Clements; E. J. Milner-Gulland	2015	Impact of payments for environmental services and protected areas on local livelihoods and forest conservation in northern Cambodia	Conservation Biology	10.1890/ES13-00207.1
4316399	M. Linkie; R. J. Smith; Y. Zhu; D. J. Martyr; B. Suedmeyer; J. Pramono; N. Leader-Williams	2008	Evaluating biodiversity conservation around a large Sumatran protected area	Conservation Biology	10.1068/b32091
4429595	Chapman, Colin A.; Chapman, Lauren J.	1999	Forest restoration in abandoned agricultural land: A case study from East Africa	Conservation Biology	10.1046/j.1523-1739.1999.98229.x
4433381	Persha, Lauren; Blomley, Tom	2009	Management decentralization and montane forest conditions in Tanzania	Conservation Biology	10.1111/j.1523-1739.2009.01276.x
4435392	Ferguson, Bruce G.; Vandermeer, John; Morales, Helda; Griffith, Daniel M.	2003	Post-agricultural succession in El Petén, Guatemala	Conservation Biology	10.1046/j.1523-1739.2003.01265.x
4316415	D. L. A. Gaveau; L. M. Curran; G. D. Paoli; K. M. Carlson; P. Wells; A. Besse-Rimba; D. Ratnasari; N. Leader-Williams	2012	Examining protected area effectiveness in Sumatra: Importance of regulations governing unprotected lands	Conservation Letters	10.1080/14728028.2012.698583
4428962	Wiik, Emma; d'Annunzio, Rémi; Pynegar, Edwin; Crespo, David; Asquith, Nigel; Jones, Julia P. G.	2019	Experimental evaluation of the impact of a payment for environmental services program on deforestation	Conservation Science and Practice	10.1002/csp2.8
4426971	Satapathy, Sushree Sagarika; Swain, Dillip Kumar; Pasupalak, Surendranath; Bhadoria, Pratap Bhanu Singh	2015	Effect of elevated [CO2] and nutrient management on wet and dry season rice production in subtropical India	Crop Journal	10.1016/j.cj.2015.08.002
4424681	Cerda, Rolando; Avelino, Jacques; Harvey, Celia A.; Gary, Christian; Tixier, Philippe; Allinne, Clémentine	2020	Coffee agroforestry systems capable of reducing disease-induced yield and economic losses while providing multiple ecosystem services	Crop Protection	10.1016/j.cropro.2020.105149
4225299	S. Mangalassery; D. Dayal; S. L. Meena; B. Ram	2014	Carbon sequestration in agroforestry and pasture systems in arid northwestern India	Current Science	10.1016/j.biocon.2009.02.002
4314396	A. A. Jyoti; A. K. Das	2011	Carbon storage and sequestration in bamboo-based smallholder homegardens of Barak Valley, Assam	Current Science	NA
4315075	J. Ram; J. C. Dagar; K. Lal; G. Singh; O. P. Toky; V. S. Tanwar; S. R. Dar; M. K. Chauhan	2011	Biodrainage to combat waterlogging, increase farm productivity and sequester carbon in canal command areas of northwest India	Current Science	10.1016/j.foreco.2019.117538
4316185	J. V. N. S. Prasad; K. Srinivas; C. Srinivasa Rao; C. Ramesh; K. Venkatravamma; B. Venkateswarlu	2012	Biomass productivity and carbon stocks of farm forestry and agroforestry systems of leucaena and eucalyptus in Andhra Pradesh, India	Current Science	10.1016/j.gecco.2016.05.004
4422765	Selvam, V.; Ravichandran, K. K.; Gnanappazham, L.; Navamuniyammal, M.	2003	Assessment of community-based restoration of Pichavaram mangrove wetland using remote sensing data	Current Science	NA
4426690	Guntuka, Deepthi; Kukrety, Sidhanand	2019	Ecological status of areas awarded to tribals under Forest Rights Act 2006 - a geospatial study of Adilabad Forest Division, Telangana, India	Current Science	10.18520/cs/v117/i3/434-439
4421440	T. M. Yen; J. S. Lee; C. L. Li; Y. T. Chen	2013	Aboveground biomass and vertical distribution of crown for Taiwan red cypress 20 years after thinning	Dendrobiology	10.1659/0276-4741(2001)021[0175:LCCATA]2.0.CO;2
4430107	Xu, Jintao; Tao, Ran	2007	Grain for green or grain for gain: An empirical evaluation of sloping land conversion program in China	Discontented Miracle: Growth, Conflict, And Institutional Adaptations In China	10.1142/9789812770660_0007
4429796	Cabrera, Omar; Hildebrandt, Patrick; Stimm, Bernd; Günter, Sven; Fries, Andreas; Mosandl, Reinhard	2020	Functional diversity changes after selective thinning in a tropical mountain forest in southern Ecuador	Diversity	10.3390/d12060256
4225117	M. Kessler; S. Abrahamczyk; M. Bos; D. Buchori; D. D. Putra; S. R. Gradstein; P. Höhn; J. Kluge; F. Orend; R. Pitopang; S. Saleh; C. H. Schulze; S. G. Sporn; I. Steffan-Dewenter; S. S. Tjitrosoedirdjo; T. Tscharntke	2009	Alpha and beta diversity of plants and animals along a tropical land-use gradient	Ecological Applications	10.1007/s11273-019-09654-7
4225901	R. DeFries; A. Hansen; A. C. Newton; M. C. Hansen	2005	Increasing isolation of protected areas in tropical forests over the past twenty years	Ecological Applications	10.1002/jpln.201400281
4315679	G. P. Asner; M. Keller; R. Pereira; J. C. Zweede; J. N. M. Silva	2004	Canopy damage and recovery after selective logging in Amazonia: Field and satellite studies	Ecological Applications	10.1371/journal.pone.0141380
4421743	J. M. Dwyer; R. J. Fensham; Y. M. Buckley	2010	Agricultural legacy, climate, and soil influence the restoration and carbon potential of woody regrowth in Australia	Ecological Applications	10.1016/j.foreco.2016.04.009
4423849	W. L. Silver; L. M. Kueppers; A. E. Lugo; R. Ostertag; V. Matzek	2004	Carbon sequestration and plant community dynamics following reforestation of tropical pasture	Ecological Applications	10.1007/s10457-014-9739-9
4426553	César, Ricardo G.; Moreno, Vanessa S.; Coletta, Gabriel D.; Chazdon, Robin L.; Ferraz, Silvio F. B.; De Almeida, Danilo R. A.; Brancalion, Pedro H. S.	2018	Early ecological outcomes of natural regeneration and tree plantations for restoring agricultural landscapes	Ecological Applications	10.1002/eap.1653
4427451	Werden, Leland K.; Holl, Karen D.; Rosales, Juan Abel; Sylvester, Janelle M.; Zahawi, Rakan A.	2020	Effects of dispersal- and niche-based factors on tree recruitment in tropical wet forest restoration	Ecological Applications	10.1002/eap.2139
4428952	A. E. Zanne; C. A. Chapman	2001	Expediting reforestation in tropical grasslands: Distance and isolation from seed sources in plantations	Ecological Applications	10.1046/j.1526-100X.1999.72001.x
4430723	Pelletier, Johanne; Siampale, Abel; Legendre, Pierre; Jantz, Patrick; Laporte, Nadine T.; Goetz, Scott J.	2017	Human and natural controls of the variation in aboveground tree biomass in African dry tropical forests	Ecological Applications	10.1002/eap.1550
4431306	Bhomia, R. K.; Mackenzie, R. A.; Murdiyarso, D.; Sasmito, S. D.; Purbopuspito, J.	2016	Impacts of land use on Indian mangrove forest carbon stocks: Implications for conservation and management	Ecological Applications	10.1890/15-2143
4431998	P. H. S. Brancalion; O. Campoe; J. C. T. Mendes; C. Noel; G. G. Moreira; J. van Melis; J. L. Stape; J. Guillemot	2019	Intensive silviculture enhances biomass accumulation and tree diversity recovery in tropical forest restoration	Ecological Applications	10.1007/s10021-020-00586-5
4432309	Diemont, Stewart A.W.; Martin, Jay F.	2009	Lacandon Maya ecosystem management: Sustainable design for subsistence and environmental restoration	Ecological Applications	10.1890/08-0176.1
4435032	Ramirez-Reyes, Carlos; Sims, Katharine R. E.; Potapov, Peter; Radeloff, Volker C.	2018	Payments for ecosystem services in Mexico reduce forest fragmentation	Ecological Applications	10.1002/eap.1753
4437362	Wills, Jarrah; Herbohn, John; Wells, Jessie; Maranguit Moreno, Maria Opelia; Ferraren, Angela; Firn, Jennifer	2021	Seedling diversity in actively and passively restored tropical forest understories	Ecological Applications	10.1002/eap.2286
76	Nolte, Christoph; Gobbi, Beatriz; le Polain de Waroux, Yann; Piquer-Rodríguez, María; Butsic, Van; Lambin, Eric F.	2017	Decentralized Land Use Zoning Reduces Large-scale Deforestation in a Major Agricultural Frontier	Ecological Economics	10.1016/j.ecolecon.2017.02.009
4314487	P. M. Mohebalian; F. X. Aguilar	2018	Beneath the Canopy: Tropical Forests Enrolled in Conservation Payments Reveal Evidence of Less Degradation	Ecological Economics	10.5751/ES-09370-220234
4315252	R. Sierra; E. Russman	2006	On the efficiency of environmental service payments: A forest conservation assessment in the Osa Peninsula, Costa Rica	Ecological Economics	10.15517/rbt.v66i4.32489
4316053	S. Pagiola; E. Ramírez; J. Gobbi; C. de Haan; M. Ibrahim; E. Murgueitio; J. P. Ruíz	2007	Paying for the environmental services of silvopastoral practices in Nicaragua	Ecological Economics	10.1007/s00442-003-1359-4
4316394	A. Blackman	2015	Strict versus mixed-use protected areas: Guatemala's Maya Biosphere Reserve	Ecological Economics	10.1007/s11625-016-0361-9
4316396	D. A. Miteva; B. C. Murray; S. K. Pattanayak	2015	Do protected areas reduce blue carbon emissions? A quasi-experimental evaluation of mangroves in Indonesia	Ecological Economics	10.1016/j.foreco.2014.06.002
4426243	Tritsch, Isabelle; Le Velly, Gwenolé; Mertens, Benoit; Meyfroidt, Patrick; Sannier, Christophe; Makak, Jean Sylvestre; Houngbedji, Kenneth	2020	Do forest-management plans and FSC certification help avoid deforestation in the Congo Basin?	Ecological Economics	10.1016/j.ecolecon.2020.106660
4429465	Oliveira Fiorini, Ana Carolina; Mullally, Conner; Swisher, Marilyn; Putz, Francis E.	2020	Forest cover effects of payments for ecosystem services: Evidence from an impact evaluation in Brazil	Ecological Economics	10.1016/j.ecolecon.2019.106522
4433274	Jagger, Pamela; Sellers, Samuel; Kittner, Noah; Das, Ipsita; Bush, Glenn K.	2018	Looking for Medium-term Conservation and Development Impacts of Community Management Agreements in Uganda's Rwenzori Mountains National Park	Ecological Economics	10.1016/j.ecolecon.2018.06.006
4436839	Moran, Emilio F.; Packer, Alissa; Brondizio, Eduardo; Tucker, Joanna	1996	Restoration of vegetation cover in the eastern Amazon	Ecological Economics	10.1016/0921-8009(96)00034-1
4440651	A. Blackman; P. Veit	2018	Titled Amazon Indigenous Communities Cut Forest Carbon Emissions	Ecological Economics	10.1093/jpe/rty030
4440702	Meyer, Maximilian; Klingelhoeffer, Ekkehard; Naidoo, Robin; Wingate, Vladimir; Börner, Jan	2021	Tourism opportunities drive woodland and wildlife conservation outcomes of community-based conservation in Namibia's Zambezi region	Ecological Economics	10.1016/j.ecolecon.2020.106863
4226295	J. A. Parrotta; O. H. Knowles	2001	Restoring tropical forests on lands mined for bauxite: Examples from the Brazilian Amazon	Ecological Engineering	10.18520/cs/v107/i8/1290-1293
4421579	A. L. Trujillo-Miranda; T. Toledo-Aceves; F. López-Barrera; P. Gerez-Fernández	2018	Active versus passive restoration: Recovery of cloud forest structure, diversity and soil condition in abandoned pastures	Ecological Engineering	10.1002/ldr.2396
4422879	Z. Wang; C. Daun; L. Yuan; J. Rao; Z. Zhou; J. Li; C. Yang; W. Xu	2010	Assessment of the restoration of a degraded semi-humid evergreen broadleaf forest ecosystem by combined single-indicator and comprehensive model method	Ecological Engineering	10.1016/j.foreco.2021.119260
4427244	Qi, Xiangkun; Wang, Kelin; Zhang, Chunhua	2013	Effectiveness of ecological restoration projects in a karst region of southwest China assessed using vegetation succession mapping	Ecological Engineering	10.1016/j.ecoleng.2013.01.002
4429601	Huang, Lin; Shao, Quanqin; Liu, Jiyuan	2012	Forest restoration to achieve both ecological and economic progress, Poyang Lake basin, China	Ecological Engineering	10.1016/j.ecoleng.2012.03.007
4431767	Sattler, Dietmar; Murray, Lara Thelle; Kirchner, André; Lindner, André	2014	Influence of soil and topography on aboveground biomass accumulation and carbon stocks of afforested pastures in South East Brazil	Ecological Engineering	10.1016/j.ecoleng.2014.09.003
4436669	McKenna, Phill; Erskine, Peter D.; Glenn, Vanessa; Doley, David	2019	Response of open woodland and grassland mine site rehabilitation to fire disturbance on engineered landforms	Ecological Engineering	10.1016/j.ecoleng.2019.04.013
4437903	Tripathi, Nimisha; Singh, Raj S.; Hills, Colin D.	2016	Soil carbon development in rejuvenated Indian coal mine spoil	Ecological Engineering	10.1016/j.ecoleng.2016.01.019
5181791	Pagliosa, Paulo R.; Oortman, Mariana S.; Rovai, André S.; Soriano-Sierra, Eduardo J.	2016	Is mangrove planting insufficient for benthic macrofaunal recovery when environmental stress is persistent?	Ecological Engineering	10.1016/j.ecoleng.2016.06.036
4426792	Tongkoom, K.; Marohn, C.; Piepho, H. P.; Cadisch, G.	2018	Ecosystem recovery indicators as decision criteria on potential reduction of fallow periods in swidden systems of Northern Thailand	Ecological Indicators	10.1016/j.ecolind.2018.07.061
4428660	Kearney, S. P.; Fonte, S. J.; García, E.; Siles, P.; Chan, K. M.A.; Smukler, S. M.	2019	Evaluating ecosystem service trade-offs and synergies from slash-and-mulch agroforestry systems in El Salvador	Ecological Indicators	10.1016/j.ecolind.2017.08.032
4438582	Havinga, Ilan; Hein, Lars; Vega-Araya, Mauricio; Languillaume, Antoine	2020	Spatial quantification to examine the effectiveness of payments for ecosystem services: A case study of Costa Rica's Pago de Servicios Ambientales	Ecological Indicators	10.1016/j.ecolind.2019.105766
4315706	A. E. Lugo	1992	Comparison of tropical tree plantations with secondary forests of similar age	Ecological Monographs	10.1088/1755-1315/550/1/012013
4423949	Gebrewahid, Yikunoamlak; Gebre-Egziabhier, Tewolde Berhan; Teka, Kassa; Birhane, Emiru	2018	Carbon stock potential of scattered trees on farmland along an altitudinal gradient in Tigray, Northern Ethiopia	Ecological Processes	10.1186/s13717-018-0152-6
4427129	N. J. Ombega; S. M. Mureithi; O. K. Koech; A. N. Karuma; C. K. K. Gachene	2017	Effect of rangeland rehabilitation on the herbaceous species composition and diversity in Suswa catchment, Narok County, Kenya	Ecological Processes	NA
4438467	Suleiman, Muhammad Sabiu; Wasonga, Oliver Vivian; Mbau, Judith Syombua; Elhadi, Yazan Ahmed	2017	Spatial and temporal analysis of forest cover change in Falgore Game Reserve in Kano, Nigeria	Ecological Processes	10.1186/s13717-017-0078-4
4439125	Terefe, Hailu; Argaw, Mekuria; Tamene, Lulseged; Mekonnen, Kindu	2020	Sustainable land management interventions lead to carbon sequestration in plant biomass and soil in a mixed crop-livestock system: the case of Geda watershed, central highlands of Ethiopia	Ecological Processes	10.1186/s13717-020-00233-w
4425708	Ichikawa, Masahiro	2007	Degradation and loss of forest land and land-use changes in Sarawak, East Malaysia: A study of native land use by the Iban	Ecological Research	10.1007/s11284-007-0365-0
4431333	Luo, Da; Cheng, Ruimei; Shi, Zuomin; Wang, Weixia; Xu, Gexi; Liu, Shirong	2016	Impacts of nitrogen-fixing and non-nitrogen-fixing tree species on soil respiration and microbial community composition during forest management in subtropical China	Ecological Research	10.1007/s11284-016-1377-4
4435228	Galindon, John Michael; Pasion, Bonifacio; Tongco, Ma Dolores; Fidelino, Jay; Duya, Mariano Roy; Ong, Perry	2018	Plant diversity patterns in remnant forests and exotic tree species-based reforestation in active limestones quarries in the Luzon and Mindanao biogeographic sub-regions in the Philippines	Ecological Research	10.1007/s11284-017-1533-5
4439981	Cazzolla Gatti, Roberto; Castaldi, Simona; Lindsell, Jeremy A.; Coomes, David A.; Marchetti, Marco; Maesano, Mauro; Di Paola, Arianna; Paparella, Francesco; Valentini, Riccardo	2015	The impact of selective logging and clearcutting on forest structure, tree diversity and above-ground biomass of African tropical forests	Ecological Research	10.1007/s11284-014-1217-3
4226670	A. C. Leopold; J. Salazar	2008	Understory species richness during restoration of wet tropical forest in Costa Rica	Ecological Restoration	10.1007/s11769-014-0699-9
4432672	Sprenkle-Hyppolite, Starry D.; Latimer, Andrew M.; Young, Truman P.; Rice, Kevin J.	2016	Landscape factors and restoration practices associated with initial reforestation success in Haiti	Ecological Restoration	10.3368/er.34.4.306
4441089	Borawake, Noopur; Datta, Aparajita; Naniwadekar, Rohit	2021	Tropical forest restoration in the eastern himalaya: Evaluating early survival and growth of native tree species	Ecological Restoration	10.3368/er.39.3.194
4423338	Wang, Kaibo; Hu, Dongfeng; Deng, Juan; Shangguan, Zhouping; Deng, Lei	2018	Biomass carbon storages and carbon sequestration potentials of the Grain for Green Program-Covered Forests in China	Ecology and Evolution	10.1002/ece3.4228
4428705	M. Singh; D. Evans; J. B. Chevance; B. S. Tan; N. Wiggins; L. Kong; S. Sakhoeun	2018	Evaluating the ability of community-protected forests in Cambodia to prevent deforestation and degradation using temporal remote sensing data	Ecology and Evolution	NA
4226656	D. B. Bray; E. Duran; V. H. Ramos; J. F. Mas; A. Velazquez; R. B. McNab; D. Barry; J. Radachowsky	2008	Tropical deforestation, community forests, and protected areas in the Maya Forest	Ecology and Society	NA
4425031	Morse, Wayde C.; Schedlbauer, Jessica L.; Sesnie, Steven E.; Finegan, Bryan; Harvey, Celia A.; Hollenhorst, Steven J.; Kavanagh, Kathleen L.; Stoian, Dietmar; Wulfhorst, J. D.	2009	Consequences of environmental service payments for forest retention and recruitment in a Costa Rican biological corridor	Ecology and Society	10.5751/ES-02688-140123
4428669	Nagendra, Harini; Karmacharya, Mukunda; Karna, Birendra	2005	Evaluating forest management in Nepal: Views across space and time	Ecology and Society	10.5751/ES-01230-100124
4430593	Chowdhury, Rinku Roy	2007	Household land management and biodiversity: Secondary succession in a forest-agriculture mosaic in southern Mexico	Ecology and Society	NA
4430657	Mehring, Marion; Stoll-Kleemann, Susanne	2011	How effective is the buffer zone? linking institutional processes with satellite images from a case study in the Lore Lindu forest biosphere reserve, Indonesia	Ecology and Society	10.5751/ES-04349-160403
4440398	Bhagwat, Shonil A.; Kushalappa, Cheppudira G.; Williams, Paul H.; Brown, Nick D.	2005	The role of informal protected areas in maintaining biodiversity in the Western Ghats of India	Ecology and Society	10.5751/ES-01285-100108
4420930	A. Pradhan; A. A. Ormsby; N. Behera	2019	A Comparative Assessment of Tree Diversity, Biomass and Biomass Carbon Stock between a Protected Area and a Sacred Forest of Western Odisha, India	Ecoscience	10.1002/eap.1847
4225863	A. M. Sanchez-Cuervo; T. M. Aide	2013	Identifying hotspots of deforestation and reforestation in Colombia (2001-2010): Implications for protected areas	Ecosphere	10.1371/journal.pone.0149949
4427934	Osuri, Anand M.; Kasinathan, Srinivasan; Siddhartha, Mrinalini K.; Mudappa, Divya; Raman, T. R. Shankar	2019	Effects of restoration on tree communities and carbon storage in rainforest fragments of the Western Ghats, India	Ecosphere	10.1002/ecs2.2860
4429803	M. Bauters; E. Ampoorter; D. Huygens; E. Kearsley; T. De Haulleville; G. Sellan; H. Verbeeck; P. Boeckx; K. Verheyen; D. P. C. Peters	2015	Functional identity explains carbon sequestration in a 77-year-old experimental tropical plantation	Ecosphere	NA
4435484	M. T. Asmare; A. Gure	2019	Potential of exclosure on aboveground biomass carbon stock and ecological fitness of woody species in Jabi Tehnane district, northwestern Ethiopia	Ecosystem Health and Sustainability	NA
4423083	Jezeer, Rosalien E.; Santos, Maria J.; Verweij, Pita A.; Boot, René G.A.; Clough, Yann	2019	Benefits for multiple ecosystem services in Peruvian coffee agroforestry systems without reducing yield	Ecosystem Services	10.1016/j.ecoser.2019.101033
4423625	A. Calle	2020	Can short-term payments for ecosystem services deliver long-term tree cover change?	Ecosystem Services	10.1111/rec.12426
4430521	Cameron, Clint; Hutley, Lindsay B.; Friess, Daniel A.; Brown, Ben	2019	High greenhouse gas emissions mitigation benefits from mangrove rehabilitation in Sulawesi, Indonesia	Ecosystem Services	10.1016/j.ecoser.2019.101035
4437467	D. A. Martin; A. Wurz; K. Osen; I. Grass; D. Hölscher; T. Rabemanantsoa; T. Tscharntke; H. Kreft	2021	Shade-Tree Rehabilitation in Vanilla Agroforests is Yield Neutral and May Translate into Landscape-Scale Canopy Cover Gains	Ecosystems	10.3390/f3030546
4422896	Appiah Mensah, Alex; Akoto Sarfo, Daniel; Partey, Samuel Tetteh	2019	Assessment of vegetation dynamics using remote sensing and GIS: A case of Bosomtwe Range Forest Reserve, Ghana	Egyptian Journal of Remote Sensing and Space Science	10.1016/j.ejrs.2018.04.004
4428232	Chaudhary, V. P.; Singh, K. K.; Pratibha, G.; Bhattacharyya, Ranjan; Shamim, M.; Srinivas, I.; Patel, Anurag	2017	Energy conservation and greenhouse gas mitigation under different production systems in rice cultivation	Energy	10.1016/j.energy.2017.04.131
4224961	C. A. Alo; R. G. Pontius	2008	Identifying systematic land-cover transitions using remote sensing and GIS: The fate of forests inside and outside protected areas of Southwestern Ghana	Environment and Planning B: Planning and Design	10.1016/j.worlddev.2004.07.010
4314345	E. J. Luoga; E. T. F. Witkowski; K. Balkwill	2005	Land cover and use changes in relation to the institutional framework and tenure of land and resources in eastern Tanzania Miombo woodlands	Environment, Development and Sustainability	10.2307/2937169
4440522	Islam, Md Ashraful; Jimmy, Abdun Naqib; Alam, Md Sajadul; Khan, Nazmul Ahsan	2021	The use of multi-temporal Landsat normalized difference vegetation index (NDVI) data for assessing forest cover change of Lawarchara National Park	Environment, Development and Sustainability	10.1007/s10668-021-01408-x
4314681	P. J. Ferraro; M. M. Hanauer	2011	Protecting ecosystems and alleviating poverty with parks and reserves: 'Win-win' or tradeoffs?	Environmental and Resource Economics	10.17576/jsm-2019-4810-03
4316383	K. R. E. Sims	2014	Do Protected Areas Reduce Forest Fragmentation? A Microlandscapes Approach	Environmental and Resource Economics	10.1016/j.gecco.2020.e01066
4425117	Rahman, MD Mashiur; Aravindakshan, Sreejith; Hoque, Muhammad Arshadul; Rahman, Mohammad Arifur; Gulandaz, Md Ashrafuzzaman; Rahman, Jubaidur; Islam, Md Tariqul	2021	Conservation tillage (CT) for climate-smart sustainable intensification: Assessing the impact of CT on soil organic carbon accumulation, greenhouse gas emission and water footprint of wheat cultivation in Bangladesh	Environmental and Sustainability Indicators	10.1016/j.indic.2021.100106
4315254	N. Z. Htun; N. Mizoue; T. Kajisa; S. Yoshida	2009	Deforestation and forest degradation as measures of Popa Mountain Park (Myanmar) effectiveness	Environmental Conservation	10.3969/j.issn.1002-6819.2014.11.027
4316277	J. Honey-Rosés; J. López-García; E. Rendón-Salinas; A. Peralta-Higuera; C. Galindo-Leal	2009	To pay or not to pay? Monitoring performance and enforcing conditionality when paying for forest conservation in Mexico	Environmental Conservation	10.1017/S0376892909990063
4316411	J. Scullion; C. W. Thomas; K. A. Vogt; O. Pérez-Maqueo; M. G. Logsdon	2011	Evaluating the environmental impact of payments for ecosystem services in Coatepec (Mexico) using remote sensing and on-site interviews	Environmental Conservation	10.1080/10549811.2013.836717
4338408	Koskimäki, Teemu; Eklund, Johanna; Moulatlet, Gabriel M.; Tuomisto, Hanna	2021	Impact of individual protected areas on deforestation and carbon emissions in Acre, Brazil	Environmental Conservation	10.1017/S0376892921000229
4427241	S. B. Bajracharya; P. A. Furley; A. C. Newton	2005	Effectiveness of community involvement in delivering conservation benefits to the Annapurna Conservation Area, Nepal	Environmental Conservation	10.1038/s41598-017-12843-0
4429493	Måren, Inger E.; Bhattarai, Khem R.; Chaudhary, Ram P.	2014	Forest ecosystem services and biodiversity in contrasting Himalayan forest management systems	Environmental Conservation	10.1017/S0376892913000258
4439301	Nagendra, Harini	2002	Tenure and forest conditions: Community forestry in the Nepal Terai	Environmental Conservation	10.1017/S0376892902000383
4440787	Rana, Eak; Thwaites, Rik; Luck, Gary	2017	Trade-offs and synergies between carbon, forest diversity and forest products in Nepal community forests	Environmental Conservation	10.1017/S0376892916000448
4430652	Aguirre, Julio; Guerrero, Elmer; Campana, Yohnny	2021	How effective are protected natural areas when roads are present? An analysis of the Peruvian case	Environmental Economics and Policy Studies	10.1007/s10018-021-00304-y
4225979	H. Nagendra; S. Paul; S. Pareeth; S. Dutt	2009	Landscapes of protection: Forest change and fragmentation in Northern West Bengal, India	Environmental Management	10.1016/S0167-8809(97)00060-1
4315159	K. Hundera; R. Aerts; A. Fontaine; M. Van Mechelen; P. Gijbels; O. Honnay; B. Muys	2013	Effects of coffee management intensity on composition, structure, and regeneration status of Ethiopian moist evergreen afromontane forests	Environmental Management	10.15517/RBT.V67I1.33445
4315323	V. P. Medjibe; F. E. Putz; C. Romero	2013	Certified and uncertified logging concessions compared in Gabon: Changes in stand structure, tree species, and biomass	Environmental Management	10.1016/j.agrformet.2019.01.003
4425811	Fetene, Aramde; Hilker, Thomas; Yeshitela, Kumelachew; Prasse, Ruediger; Cohen, Warren; Yang, Zhiqiang	2016	Detecting Trends in Landuse and Landcover Change of Nech Sar National Park, Ethiopia	Environmental Management	10.1007/s00267-015-0603-0
4430962	Takahashi, Ryo; Todo, Yasuyuki	2012	Impact of community-based forest management on forest protection: Evidence from an aid-funded project in Ethiopia	Environmental Management	10.1007/s00267-012-9887-5
4437559	Hishe, Hadgu; Giday, Kidane; Soromessa, Teshome; Van Orshoven, Jos; Muys, Bart; Barati, Ali Akbar; Moghaddam, Saghi Movahhed; Ozuyar, Pinar Gökcin; Azadi, Hossein	2020	Should we Leave Nature Unattended or Assist through Enrichment to Foster Climate Change Mitigation? Exclosure Management in the Highlands of Ethiopia	Environmental Management	10.1007/s00267-020-01259-8
4439649	Vuohelainen, Anni Johanna; Coad, Lauren; Marthews, Toby R.; Malhi, Yadvinder; Killeen, Timothy J.	2012	The effectiveness of contrasting protected areas in preventing deforestation in Madre de Dios, Peru	Environmental Management	10.1007/s00267-012-9901-y
4225166	J. F. Mas	2005	Assessing protected area effectiveness using surrounding (buffer) areas environmentally similar to the target area	Environmental Monitoring and Assessment	NA
4225780	K. V. Satish; K. R. L. Saranya; C. S. Reddy; P. H. Krishna; C. S. Jha; P. V. V. P. Rao	2014	Geospatial assessment and monitoring of historical forest cover changes (1920-2012) in Nilgiri Biosphere Reserve, Western Ghats, India	Environmental Monitoring and Assessment	10.1007/978-94-007-1630-8_9
4315171	N. Tripathi; R. S. Singh	2008	Ecological restoration of mined-out areas of dry tropical environment, India	Environmental Monitoring and Assessment	10.1016/j.scitotenv.2016.05.107
4420928	Lung, Tobias; Schaab, Gertrud	2010	A comparative assessment of land cover dynamics of three protected forest areas in tropical eastern Africa	Environmental Monitoring and Assessment	10.1007/s10661-009-0766-3
4421614	Oyeogbe, Anthony Imoudu; Das, T. K.; Bhatia, Arti; Singh, Shashi Bala	2017	Adaptive nitrogen and integrated weed management in conservation agriculture: impacts on agronomic productivity, greenhouse gas emissions, and herbicide residues	Environmental Monitoring and Assessment	10.1007/s10661-017-5917-3
4433979	Tsai, Yu Hsin; Stow, Douglas A.; López-Carr, David; Weeks, John R.; Clarke, Keith C.; Mensah, Foster	2019	Monitoring forest cover change within different reserve types in southern Ghana	Environmental Monitoring and Assessment	10.1007/s10661-019-7450-z
4435232	Mylliemngap, Wishfully; Barik, S. K.	2019	Plant diversity, net primary productivity and soil nutrient contents of a humid subtropical grassland remained low even after 50 years of post-disturbance recovery from coal mining	Environmental Monitoring and Assessment	10.1007/s10661-019-7688-5
4421611	Davenport, Robert Brooks; Vivan, Jorge Luiz; May, Peter Herman; Nunes, Paulo César; de Vargas, Lucila Nunes; Costa, William Leles Souza; Oliveira, Amanda Ribeiro; Rajão, Raoni Lucas	2017	Adaptive Forest Governance in Northwestern Mato Grosso, Brazil: Pilot project outcomes across agrarian reform landscapes	Environmental Policy and Governance	10.1002/eet.1772
4441105	Lui, Gillian V.; Coomes, David A.	2016	Tropical nature reserves are losing their buffer zones, but leakage is not to blame	Environmental Research	10.1016/j.envres.2015.11.008
4225318	P. Newton; J. A Oldekop; G. Brodnig; B. K. Karna; A. Agrawal	2016	Carbon, biodiversity, and livelihoods in forest commons: synergies, trade-offs, and implications for REDD+	Environmental Research Letters	10.1007/s11842-012-9226-y
4316345	P. J. Ferraro; M. M. Hanauer; D. A. Miteva; G. J. Canavire-Bacarreza; S. K. Pattanayak; K. R. E. Sims	2013	More strictly protected areas are not necessarily more protective: Evidence from Bolivia, Costa Rica, Indonesia, and Thailand	Environmental Research Letters	10.1016/j.agee.2012.02.010
4316362	C. Nolte; A. Agrawal; P. Barreto	2013	Setting priorities to avoid deforestation in Amazon protected areas: Are we choosing the right indicators?	Environmental Research Letters	10.1023/A:1006344812127
4421460	A. Tyukavina; A. Baccini; M. C. Hansen; P. V. Potapov; S. V. Stehman; R. A. Houghton; A. M. Krylov; S. Turubanova; S. J. Goetz	2015	Aboveground carbon loss in natural and managed tropical forests from 2000 to 2012	Environmental Research Letters	10.1088/1748-9326/8/3/034017
4425698	Heilmayr, Robert; Heilmayr, Robert; Carlson, Kimberly M.; Carlson, Kimberly M.; Benedict, Jason Jon	2020	Deforestation spillovers from oil palm sustainability certification	Environmental Research Letters	10.1088/1748-9326/ab7f0c
4425948	Marinaro, Sofía; Grau, H. Ricardo; Gasparri, Néstor Ignacio; Kuemmerle, Tobias; Baumann, Matthias	2017	Differences in production, carbon stocks and biodiversity outcomes of land tenure regimes in the Argentine Dry Chaco	Environmental Research Letters	10.1088/1748-9326/aa625c
4432364	M. E. Fagan; R. S. Defries; S. E. Sesnie; J. P. Arroyo; W. Walker; C. Soto; R. L. Chazdon; A. Sanchun	2013	Land cover dynamics following a deforestation ban in northern Costa Rica	Environmental Research Letters	10.19182/bft2013.316.a20528
4433326	Rana, Pushpendra; Miller, Daniel C.	2019	Machine learning to analyze the social-ecological impacts of natural resource policy: Insights from community forest management in the Indian Himalaya	Environmental Research Letters	10.1088/1748-9326/aafa8f
4433364	Sharma, Bishnu P.; Karky, Bhaskar S.; Nepal, Mani; Pattanayak, Subhrendu K.; Sills, Erin O.; Shyamsundar, Priya	2020	Making incremental progress: Impacts of a REDD+ pilot initiative in Nepal	Environmental Research Letters	10.1088/1748-9326/aba924
4437380	Giudice, Renzo; Börner, Jan; Wunder, Sven; Cisneros, Elias	2019	Selection biases and spillovers from collective conservation incentives in the Peruvian Amazon	Environmental Research Letters	10.1088/1748-9326/aafc83
4437777	Wells, Geoff J.; Fisher, Janet; Jindal, Rohit; Ryan, Casey M.	2020	Social as much as environmental: The drivers of tree biomass in smallholder forest landscape restoration programmes	Environmental Research Letters	10.1088/1748-9326/ab96d1
4441820	Shah, Payal; Baylis, Kathy; Busch, Jonah; Engelmann, Jens	2021	What determines the effectiveness of national protected area networks?	Environmental Research Letters	10.1088/1748-9326/ac05ed
4429613	Dietz, Johannes; Hölscher, Dirk; Leuschner, Christoph; Malik, Adam; Amran Amir, M.	2007	Forest structure as influenced by different types of community forestry in a lower montane rainforest of Central Sulawesi, Indonesia	Environmental Science and Engineering	10.1007/978-3-540-30290-2_7
4339305	Macdonald, Ewan A.; Collins, Murray; Johnson, Paul J.; Clayton, Lynn M.; Malhi, Yadvinder; Fisher, Joshua B.; Milner-Gulland, E. J.; Macdonald, David W.	2011	Wildlife conservation and reduced emissions from deforestation in a case study of Nantu National Park, Sulawesi. 1. The effectiveness of forest protection-many measures, one goal	Environmental Science and Policy	10.1016/j.envsci.2011.03.001
4430055	Lenka, Sangeeta; Lenka, Narendra Kumar; Singh, Amar Bahadur; Singh, B.; Raghuwanshi, Jyothi	2017	Global warming potential and greenhouse gas emission under different soil nutrient management practices in soybean-wheat system of central India	Environmental Science and Pollution Research	10.1007/s11356-016-8189-5
4429657	Dávalos, Liliana M.; Bejarano, Adriana C.; Hall, Mark A.; Correa, H. Leonardo; Corthals, Angelique; Espejo, Oscar J.	2011	Forests and drugs: Coca-driven deforestation in tropical biodiversity hotspots	Environmental Science and Technology	10.1021/es102373d
4337794	Tsedeke, Reta Eshetu; Dawud, Seid Muhie; Tafere, Solomon Mulu	2021	Assessment of carbon stock potential of parkland agroforestry practice: the case of Minjar Shenkora; North Shewa, Ethiopia	Environmental Systems Research	10.1186/s40068-020-00211-3
4339142	Fetene, Aaramde; Yeshitela, Kumelachew; Gebremariam, Ephrem	2019	The effects of anthropogenic landscape change on the abundance and habitat use of terrestrial large mammals of Nech Sar National Park	Environmental Systems Research	10.1186/s40068-019-0147-z
4314504	K. Singh; R. K. Maikhuri; K. S. Rao; K. G. Saxena	2008	Characterizing land-use diversity in village landscapes for sustainable mountain development: A case study from Indian Himalaya	Environmentalist	10.1016/S2095-3119(13)60394-0
4429641	Kimutai, Donald Kipruto; Watanabe, Teiji	2016	Forest-cover change and participatory forest management of the lembus forest, Kenya	Environments - MDPI	10.3390/environments3030020
4435837	Onojeghuo, Alex Okiemute; Onojeghuo, Ajoke Ruth	2015	Protected area monitoring in the Niger delta using multi-temporal remote sensing	Environments - MDPI	10.3390/environments2040500
4440742	R. K. Veridiano; J. M. Schröder; R. Come; A. Baldos; S. Günter	2020	Towards forest landscape restoration programs in the Philippines: Evidence from logged forests and mixed-species plantations	Environments - MDPI	10.18052/www.scipress.com/ilns.71.17
4338612	Asaeda, Takashi; Barnuevo, Abner; Sanjaya, Kelum; Fortes, Miguel D.; Kanesaka, Yoshikazu; Wolanski, Eric	2016	Mangrove plantation over a limestone reef - Good for the ecology?	Estuarine, Coastal and Shelf Science	10.1016/j.ecss.2016.02.017
4427453	B. B. Hanggara; D. Murdiyarso; Y. R. S. Ginting; Y. L. Widha; G. Y. Panjaitan; A. A. Lubis	2021	Effects of diverse mangrove management practices on forest structure, carbon dynamics and sedimentation in North Sumatra, Indonesia	Estuarine, Coastal and Shelf Science	10.1016/j.foreco.2018.10.062
4432158	Abdul Aziz, Ammar; Phinn, Stuart; Dargusch, Paul	2015	Investigating the decline of ecosystem services in a production mangrove forest using Landsat and object-based image analysis	Estuarine, Coastal and Shelf Science	10.1016/j.ecss.2015.07.047
4433487	Thornton, Stephen Ryan; Johnstone, Ron William	2015	Mangrove rehabilitation in high erosion areas: Assessment using bioindicators	Estuarine, Coastal and Shelf Science	10.1016/j.ecss.2015.05.013
4315117	R. Cerda; C. Allinne; C. Gary; P. Tixier; C. A. Harvey; L. Krolczyk; C. Mathiot; E. Clément; J. N. Aubertot; J. Avelino	2017	Effects of shade, altitude and management on multiple ecosystem services in coffee agroecosystems	European Journal of Agronomy	NA
4430964	Pratibha, G.; Srinivas, I.; Rao, K. V.; Raju, B. M.K.; Thyagaraj, C. R.; Korwar, G. R.; Venkateswarlu, B.; Shanker, Arun K.; Choudhary, Deepak K.; Rao, K. Srinivas; Srinivasarao, Ch	2015	Impact of conservation agriculture practices on energy use efficiency and global warming potential in rainfed pigeonpea-castor systems	European Journal of Agronomy	10.1016/j.eja.2015.02.001
4429594	Ribeiro, Sabrina Santos; Oliveira, Francisco de Assis; Ferreira, Gracialda Costa; Santos, Daniel Estumano; Cruz, Denis Conrado	2019	Forest Restoration Evaluation Through Indicators in Areas of Bauxite Mining	Floresta e Ambiente	10.1590/2179-8087.081217
4436862	L. B. Viégas; S. José Mauro Santana da; P. Marcio de Camargo; P.-R. Fatima Conceição Márquez	2019	Restoring ecological functions using agroforestry systems in riparian forests	Floresta e Ambiente	10.1016/j.scitotenv.2019.135416
4439252	J. d. C. Cavalcante; A. M. M. d. Lima; J. C. C. d. Silva; B. S. d. Holanda; C. A. Almeida	2021	Temporal Analysis of the Mangrove Forest at the Mocajuba River Hydrographic Basin-Pará	Floresta e Ambiente	10.1016/j.foreco.2020.118012
4441613	R. S. Corrêa; A. P. d. C. Balduíno; C. T. V. Teza; G. M. d. M. Baptista	2018	Vegetation cover development resulting from different restoration approaches of exploited mines	Floresta e Ambiente	10.1016/j.scitotenv.2021.145140
4428579	N. T. Dong; V. H. Tap; N. T. P. Mai; N. T. H. Lien	2020	Estimation of forest carbon stocks in ba be national park, bac Kan province, Vietnam	Forest and Society	10.1016/j.foreco.2018.09.004
4437367	Y. Ratanapongsai	2020	Seedling recruitment of native tree species in active restoration forest	Forest and Society	10.1016/0378-1127(95)03637-7
664	Brouwer, Rens G.; Zuidema, Pieter A.; Chiriboga-Arroyo, Fidel; Guariguata, Manuel R.; Kettle, Chris J.; Ehrenberg-Azcárate, Francisco; Quaedvlieg, Julia; García Roca, Mishari R.; Corvera-Gomringer, Ronald; Vargas Quispe, Flor; Jansen, Merel	2021	Establishment success of Brazil nut trees in smallholder Amazon forest restoration depends on site conditions and management	Forest Ecology and Management	10.1016/j.foreco.2021.119575
4224955	W. E. Abaker; F. Berninger; G. Saiz; V. Braojos; M. Starr	2016	Contribution of Acacia senegal to biomass and soil carbon in plantations of varying age in Sudan	Forest Ecology and Management	10.1111/rec.12001
4225296	C. E. Wheeler; P. A. Omeja; C. A. Chapman; M. Glipin; C. Tumwesigye; S. L. Lewis	2016	Carbon sequestration and biodiversity following 18 years of active tropical forest restoration	Forest Ecology and Management	10.1007/s10708-020-10243-y
4225396	B. Mohan Kumar; S. Jacob George; V. Jamaludheen; T. K. Suresh	1998	Comparison of biomass production, tree allometry and nutrient use efficiency of multipurpose trees grown in woodlot and silvopastoral experiments in Kerala, India	Forest Ecology and Management	10.1007/s10661-020-08531-8
4225424	G. Schroth; S. A. D'Angelo; W. G. Teixeira; D. Haag; R. Lieberei	2002	Conversion of secondary forest into agroforestry and monoculture plantations in Amazonia: Consequences for biomass, litter and soil carbon stocks after 7 years	Forest Ecology and Management	10.1007/s10531-004-3509-3
4225492	J. Kanowski; C. P. Catterall; G. W. Wardell-Johnson; H. Proctor; T. Reis	2003	Development of forest structure on cleared rainforest land in eastern Australia under different styles of reforestation	Forest Ecology and Management	10.1007/s11676-019-00885-1
4225493	W. Fang; S. L. Peng	1997	Development of species diversity in the restoration process of establishing a tropical man-made forest ecosystem in china	Forest Ecology and Management	10.1016/j.jclepro.2018.12.296
4226214	J. A. Parrotta	1999	Productivity, nutrient cycling, and succession in single- and mixed-species plantations of Casuarina equisetifolia, Eucalyptus robusta, and Leucaena leucocephala in Puerto Rico	Forest Ecology and Management	NA
4226220	P. Mondal; J. Southworth	2010	Protection vs. commercial management: Spatial and temporal analysis of land cover changes in the tropical forests of Central India	Forest Ecology and Management	10.1080/10549811.2020.1749856
4226546	C. Trauernicht; T. Ticktin	2005	The effects of non-timber forest product cultivation on the plant community structure and composition of a humid tropical forest in southern Mexico	Forest Ecology and Management	10.1186/s13021-019-0120-1
4226595	R. A. Fimbel; C. C. Fimbel	1996	The role of exotic conifer plantations in rehabilitating degraded tropical forest lands: A case study from the Kibale Forest in Uganda	Forest Ecology and Management	10.1079/AJAA200116
4226690	K. R. Kirby; C. Potvin	2007	Variation in carbon storage among tree species: Implications for the management of a small-scale carbon sink project	Forest Ecology and Management	10.1016/j.foreco.2013.01.020
4314225	T. Banda; M. W. Schwartz; T. Caro	2006	Woody vegetation structure and composition along a protection gradient in a miombo ecosystem of western Tanzania	Forest Ecology and Management	10.2166/wcc.2018.023
4314283	S. A. Quazi; T. Ticktin	2016	Understanding drivers of forest diversity and structure in managed landscapes: Secondary forests, plantations, and agroforests in Bangladesh	Forest Ecology and Management	10.1016/j.biocon.2013.11.034
4314501	K. M. Ngo; B. L. Turner; H. C. Muller-Landau; S. J. Davies; M. Larjavaara; N. F. b. Nik Hassan; S. Lum	2013	Carbon stocks in primary and secondary tropical forests in Singapore	Forest Ecology and Management	10.1016/j.agee.2013.11.014
4314914	S. S. Pandey; G. Cockfield; T. N. Maraseni	2016	Assessing the roles of community forestry in climate change mitigation and adaptation: A case study from Nepal	Forest Ecology and Management	NA
4315193	A. E. Hartemink	2001	Biomass and nutrient accumulation of Piper aduncum and Imperata cylindrica fallows in the humid lowlands of Papua New Guinea	Forest Ecology and Management	10.1016/j.ecoleng.2017.10.013
4315281	T. A. Lima; G. Vieira	2013	High plant species richness in monospecific tree plantations in the Central Amazon	Forest Ecology and Management	10.1017/S0376892905002298
4315582	T. Van Do; A. Osawa; N. T. Thang	2010	Recovery process of a mountain forest after shifting cultivation in Northwestern Vietnam	Forest Ecology and Management	10.1016/j.atmosenv.2013.08.027
4315618	P. Wangpakapattanawong; N. Kavinchan; C. Vaidhayakarn; D. Schmidt-Vogt; S. Elliott	2010	Fallow to forest: Applying indigenous and scientific knowledge of swidden cultivation to tropical forest restoration	Forest Ecology and Management	10.1007/s10457-014-9765-7
4315656	R. L. Semwal; S. Nautiyal; R. K. Maikhuri; K. S. Rao; K. G. Saxena	2013	Growth and carbon stocks of multipurpose tree species plantations in degraded lands in Central Himalaya, India	Forest Ecology and Management	10.1016/j.biombioe.2014.02.005
4337683	L. Morrison Vila; M. Ménager; B. Finegan; D. Delgado; F. Casanoves; L. Á. Aguilar Salas; M. Castillo; L. G. Hernández Sánchez; Y. Méndez; H. Sánchez Toruño; G. Solano; P. Zúñiga Mora; M. A. Ngo Bieng	2021	Above-ground biomass storage potential in primary rain forests managed for timber production in Costa Rica	Forest Ecology and Management	10.1016/j.ecss.2020.106974
4338175	Wang, Hui; Liu, Shirong; Wang, Jingxin; Shi, Zuomin; Lu, Lihua; Zeng, Ji; Ming, Angang; Tang, Jixin; Yu, Haolong	2013	Effects of tree species mixture on soil organic carbon stocks and greenhouse gas fluxes in subtropical plantations in China	Forest Ecology and Management	10.1016/j.foreco.2012.04.005
4338579	T. D. Gaui; F. R. C. Costa; F. Coelho de Souza; M. R. M. Amaral; D. C. de Carvalho; F. Q. Reis; N. Higuchi	2019	Long-term effect of selective logging on floristic composition: A 25 year experiment in the Brazilian Amazon	Forest Ecology and Management	10.1007/s10113-013-0512-9
4338825	Y. You; X. Huang; H. Zhu; S. Liu; H. Liang; Y. Wen; H. Wang; D. Cai; D. Ye	2018	Positive interactions between Pinus massoniana and Castanopsis hystrix species in the uneven-aged mixed plantations can produce more ecosystem carbon in subtropical China	Forest Ecology and Management	10.1016/j.jenvman.2016.05.004
4338877	F. M. Santos; G. Terra; D. Piotto; G. M. Chaer	2021	Recovering ecosystem functions through the management of regenerating community in agroforestry and plantations with Khaya spp. in the Atlantic Forest, Brazil	Forest Ecology and Management	10.1111/j.1523-1739.2006.00351.x
4339100	de Farias, Josenilton; Marimon, Beatriz Schwantes; de Carvalho Ramos Silva, Lucas; Petter, Fabiano André; Andrade, Fabrício Ribeiro; Morandi, Paulo Sérgio; Marimon-Junior, Ben Hur	2016	Survival and growth of native Tachigali vulgaris and exotic Eucalyptus urophylla x Eucalyptus grandis trees in degraded soils with biochar amendment in southern Amazonia	Forest Ecology and Management	10.1016/j.foreco.2016.03.022
4339214	Deng, Cheng; Zhang, Shougong; Lu, Yuanchang; Froese, Robert E.; Xu, Xiaojun; Zeng, Ji; Ming, Angang; Liu, Xianzhao; Xie, Yangsheng; Li, Qingfen	2020	Thinning effects on forest evolution in Masson pine (Pinus massoniana Lamb.) conversion from pure plantations into mixed forests	Forest Ecology and Management	10.1016/j.foreco.2020.118503
4421071	Pimple, Uday; Simonetti, Dario; Hinks, Isabella; Oszwald, Johan; Berger, Uta; Pungkul, Sukan; Leadprathom, Kumron; Pravinvongvuthi, Tamanai; Maprasoap, Pasin; Gond, Valery	2020	A history of the rehabilitation of mangroves and an assessment of their diversity and structure using Landsat annual composites (1987-2019) and transect plot inventories	Forest Ecology and Management	10.1016/j.foreco.2020.118007
4421398	Yin, Jiayang; Ge, Zhipeng; Deng, Xu; Shi, Yongjun; Xu, Lin; Zhou, G.; Ye, Y.; Zhang, F.; Zhou, Yufeng; Li, C.; Niu, Zhengwen	2019	Abandonment lead to structural degradation and changes in carbon allocation patterns in Moso bamboo forests	Forest Ecology and Management	10.1016/j.foreco.2019.117449
4421417	Mazzei, Lucas; Sist, Plinio; Ruschel, Ademir; Putz, Francis E.; Marco, Phidias; Pena, Wagner; Ferreira, Josué Evandro Ribeiro	2010	Above-ground biomass dynamics after reduced-impact logging in the Eastern Amazon	Forest Ecology and Management	10.1016/j.foreco.2009.10.031
4421513	Swinfield, Tom; Afriandi, Roki; Antoni, Ferry; Harrison, Rhett D.	2016	Accelerating tropical forest restoration through the selective removal of pioneer species	Forest Ecology and Management	10.1016/j.foreco.2016.09.020
4421543	F. Montagnini	2000	Accumulation in above-ground biomass and soil storage of mineral nutrients in pure and mixed plantations in a humid tropical lowland	Forest Ecology and Management	10.1007/s10457-004-1413-1
4421578	Trauernicht, Clay; Ticktin, Tamara; Fraiola, Hoala; Hastings, Zoe; Tsuneyoshi, Amy	2018	Active restoration enhances recovery of a Hawaiian mesic forest after fire	Forest Ecology and Management	10.1016/j.foreco.2018.01.005
4422615	Wang, Qinkui; Wang, Silong; Zhang, Jianwei	2009	Assessing the effects of vegetation types on carbon storage fifteen years after reforestation on a Chinese fir site	Forest Ecology and Management	10.1016/j.foreco.2009.06.050
4422695	Decuyper, Mathieu; Mulatu, Kalkidan Ayele; Brede, Benjamin; Calders, Kim; Armston, John; Rozendaal, Danaë M.A.; Mora, Brice; Clevers, Jan G.P.W.; Kooistra, Lammert; Herold, Martin; Bongers, Frans	2018	Assessing the structural differences between tropical forest types using Terrestrial Laser Scanning	Forest Ecology and Management	10.1016/j.foreco.2018.07.032
4422925	Campoe, Otávio C.; Iannelli, Cláudia; Stape, José Luiz; Cook, Rachel L.; Mendes, João Carlos T.; Vivian, Rafael	2014	Atlantic forest tree species responses to silvicultural practices in a degraded pasture restoration plantation: From leaf physiology to survival and initial growth	Forest Ecology and Management	10.1016/j.foreco.2013.11.016
4423389	Singh, Anand Narain; Singh, J. S.	1999	Biomass, net primary production and impact of bamboo plantation on soil redevelopment in a dry tropical region	Forest Ecology and Management	10.1016/S0378-1127(98)00523-4
4423583	D'Oliveira, Marcus V.N.; Guarino, Ernestino de S.; Oliveira, Luis C.; Ribas, Luciano A.; Acuña, Mario H.A.	2013	Can forest management be sustainable in a bamboo dominated forest? A 12-year study of forest dynamics in western Amazon	Forest Ecology and Management	10.1016/j.foreco.2013.09.008
4423944	Wauters, J. B.; Coudert, S.; Grallien, E.; Jonard, M.; Ponette, Q.	2008	Carbon stock in rubber tree plantations in Western Ghana and Mato Grosso (Brazil)	Forest Ecology and Management	10.1016/j.foreco.2007.12.038
4423992	Y. He; L. Qin; Z. Li; X. Liang; M. Shao; L. Tan	2013	Carbon storage capacity of monoculture and mixed-species plantations in subtropical China	Forest Ecology and Management	10.1016/j.agee.2012.01.011
4423996	L. V. Dung; N. T. Tue; M. T. Nhuan; K. Omori	2016	Carbon storage in a restored mangrove forest in Can Gio Mangrove Forest Park, Mekong Delta, Vietnam	Forest Ecology and Management	10.1016/j.foreco.2014.05.048
4425321	Lewis, Tom; Smith, Timothy E.; Hogg, Bruce; Swift, Scott; Verstraten, Luke; Bryant, Philippa; Wehr, Bernhard J.; Tindale, Neil; Menzies, Neal W.; Dalal, Ram C.	2016	Conversion of sub-tropical native vegetation to introduced conifer forest: Impacts on below-ground and above-ground carbon pools	Forest Ecology and Management	10.1016/j.foreco.2016.03.058
4425641	J. Calvo-Alvarado; B. McLennan; A. Sánchez-Azofeifa; T. Garvin	2009	Deforestation and forest restoration in Guanacaste, Costa Rica: Putting conservation policies in context	Forest Ecology and Management	10.1080/20964129.2019.1585208
4425717	Lopes dos Santos, Gilsonley; Pereira, Marcos Gervasio; Delgado, Rafael Coll; Magistrali, Iris Cristiane; Gomes da Silva, Claudio; Magno Moreira de Oliveira, Carlos; Pedro Bessa Larangeira, João; Paula da Silva, Tiago	2021	Degradation of the Brazilian Cerrado: Interactions with human disturbance and environmental variables	Forest Ecology and Management	10.1016/j.foreco.2020.118875
4426031	Cole, R. J.; Holl, K. D.; Keene, C. L.; Zahawi, R. A.	2011	Direct seeding of late-successional trees to restore tropical montane forest	Forest Ecology and Management	10.1016/j.foreco.2010.06.038
4426351	Paul, Miriam; Catterall, Carla P.; Pollard, Peter C.; Kanowski, John	2010	Does soil variation between rainforest, pasture and different reforestation pathways affect the early growth of rainforest pioneer species?	Forest Ecology and Management	10.1016/j.foreco.2010.04.029
4426560	Peng, Yisheng; Diao, Junming; Zheng, Mingxuan; Guan, Dongsheng; Zhang, Renduo; Chen, Guizhu; Lee, Shing Yip	2016	Early growth adaptability of four mangrove species under the canopy of an introduced mangrove plantation: Implications for restoration	Forest Ecology and Management	10.1016/j.foreco.2016.04.044
4426672	D. C. Rother; A. P. Liboni; L. F. S. Magnago; A. Chao; R. L. Chazdon; R. R. Rodrigues	2019	Ecological restoration increases conservation of taxonomic and functional beta diversity of woody plants in a tropical fragmented landscape	Forest Ecology and Management	10.1016/j.foreco.2009.12.007
4426746	Naime, Julia; Mora, Francisco; Sánchez-Martínez, Mauricio; Arreola, Felipe; Balvanera, Patricia	2020	Economic valuation of ecosystem services from secondary tropical forests: trade-offs and implications for policy making	Forest Ecology and Management	10.1016/j.foreco.2020.118294
4427134	Rivett, Skye L.; Bicknell, Jake E.; Davies, Zoe G.	2016	Effect of reduced-impact logging on seedling recruitment in a neotropical forest	Forest Ecology and Management	10.1016/j.foreco.2016.02.022
4427148	Okuda, Toshinori; Suzuki, Mariko; Adachi, Naoki; Quah, Eng Seng; Hussein, Nor Azman; Manokaran, N.	2003	Effect of selective logging on canopy and stand structure and tree species composition in a lowland dipterocarp forest in peninsular Malaysia	Forest Ecology and Management	10.1016/S0378-1127(02)00137-8
4427287	Holl, Karen D.	1998	Effects of above- and below-ground competition of shrubs and grass on Calophyllum brasiliense (Camb.) seedling growth in abandoned tropical pasture	Forest Ecology and Management	10.1016/S0378-1127(98)00248-5
4427349	Nolte, C.; Tiki-Manga, T.; Badjel-Badjel, S.; Gockowski, J.; Hauser, S.; Weise, S. F.	2003	Effects of calliandra planting pattern on biomass production and nutrient accumulation in planted fallows of southern Cameroon	Forest Ecology and Management	10.1016/S0378-1127(02)00555-8
4427741	N. Pérez-Cárdenas; F. Mora; F. Arreola-Villa; V. Arroyo-Rodríguez; P. Balvanera; R. Flores-Casas; A. Navarrete-Pacheco; M. A. Ortega-Huerta	2021	Effects of landscape composition and site land-use intensity on secondary succession in a tropical dry forest	Forest Ecology and Management	10.1016/j.scitotenv.2018.08.351
4428073	X. Zhou; H. Zhu; Y. Wen; U. M. Goodale; X. Li; Y. You; D. Ye; H. Liang	2018	Effects of understory management on trade-offs and synergies between biomass carbon stock, plant diversity and timber production in eucalyptus plantations	Forest Ecology and Management	10.1007/s11284-016-1394-3
4428762	Freitas, Marina Guimar√£es; Rodrigues, Silvia Barbosa; Campos-Filho, Eduardo Malta; do Carmo, Guilherme Henrique Pompiano; da Veiga, Junior Micolino; Junqueira, Rodrigo Gravina Prates; Vieira, Daniel Luis Mascia	2019	Evaluating the success of direct seeding for tropical forest restoration over ten years	Forest Ecology and Management	10.1016/j.foreco.2019.02.024
4429092	K. D. Holl; R. A. Zahawi	2014	Factors explaining variability in woody above-ground biomass accumulation in restored tropical forest	Forest Ecology and Management	10.1111/j.1365-2664.2010.01775.x
4429103	Katovai, Eric; Sirikolo, Myknee; Srinivasan, Umesh; Edwards, Will; Laurance, William F.	2016	Factors influencing tree diversity and compositional change across logged forests in the Solomon Islands	Forest Ecology and Management	10.1016/j.foreco.2016.03.052
4429339	Kaewkrom, Puangpaka; Gajaseni, Jiragorn; Jordan, Carl F.; Gajaseni, Nantana	2005	Floristic regeneration in five types of teak plantations in Thailand	Forest Ecology and Management	10.1016/j.foreco.2005.02.048
4429408	West, Thales A.P.; Vidal, Edson; Putz, Francis E.	2014	Forest biomass recovery after conventional and reduced-impact logging in Amazonian Brazil	Forest Ecology and Management	10.1016/j.foreco.2013.11.022
4429487	Yosi, Cossey K.; Keenan, Rodney J.; Fox, Julian C.	2011	Forest dynamics after selective timber harvesting in Papua New Guinea	Forest Ecology and Management	10.1016/j.foreco.2011.06.007
4429596	Rezende, Gustavo Mariano; Vieira, Daniel Luis Mascia	2019	Forest restoration in southern Amazonia: Soil preparation triggers natural regeneration	Forest Ecology and Management	10.1016/j.foreco.2018.10.049
4430518	Amazonas, Nino Tavares; Forrester, David I.; Silva, Carina Camargo; Almeida, Danilo Roberti Alves; Rodrigues, Ricardo Ribeiro; Brancalion, Pedro H.S.	2018	High diversity mixed plantations of Eucalyptus and native trees: An interface between production and restoration for the tropics	Forest Ecology and Management	10.1016/j.foreco.2018.03.015
4430533	Farwig, Nina; Sajita, Nixon; Böhning-Gaese, Katrin	2009	High seedling recruitment of indigenous tree species in forest plantations in Kakamega Forest, western Kenya	Forest Ecology and Management	10.1016/j.foreco.2008.08.022
4431181	C. Zhou; X. Wei; G. Zhou; J. Yan; X. Wang; C. Wang; H. Liu; X. Tang; Q. Zhang	2008	Impacts of a large-scale reforestation program on carbon storage dynamics in Guangdong, China	Forest Ecology and Management	10.1007/s10457-010-9340-9
4431363	Medjibe, Vincent P.; Putz, Francis E.; Starkey, Malcolm P.; Ndouna, Auguste A.; Memiaghe, Hervé R.	2011	Impacts of selective logging on above-ground forest biomass in the Monts de Cristal in Gabon	Forest Ecology and Management	10.1016/j.foreco.2011.07.014
4431908	Dalle, Sarah Paule; De Blois, Sylvie; Caballero, Javier; Johns, Timothy	2006	Integrating analyses of local land-use regulations, cultural perceptions and land-use/land cover data for assessing the success of community-based conservation	Forest Ecology and Management	10.1016/j.foreco.2005.10.052
4432000	P. A. Omeja; C. A. Chapman; J. Obua; J. S. Lwanga; A. L. Jacob; F. Wanyama; R. Mugenyi	2011	Intensive tree planting facilitates tropical forest biodiversity and biomass accumulation in Kibale National Park, Uganda	Forest Ecology and Management	10.7717/peerj.7400
4432592	X. Yang; S. Blagodatsky; M. Lippe; F. Liu; J. Hammond; J. Xu; G. Cadisch	2016	Land-use change impact on time-averaged carbon balances: Rubber expansion and reforestation in a biosphere reserve, South-West China	Forest Ecology and Management	10.2307/3802041
4432746	Sist, Plinio; Mazzei, Lucas; Blanc, Lilian; Rutishauser, Ervan	2014	Large trees as key elements of carbon storage and dynamics after selective logging in the Eastern Amazon	Forest Ecology and Management	10.1016/j.foreco.2014.01.005
4433022	G. Williams-Linera; M. Bonilla-Moheno; F. López-Barrera; J. Tolome	2021	Litterfall, vegetation structure and tree composition as indicators of functional recovery in passive and active tropical cloud forest restoration	Forest Ecology and Management	10.1016/j.actao.2013.09.004
4433210	Hu, Jing; Herbohn, John; Chazdon, Robin L.; Baynes, Jack; Vanclay, Jerome K.	2020	Long-term growth responses of three Flindersia species to different thinning intensities after selective logging of a tropical rainforest	Forest Ecology and Management	10.1016/j.foreco.2020.118442
4433247	Lott, J. E.; Howard, S. B.; Ong, C. K.; Black, C. R.	2000	Long-term productivity of a Grevillea robusta-based overstorey agroforestry system in semi-arid Kenya: I. Tree growth	Forest Ecology and Management	10.1016/S0378-1127(00)00266-8
4433449	Adhiambo, Rael; Muyekho, Francis; Creed, Irena F.; Enanga, Eric; Shivoga, William; Trick, Charles G.; Obiri, John	2019	Managing the invasion of guava trees to enhance carbon storage in tropical forests	Forest Ecology and Management	10.1016/j.foreco.2018.10.010
4433770	Carpenter, F. Lynn; Nichols, J. Doland; Pratt, Riley T.; Young, Kristin C.	2004	Methods of facilitating reforestation of tropical degraded land with the native timber tree, Terminalia amazonia	Forest Ecology and Management	10.1016/j.foreco.2004.07.040
4434846	Wei, Liping; Gosselin, Frédéric; Rao, Xingquan; Lin, Yongbiao; Wang, Jun; Jian, Shuguang; Ren, Hai	2021	Overstory and niche attributes drive understory biomass production in three types of subtropical plantations	Forest Ecology and Management	10.1016/j.foreco.2020.118894
4436110	Mahayani, Ni Putu Diana; Slik, Ferry J.W.; Savini, Tommaso; Webb, Edward L.; Gale, George A.	2020	Rapid recovery of phylogenetic diversity, community structure and composition of Bornean tropical forest a decade after logging and post-logging silvicultural interventions	Forest Ecology and Management	10.1016/j.foreco.2020.118467
4436194	Vidal, Edson; West, Thales A.P.; Putz, Francis E.	2016	Recovery of biomass and merchantable timber volumes twenty years after conventional and reduced-impact logging in Amazonian Brazil	Forest Ecology and Management	10.1016/j.foreco.2016.06.003
4436216	Hu, Jing; Herbohn, John; Chazdon, Robin L.; Baynes, Jack; Wills, Jarrah; Meadows, John; Sohel, Md Shawkat I.	2018	Recovery of species composition over 46 years in a logged Australian tropical forest following different intensity silvicultural treatments	Forest Ecology and Management	10.1016/j.foreco.2017.11.061
4436309	Griscom, Bronson W.; Ellis, Peter W.; Burivalova, Zuzana; Halperin, James; Marthinus, Delon; Runting, Rebecca K.; Ruslandi; Shoch, David; Putz, Francis E.	2019	Reduced-impact logging in Borneo to minimize carbon emissions and impacts on sensitive habitats while maintaining timber yields	Forest Ecology and Management	10.1016/j.foreco.2019.02.025
4436311	E. A. Ellis; S. A. Montero; I. U. Hernández Gómez; J. A. Romero Montero; P. W. Ellis; D. Rodríguez-Ward; P. Blanco Reyes; F. E. Putz	2019	Reduced-impact logging practices reduce forest disturbance and carbon emissions in community managed forests on the Yucatán Peninsula, Mexico	Forest Ecology and Management	10.1016/j.foreco.2020.118734
4436358	Awasthi, Nripesh; Aryal, Kishor; Bahadur Khanal Chhetri, Bir; Bhandari, Shes Kanta; Khanal, Yajnamurti; Gotame, Pabitra; Baral, Keshab	2020	Reflecting on species diversity and regeneration dynamics of scientific forest management practices in Nepal	Forest Ecology and Management	10.1016/j.foreco.2020.118378
4436370	Y. Chen; S. Yu; S. Liu; X. Wang; Y. Zhang; T. Liu; L. Zhou; W. Zhang; S. Fu	2017	Reforestation makes a minor contribution to soil carbon accumulation in the short term: Evidence from four subtropical plantations	Forest Ecology and Management	10.1007/s10457-019-00358-8
4436833	De Souza, Flaviana Maluf; Batista, João Luís Ferreira	2004	Restoration of seasonal semideciduous forests in Brazil: Influence of age and restoration design on forest structure	Forest Ecology and Management	10.1016/j.foreco.2003.12.006
4436838	Haddad, Thaís Mazzafera; Pilon, Natashi Aparecida Lima; Durigan, Giselda; Viani, Ricardo Augusto Gorne	2021	Restoration of the Brazilian savanna after pine silviculture: Pine clearcutting is effective but not enough	Forest Ecology and Management	10.1016/j.foreco.2021.119158
4437007	Calle, Alicia; Holl, Karen D.	2019	Riparian forest recovery following a decade of cattle exclusion in the Colombian Andes	Forest Ecology and Management	10.1016/j.foreco.2019.117563
4437373	Måren, Inger Elisabeth; Sharma, Lila Nath	2021	Seeing the wood for the trees: Carbon storage and conservation in temperate forests of the Himalayas	Forest Ecology and Management	10.1016/j.foreco.2021.119010
4437588	Gourlet-Fleury, S.; Beina, D.; Fayolle, A.; Ouédraogo, D. Y.; Mortier, F.; Bénédet, F.; Closset-Kopp, D.; Decocq, G.	2013	Silvicultural disturbance has little impact on tree species diversity in a Central African moist forest	Forest Ecology and Management	10.1016/j.foreco.2013.05.021
4437591	A. P. C. Ferez; O. C. Campoe; J. C. T. Mendes; J. L. Stape	2015	Silvicultural opportunities for increasing carbon stock in restoration of Atlantic forests in Brazil	Forest Ecology and Management	10.1007/s00267-008-9223-2
4438002	Nouvellon, Yann; Epron, Daniel; Kinana, Antoine; Hamel, Olivier; Mabiala, André; D'Annunzio, Rémi; Deleporte, Philippe; Saint-André, Laurent; Marsden, Claire; Roupsard, Olivier; Bouillet, Jean Pierre; Laclau, Jean Paul	2008	Soil CO2 effluxes, soil carbon balance, and early tree growth following savannah afforestation in Congo: Comparison of two site preparation treatments	Forest Ecology and Management	10.1016/j.foreco.2007.12.026
4438030	Pinard, M. A.; Barker, M. G.; Tay, J.	2000	Soil disturbance and post-logging forest recovery on bulldozer paths in Sabah, Malaysia	Forest Ecology and Management	10.1016/S0378-1127(99)00192-9
4438736	Yu, Qingshui; Rao, Xingquan; Chu, Chengjin; Liu, Suping; Lin, Yongbiao; Sun, Dan; Tan, Xiangping; Hanif, Abu; Shen, Weijun	2020	Species dominance rather than species asynchrony determines the temporal stability of productivity in four subtropical forests along 30 years of restoration	Forest Ecology and Management	10.1016/j.foreco.2019.117687
4438829	Thi Kim Cuc, Nguyen; Thi Hien, Ha	2021	Stand structure and above ground biomass of Kandelia obovata Sheue, H.Y. Liu & J. Yong mangrove plantations in Northern, Viet Nam	Forest Ecology and Management	10.1016/j.foreco.2020.118720
4438850	Morales-Hidalgo, David; Oswalt, Sonja N.; Somanathan, E.	2015	Status and trends in global primary forest, protected areas, and areas designated for conservation of biodiversity from the Global Forest Resources Assessment 2015	Forest Ecology and Management	10.1016/j.foreco.2015.06.011
4439572	A. M. Zanini; R. C. Mayrinck; S. A. Vieira; P. B. de Camargo; R. R. Rodrigues	2021	The effect of ecological restoration methods on carbon stocks in the Brazilian Atlantic Forest	Forest Ecology and Management	10.1016/j.agrformet.2016.05.001
4440164	Griscom, Heather P.	2020	The long-term effects of active management and landscape characteristics on carbon accumulation and diversity within a seasonal dry tropical ecosystem	Forest Ecology and Management	10.1016/j.foreco.2020.118296
4440598	R. M. Hayward; L. F. Banin; D. F. R. P. Burslem; D. S. Chapman; C. D. Philipson; M. E. J. Cutler; G. Reynolds; R. Nilus; D. H. Dent	2021	Three decades of post-logging tree community recovery in naturally regenerating and actively restored dipterocarp forest in Borneo	Forest Ecology and Management	10.1007/s11852-013-0284-x
4440643	Riedel, Judith; Dorn, Silvia; Plath, Mirco; Potvin, Catherine; Mody, Karsten	2013	Time matters: Temporally changing effects of planting schemes and insecticide treatment on native timber tree performance on former pasture	Forest Ecology and Management	10.1016/j.foreco.2013.02.003
4441646	Sillanpää, Mériadec; Vantellingen, Juliana; Friess, Daniel A.	2017	Vegetation regeneration in a sustainably harvested mangrove forest in West Papua, Indonesia	Forest Ecology and Management	10.1016/j.foreco.2017.01.022
4423831	Butarbutar, Tunggul; Soedirman, Soeyitno; Neupane, Prem Raj; Köhl, Michael	2019	Carbon recovery following selective logging in tropical rainforests in Kalimantan, Indonesia	Forest Ecosystems	10.1186/s40663-019-0195-x
4427897	Chen, Yuanqi; Cao, Jianbo; Zhou, Lixia; Li, Feng; Fu, Shenglei	2019	Effects of prescribed burning on carbon accumulation in two paired vegetation sites in subtropical china	Forest Ecosystems	10.1186/s40663-019-0185-z
1198	Stickler, MM; Huntington, H; Haflett, A; Petrova, S; Bouvier, I	2017	Does de factor forest tenure affect forest condition? Community perceptions from Zambia	Forest Policy and Economics	NA
4224956	J. H. Ainembabazi; A. Angelsen	2014	Do commercial forest plantations reduce pressure on natural forests? Evidence from forest policy reforms in Uganda	Forest Policy and Economics	10.1046/j.1365-2486.1998.00198.x
4421977	Luintel, Harisharan; Bluffstone, Randall A.; Scheller, Robert M.	2018	An assessment of collective action drivers of carbon storage in Nepalese forest commons	Forest Policy and Economics	10.1016/j.forpol.2018.01.012
4422169	Islam, Kazi Nazrul; Rahman, Mohammad Mahfuzur; Jashimuddin, Mohammed; Hossain, Mohammad Mosharraf; Islam, Kamrul; Faroque, Mohiuddin Al	2019	Analyzing multi-temporal satellite imagery and stakeholders' perceptions to have an insight into how forest co-management is changing the protected area landscapes in Bangladesh	Forest Policy and Economics	10.1016/j.forpol.2019.01.011
4423571	H. Nansikombi; R. Fischer; R. Ferrer Velasco; M. Lippe; F. K. Kalaba; G. Kabwe; S. Günter	2020	Can de facto governance influence deforestation drivers in the Zambian Miombo?	Forest Policy and Economics	10.1016/j.agee.2014.01.030
4430099	He, Jun	2014	Governing forest restoration: Local case studies of sloping land conversion program in Southwest China	Forest Policy and Economics	10.1016/j.forpol.2014.05.004
4314947	W. Mekuria; S. Langan; R. Johnston; B. Belay; D. Amare; T. Gashaw; G. Desta; A. Noble; A. Wale	2015	Restoring aboveground carbon and biodiversity: a case study from the Nile basin, Ethiopia	Forest Science and Technology	10.1007/s10113-014-0607-y
4426947	Manaye, Ashenafi; Negash, Mesele; Alebachew, Mehari	2019	Effect of degraded land rehabilitation on carbon stocks and biodiversity in semi-arid region of Northern Ethiopia	Forest Science and Technology	10.1080/21580103.2019.1592787
4314423	A. González-Zamora; M. Esperón-Rodríguez; V. L. Barradas	2016	Mountain cloud forest and grown-shade coffee plantations: A comparison of tree biodiversity in central Veracruz, Mexico	Forest Systems	10.1016/j.jaridenv.2015.10.005
4423320	Cuong, Levan; Hung, Buimanh; Bolanle-Ojo, Oluwasanmi Tope; Xu, Xiaoniu; Thanh, Nguyenminh; Chai, Lak; Legesse, Nebiyou; Wang, Jingjing; Thang, Buivan	2020	Biomass and carbon storage in an age-sequence of acacia mangium plantation forests in southeastern region, vietnam	Forest Systems	10.5424/fs/2020292-16685
4436183	Lozada, José R.; Arends, Ernesto; Sánchez, Domingo; Villarreal, Alberto; Guevara, José; Soriano, Pilar; Costa, Manuel	2016	Recovery after 25 years of the tree and palms species diversity on a selectively logged forest in a Venezuelan lowland ecosystem	Forest Systems	10.5424/fs/2016253-08178
298	Siarudin, Mohamad; Rahman, Syed Ajijur; Artati, Yustina; Indrajaya, Yonky; Narulita, Sari; Ardha, Muhammad Juan; Larjavaara, Markku	2021	Carbon Sequestration Potential of Agroforestry Systems in Degraded Landscapes in West Java, Indonesia	Forests	10.3390/f12060714
691	Thuy, Pham Thu; Thuy, Le Thi Thanh; Kdam, Tuyet Hoa Nie; Truong, Pham Van; Kdam, Tran Phuong Hanh Nie; Dung, Tran Trung; Hoa, Tran Ngoc My; Anh, Nguyen Thi Thuy; Anh, Nguyen Thi Van	2021	Impacts of Payment for Forest Ecosystem Services in Protecting Forests in Dak Lak Province, Vietnam	Forests	10.3390/f12101383
4337775	Da Ponte, Emmanuel; Mack, Benjamin; Wohlfart, Christian; Rodas, Oscar; Fleckenstein, Martina; Oppelt, Natascha; Dech, Stefan; Kuenzer, Claudia	2017	Assessing forest cover dynamics and forest perception in the Atlantic Forest of Paraguay, combining remote sensing and household level data	Forests	10.3390/f8100389
4338643	Ellis, Edward A.; Sierra-Huelsz, José Antonio; Ceballos, Gustavo Celestino Ortíz; Binnqüist, Citlalli López; Cerdán, Carlos R.	2020	Mixed effectiveness of REDD+ subnational initiatives after 10 years of interventions on the Yucatan Peninsula, Mexico	Forests	10.3390/f11091005
4421304	Joslin, Aaron H.; Vasconcelos, Steel S.; Oliviera, Francisco de Assis; Kato, Osvaldo R.; Morris, Lawrence; Markewitz, Daniel	2019	A slash-and-mulch improved-fallow agroforestry system: Growth and nutrient budgets over two rotations	Forests	10.3390/F10121125
4421622	F. Gordillo; P. Eguiguren; M. Köthke; R. F. Velasco; P. Elsasser	2021	Additionality and leakage resulting from pes implementation? Evidence from the ecuadorian amazonia	Forests	10.1016/j.landusepol.2018.01.003
4423168	Lefebvre, David; Román-Dañobeytia, Francisco; Soete, Judith; Cabanillas, France; Corvera, Ronald; Ascorra, César; Fernandez, Luis E.; Silman, Miles	2019	Biochar effects on two tropical tree species and its potential as a tool for reforestation	Forests	10.3390/f10080678
4423978	Y. Chen; Z. Liu; X. Rao; X. Wang; C. Liang; Y. Lin; L. Zhou; X. A. Cai; S. Fu	2015	Carbon storage and allocation pattern in plant biomass among different forest plantation stands in guangdong, China	Forests	10.1073/pnas.1710465114
4425630	B. Gizachew; J. Rizzi; D. D. Shirima; E. Zahabu	2020	Deforestation and connectivity among protected areas of Tanzania	Forests	10.1007/s11104-011-0766-2
4425714	Eguiguren, Paúl; Fischer, Richard; Günter, Sven	2019	Degradation of ecosystem services and deforestation in landscapes with and without incentive-based forest conservation in the Ecuadorian Amazon	Forests	10.3390/f10050442
4426358	Li, Wenqing; Zinda, John Aloysius; Zhang, Zhiming	2019	Does the "returning farmland to forest program" drive community-level changes in landscape patterns in China?	Forests	10.3390/f10100933
4426543	Chen, Yuanqi; Cai, Xi'an; Zhang, Yanju; Rao, Xingquan; Fu, Shenglei	2017	Dynamics of understory shrub biomass in six young plantations of southern subtropical China	Forests	10.3390/f8110419
4429617	D. M. F. Pontes; V. L. Engel; J. A. Parrotta	2019	Forest structure,wood standing stock, and tree biomass in different restoration systems in the Brazilian Atlantic forest	Forests	10.2307/2389193
4429930	Kyaw, Khin Thu Wint; Ota, Tetsuji; Mizoue, Nobuya	2021	Geographical factors trump community factors in deforestation risk in two watershed conservation forests in Myanmar	Forests	10.3390/f12050541
4430706	Martínez-Meléndez, Nayely; Ramírez-Marcial, Neptalí; Martínez-Zurimendi, Pablo; Cach-Pérez, Manuel J.; García-Franco, José G.	2021	How timber harvest affects the structure and diversity of a montane forest in Southern Mexico	Forests	10.3390/f12070895
4433086	Michelakis, Dimitrios; Stuart, Neil; Lopez, German; Linares, Vinicio; Woodhouse, Iain H.	2014	Local-scale mapping of biomass in tropical lowland pine savannas using ALOS PALSAR	Forests	10.3390/f5092377
4433414	Måren, Inger Elisabeth; Sharma, Lila Nath	2018	Managing biodiversity: Impacts of legal protection in mountain forests of the Himalayas	Forests	10.3390/f9080476
4433995	Fiore, Nathalia V.; Ferreira, Carolina C.; Dzedzej, Maíra; Massi, Klécia G.	2019	Monitoring of a seedling planting restoration in a permanent preservation area of the southeast atlantic forest biome, Brazil	Forests	10.3390/f10090768
4436362	Perez, Gay Jane; Comiso, Josefino C.; Aragones, Lemnuel V.; Merida, Harry C.; Ong, Perry S.	2020	Reforestation and deforestation in Northern Luzon, Philippines: Critical issues as observed from space	Forests	10.3390/f11101071
4438371	Chiang, Po Neng; Yu, Jui Chu; Lai, Yen Jen	2021	Soil respiration variation among four tree species at young afforested sites under the influence of frequent typhoon occurrences	Forests	10.3390/f12060787
4439295	Matsui, Naohiro; Morimune, Keiyo; Meepol, Wijarn; Chukwamdee, Jirasak	2012	Ten Year Evaluation of Carbon Stock in Mangrove Plantation Reforested from an Abandoned Shrimp Pond	Forests	10.3390/f3020431
4439966	Ming, Angang; Yang, Yujing; Liu, Shirong; Nong, You; Li, Hua; Tao, Yi; Sun, Dongjing; Lei, Liqun; Zeng, Ji; An, Ning	2019	The impact of near natural forest management on the carbon stock and sequestration potential of Pinus massoniana (Lamb.) and Cunninghamia lanceolata (Lamb.) Hook. plantations	Forests	10.3390/f10080626
4440582	Deng, Cheng; Zhang, Shougong; Lu, Yuanchang; Froese, Robert E.; Ming, Angang; Li, Qingfen	2019	Thinning effects on the tree height-diameter allometry of Masson Pine (Pinus massoniana Lamb.)	Forests	10.3390/F10121129
4441081	S. Sloan	2016	Tropical forest gain and interactions amongst agents of forest change	Forests	10.1007/s11056-020-09786-2
5180640	Mugwedi, Lutendo F.; Rouget, Mathieu; Egoh, Benis; Sershen; Ramdhani, Syd; Slotow, Rob; Jorge L., Renter√≠a	2017	An assessment of a community-based, forest restoration programme in Durban (eThekwini), South Africa	Forests	10.3390/f8080255
5180860	Chen, Bixia; Wang, Yi Chung	2020	Carbon storage in old-growth homestead windbreaks of small islands in Okinawa: Toward the sustainable management and conservation	Forests	10.3390/F11040448
4225069	R. D. Lasco; P. D. Suson	1999	A Leucaena leucocephala - Based indigenous fallow system in central Philippines: The Naalad system	Forests Trees and Livelihoods	10.1007/s10457-017-0131-4
4315472	M. Pinoargote; R. Cerda; L. Mercado; A. Aguilar; M. Barrios; E. Somarriba	2017	Carbon stocks, net cash flow and family benefits from four small coffee plantation types in Nicaragua	Forests Trees and Livelihoods	10.3390/su11061705
4315499	L. Mbwambo; T. Eid; R. E. Malimbwi; E. Zahabu; G. C. Kajembe; E. Luoga	2012	Impact of decentralised forest management on forest resource conditions in tanzania	Forests Trees and Livelihoods	10.1016/j.foreco.2020.118818
4315909	D. Denu; P. J. Platts; E. Kelbessa; T. W. Gole; R. Marchant	2016	The role of traditional coffee management in forest conservation and carbon storage in the Jimma Highlands, Ethiopia	Forests Trees and Livelihoods	10.1111/j.1755-263X.2011.00220.x
4225387	S. Wang; Y. Ji; Z. Ouyang; L. Zhang; L. Jia	2015	Combining satellite and gis data to analyze changes in tropical forests on central hainan island in response to the national logging ban and economic development	Fresenius Environmental Bulletin	NA			1
4427242	Tafoya, Kathryn A.; Brondizio, Eduardo S.; Johnson, Christopher Eric; Beck, Peter; Wallace, Meagen; Quiros, Rodolfo; Wasserman, Michael D.	2020	Effectiveness of Costa Rica's Conservation Portfolio to Lower Deforestation, Protect Primates, and Increase Community Participation	Frontiers in Environmental Science	10.3389/fenvs.2020.580724
4424599	T. A. P. West; J. Börner; P. M. Fearnside	2019	Climatic Benefits From the 2006-2017 Avoided Deforestation in Amazonian Brazil	Frontiers in Forests and Global Change	10.1111/j.1744-7429.2007.00382.x
4426520	A. Siminski; D. C. Zambiazi; K. L. dos Santos; A. C. Fantini	2021	Dynamics of Natural Regeneration: Implications for Landscape Restoration in the Atlantic Forest, Brazil	Frontiers in Forests and Global Change	10.1371/journal.pone.0129460
4434242	Chambi-Legoas, Roger; Ortega Rodriguez, Daigard Ricardo; Figueiredo, Francisco de Marques de; Pe√±a Valdeiglesias, Joel; Zevallos Pollito, Percy Amílcar; Marcelo-Peña, Jose Luis; Rother, Débora Cristina	2021	Natural Regeneration After Gold Mining in the Peruvian Amazon: Implications for Restoration of Tropical Forests	Frontiers in Forests and Global Change	10.3389/ffgc.2021.594627
4440788	F. G. Damptey; E. G. de la Riva; K. Birkhofer	2021	Trade-Offs and Synergies Between Food and Fodder Production and Other Ecosystem Services in an Actively Restored Forest, Natural Forest and an Agroforestry System in Ghana	Frontiers in Forests and Global Change	10.1016/j.foreco.2007.03.072
4420976	Ming, Angang; Yang, Yujing; Liu, Shirong; Nong, You; Tao, Yi; Zeng, Ji; An, Ning; Niu, Changhai; Zhao, Zhang; Jia, Hongyan; Cai, Daoxiong	2020	A Decade of Close-to-Nature Transformation Alters Species Composition and Increases Plant Community Diversity in Two Coniferous Plantations	Frontiers in Plant Science	10.3389/fpls.2020.01141
4441090	Wang, Faming; Ding, Yongzhen; Sayer, Emma J.; Li, Qinlu; Zou, Bi; Mo, Qifeng; Li, Yingwen; Lu, Xiaoliang; Tang, Jianwu; Zhu, Weixing; Li, Zhian	2017	Tropical forest restoration: Fast resilience of plant biomass contrasts with slow recovery of stable soil C stocks	Functional Ecology	10.1111/1365-2435.12925
4423013	Zhao, Cancan; Zhao, Jie; Wu, Jianping; Classen, Aimée T.; Li, Yanxia; Lou, Yiping; Zhang, Weixin; Jing, Xin; Shao, Yuanhu; Fu, Shenglei	2019	Bamboo forest management leads to a shift in the soil energy channel	Geoderma	10.1016/j.geoderma.2019.07.001
4425607	Borchard, Nils; Bulusu, M.; Meyer, Nele; Rodionov, Andrei; Herawati, Hety; Blagodatsky, Sergey; Cadisch, G.; Welp, Gerd; Amelung, Wulf; Martius, Christopher	2019	Deep soil carbon storage in tree-dominated land use systems in tropical lowlands of Kalimantan	Geoderma	10.1016/j.geoderma.2019.07.022
4440339	Li, Renshan; Zheng, Wenhui; Yang, Qingpeng; Zhang, Weidong; Chi, Yonggang; Wang, Peng; Xu, Ming; Guan, Xin; Chen, Longchi; Wang, Qingkui; Wang, Silong	2019	The response of soil respiration to thinning was not affected by understory removal in a Chinese fir (Cunninghamia lanceolata) plantation	Geoderma	10.1016/j.geoderma.2019.06.025
4434346	Beitl, Christine M.; Rahimzadeh-Bajgiran, Parinaz; Bravo, Manuel; Ortega-Pacheco, Daniel; Bird, Kendra	2019	New valuation for defying degradation: Visualizing mangrove forest dynamics and local stewardship with remote sensing in coastal Ecuador	Geoforum	10.1016/j.geoforum.2018.10.024
4431055	Kamwi, J. M.; Mbidzo, M.	2020	Impact of land use and land cover changes on landscape structure in the dry lands of Southern Africa: a case of the Zambezi Region, Namibia	GeoJournal	10.1007/s10708-020-10244-x
4439253	Olaniyi, Oluwatobi Emmanuel; Ogunjemite, Babafemi George; Akindele, Shadrach Olufemi; Sogbohossou, Etotepe A.	2020	Temporal and distance decay analysis of land use/land cover around ecotourism hotspots: evidence from Pendjari National Park, Benin	GeoJournal	10.1007/s10708-018-9948-2
4225742	P. Meyfroidt; E. F. Lambin	2008	Forest transition in Vietnam and its environmental impacts	Global Change Biology	10.1016/j.landurbplan.2007.03.007
4315359	B. Griscom; P. Ellis; F. E. Putz	2014	Carbon emissions performance of commercial logging in East Kalimantan, Indonesia	Global Change Biology	10.1007/s00267-012-9976-5
4315385	M. M. Kotowska; C. Leuschner; T. Triadiati; S. Meriem; D. Hertel	2015	Quantifying above- and belowground biomass carbon loss with forest conversion in tropical lowlands of Sumatra (Indonesia)	Global Change Biology	10.1111/cobi.12079
4339227	Roopsind, Anand; Caughlin, T. Trevor; van der Hout, Peter; Arets, Eric; Putz, Francis E.	2018	Trade-offs between carbon stocks and timber recovery in tropical forests are mediated by logging intensity	Global Change Biology	10.1111/gcb.14155
4426415	Schnabel, Florian; Schwarz, Julia A.; D_nescu, Adrian; Fichtner, Andreas; Nock, Charles A.; Bauhus, Jürgen; Potvin, Catherine	2019	Drivers of productivity and its temporal stability in a tropical tree diversity experiment	Global Change Biology	10.1111/gcb.14792
4434236	Yu, Zhen; Liu, Shirong; Wang, Jingxin; Wei, Xiaohua; Schuler, Jamie; Sun, Pengsen; Harper, Richard; Zegre, Nicolas	2019	Natural forests exhibit higher carbon sequestration and lower water consumption than planted forests in China	Global Change Biology	10.1111/gcb.14484
4424624	H. Tschora; F. Cherubini	2020	Co-benefits and trade-offs of agroforestry for climate change mitigation and other sustainability goals in West Africa	Global Ecology and Conservation	10.1016/j.ecolecon.2007.04.014
4430829	K. Dimobe; A. Ouédraogo; S. Soma; D. Goetze; S. Porembski; A. Thiombiano	2015	Identification of driving factors of land degradation and deforestation in the Wildlife Reserve of Bontioli (Burkina Faso, West Africa)	Global Ecology and Conservation	10.1111/j.1744-7429.2006.00120.x
4433118	Chidumayo, Emmanuel Ngulube	2018	Long term impacts of crop cultivation and tree shading on Piliostigma thonningii (Schumach) Milne-Redhead population, growth and biomass production after charcoal production in central Zambia	Global Ecology and Conservation	10.1016/j.gecco.2018.e00373
4434323	Guedes, Benard S.; Olsson, Bengt A.; Sitoe, Almeida A.; Egnell, Gustaf	2018	Net primary production in plantations of Pinus taeda and Eucalyptus cloeziana compared with a mountain miombo woodland in Mozambique	Global Ecology and Conservation	10.1016/j.gecco.2018.e00414
4437040	M'Woueni, Daniel; Gaoue, Orou G.; Balagueman, Rodrigue O.; Biaou, Honore S.S.; Natta, Armand K.	2019	Road mediated spatio-temporal tree decline in traditional agroforests in an African biosphere reserve	Global Ecology and Conservation	10.1016/j.gecco.2019.e00796
4437399	Y. F. Bai; Y. Y. Shen; Y. D. Jin; Y. Hong; Y. Y. Liu; Y. Q. Li; R. Liu; Z. W. Zhang; C. Q. Jiang; Y. J. Wang	2020	Selective thinning and initial planting density management promote biomass and carbon storage in a chronosequence of evergreen conifer plantations in Southeast China	Global Ecology and Conservation	10.1080/14728028.2016.1192004
43	Alix-Garcia, Jennifer; Gibbs, Holly K.	2017	Forest conservation effects of Brazil's zero deforestation cattle agreements undermined by leakage	Global Environmental Change	10.1016/j.gloenvcha.2017.08.009
4225190	J. S. Oestreicher; K. Benessaiah; M. C. Ruiz-Jaen; S. Sloan; K. Turner; J. Pelletier; B. Guay; K. E. Clark; D. G. Roche; M. Meiners; C. Potvin	2009	Avoiding deforestation in Panamanian protected areas: An analysis of protection effectiveness and implications for reducing emissions from deforestation and forest degradation	Global Environmental Change	10.3390/f12070906
4314613	A. Blackman; A. Pfaff; J. Robalino	2015	Paper park performance: Mexico's natural protected areas in the 1990s	Global Environmental Change	10.1017/S1355770X0800483X
4315571	M. T. Buntaine; S. E. Hamilton; M. Millones	2015	Titling community land to prevent deforestation: An evaluation of a best-case program in Morona-Santiago, Ecuador	Global Environmental Change	10.1071/MF17151
4315957	T. Santika; E. Meijaard; S. Budiharta; E. A. Law; A. Kusworo; J. A. Hutabarat; T. P. Indrawan; M. Struebig; S. Raharjo; I. Huda; Sulhani; A. D. Ekaputri; S. Trison; M. Stigner; K. A. Wilson	2017	Community forest management in Indonesia: Avoided deforestation in the context of anthropogenic and climate complexities	Global Environmental Change	10.1007/s11056-010-9222-z
4316401	G. Vergara-Asenjo; C. Potvin	2014	Forest protection and tenure status: THE key role of indigenous peoples and protected areas in Panama	Global Environmental Change	10.1016/j.agee.2020.106889
4421511	Li, Wang; Buitenwerf, Robert; Munk, Michael; Amoke, Irene; Bøcher, Peder Klith; Svenning, Jens Christian	2020	Accelerating savanna degradation threatens the Maasai Mara socio-ecological system	Global Environmental Change	10.1016/j.gloenvcha.2019.102030
4424775	Wood, Adrian; Tolera, Motuma; Snell, Matthew; O'Hara, Peter; Hailu, Afework	2019	Community forest management (CFM) in south-west Ethiopia: Maintaining forests, biodiversity and carbon stocks to support wild coffee conservation	Global Environmental Change	10.1016/j.gloenvcha.2019.101980
4441834	Le, Hai Dinh; Smith, Carl; Herbohn, John	2014	What drives the success of reforestation projects in tropical developing countries? The case of the Philippines	Global Environmental Change	10.1016/j.gloenvcha.2013.09.010
4426353	Hayes, Tanya Marie	2007	Does tenure matter? A comparative analysis of agricultural expansion in the Mosquitia Forest Corridor	Human Ecology	10.1007/s10745-007-9117-6
4430338	Sharma, Sahadev; Nadaoka, Kazuo; Nakaoka, Masahiro; Uy, Wilfredo H.; MacKenzie, Richard A.; Friess, Daniel A.; Fortes, Miguel D.	2017	Growth performance and structure of a mangrove afforestation project on a former seagrass bed, Mindanao Island, Philippines	Hydrobiologia	10.1007/s10750-017-3252-x
4441591	Salmo, Severino G.; Lovelock, Catherine; Duke, Norman C.	2013	Vegetation and soil characteristics as indicators of restoration trajectories in restored mangroves	Hydrobiologia	10.1007/s10750-013-1617-3
4428464	Pinagé, Ekena Rangel; Matricardi, Eraldo Aparecido Trondoli; Leal, Fabrício Assis; Pedlowski, Marcos Antonio	2016	Estimates of selective logging impacts in tropical forest canopy cover using RapidEye imagery and field data	IForest	10.3832/ifor1534-008
4432159	Testolin, Riccardo; Saulei, Simon; Farcomeni, Alessio; Grussu, Giorgio; Yosi, Cossey; De Sanctis, Michele; Attorre, Fabio	2016	Investigating the effect of selective logging on tree biodiversity and structure of the tropical forests of Papua New Guinea	IForest	10.3832/ifor1732-008
4314129	J. M. Harmand; K. H. Hergoualc; S. D. E. Miguel; B. Dzib	2007	Carbon Sequestration in Coffee Agroforestry Plantations of Central America	In proceeding of: 2nd International Symposium on Multi-Strata Agroforestry Systems with Perennial Crops: Making ecosystem services count for farmers, consumers and the environment.	10.1007/s00267-012-0006-4
4426600	Singh, Lal; Sridharan, Srinidhi; Thul, Sanjog T.; Kokate, Piyush; Kumar, Phani; Kumar, Sunil; Kumar, Rakesh	2020	Eco-rejuvenation of degraded land by microbe assisted bamboo plantation	Industrial Crops and Products	10.1016/j.indcrop.2020.112795
4315735	T. Treue; Y. M. Ngaga; H. Meilby; J. F. Lund; G. Kajembe; S. Iddi; T. Blomley; I. Theilade; S. A. O. Chamshama; K. Skeie; M. A. Njana; S. E. Ngowi; J. A. K. Isango; N. D. Burgess	2014	Does participatory forest management promote sustainable forest utilisation in Tanzania	International Forestry Review	10.1111/j.1523-1739.2008.00906.x
4316150	M. A. Pinard; F. E. Putz; J. Tay	2000	Lessons learned from the implementation of reduced-impact logging in hilly terrain in Sabah, Malaysia	International Forestry Review	10.1007/s10980-007-9162-y
4428646	Bhuiyan, M. S.; Islam, S.; Haque, M. M.U.; Aktar, S.; Ahmed, R.	2021	Evaluating Capital Assets in Governing Protected Area Co-Management in the Rema-Kalenga Wildlife Sanctuary, Bangladesh	International Forestry Review	10.1505/146554821832140330
4439452	Baral, S.; Meilby, H.; Chhetri, B. B.Khanal	2019	The Contested Role of Management Plans in Improving Forest Conditions in Nepal's Community Forests	International Forestry Review	10.1505/146554819825863799
4431175	Singh, O. P.; Singh, Rakesh; Lakra, Kerobim; Singh, P. K.	2016	Impact of zero tillage on environment and wheat productivity: Evidences from Gorakhpur district of eastern Uttar Pradesh, India	International Journal of Agricultural and Statistical Sciences	NA
4315277	S. Saj; C. Durot; K. Mvondo Sakouma; K. Tayo Gamo; M. L. Avana-Tientcheu	2017	Contribution of associated trees to long-term species conservation, carbon storage and sustainability: a functional analysis of tree communities in cacao plantations of Central Cameroon	International Journal of Agricultural Sustainability	10.1111/cobi.12561
4338916	Meroni, Michele; Schucknecht, Anne; Fasbender, Dominique; Rembold, Felix; Fava, Francesco; Mauclaire, Margaux; Goffner, Deborah; Di Lucchio, Luisa M.; Leonardi, Ugo	2017	Remote sensing monitoring of land restoration interventions in semi-arid environments with a before-after control-impact statistical design	International Journal of Applied Earth Observation and Geoinformation	10.1016/j.jag.2017.02.016
4431960	Langnera, Andreas; Samejimab, Hiromitsu; Ongc, Robert C.; Titin, Jupiri; Kitayamaa, Kanehiro	2012	Integration of carbon conservation into sustainable forest management using high resolution satellite imagery: A case study in sabah, malaysian borneo	International Journal of Applied Earth Observation and Geoinformation	10.1016/j.jag.2012.02.006
4338127	Bargali, S. S.; Singh, S. P.; Pandya, K. S.	2004	Effects of Acacia nilotica on gram crop in a traditional agroforestry system of Chhattisgarh plains	International Journal of Ecology and Environmental Sciences	NA
4315299	J. F. Xue; S. L. Liu; Z. D. Chen; F. Chen; R. Lal; H. M. Tang; H. L. Zhang	2014	Assessment of carbon sustainability under different tillage systems in a double rice cropping system in Southern China	International Journal of Life Cycle Assessment	10.1371/journal.pone.0057561
4434261	Juwarkar, Asha Ashok; Singh, Lal; Singh, Sanjeev Kumar; Jambhulkar, Hemlata P.; Thawale, Prashant R.; Kanfade, Harsha	2015	Natural vs. reclaimed forests - a case study of successional change, reclamation technique and phytodiversity	International Journal of Mining, Reclamation and Environment	10.1080/17480930.2014.941546
4438783	Bao, Nisha; Lechner, Alex; Fletcher, Andrew; Erskine, Peter; Mulligan, David; Bai, Zhongke	2014	SPOTing long-term changes in vegetation over short-term variability	International Journal of Mining, Reclamation and Environment	10.1080/17480930.2012.710505
4314313	K. Jusoff; M. R. A. Manaf	1995	Satellite remote sensing of deforestation in the sungai buloh forest reserve, peninsular Malaysia	International Journal of Remote Sensing	10.1016/S0378-1127(98)00325-9
4422784	Matricardi, Eraldo A.T.; Skole, David L.; Pedlowski, Marcos A.; Chomentowski, Walter	2013	Assessment of forest disturbances by selective logging and forest fires in the Brazilian Amazon using Landsat data	International Journal of Remote Sensing	10.1080/01431161.2012.717182
4435048	Charters, Lewis J.; Aplin, Paul; Marston, Christopher G.; Padfield, Rory; Rengasamy, Nagarajan; Bin Dahalan, Mohd Puat; Evers, Stephanie	2019	Peat swamp forest conservation withstands pervasive land conversion to oil palm plantation in North Selangor, Malaysia	International Journal of Remote Sensing	10.1080/01431161.2019.1574996
4226065	B. Mertens; D. Kaimowitz; A. Puntodewo; J. Vanclay; P. Mendez	2004	Modeling deforestation at distinct geographic scales and time periods in Santa Cruz, Bolivia	International Regional Science Review	NA
4435647	M. Siarudin; Y. Indrajaya; A. Hani	2020	Preliminary assessment on above ground carbon stock of agroforestry and monoculture crop systems in peatlands	IOP Conference Series: Earth and Environmental Science	10.1016/j.landusepol.2018.05.012
4440442	T. N. Kholilah; H. Rahimah; R. Hamzah; A. Arifianto; C. Retnaningdyah; L. Hakim	2019	The sloping agricultural land management on buffer zone of Bromo Tengger Semeru National Park in Malang Regency	IOP Conference Series: Earth and Environmental Science	10.3368/er.26.1.22
4435251	Kamo, Koichi; Vacharangkura, Tosporn; Tiyanon, Sirin; Viriyabuncha, Chingchai; Nimpilas, Suchat; Doangsrisen, Bunnasart	2002	Plant species diversity in tropical planted forests and implication for restoration of forest ecosystems in Sakaerat, northeastern Thailand	Japan Agricultural Research Quarterly	10.6090/jarq.36.111
4338938	Hartter, Joel; Goldman, Abraham; Southworth, Jane	2011	Responses by households to resource scarcity and human-wildlife conflict: Issues of fortress conservation and the surrounding agricultural landscape	Journal for Nature Conservation	10.1016/j.jnc.2010.06.005
4421674	Souza, Alexandre F.; Ramos, Nadiane P.; Pizo, Marco Aurélio; Hübel, Ingo; Crossetti, Luciane O.	2013	Afforestation effects on vegetation structure and diversity of grasslands in southern Brazil: The first years	Journal for Nature Conservation	10.1016/j.jnc.2012.10.002
4435942	T. Jusys	2016	Quantifying avoided deforestation in Pará: Protected areas, buffer zones and edge effects	Journal for Nature Conservation	10.1007/s10457-008-9144-3
4423959	Solis, R.; Vallejos-Torres, G.; Arévalo, L.; Marín-Díaz, J.; Ñique-Alvarez, M.; Engedal, T.; Bruun, T. B.	2020	Carbon stocks and the use of shade trees in different coffee growing systems in the Peruvian Amazon	Journal of Agricultural Science	10.1017/S002185962000074X
4437800	Mashapa, C.; Gandiwa, E.; Muboko, N.	2019	Socio-economic and ecological outcomes of woodland management in mutema-musikavanhu communal areas in save valley, southeastern lowveld of Zimbabwe	Journal of Animal and Plant Sciences	NA
4314902	R. A. Zahawi; K. D. Holl; R. J. Cole; J. L. Reid	2013	Testing applied nucleation as a strategy to facilitate tropical forest recovery	Journal of Applied Ecology	10.1111/1365-2664.12014
4422297	Holl, Karen D.; Reid, J. Leighton; Cole, Rebecca J.; Oviedo-Brenes, Federico; Rosales, Juan A.; Zahawi, Rakan A.	2020	Applied nucleation facilitates tropical forest recovery: Lessons learned from a 15-year study	Journal of Applied Ecology	10.1111/1365-2664.13684
4423022	Gunaratne, A. M.T.A.; Gunatilleke, C. V.S.; Gunatilleke, I. A.U.N.; Madawala Weerasinghe, H. M.S.P.; Burslem, D. F.R.P.	2010	Barriers to tree seedling emergence on human-induced grasslands in Sri Lanka	Journal of Applied Ecology	10.1111/j.1365-2664.2009.01763.x
4428942	Brancalion, Pedro H.S.; Amazonas, Nino T.; Chazdon, Robin L.; van Melis, Juliano; Rodrigues, Ricardo R.; Silva, Carina C.; Sorrini, Taísi B.; Holl, Karen D.	2020	Exotic eucalypts: From demonized trees to allies of tropical forest restoration?	Journal of Applied Ecology	10.1111/1365-2664.13513
4432141	Guido, Anaclara; Pillar, Valério D.	2017	Invasive plant removal: assessing community impact and recovery from invasion	Journal of Applied Ecology	10.1111/1365-2664.12848
4432911	M. Kalamandeen; E. Gloor; I. Johnson; S. Agard; M. Katow; A. Vanbrooke; D. Ashley; S. A. Batterman; G. Ziv; K. Holder-Collins; O. L. Phillips; E. S. Brondizio; I. Vieira; D. Galbraith	2020	Limited biomass recovery from gold mining in Amazonian forests	Journal of Applied Ecology	10.3390/LAND9060209
4433081	Holl, Karen D.; Reid, John Leighton; Chaves-Fallas, José Miguel; Oviedo-Brenes, Federico; Zahawi, Rakan A.	2017	Local tropical forest restoration strategies affect tree recruitment more strongly than does landscape forest cover	Journal of Applied Ecology	10.1111/1365-2664.12814
4314509	I. Hayashi	1996	Five years experiment on vegetation recovery of drought deciduous woodland in Kitui, Kenya	Journal of Arid Environments	10.1088/1748-9326/10/4/044019
4431537	Aerts, Raf; November, Eva; Maes, Wouter; Van der Borght, Ives; Negussie, Aklilu; Aynekulu, Ermias; Hermy, Martin; Muys, Bart	2008	In situ persistence of African wild olive and forest restoration in degraded semiarid savanna	Journal of Arid Environments	10.1016/j.jaridenv.2007.11.009
4439692	Yayneshet, T.; Eik, L. O.; Moe, S. R.	2009	The effects of exclosures in restoring degraded semi-arid vegetation in communal grazing lands in northern Ethiopia	Journal of Arid Environments	10.1016/j.jaridenv.2008.12.002
4440396	Larwanou, M.; Saadou, M.	2011	The role of human interventions in tree dynamics and environmental rehabilitation in the Sahel zone of Niger	Journal of Arid Environments	10.1016/j.jaridenv.2010.09.016
5182327	Cotroneo, S. M.; Jacobo, E. J.; Brassiolo, M. M.; Golluscio, R. A.	2018	Restoration ability of seasonal exclosures under different woodland degradation stages in semiarid Chaco rangelands of Argentina	Journal of Arid Environments	10.1016/j.jaridenv.2018.08.002
4225688	D. L. A. Gaveau; J. Epting; O. Lyne; M. Linkie; I. Kumara; M. Kanninen; N. Leader-Williams	2009	Evaluating whether protected areas reduce tropical deforestation in Sumatra	Journal of Biogeography	10.1016/j.agee.2016.02.017
4338080	Goetze, Dethardt; Hörsch, Bianca; Porembski, Stefan	2006	Dynamics of forest-savanna mosaics in north-eastern Ivory Coast from 1954 to 2002	Journal of Biogeography	10.1111/j.1365-2699.2005.01312.x
4424206	Chidumayo, E. N.	2002	Changes in miombo woodland structure under different land tenure and use systems in central Zambia	Journal of Biogeography	10.1046/j.1365-2699.2002.00794.x
4314144	B. Utomo; A. A. Prawoto; S. Bonnet; A. Bangviwat; S. H. Gheewala	2016	Environmental performance of cocoa production from monoculture and agroforestry systems in Indonesia	Journal of Cleaner Production	10.1016/j.catena.2018.10.024
4422589	Jirapornvaree, Ittisak; Suppadit, Tawadchai; Kumar, Vikas	2021	Assessing the economic and environmental impact of jasmine rice production: Life cycle assessment and Life Cycle Costs analysis	Journal of Cleaner Production	10.1016/j.jclepro.2021.127079
4431618	Alam, Md Khairul; Bell, Richard W.; Biswas, Wahidul K.	2019	Increases in soil sequestered carbon under conservation agriculture cropping decrease the estimated greenhouse gas emissions of wetland rice using life cycle assessment	Journal of Cleaner Production	10.1016/j.jclepro.2019.03.215
4440062	Liu, Weiwei; Guo, Ziliang; Lu, Fei; Wang, Xiaoke; Zhang, Manyin; Liu, Bojie; Wei, Yuanyun; Cui, Lijuan; Luo, Yunjian; Zhang, Lu; Ouyang, Zhiyun; Yuan, Yafei	2020	The influence of disturbance and conservation management on the greenhouse gas budgets of China's forests	Journal of Cleaner Production	10.1016/j.jclepro.2020.121000
4423908	K. Kathiresan; R. Anburaj; V. Gomathi; K. Saravanakumar	2013	Carbon sequestration potential of Rhizophora mucronata and Avicennia marina as influenced by age, season, growth and sediment characteristics in southeast coast of India	Journal of Coastal Conservation	10.1177/0160017604266027
4428043	Kamara, Mouctar; Kamruzzaman, Md	2021	Effects of Thinning on Aboveground Net Primary Productivity in Overcrowded Mangrove Kandelia obovata Stands	Journal of Coastal Research	10.2112/JCOASTRES-D-20-00025.1
4435745	Cuc, Nguyen Thi Kim; De Ruyter Van Steveninck, Erik D.	2015	Production function of planted mangroves in Thanh Phu Nature Reserve, Mekong Delta, Vietnam	Journal of Coastal Research	10.2112/JCOASTRES-D-13-00104.1
4438843	Chankrajang, Thanyaporn	2019	State-community property-rights sharing in forests and its contributions to environmental outcomes: Evidence from Thailand's community forestry	Journal of Development Economics	10.1016/j.jdeveco.2019.01.010
4423838	Rizvi, R. H.; Newaj, Ram; Chaturvedi, O. P.; Prasad, Rajendra; Handa, A. K.; Alam, Badre	2019	Carbon sequestration and CO 2 absorption by agroforestry systems: An assessment for Central Plateau and Hill region of India	Journal of Earth System Science	10.1007/s12040-019-1071-3
4424782	Barsimantov, James; Kendall, Jake	2012	Community Forestry, Common Property, and Deforestation in Eight Mexican States	Journal of Environment and Development	10.1177/1070496512447249
4315503	K. R. E. Sims; J. M. Alix-Garcia	2017	Parks versus PES: Evaluating direct and incentive-based land conservation in Mexico	Journal of Environmental Economics and Management	10.1016/j.rsma.2018.09.005
4426310	Blackman, Allen; Goff, Leonard; Rivera Planter, Marisol	2018	Does eco-certification stem tropical deforestation? Forest Stewardship Council certification in Mexico	Journal of Environmental Economics and Management	10.1016/j.jeem.2018.04.005
4434295	Amin, A.; Choumert-Nkolo, J.; Combes, J. L.; Combes Motel, P.; Kéré, E. N.; Ongono-Olinga, J. G.; Schwartz, S.	2019	Neighborhood effects in the Brazilian Amazônia: Protected areas and deforestation	Journal of Environmental Economics and Management	10.1016/j.jeem.2018.11.006
4315522	A. M. Strauch; M. T. Rurai; A. M. Almedom	2016	Influence of forest management systems on natural resource use and provision of ecosystem services in Tanzania	Journal of Environmental Management	10.1016/j.geoderma.2020.114646
4422358	Levy-Tacher, Samuel Israel; Ramírez-Marcial, Neptalí; Navarrete-Gutiérrez, Darío Alejandro; Rodríguez-Sánchez, Perla Victoria	2019	Are Mayan community forest reserves effective in fulfilling people's needs and preserving tree species?	Journal of Environmental Management	10.1016/j.jenvman.2019.04.097
4425797	Phua, Mui How; Tsuyuki, Satoshi; Furuya, Naoyuki; Lee, Jung Soo	2008	Detecting deforestation with a spectral change detection approach using multitemporal Landsat data: A case study of Kinabalu Park, Sabah, Malaysia	Journal of Environmental Management	10.1016/j.jenvman.2007.04.011
4427258	Rahman, Md Farhadur; Islam, Kamrul	2021	Effectiveness of protected areas in reducing deforestation and forest fragmentation in Bangladesh	Journal of Environmental Management	10.1016/j.jenvman.2020.111711
4428046	Ding, Yi; Zang, Runguo	2021	Effects of thinning on the demography and functional community structure of a secondary tropical lowland rain forest	Journal of Environmental Management	10.1016/j.jenvman.2020.111805
4432663	Garcia, Andrea S.; Sawakuchi, Henrique O.; Ferreira, Manuel Eduardo; Ballester, Maria Victoria R.	2017	Landscape changes in a neotropical forest-savanna ecotone zone in central Brazil: The role of protected areas in the maintenance of native vegetation	Journal of Environmental Management	10.1016/j.jenvman.2016.11.010
4432893	Yodkhum, Sanwasan; Gheewala, Shabbir H.; Sampattagul, Sate	2017	Life cycle GHG evaluation of organic rice production in northern Thailand	Journal of Environmental Management	10.1016/j.jenvman.2017.03.004
4437603	Pignataro, Ana Genoveva; Levy Tacher, Samuel Israel; Aguirre Rivera, Juan Rogelio; Nahed Toral, José; González Espinosa, Mario; Rendón Carmona, Nelson	2016	Silvopastoral systems of the Chol Mayan ethnic group in southern Mexico: Strategies with a traditional basis	Journal of Environmental Management	10.1016/j.jenvman.2016.06.036
4440683	Ribeiro, Rafael Almeida; Giannini, Tereza Cristina; Gastauer, Markus; Awade, Marcelo; Siqueira, José Oswaldo	2018	Topsoil application during the rehabilitation of a manganese tailing dam increases plant taxonomic, phylogenetic and functional diversity	Journal of Environmental Management	10.1016/j.jenvman.2018.08.060
4432343	Palao, Leo Kris M.; Dressler, Wolfram H.; Cruz, Rex Victor O.; Pulhin, Juan M.; Bantayan, Nathaniel C.; Florece, Leonardo M.	2010	Land cover change in Cabayugan, Puerto Princesa Subterranean River National Park, Palawan, Philippines	Journal of Environmental Science and Management	NA
4434245	Abanto, Rusty G.; Florece, Leonardo M.; Rebancos, Carmelita M.; Briones, Nicomedes D.; Castillo, Arturo S.A.	2011	Natural regeneration and carbon budget of rock dumpsite of an ex-mine site in Jose Panganiban, Camarines Norte, Philippines	Journal of Environmental Science and Management	NA
4314274	C. m. Cheng; R. s. Wang; J. s. Jiang	2007	Variation of soil fertility and carbon sequestration by planting Hevea brasiliensis in Hainan Island, China	Journal of Environmental Sciences	10.1007/s11056-019-09707-y
898	Cerutti, Paolo Omar; Suryadarma, Daniel; Nasi, Robert; Forni, Eric; Medjibe, Vincent; Delion, Sebastien; Bastin, Didier	2017	The impact of forest management plans on trees and carbon: Modeling a decade of harvesting data in Cameroon	Journal of Forest Economics	10.1016/j.jfe.2017.01.004
4431365	Imai, Nobuo; Sugau, John Baptist; Pereira, Joan T.; Titin, Jupiri; Kitayama, Kanehiro	2019	Impacts of selective logging on spatial structure of tree species composition in Bornean tropical rain forests	Journal of Forest Research	10.1080/13416979.2019.1666958
4314910	M. G. Kibria; N. Saha	2011	Analysis of existing agroforestry practices in Madhupur Sal forest: An assessment based on ecological and economic perspectives	Journal of Forestry Research	10.3389/ffgc.2021.576908
4421331	S. Wu; J. Li; W. Zhou; B. J. Lewis; D. Yu; L. Zhou; L. Jiang; L. Dai	2018	A statistical analysis of spatiotemporal variations and determinant factors of forest carbon storage under China's Natural Forest Protection Program	Journal of Forestry Research	10.7717/peerj.1020
4422122	Redowan, Mohammad; Akter, Sharmin; Islam, Nusrat	2014	Analysis of forest cover change at Khadimnagar National Park, Sylhet, Bangladesh, using Landsat TM and GIS data	Journal of Forestry Research	10.1007/s11676-014-0467-9
4422890	G. M. Devagiri; A. K. Khaple; H. B. Anithraj; C. G. Kushalappa; A. K. Krishnappa; S. B. Mishra	2020	Assessment of tree diversity and above-ground biomass in coffee agroforest dominated tropical landscape of India's Central Western Ghats	Journal of Forestry Research	10.1007/s10457-005-5831-5
4423135	Singh, Y. P.; Singh, Gurbachan; Sharma, D. K.	2014	Bio-amelioration of alkali soils through agroforestry systems in central Indo-Gangetic plains of India	Journal of Forestry Research	10.1007/s11676-014-0535-1
4430993	Mekuria, Wolde; Yami, Mastewal; Haile, Mitiku; Gebrehiwot, Kindeya; Birhane, Emiru	2019	Impact of exclosures on wood biomass production and fuelwood supply in northern Ethiopia	Journal of Forestry Research	10.1007/s11676-018-0643-4
4432561	Fan, Zemeng; Zhang, Xuan; Li, Jing; Yue, Tianxiang; Liu, Jiyuan; Xiang, Bao; Kuang, Wenhui	2013	Land-cover changes of national nature reserves in China	Journal of Geographical Sciences	10.1007/s11442-013-1008-8
4432475	Veldkamp, Edzo; Purbopuspito, Joko; Corre, Marife D.; Brumme, Rainer; Murdiyarso, Daniel	2008	Land use change effects on trace gas fluxes in the forest margins of Central Sulawesi, Indonesia	Journal of Geophysical Research: Biogeosciences	10.1029/2007JG000522
4432732	Y. Yang; L. Wang; Z. Yang; C. Xu; J. Xie; G. Chen; C. Lin; J. Guo; X. Liu; D. Xiong; W. Lin; S. Chen; Z. He; K. Lin; M. Jiang; T. C. Lin	2018	Large Ecosystem Service Benefits of Assisted Natural Regeneration	Journal of Geophysical Research: Biogeosciences	10.1023/A:1023998600471
4426519	Feng, Zhiyong; Tan, Guangming; Xia, Junqiang; Shu, Caiwen; Chen, Peng; Wu, Menwu; Wu, Xiaoming	2020	Dynamics of mangrove forests in Shenzhen Bay in response to natural and anthropogenic factors from 1988 to 2017	Journal of Hydrology	10.1016/j.jhydrol.2020.125271
4425560	Paulson Priebe, Monica Erin; Evans, Tom; Andersson, Krister; Castellanos, Edwin	2015	Decentralization, forest management, and forest conditions in Guatemala	Journal of Land Use Science	10.1080/1747423X.2014.915350
4432523	Gondwe, Monica Fides; Cho, Moses Azong; Chirwa, Paxie Wanangwa; Geldenhuys, Coert Johannes	2019	Land use land cover change and the comparative impact of co-management and government-management on the forest cover in Malawi (1999-2018)	Journal of Land Use Science	10.1080/1747423X.2019.1706654
4338471	Tajuddin; Supratman; D. Salman; Y. Yusran; M. A. K. Sahide	2018	Integrated analysis of forest policies and their impacts on landscape and lifescape dynamics: A case study in the Walanae Forest Management Unit, Indonesia	Journal of Landscape Ecology(Czech Republic)	10.2478/jlecol-2018-0017
4339071	Dimobe, Kangbéni; Goetze, Dethardt; Ouédraogo, Amadé; Forkuor, Gerald; Wala, Kpérkouma; Porembski, Stefan; Thiombiano, Adjima	2017	Spatio-Temporal Dynamics in Land Use and Habitat Fragmentation within a Protected Area Dedicated to Tourism in a Sudanian Savanna of West Africa	Journal of Landscape Ecology(Czech Republic)	10.1515/jlecol-2017-0011
4427008	H. Mehta; R. Kumar; M. A. Dar; G. P. Juyal; S. Patra; S. Dobhal; A. C. Rathore; R. Kaushal; P. K. Mishra	2018	Effect of geojute technique on density, diversity and carbon stock of plant species in landslide site of North West Himalaya	Journal of Mountain Science	10.1007/s11629-017-4768-2
4431350	Z. l. Gong; Y. Tang	2016	Impacts of reforestation on woody species composition, species diversity and community structure in dry-hot valley of the Jinsha River, southwestern China	Journal of Mountain Science	10.1093/conphys/cov012
5182150	Ruan, Lu ping; Lu, Yuan chang; Meng, Jing hui	2020	Plantation transformation alternatives determine carbon sequestration capacity - a case study with Pinus massoniana in southern China	Journal of Mountain Science	10.1007/s11629-019-5411-1
4439508	Kusumawati, Sri Ambar; Yahya, Sudirman; Hariyadi; Mulatsih, Sri; Istina, Ida Nur	2021	The dynamic of carbon dioxide (CO2) emission and land coverage on intercropping system on oil palm replanting area	Journal of Oil Palm Research	10.21894/jopr.2020.0114
4314968	J. Zake; S. A. Pietsch; J. K. Friedel; S. Zechmeister-Boltenstern	2015	Can agroforestry improve soil fertility and carbon storage in smallholder banana farming systems?	Journal of Plant Nutrition and Soil Science	10.1111/rec.13171
4316371	A. L. M. Vianna; P. M. Fearnside	2014	Impact of Community Forest Management on Biomass Carbon Stocks in the Uatumã Sustainable Development Reserve, Amazonas, Brazil	Journal of Sustainable Forestry	10.1111/1365-2664.13023
4338017	Forrestel, Alison; Peay, Kabir G.	2006	Deforestation in a complex landscape: La Amistad Biosphere Reserve	Journal of Sustainable Forestry	10.1300/J091v22n01_04
4421456	Amoah, Martin; Assan, Francis; Dadzie, Peter Kessels	2020	Aboveground biomass, carbon storage and fuel values of Bambusa vulgaris, Oxynanteria abbyssinica and Bambusa vulgaris var.vitata plantations in the Bobiri forest reserve of Ghana	Journal of Sustainable Forestry	10.1080/10549811.2019.1608452
4423852	P. Kumar; A. K. Mishra; S. K. Chaudhari; D. K. Sharma; A. K. Rai; K. Singh; P. Rai; R. Singh	2021	Carbon Sequestration and Soil Carbon Build-Up under Eucalyptus Plantation in Semi-Arid Regions of North-West India	Journal of Sustainable Forestry	NA
4423942	K. B. Thapa-Magar; B. B. Shrestha	2015	Carbon Stock in Community Managed Hill Sal (Shorea robusta) Forests of Central Nepal	Journal of Sustainable Forestry	10.5424/fs/2016251-07538
4425258	Kedir, Haji; Negash, Mesele; Yimer, Fantaw; Limenih, Mulugeta	2018	Contribution of participatory forest management towards conservation and rehabilitation of dry Afromontane forests and its implications for carbon management in the tropical Southeastern Highlands of Ethiopia	Journal of Sustainable Forestry	10.1080/10549811.2017.1414614
4427438	S. Paudel; J. P. Sah	2015	Effects of Different Management Practices on Stand Composition and Species Diversity in Subtropical Forests in Nepal: Implications of Community Participation in Biodiversity Conservation	Journal of Sustainable Forestry	10.1177/194008291200500406
4429705	Boeschoten, Laura E.; van Breugel, Michiel; Bailon, Mario; Balbuena, Johana; Nu√±ez, Miguel; Cerezo, Arturo; Hall, Jefferson S.	2021	Framework Species Approach Proves Robust in Restoring Forest on Fire Prone Invasive Grass: A Case Study from Panama	Journal of Sustainable Forestry	10.1080/10549811.2020.1746915
4435174	Nath, Tapan Kumar; Jashimuddin, Mohammed; Kamruzzaman, Md; Mazumder, Vaskar; Hasan, Md K.; Das, Sukumar; Dhali, Panchannon Kumar	2016	Phytosociological characteristics and diversity of trees in a comanaged protected area of Bangladesh: Implications for conservation	Journal of Sustainable Forestry	10.1080/10549811.2016.1231615
4435920	Mbaabu, Purity Rima; Hussin, Yousif Ali; Weir, Michael; Gilani, Hammad	2014	Quantification of carbon stock to understand two different forest management regimes in Kayar Khola watershed, Chitwan, Nepal	Journal of the Indian Society of Remote Sensing	10.1007/s12524-014-0379-3
4315815	D. L. M. Vieira; A. Scariot; A. B. Sampaio; K. D. Holl	2006	Tropical dry-forest regeneration from root suckers in Central Brazil	Journal of Tropical Ecology	10.1111/j.1365-2699.2009.02147.x
4423752	Zuo, S.; Ren, Y.; Weng, X.; Ding, H.; Yun, G.; Chen, Q.	2017	Carbon distribution and its correlation with floristic diversity in subtropical broad-leaved forests during natural succession	Journal of Tropical Forest Science	10.26525/jtfs2017.29.4.493503
4426728	Zapfack, L; Noiha, N V; Tabue, M R B	2016	Economic Estimation of Carbon Storage and Sequestration As Ecosystem Services of Protected Areas: a Case Study of Lobeke National Park	Journal of Tropical Forest Science	NA
4426769	H. B. Fan; W. F. Liu; J. P. Wu; Y. Y. Li; Y. H. Yuan; Y. C. Liao; R. Z. Huang; X. Q. Su	2013	Ecosystem carbon pools in mixed stands of hardwood species and masson pine	Journal of Tropical Forest Science	10.1111/gcb.12979
4429462	Mongo, C.; Eid, T.; Kashaigili, J. J.; Malimbwi, R. E.; Kajembe, G. C.; Katani, J.	2014	Forest cover changes, stocking and removals under different decentralised forest management regimes in Tanzania	Journal of Tropical Forest Science	NA
4430326	Heriansyah, I.; Miyakuni, K.; Kato, T.; Kiyono, Y.; Kanazawa, Y.	2007	Growth characteristics and biomass accumulations of Acacia mangium under different management practices in Indonesia	Journal of Tropical Forest Science	NA
4437085	Wangluk, S.; Boonyawat, S.; Diloksumpun, S.; Tongdeenok, P.	2013	Role of soil temperature and moisture on soil respiration in a teak plantation and mixed deciduous forest in Thailand	Journal of Tropical Forest Science	NA
4436829	Kuusipalo, Jussi; Ådjers, Göran; Jafarsidik, Yusuf; Otsamo, Antti; Tuomela, Kari; Vuokko, Risto	1995	Restoration of natural vegetation in degraded Imperata cylindrica grassland: understorey development in forest plantations	Journal of Vegetation Science	10.2307/3236215
4421441	Amara, Edward; Adhikari, Hari; Heiskanen, Janne; Siljander, Mika; Munyao, Martha; Omondi, Patrick; Pellikka, Petri	2020	Aboveground biomass distribution in a multi-use savannah landscape in southeastern kenya: Impact of land use and fences	Land	10.3390/land9100381
4422448	Magaju, Christine; Winowiecki, Leigh Ann; Crossland, Mary; Frija, Aymen; Ouerghemmi, Hassen; Hagazi, Niguse; Sola, Phosiso; Ochenje, Ibrahim; Kiura, Esther; Kuria, Anne; Muriuki, Jonathan; Carsan, Sammy; Hadgu, Kiros; Bonaiuti, Enrico; Sinclair, Fergus	2020	Assessing context-specific factors to increase tree survival for scaling ecosystem restoration efforts in east africa	Land	10.3390/land9120494
4429413	Gizachew, Belachew; Solberg, Svein; Puliti, Stefano	2018	Forest carbon gain and loss in Protected Areas of Uganda: Implications to carbon benefits of conservation	Land	10.3390/land7040138
4429871	R. R. Sari; D. D. Saputra; K. Hairiah; D. M. A. Rozendaal; J. M. Roshetko; M. V. Noordwijk	2020	Gendered species preferences link tree diversity and carbon stocks in Cacao agroforest in Southeast Sulawesi, Indonesia	Land	10.1002/2014JG002820
4438324	F. G. Damptey; K. Birkhofer; P. K. Nsiah; E. G. de la Riva	2020	Soil properties and biomass attributes in a former gravel mine area after two decades of forest restoration	Land	10.1073/pnas.0905308106
4338050	Lawrence, Ted J.; Morreale, Stephen J.; Stedman, Richard C.	2019	Distant political-economic forces and global-to-local pathway to impacts on forests of Ejido landscapes across Yucatán, México	Land Degradation and Development	10.1002/ldr.3400
4421576	Gastauer, Markus; Caldeira, Cecílio F.; Ramos, Silvio J.; Silva, Delmo F.; Siqueira, José Oswaldo	2020	Active rehabilitation of Amazonian sand mines converges soils, plant communities and environmental status to their predisturbance levels	Land Degradation and Development	10.1002/ldr.3475
4426770	B. Brahma; K. Pathak; R. Lal; B. Kurmi; M. Das; P. C. Nath; A. J. Nath; A. K. Das	2018	Ecosystem carbon sequestration through restoration of degraded lands in Northeast India	Land Degradation and Development	10.1111/rec.12703
4427257	Sarathchandra, Chaya; Dossa, Gbadamassi G.O.; Ranjitkar, Niranjan Bhakta; Chen, Huafang; Deli, Zhai; Ranjitkar, Sailesh; de Silva, Kaluwa Handi Wasana Lalanthi; Wickramasinghe, Sriyani; Xu, Jianchu; Harrison, Rhett D.	2018	Effectiveness of protected areas in preventing rubber expansion and deforestation in Xishuangbanna, Southwest China	Land Degradation and Development	10.1002/ldr.2970
4430960	Mureithi, Stephen M.; Verdoodt, Ann; Njoka, Jesse T.; Gachene, Charles K.K.; Warinwa, Fiesta; Van Ranst, Eric	2016	Impact of Community Conservation Management on Herbaceous Layer and Soil Nutrients in a Kenyan Semi-Arid Savannah	Land Degradation and Development	10.1002/ldr.2315
4439475	Brancalion, Pedro H.S.; Guillemot, Joannès; César, Ricardo G.; Andrade, Henrique S.; Mendes, Alex; Sorrini, Taísi B.; Piccolo, Marisa D.C.; Peluci, Marina C.; Moreno, Vanessa D.S.; Colletta, Gabriel; Chazdon, Robin L.	2021	The cost of restoring carbon stocks in Brazil's Atlantic Forest	Land Degradation and Development	10.1002/ldr.3764
4441129	Vischi Filho, Oswaldo Julio; Yoshikatsu Kanno, Oscar; Mikio Arabori, Roberto; Bernardoni Caldas, João Flávio; Barros Penteado, Raul; Menegucci Scachetti, Edna Aparecida; Aparecido Quiessi, Jorge; Braghetta Camargo, Marcelo; Carvalho, Tiago	2021	Twelve years of soil preservation and rehabilitation on the Rio do Peixe watershed: promoting conservation agriculture	Land Degradation and Development	10.1002/ldr.3834
718	Velly, Gwenolé Le; Sauquet, Alexandre; Cortina-Villar, Sergio	2017	PES Impact and Leakages over Several Cohorts: The Case of the PSA-H in Yucatan, Mexico	Land Economics	10.3368/le.93.2.230
4314879	J. M. Alix-Garcia; E. N. Shapiro; K. R. E. Sims	2012	Forest conservation and slippage: Evidence from mexico's national payments for ecosystem services program	Land Economics	NA
4314906	R. A. Arriagada; P. J. Ferraro; E. O. Sills; S. K. Pattanayak; S. Cordero-Sancho	2012	Do payments for environmental services affect forest cover? A farm-level evaluation from Costa Rica	Land Economics	10.1016/j.agee.2004.07.002
4315843	L. Fortmann; B. Sohngen; D. Southgate	2017	Assessing the role of group heterogeneity in community forest concessions in Guatemala's Maya Biosphere Reserve	Land Economics	10.1371/journal.pone.0147829
4316407	J. Robalino; A. Pfaff	2013	Ecopayments and deforestation in Costa Rica: A nationwide analysis of PSA's initial years	Land Economics	10.1111/j.1365-2028.2009.01112.x
4226039	K. I. Paul; S. C. Cunningham; J. R. England; S. H. Roxburgh; N. D. Preece; T. Lewis; K. Brooksbank; D. F. Crawford; P. J. Polglase	2016	Managing reforestation to sequester carbon, increase biodiversity potential and minimize loss of agricultural land	Land Use Policy	10.1016/j.jclepro.2016.10.045
4420962	Ota, Tetsuji; Lonn, Pichdara; Mizoue, Nobuya	2020	A country scale analysis revealed effective forest policy affecting forest cover changes in Cambodia	Land Use Policy	10.1016/j.landusepol.2020.104597
4424589	H. Ngoma; J. Pelletier; B. P. Mulenga; M. Subakanya	2021	Climate-smart agriculture, cropland expansion and deforestation in Zambia: Linkages, processes and drivers	Land Use Policy	10.1016/j.worlddev.2006.03.002
4425662	Brandt, Jodi S.; Nolte, Christoph; Agrawal, Arun	2016	Deforestation and timber production in Congo after implementation of sustainable forest management policy	Land Use Policy	10.1016/j.landusepol.2015.11.028
4425919	Rosa-Velázquez, Mayra Isabel De la; Espinoza-Tenorio, Alejandro; Díaz-Perera, Miguel Ángel; Ortega-Argueta, Alejandro; Ramos-Reyes, Rodimiro; Espejel, Ileana	2017	Development stressors are stronger than protected area management: A case of the Pantanos de Centla Biosphere Reserve, Mexico	Land Use Policy	10.1016/j.landusepol.2017.06.009
4426362	Thuy, Truong Dang; Tuan, Vo Quoc; Nam, Pham Khanh	2021	Does the devolution of forest management help conserve mangrove in the Mekong Delta of Viet Nam?	Land Use Policy	10.1016/j.landusepol.2021.105440
4428727	J. Von Thaden; R. H. Manson; R. G. Congalton; F. López-Barrera; K. W. Jones	2021	Evaluating the environmental effectiveness of payments for hydrological services in Veracruz, México: A landscape approach	Land Use Policy	10.1016/S2095-3119(14)61001-7
4429455	Von Thaden, Juan José; Laborde, Javier; Guevara, Sergio; Venegas-Barrera, Crystian S.	2018	Forest cover change in the Los Tuxtlas Biosphere Reserve and its future: The contribution of the 1998 protected natural area decree	Land Use Policy	10.1016/j.landusepol.2017.12.040
4429736	H. M. Tu; H. M. Chen	2020	From deforestation to afforestation: Effect of slopeland use policies on land use/cover change in Taiwan	Land Use Policy	10.1016/j.tfp.2020.100056
4434130	Dai, Erfu; Zhu, Jianjia; Wang, Xiaoli; Xi, Weimin	2018	Multiple ecosystem services of monoculture and mixed plantations: A case study of the Huitong experimental forest of Southern China	Land Use Policy	10.1016/j.landusepol.2018.08.014
4435018	Ruggiero, Patricia G. C.; Metzger, Jean Paul; Reverberi Tambosi, Leandro; Nichols, Elizabeth	2019	Payment for ecosystem services programs in the Brazilian Atlantic Forest: Effective but not enough	Land Use Policy	10.1016/j.landusepol.2018.11.054
4435851	Dewi, Sonya; van Noordwijk, Meine; Ekadinata, Andree; Pfund, Jean Laurent	2013	Protected areas within multifunctional landscapes: Squeezing out intermediate land use intensities in the tropics?	Land Use Policy	10.1016/j.landusepol.2012.02.006
4439216	S. Cao; C. Xia; H. Yue; H. Ma; G. Lin	2018	Targeted control measures for ecological restoration in Western Fujian, China	Land Use Policy	10.1007/s10457-007-9048-7
4337866	de la Luz Avendaño-Yáñez, María; Sánchez-Velásquez, Lázaro Rafael; Meave, Jorge A.; del Rosario Pineda-López, María	2016	Can Pinus plantations facilitate reintroduction of endangered cloud forest species?	Landscape and Ecological Engineering	10.1007/s11355-015-0277-z
4433258	Ren, Hai; Fan, Yiming; Zou, Zeyuan; Hui, Dafeng; Guo, Qinfeng; Huang, Yao	2021	Long-term structural and functional changes in Acacia mangium plantations in subtropical China	Landscape and Ecological Engineering	10.1007/s11355-020-00429-4
4433990	Munroe, Darla K.; Nagendra, Harini; Southworth, Jane	2007	Monitoring landscape fragmentation in an inaccessible mountain area: Celaque National Park, Western Honduras	Landscape and Urban Planning	10.1016/j.landurbplan.2007.04.001
4225734	H. Nagendra; S. Pareeth; B. Sharma; C. M. Schweik; K. R. Adhikari	2008	Forest fragmentation and regrowth in an institutional mosaic of community, government and private ownership in Nepal	Landscape Ecology	10.1111/j.1523-1739.2009.01220.x
4432742	Yue, Yuemin; Liao, Chujie; Tong, Xiaowei; Wu, Zhaobai; Fensholt, Rasmus; Prishchepov, Alexander; Jepsen, Martin Rudbeck; Wang, Kelin; Brandt, Martin	2020	Large scale reforestation of farmlands on sloping hills in South China karst	Landscape Ecology	10.1007/s10980-020-01026-4
4436878	R. M. Toledo; M. P. Perring; K. Verheyen; A. M. Z. Martini; M. P. Ferreira; R. F. Santos	2020	Restoring tropical forest composition is more difficult, but recovering tree-cover is faster, when neighbouring forests are young	Landscape Ecology	10.1088/1755-1315/451/1/012064
4423777	S. Armenta-Montero; E. A. Ellis; P. W. Ellis; R. H. Manson; C. López-Binnqüist; J. A. V. Pérez	2020	Carbon emissions from selective logging in the Southern Yucatan Peninsula, Mexico	Madera y Bosques	10.1016/j.gloenvcha.2014.08.007
4428065	C. W. Ho; J. S. Huang; H. J. Lin	2018	Effects of tree thinning on carbon sequestration in mangroves	Marine and Freshwater Research	10.1016/j.apgeog.2010.01.005
4316276	C. Duncan; J. H. Primavera; N. Pettorelli; J. R. Thompson; R. J. A. Loma; H. J. Koldewey	2016	Rehabilitating mangrove ecosystem services: A case study on the relative benefits of abandoned pond reversion from Panay Island, Philippines	Marine Pollution Bulletin	10.1111/rec.13399
4426988	Ahirwal, Jitendra; Kumar, Adarsh; Maiti, Subodh Kumar	2020	Effect of fast-growing trees on soil properties and carbon storage in an afforested coal mine land (India)	Minerals	10.3390/min10100840
4225421	G. Schroth; L. C. Bede; A. O. Paiva; C. R. Cassano; A. M. Amorim; D. Faria; E. Mariano-Neto; A. M. Z. Martini; R. H. R. Sambuichi; R. N. L√¥bo	2015	Contribution of agroforests to landscape carbon storage	Mitigation and Adaptation Strategies for Global Change	10.1016/j.ecoleng.2010.01.006
4421975	J. I. N. Kumar; K. Patel; R. N. Kumar; R. K. Bhoi	2010	An assessment of carbon stock for various land use system in Aravally mountains, Western India	Mitigation and Adaptation Strategies for Global Change	10.1007/s00267-009-9374-9
4422790	Talukdar, Nazimur Rahman; Ahmed, Raihan; Choudhury, Parthankar; Barbhuiya, Nazrina Akter	2020	Assessment of forest health status using a forest fragmentation approach: a study in Patharia Hills Reserve Forest, northeast India	Modeling Earth Systems and Environment	10.1007/s40808-019-00652-5
4432442	Zekeng, Jules Christian; Sebego, Reuben; Mphinyane, Wanda N.; Mpalo, Morati; Nayak, Dileswar; Fobane, Jean Louis; Onana, Jean Michel; Funwi, Forbi Preasious; Mbolo, Marguerite Marie Abada	2019	Land use and land cover changes in Doume Communal Forest in eastern Cameroon: implications for conservation and sustainable management	Modeling Earth Systems and Environment	10.1007/s40808-019-00637-4
4226567	J. Southworth; C. Tucker	2001	The influence of accessibility, local institutions, and socioeconomic factors on forest cover change in the mountains of western Honduras	Mountain Research and Development	10.1007/s10457-012-9549-x
4316324	N. Yimyam; S. Lordkaew; B. Rerkasem	2016	Carbon Storage in Mountain Land Use Systems in Northern Thailand	Mountain Research and Development	10.1007/s10661-014-3991-3
93	Trupin, R., Morgan-Brown, T; Doulton, H; Nelson, F	2018	Making Community Forest Enterprises Deliver for Livelihoods and Conservation in Tanzania	NA	NA
157	Anderson, Liana O.; Martino, Samantha De; Harding, Torfinn; Kuralbayeva, Karlygash; Lima, Andre	2016	The Effects Of Land Use Regulation On Deforestation: Evidence From The Brazilian Amazon	NA	NA
165	B., Brown; R., Djamaluddin	2017	A site history & field guide for Ecological Mangrove Rehabilitation in Tiwoho Village, Bunaken National Marine Park, North Sulawesi, Indonesia	NA	NA
166	Pfaff, Alexander; Robalino, Juan A.; Sanchez-Azofeifa, G. Arturo	2008	Payments For Environmental Services: Empirical Analysis For Costa Rica	NA	NA
168	Arriagada, Rodrigo; E.O, Sills,; S.K., Pattanayak,	2009	Payments For Environmental Services And Their Impact On Forest Transition In Costa Rica	NA	NA
171	Clements, Tom; Neang, Malyne; Milner-Gulland, E. J.; Travers, Henry	2020	Measuring impacts of conservation interventions on human well-being and the environment in Northern Cambodia	NA	NA
180	NORAD	2014	Real-Time Evaluation of Norway's International Climate and Forest Initiative: Synthesising Report 2007-2013	NA	NA
181	World Wildlife Fund, FondoMonarca	2016	FOREST DEGRADATION IN THE CORE ZONE OF THE MONARCH BUTTERFLY BIOSPHERE RESERVE 2015-2016	NA	NA
184	Ali, Daniel Ayalew; Deininger, Klaus; Monchuk, Daniel	2018	Using satellite imagery to assess impacts of soil and water conservation measures: Evidence from Ethiopia's Tana-Beles watershed	NA	NA
185	Pender, John L.; Suyanto, S.; Kerr, John; Kato, Edward	2008	Impacts Of The Hutan Kamasyarakatan Social Forestry Program In The Sumberjaya Watershed, West Lampung District Of Sumatra, Indonesia	NA	NA
209	Wangpakapattanawong P; Junsongduang A; Ratnamhin A	2010	Roles and Importance of Sacred Groves in Biodiversity Conservation in Chiang Mai	NA	NA
210	Alix-Garcia, Jennifer; Aronson, Glen; Radeloff, Volker; Reyes, Carlos Ramirez; Shapiro, Elizabeth; Sims, Katharine; Pagans, Patricia Ya√±ez	2015	Impacts of payments for ecosystem services programme in Mexico	NA	NA
226	NGO Climate Change Working Group (CCWG)	2015	Reconciling climate change mitigation, sustainable livelihoods and environmental resilience through agroforestry (Chapter 4.2)	NA	NA
230	A., Russell; D., Waiswa; B., Owuor; P., Ongugo; A., Bomuhangi; A.Y., Banana; J.M., Kimondo	2017	Trends in forest conditions and implications for resilience to climate change under differing forest governance regimes: the case of Mount Elgon, East Africa	NA	NA
246	Rioux et al.	2016	Planning, implementing and evaluating Climate-Smart Agriculture in Smallholder Farming Systems: The experience of the MICCA pilot projects in Kenya and the United Republic of Tanzania	NA	NA
251	Grey, E., Velt, PG., Altamirano, JC., Ding, H., Rozwalka, P., Zúñiga, I., Witkin, M., Borger, FG., Lucchesi, A., Pereda, PC., Ussami, KA	2015	The economic costs and benefits of securing community forest tenure- evidence from Brazil and Guatemala	NA	NA
935	Banjade, Mani Ram; Liswanti, Nining; Herawati, Tuti; Mwangi, Esther	2016	ASSESSMENT OF NATURAL RESOURCE GOVERNANCE INCLUDING LAND AND FOREST TENURE IN COASTAL MANGROVE FORESTS OF INDONESIA	NA	NA
936	Persha, Lauren; Meshack, Charles	2016	A Triple Win? The Impact Of Tanzania's Joint Forest Management Programme On Livelihoods, Governance And Forests	NA	NA
945	Robalino, Juan; Pfaff, Alexander; Villalobos, Laura	2015	Deforestation Spillovers From Costa Rican Protected Areas	NA	NA
947	Adeyanju, Samuel; Bulkan, Janette; Onyekwelu, Jonathan; Peterson St-Laurent, Guillaume; Kozak, Robert; Sunderland, Terry; Stimm, Bernd	2021	Drivers of Biodiversity Conservation in Sacred Groves: A Comparative Study of Three Sacred Groves in Southwest Nigeria.	NA	NA
952	FAO	2020	Final evaluation of the project "Strengthening resilience to climate change through integrated agricultural and pastoral management in the Sahelian zone in the framework of Mali's sustainable land management approach"	NA	NA
971	Jack, Kelsey	2011	Improving the Allocation of Land Use Subsidies in Malawi	NA	NA
1057	Tetra Tech	2020	WHAT DO EXPERIENCE AND RESEARCH TELL US ABOUT USING PES TO LIMIT DEFORESTATION? A SYNTHESIS OF THE EVIDENCE AND CASE STUDIES FROM UGANDA AND COLOMBIA	NA	NA
1061	Integra Government Services International LLC	2014	Mid-Term Performance Evaluation of the Supporting Forests and Biodiversity (SFB) Project	NA	NA
1130	FAO	2020	Evaluation of "Promotion of climate-smart livestock management integrating reversion of land degradation and reduction of desertification risks in vulnerable provinces"	NA	NA
4225222	S. G. Brakas; J. B. Aune	2011	Biomass and Carbon Accumulation in Land Use Systems of Claveria, the Philippines	NA	10.1007/s13593-016-0377-7
4225293	A. A. Kimaro; M. E. Isaac; S. A. O. Chamshama	2011	Carbon Pools in Tree Biomass and Soils Under Rotational Woodlot Systems in Eastern Tanzania	NA	10.1007/s11676-011-0196-2
4426369	H. M. F.-G. A. M. G.-G. A. G.-H. V. A. R.-O. G. A. Aldrete De Los Santos-Posadas	2011	DOES THINNING AFFECT ABOVEGROUND BIOMASS ACUMMULATION IN A Pinus patula PLANTATION?	NA	10.1371/journal.pone.0039337
5180509	Sills, Erin; Arriagada, Rodrigo; Ferraro, Paul; Pattanayak, Subhrendu; Carrasco, Luis; Ortiz, Edgar; Cordero, Silvia; Caldwell, Katie; Andam, Kwaw	2008	Impact of Costa Rica' s Program of Payments for Environmental Services on Land Use	NA	NA
4338805	Amornsanguansin, Jintana; Routray, Jayant K.	1998	Planning and development strategy for effective management of community forestry: lessons from the Thai experience	Natural Resources Forum	10.1111/j.1477-8947.1998.tb00738.x
4225305	P. Jantz; S. Goetz; N. Laporte	2014	Carbon stock corridors to mitigate climate change and promote biodiversity in the tropics	Nature Climate Change	10.1007/s10531-008-9383-7
4429545	X. Tong; M. Brandt; Y. Yue; P. Ciais; M. Rudbeck Jepsen; J. Penuelas; J. P. Wigneron; X. Xiao; X. P. Song; S. Horion; K. Rasmussen; S. Saatchi; L. Fan; K. Wang; B. Zhang; Z. Chen; Y. Wang; X. Li; R. Fensholt	2020	Forest management in southern China generates short term extensive carbon sequestration	Nature Communications	10.1007/s10980-020-01023-7
4421003	Wolf, Christopher; Levi, Taal; Ripple, William J.; Zárrate-Charry, Diego A.; Betts, Matthew G.	2021	A forest loss report card for the world's protected areas	Nature Ecology and Evolution	10.1038/s41559-021-01389-0
170	Probst, Benedict; BenYishay, Ariel; Kontoleon, Andreas; dos Reis, Tiago N. P.	2020	Impacts of a large-scale titling initiative on deforestation in the Brazilian Amazon	Nature Sustainability	10.1038/s41893-020-0537-2
4431615	Tong, Xiaowei; Brandt, Martin; Yue, Yuemin; Horion, Stephanie; Wang, Kelin; Keersmaecker, Wanda De; Tian, Feng; Schurgers, Guy; Xiao, Xiangming; Luo, Yiqi; Chen, Chi; Myneni, Ranga; Shi, Zheng; Chen, Hongsong; Fensholt, Rasmus	2018	Increased vegetation growth and carbon stock in China karst via ecological engineering	Nature Sustainability	10.1038/s41893-017-0004-x
4436348	Oldekop, Johan A.; Sims, Katharine R.E.; Karna, Birendra K.; Whittingham, Mark J.; Agrawal, Arun	2019	Reductions in deforestation and poverty from decentralized forest management in Nepal	Nature Sustainability	10.1038/s41893-019-0277-3
4429573	Cheung, Kwok Chiu; Liebsch, Dieter; Marques, Marcia Cristina Mendes	2010	Forest recovery in newly abandoned pastures in southern Brazil: Implications for the Atlantic Rain forest resilience	Natureza a Conservacao	10.4322/natcon.00801010
4433774	É. E. Kauano; F. C. G. Cardoso; J. M. D. Torezan; M. C. M. Marques	2013	Micro- and meso-scale factors affect the restoration of atlantic forest	Natureza a Conservacao	10.1080/20702620.2004.10431761
4338057	Yirdaw, Eshetu	2001	Diversity of naturally-regenerated native woody species in forest plantations in the Ethiopian highlands	New Forests	10.1023/A:1015629327039
4423349	Lindner, André; Sattler, Dietmar	2012	Biomass estimations in forests of different disturbance history in the Atlantic Forest of Rio de Janeiro, Brazil	New Forests	10.1007/s11056-011-9281-9
4424672	R. Vera-Vélez; J. Grijalva; J. H. Cota-Sánchez	2019	Cocoa agroforestry and tree diversity in relation to past land use in the Northern Ecuadorian Amazon	New Forests	NA
4428555	Derwisch, Sebastian; Schwendenmann, Luitgard; Olschewski, Roland; Hölscher, Dirk	2009	Estimation and economic evaluation of aboveground carbon storage of Tectona grandis plantations in Western Panama	New Forests	10.1007/s11056-008-9119-2
4430354	Redondo-Brenes, Alvaro	2007	Growth, carbon sequestration, and management of native tree plantations in humid regions of Costa Rica	New Forests	10.1007/s11056-007-9052-9
4434221	Senbeta, Feyera; Teketay, Demel; Näslund, Bert Åke	2002	Native woody species regeneration in exotic tree plantations at Munessa-Shashemene Forest, southern Ethiopia	New Forests	10.1023/A:1021201107373
4434238	Palomeque, Ximena; G√ºnter, Sven; Siddons, David; Hildebrandt, Patrick; Stimm, Bernd; Aguirre, Nikolay; Arias, Ruth; Weber, Michael	2017	Natural or assisted succession as approach of forest recovery on abandoned lands with different land use history in the Andes of Southern Ecuador	New Forests	10.1007/s11056-017-9590-8
4440914	Trujillo-Miranda, Alma L.; Toledo-Aceves, Tarin; López-Barrera, Fabiola; Günter, Sven	2021	Tree diversity and timber productivity in planted forests: Pinus patula versus mixed cloud forest species	New Forests	10.1007/s11056-020-09787-1
4440998	Rappaport, Danielle; Montagnini, Florencia	2014	Tree species growth under a rubber (Hevea brasiliensis) plantation: Native restoration via enrichment planting in southern Bahia, Brazil	New Forests	10.1007/s11056-014-9433-9
4441653	V. Londe; M. C. T. B. Messias; H. C. de Sousa	2021	Vegetation restoration is associated with increasing forest width	New Forests	10.1016/j.foreco.2006.04.032
4422422	Jain, Purva; Ahmed, Raihan; Sajjad, Haroon	2016	Assessing and monitoring forest health using a forest fragmentation approach in Sariska Tiger Reserve, India	Norsk Geografisk Tidsskrift	10.1080/00291951.2016.1239655
4432197	Kimaro, Anthony A.; Mpanda, Mathew; Rioux, Janie; Aynekulu, Ermias; Shaba, Samuel; Thiong'o, Margaret; Mutuo, Paul; Abwanda, Sheila; Shepherd, Keith; Neufeldt, Henry; Rosenstock, Todd S.	2016	Is conservation agriculture ‘climate-smart’ for maize farmers in the highlands of Tanzania?	Nutrient Cycling in Agroecosystems	10.1007/s10705-015-9711-8
4429611	Datta, Debajit; Deb, Shovik	2017	Forest structure and soil properties of mangrove ecosystems under different management scenarios: Experiences from the intensely humanized landscape of Indian Sunderbans	Ocean and Coastal Management	10.1016/j.ocecoaman.2017.02.022
4436851	Ferreira, Alexander C.; Ganade, Gislene; Luiz de Attayde, José	2015	Restoration versus natural regeneration in a neotropical mangrove: Effects on plant biomass and crab communities	Ocean and Coastal Management	10.1016/j.ocecoaman.2015.03.006
4316376	T. Blomley; K. Pfliegner; J. Isango; E. Zahabu; A. Ahrends; N. Burgess	2008	Seeing the wood for the trees: An assessment of the impact of participatory forest management on forest condition in Tanzania	Oryx	10.1007/s10457-012-9515-7
4432347	Whitehurst, Amanda S.; Sexton, Joseph O.; Dollar, Luke	2009	Land cover change in western madagascar's dry deciduous forests: a comparison of forest changes in and around kirindy mite national park	Oryx	10.1017/S0030605309001756
4433881	Jain, Niveta; Dubey, Rachana; Dubey, D. S.; Singh, Jagpal; Khanna, M.; Pathak, H.; Bhatia, Arti	2014	Mitigation of greenhouse gas emission with system of rice intensification in the Indo-Gangetic Plains	Paddy and Water Environment	10.1007/s10333-013-0390-2
4441259	Ou, Guang Long; Ma, Huan Cheng; Xu, Hui; Tang, Jun Rong	2015	Understory plant diversity in mixed and pure plantations of Jatropha curcas vs. Native vegetation in the lower-middle reaches of the Lancang-Meikong river watershed, China	Pakistan Journal of Botany	NA
4430491	van der Vyver, Marius L.; Mills, Anthony J.; Difford, Mark; Cowling, Richard M.	2021	Herbivory and misidentification of target habitat constrain region-wide restoration success of spekboom (Portulacaria afra) in South African subtropical succulent thicket	PeerJ	10.7717/peerj.11944
4439067	Soto-Cervantes, Jesús Alejandro; Carrillo-Parra, Artemio; Rodríguez-Laguna, Rodrigo; Corral-Rivas, José Javier; Pompa-García, Marín; Dominguez-Calleros, Pedro Antonio	2020	Survival, growth and carbon content in a forest plantation established after a clear-cutting in Durango, Mexico	PeerJ	10.7717/peerj.9506
4430505	Santika, Truly; Wilson, Kerrie A.; Budiharta, Sugeng; Kusworo, Ahmad; Meijaard, Erik; Law, Elizabeth A.; Friedman, Rachel; Hutabarat, Joseph A.; Indrawan, Tito P.; St. John, Freya A.V.; Struebig, Matthew J.	2019	Heterogeneous impacts of community forestry on forest conservation and poverty alleviation: Evidence from Indonesia	People and Nature	10.1002/pan3.25
4422640	E Souza, Geraldo Da Silva; Gomes, Eliane Gonçalves; De Freitas, Antonio Carlos Reis; Fernandes, Paulo Campos Christo; Camboim, Cristiane Edna	2021	Assessing the impact of the abc cerrado project	Pesquisa Agropecuaria Tropical	10.1590/1983-40632021v5166399
4429758	Gilani, Hammad; Sohail, Muhammad; Koju, Upama Ashish	2017	From REDD+ MRV perspective: Comparison of two different forest management regimes using geospatial techniques in Ludi Khola watershed, Gorkha district, Nepal	PFG - Journal of Photogrammetry, Remote Sensing and Geoinformation Science	10.1007/s41064-017-0028-x
4423934	R. D. Lasco; R. F. Sales; R. Estrella; S. R. Saplaco; A. S. A. Castillo; R. V. O. Cruz; F. B. Pulhin	2001	Carbon stock assessment of two agroforestry systems in a tropical forest reserve in the Philippines	Philippine Agricultural Scientist	10.1088/1748-9326/8/2/025011
4316263	M. M. Hanauer; G. Canavire-Bacarreza	2015	Implications of heterogeneous impacts of protected areas on deforestation and poverty	Philosophical Transactions of the Royal Society B: Biological Sciences	10.1007/s10531-005-3368-6
4316360	A. Pfaff; J. Robalino; C. Sandoval; D. Herrera	2015	Protected area types, strategies and impacts in Brazil's Amazon: Public protected area strategies do not yield a consistent ranking of protected area types by impact	Philosophical Transactions of the Royal Society B: Biological Sciences	10.1016/j.foreco.2013.08.023
4424184	Reynolds, Glen; Payne, Junaidi; Sinun, Waidi; Mosigil, Gregory; Walsh, Rory P.D.	2011	Changes in forest land use and management in Sabah, Malaysian Borneo, 1990-2010, with a focus on the Danum Valley region	Philosophical Transactions of the Royal Society B: Biological Sciences	10.1098/rstb.2011.0154
4441085	Gourlet-Fleury, Sylvie; Mortier, Frédéric; Fayolle, Adeline; Baya, Fidèle; Ouédraogo, Dakis; Bénédet, Fabrice; Picard, Nicolas	2013	Tropical forest recovery from logging: A 24 year silvicultural experiment from Central Africa	Philosophical Transactions of the Royal Society B: Biological Sciences	10.1098/rstb.2012.0302
4432645	K. Sharma; S. M. Robeson; P. Thapa; A. Saikia	2017	Land-use/land-cover change and forest fragmentation in the Jigme Dorji National Park, Bhutan	Physical Geography	10.1016/j.scitotenv.2013.05.071
4225619	L. Ståhl; G. Nyberg; P. Högberg; R. J. Buresh	2002	Effects of planted tree fallows on soil nitrogen dynamics, above-ground and root biomass, N2-fixation and subsequent maize crop productivity in Kenya	Plant and Soil	10.1016/j.ecolecon.2017.06.038
4421413	Tischer, Alexander; Werisch, Martin; Döbbelin, Franziska; Camenzind, Tessa; Rillig, Matthias C.; Potthast, Karin; Hamer, Ute	2015	Above- and belowground linkages of a nitrogen and phosphorus co-limited tropical mountain pasture system ‚Äì responses to nutrient enrichment	Plant and Soil	10.1007/s11104-015-2431-7
4423307	Ren, Hai; Chen, Hua; Li, Zhi'an; Han, Weidong	2010	Biomass accumulation and carbon storage of four different aged Sonneratia apetala plantations in Southern China	Plant and Soil	10.1007/s11104-009-0053-7
4423332	Negash, Mesele; Starr, Mike	2015	Biomass and soil carbon stocks of indigenous agroforestry systems on the south-eastern Rift Valley escarpment, Ethiopia	Plant and Soil	10.1007/s11104-015-2469-6
4424800	Wang, Gang; Yu, Chenxi; Singh, Minerva; Guan, Dongsheng; Xiong, Yanmei; Zheng, Rongbao; Xiao, Rongbo	2021	Community structure and ecosystem carbon stock dynamics along a chronosequence of mangrove plantations in China	Plant and Soil	10.1007/s11104-021-04973-2
4426776	Wang, Qing Kui; Wang, Si Long; Zhong, Mi Cai	2013	Ecosystem carbon storage and soil organic carbon stability in pure and mixed stands of Cunninghamia lanceolata and Michelia macclurei	Plant and Soil	10.1007/s11104-013-1631-2
4430358	Andrade, Hernán J.; Brook, Robert; Ibrahim, Muhammad	2008	Growth, production and carbon sequestration of silvopastoral systems with native timber species in the dry lowlands of Costa Rica	Plant and Soil	10.1007/s11104-008-9600-x
4430444	Huang, Zhiqun; He, Zongming; Wan, Xiaohua; Hu, Zhenhong; Fan, Shaohui; Yang, Yusheng	2013	Harvest residue management effects on tree growth and ecosystem carbon in a Chinese fir plantation in subtropical China	Plant and Soil	10.1007/s11104-012-1341-1
4435446	Y. Ren; X. Wei; L. Zhang; S. Cui; F. Chen; Y. Xiong; P. Xie	2011	Potential for forest vegetation carbon storage in Fujian Province, China, determined from forest inventories	Plant and Soil	10.1080/01431161.2010.495095
4437121	Ribeiro, Ricardo Henrique; Dieckow, Jeferson; Piva, Jonatas Thiago; Bratti, Felipe	2020	Roots and aboveground carbon and nitrogen inputs by black oats (Avena strigosa Schreb.) as affected by grazing and nitrogen in integrated crop-livestock system in subtropical Brazil	Plant and Soil	10.1007/s11104-020-04542-z
4433138	Lozada Dávila, José Rafael; Soriano, Pilar; Costa, Manuel; Garc√≠a-Quintero, Ana María; Sánchez, Domingo; Villarreal, Alberto; Arends, Ernesto	2020	Long-term carbon stock recovery in a neotropical-logged forest	Plant Biosystems	10.1080/11263504.2019.1591537
4226457	M. R. Guariguata; R. L. Chazdon; J. S. Denslow; J. M. Dupuy; L. Anderson	1997	Structure and floristics of secondary and old-growth forest stands in lowland Costa Rica	Plant Ecology	NA
4427957	Imai, Nobuo; Seino, Tatsuyuki; Aiba, Shin ichiro; Takyu, Masaaki; Titin, Jupiri; Kitayama, Kanehiro	2012	Effects of selective logging on tree species diversity and composition of Bornean tropical rain forests at different spatial scales	Plant Ecology	10.1007/s11258-012-0100-y
4421183	E. T. A. Mitchard; P. Meir; C. M. Ryan; E. S. Woollen; M. Williams; L. E. Goodman; J. A. Mucavele; P. Watts; I. H. Woodhouse; S. S. Saatchi	2013	A novel application of satellite radar data: Measuring carbon sequestration and detecting degradation in a community forestry project in Mozambique	Plant Ecology and Diversity	10.1016/j.foreco.2008.07.036
4420900	Martins, L. D.; Eugenio, F. C.; Rodrigues, W. N.; Brinate, S. V.B.; Colodetti, T. V.; Amaral, J. F.T.; Jesus, W. C.; Ramalho, J. C.; dos Santos, A. R.D.; Tomaz, M. A.	2015	A bitter cup: The estimation of spatial distribution of carbon balance in Coffea spp. plantations reveals increased carbon footprint in tropical regions	Plant, Soil and Environment	10.17221/602/2015-PSE
4426057	M. A. Hanif; Q. Yu; X. Rao; W. Shen	2019	Disentangling the contributions of plant taxonomic and functional diversities in shaping aboveground biomass of a restored forest landscape in Southern China	Plants	10.3390/plants8120612
4225262	Y. A. Rajab; C. Leuschner; H. Barus; A. Tjoa; D. Hertel	2016	Cacao cultivation under diverse shade tree cover allows high carbon storage and sequestration without yield losses	PLoS ONE	10.1186/1179-5395-44-S1-S11
4314104	A. Ming; H. Jia; J. Zhao; Y. Tao; Y. Li	2014	Above- And below-ground carbon stocks in an indigenous tree (Mytilaria Laosensis) plantation chronosequence in subtropical China	PLoS ONE	10.1088/1748-9326/11/4/044017
4314297	S. Pagiola; J. Honey-Rosés; J. Freire-González	2016	Evaluation of the permanence of land use change induced by payments for environmental services in Quindío, Colombia	PLoS ONE	10.1134/S1067413616010094
4314598	M. Pfeifer; N. D. Burgess; R. D. Swetnam; P. J. Platts; S. Willcock; R. Marchant	2012	Protected areas: Mixed success in conserving East Africa's evergreen forests	PLoS ONE	10.1016/j.foreco.2008.10.035
4314771	K. W. Jones; D. J. Lewis	2015	Estimating the counterfactual impact of conservation programs on land cover outcomes: The role of matching and panel regression techniques	PLoS ONE	10.15553/c2011v662a2
4315179	J. Börner; K. Kis-Katos; J. Hargrave; K. König	2015	Post-crackdown effectiveness of field-based forest law enforcement in the Brazilian Amazon	PLoS ONE	10.1080/21513732.2014.918057
4315182	E. O. Sills; D. Herrera; A. J. Kirkpatrick; A. Brandão; R. Dickson; S. Hall; S. Pattanayak; D. Shoch; M. Vedoveto; L. Young; A. Pfaff	2015	Estimating the impacts of local policy innovation: The synthetic control method applied to tropical deforestation	PLoS ONE	10.1016/j.ecolecon.2007.03.001
4316081	N. Imai; H. Samejima; A. Langner; R. C. Ong; S. Kita; J. Titin; A. Y. C. Chung; P. Lagan; Y. F. Lee; K. Kitayama	2009	Co-benefits of sustainable forest management in biodiversity conservation and carbon sequestration	PLoS ONE	10.1006/jare.1996.0115
4316243	J. Robalino; C. Sandoval; D. N. Barton; A. Chacon; A. Pfaff	2015	Evaluating interactions of forest conservation policies on avoided deforestation	PLoS ONE	10.1016/j.landusepol.2020.105038
4316364	W. Wang; P. Pechacek; M. Zhang; N. Xiao; J. Zhu; J. Li	2013	Effectiveness of Nature Reserve System for Conserving Tropical Forests: A Statistical Evaluation of Hainan Island, China	PLoS ONE	10.1007/s10457-010-9321-z
4316372	A. Pfaff; J. Robalino; D. Herrera; C. Sandoval	2015	Protected areas? impacts on Brazilian Amazon deforestation: Examining conservation - Development interactions to inform planning	PLoS ONE	10.1016/j.foreco.2013.01.006
4316397	D. L. A. Gaveau; M. Kshatriya; D. Sheil; S. Sloan; E. Molidena; A. Wijaya; S. Wich; M. Ancrenaz; M. Hansen; M. Broich; M. R. Guariguata; P. Pacheco; P. Potapov; S. Turubanova; E. Meijaard	2013	Reconciling Forest Conservation and Logging in Indonesian Borneo	PLoS ONE	10.1016/j.gecco.2015.10.006
4316417	P. Shah; K. Baylis	2015	Evaluating heterogeneous conservation effects of forest protection in Indonesia	PLoS ONE	10.1890/09-1818.1
4421035	Spracklen, B. D.; Kalamandeen, M.; Galbraith, D.; Gloor, E.; Spracklen, D. V.	2015	A global analysis of deforestation in moist tropical forest protected areas	PLoS ONE	10.1371/journal.pone.0143886
4421406	Liu, Fang Yan; Gao, Cheng Jie; Chen, Min; Li, Kun	2018	Above- and below-ground biomass relationships of Leucaena leucocephala (Lam.) de Wit in different plant stands	PLoS ONE	10.1371/journal.pone.0207059
4422351	Cuenca, Pablo; Robalino, Juan; Arriagada, Rodrigo; Echeverría, Cristian	2018	Are government incentives effective for avoided deforestation in the tropical Andean forest?	PLoS ONE	10.1371/journal.pone.0203545
4422354	Alejo, Camilo; Meyer, Chris; Walker, Wayne S.; Gorelik, Seth R.; Josse, Carmen; Aragon-Osejo, Jose Luis; Rios, Sandra; Augusto, Cicero; Llanos, Andres; Coomes, Oliver T.; Potvin, Catherine	2021	Are indigenous territories effective natural climate solutions? A neotropical analysis using matching methods and geographic discontinuity designs	PLoS ONE	10.1371/journal.pone.0245110
4423306	Wang, Faming; Xu, Xin; Zou, Bi; Guo, Zhihua; Li, Zhian; Zhu, Weixing	2013	Biomass Accumulation and Carbon Sequestration in Four Different Aged Casuarina equisetifolia Coastal Shelterbelt Plantations in South China	PLoS ONE	10.1371/journal.pone.0077449
4423595	Kessler, Michael; Hertel, Dietrich; Jungkunst, Hermann F.; Kluge, Jürgen; Abrahamczyk, Stefan; Bos, Merijn; Buchori, Damayanti; Gerold, Gerhard; Gradstein, S. Robbert; Köhler, Stefan; Leuschner, Christoph; Moser, Gerald; Pitopang, Ramadhanil; Saleh, Shahabuddin; Schulze, Christian H.; Sporn, Simone G.; Steffan-Dewenter, Ingolf; Tjitrosoedirdjo, Sri S.; Tscharntke, Teja	2012	Can Joint Carbon and Biodiversity Management in Tropical Agroforestry Landscapes Be Optimized?	PLoS ONE	10.1371/journal.pone.0047192
4424158	Li, Shuaifeng; Su, Jianrong; Liu, Wande; Lang, Xuedong; Huang, Xiaobo; Jia, Chengxinzhuo; Zhang, Zhijun; Tong, Qing	2015	Changes in biomass carbon and soil organic carbon stocks following the conversion from a secondary coniferous forest to a pine plantation	PLoS ONE	10.1371/journal.pone.0135946
4424163	Lu, Weizhi; Yang, Shengchang; Chen, Luzhen; Wang, Wenqing; Du, Xiaona; Wang, Canmou; Ma, Yan; Lin, Guangxuan; Lin, Guanghui	2014	Changes in carbon pool and stand structure of a native subtropical mangrove forest after inter-planting with exotic species Sonneratia apetala	PLoS ONE	10.1371/journal.pone.0091238
4424344	Jusys, Tomas	2018	Changing patterns in deforestation avoidance by different protection types in the Brazilian Amazon	PLoS ONE	10.1371/journal.pone.0195900
4424594	Gaitán, Lucía; Läderach, Peter; Graefe, Sophie; Rao, Idupulapati; Van Der Hoek, Rein	2016	Climate-smart livestock systems: An assessment of carbon stocks and GHG emissions in Nicaragua	PLoS ONE	10.1371/journal.pone.0167949
4426811	N. Labrière; Y. Laumonier; B. Locatelli; G. Vieilledent; M. Comptour	2015	Ecosystem services and biodiversity in a rapidly transforming landscape in northern Borneo	PLoS ONE	10.1111/acv.12276
4428019	Li, Xiaoqiong; Ye, Duo; Liang, Hongwen; Zhu, Hongguang; Qin, Lin; Zhu, Yuling; Wen, Yuanguang	2015	Effects of successive rotation regimes on carbon stocks in eucalyptus plantations in subtropical China measured over a full rotation	PLoS ONE	10.1371/journal.pone.0132858
4428719	Tabor, Karyn; Jones, Kelly W.; Hewson, Jennifer; Rasolohery, Andriambolantsoa; Rambeloson, Andoniaina; Andrianjohaninarivo, Tokihenintsoa; Harvey, Celia A.	2017	Evaluating the effectiveness of conservation and development investments in reducing deforestation and fires in Ankeniheny-Zahemena Corridor, Madagascar	PLoS ONE	10.1371/journal.pone.0190119
4431221	Ekanayake, E. M.B.P.; Cirella, G. T.; Xie, Yi	2020	Impacts of community forestry on forest condition: Evidence from Sri Lanka's intermediate zone	PLoS ONE	10.1371/journal.pone.0239405
4431653	Welch, James R.; Brondízio, Eduardo S.; Hetrick, Scott S.; Coimbra, Carlos E.A.	2013	Indigenous burning as conservation practice: Neotropical savanna recovery amid agribusiness deforestation in Central Brazil	PLoS ONE	10.1371/journal.pone.0081226
4432218	Goessens, Arnaud; Satyanarayana, Behara; Van Der Stocken, Tom; Zuniga, Melissa Quispe; Mohd-Lokman, Husain; Sulong, Ibrahim; Dahdouh-Guebas, Farid	2014	Is Matang Mangrove Forest in Malaysia sustainably rejuvenating after more than a century of conservation and harvesting management?	PLoS ONE	10.1371/journal.pone.0105069
4436821	Peacock, Jo; Tonra, Christopher M.; King, Johnathan; Davies, G. Matt	2021	Restoration of gallery forest patches improves recruitment of motacú palms (Attalea princeps) while diversifying and increasing wildlife populations	PLoS ONE	10.1371/journal.pone.0250183
4438277	da Costa, Eline Nayara Dantas; de Souza, Marcelo Friederichs Landim; Lima Marrocos, Paulo Cesar; Lob√£o, Dan; da Silva, Daniela Mariano Lopes	2018	Soil organic matter and CO2 fluxes in small tropical watersheds under forest and cacao agroforestry	PLoS ONE	10.1371/journal.pone.0200550
4439770	Luintel, Harisharan; Bluffstone, Randall A.; Scheller, Robert M.	2018	The effects of the Nepal community forestry program on biodiversity conservation and carbon storage	PLoS ONE	10.1371/journal.pone.0199526
4439975	Muñoz Brenes, Carlos L.; Jones, Kelly W.; Schlesinger, Peter; Robalino, Juan; Vierling, Lee	2018	The impact of protected area governance and management capacity on ecosystem function in Central America	PLoS ONE	10.1371/journal.pone.0205964
4440410	Miteva, Daniela A.; Ellis, Peter W.; Ellis, Edward A.; Griscom, Bronson W.	2019	The role of property rights in shaping the effectiveness of protected areas and resisting forest loss in the Yucatan Peninsula	PLoS ONE	10.1371/journal.pone.0215820
4440913	Asigbaase, Michael; Sjogersten, Sofie; Lomax, Barry H.; Dawoe, Evans	2019	Tree diversity and its ecological importance value in organic and conventional cocoa agroforests in Ghana	PLoS ONE	10.1371/journal.pone.0210557
4441119	Vleut, Ivar; Levy-Tacher, Samuel Israel; de Boer, Willem Frederik; Galindo-González, Jorge; Vazquez, Luis Bernardo	2013	Tropical Secondary Forest Management Influences Frugivorous Bat Composition, Abundance and Fruit Consumption in Chiapas, Mexico	PLoS ONE	10.1371/journal.pone.0077584
5180697	Mtui, Devolent T.; Lepczyk, Christopher A.; Chen, Qi; Miura, Tomoaki; Cox, Linda J.	2017	Assessing multi-decadal land-cover - land-use change in two wildlife protected areas in Tanzania using Landsat imagery	PLoS ONE	10.1371/journal.pone.0185468
4422500	Askar, Askar; Nuthammachot, Narissara; Sayektiningsih, Tri; Hermudananto	2019	Assessing land cover changes and co2 emissions in tropical forests, 1998-2016: A case study of the sungai wain protection forest	Polish Journal of Environmental Studies	10.15244/pjoes/94845
4224962	K. S. Andam; P. J. Ferraro; A. Pfaff; G. A. Sanchez-Azofeifa; J. A. Robalino	2008	Measuring the effectiveness of protected area networks in reducing deforestation	Proceedings of the National Academy of Sciences of the United States of America	10.1016/j.agee.2004.04.006
4226630	A. Chhatre; A. Agrawal	2009	Trade-offs and synergies between carbon storage and livelihood benefits from forest commons	Proceedings of the National Academy of Sciences of the United States of America	10.30955/gnj.003379
4314073	C. Nolte; A. Agrawal; K. M. Silvius; S. S. F. Britaldo	2013	Governance regime and location influence avoided deforestation success of protected areas in the Brazilian Amazon	Proceedings of the National Academy of Sciences of the United States of America	10.1134/S1064229314110106
4315429	L. Naughton-Trevesa; J. Alix-Garcia; C. A. Chapman	2011	Lessons about parks and poverty from a decade of forest loss and economic growth around Kibale National Park, Uganda	Proceedings of the National Academy of Sciences of the United States of America	10.1073/pnas.1013332108
4315607	C. G. McNally; E. Uchida; A. J. Gold	2011	The effect of a protected area on the tradeoffs between short-run and long-run benefits from mangrove ecosystems	Proceedings of the National Academy of Sciences of the United States of America	NA
4316344	P. J. Ferraro; M. M. Hanauer; D. A. Miteva; J. L. Nelson; S. K. Pattanayak; C. Nolte; K. R. E. Sims	2015	Estimating the impacts of conservation on ecosystem services and poverty by integrating modeling and evaluation	Proceedings of the National Academy of Sciences of the United States of America	10.1098/rspb.2010.1713
4316392	P. J. Ferraro; M. M. Hanauer; K. R. E. Sims	2011	Conditions associated with protected area success in conservation and poverty reduction	Proceedings of the National Academy of Sciences of the United States of America	10.1016/j.biocon.2008.04.013
4423564	Eisenbarth, Sabrina; Graham, Louis; Rigterink, Anouk S.	2021	Can community monitoring save the commons? Evidence on forest use and displacement	Proceedings of the National Academy of Sciences of the United States of America	10.1073/pnas.2015172118
4426416	Nagendra, Harini	2007	Drivers of reforestation in human-dominated forests	Proceedings of the National Academy of Sciences of the United States of America	10.1073/pnas.0702319104
4427813	Lu, Fei; Hu, Huifeng; Sun, Wenjuan; Zhu, Jiaojun; Liu, Guobin; Zhou, Wangming; Zhang, Quanfa; Shi, Peili; Liu, Xiuping; Wu, Xing; Zhang, Lu; Wei, Xiaohua; Dai, Limin; Zhang, Kerong; Sun, Yirong; Xue, Sha; Zhang, Wanjun; Xiong, Dingpeng; Deng, Lei; Liu, Bojie; Zhou, Li; Zhang, Chao; Zheng, Xiao; Cao, Jiansheng; Huang, Yao; He, Nianpeng; Zhou, Guoyi; Bai, Yongfei; Xie, Zongqiang; Tang, Zhiyao; Wu, …	2018	Effects of national ecological restoration projects on carbon sequestration in China from 2001 to 2010	Proceedings of the National Academy of Sciences of the United States of America	10.1073/pnas.1700294115
4431512	I. J. Jones; A. J. MacDonald; S. R. Hopkins; A. J. Lund; Z. Y. C. Liu; N. I. Fawzi; M. P. Purba; K. Fankhauser; A. J. Chamberlin; M. Nirmala; A. G. Blundell; A. Emerson; J. Jennings; L. Gaffikin; M. Barry; D. Lopez-Carr; K. Webb; G. A. de Leo; S. H. Sokolow	2020	Improving rural health care reduces illegal logging and conserves carbon in a tropical forest	Proceedings of the National Academy of Sciences of the United States of America	10.1590/S0100-67622014000100008
4437063	Soares-Filho, Britaldo; Moutinho, Paulo; Nepstad, Daniel; Anderson, Anthony; Rodrigues, Hermann; Garcia, Ricardo; Dietzsch, Laura; Merry, Frank; Bowman, Maria; Hissa, Letícia; Silvestrini, Rafaella; Maretti, Cláudio	2010	Role of Brazilian Amazon protected areas in climate change mitigation	Proceedings of the National Academy of Sciences of the United States of America	10.1073/pnas.0913048107
4437193	Slough, Tara; Kopas, Jacob; Urpelainen, Johannes	2021	Satellite-based deforestation alerts with training and incentives for patrolling facilitate community monitoring in the Peruvian Amazon	Proceedings of the National Academy of Sciences of the United States of America	10.1073/pnas.2015171118
5181203	Carlson, Kimberly M.; Heilmayr, Robert; Gibbs, Holly K.; Noojipady, Praveen; Burns, David N.; Morton, Douglas C.; Walker, Nathalie F.; Paoli, Gary D.; Kremen, Claire	2018	Effect of oil palm sustainability certification on deforestation and fire in Indonesia	Proceedings of the National Academy of Sciences of the United States of America	10.1073/pnas.1704728114
105	Joppa, Lucas N.; Pfaff, Alexander	2011	Global Protected Area Impacts	Proceedings of the Royal Society B	10.1098/rspb.2010.1713
4225298	B. Singh; R. I. S. Gill	2014	Carbon sequestration and nutrient removal by some tree species in an agrisilviculture system in Punjab, India	Range Management and Agroforestry	10.1111/j.1744-7429.2008.00444.x
4429354	Joy, Jilna; Raj, Asha K.; Kunhamu, T. K.; Jamaludheen, V.; Jayasree, K.	2019	Fodder production and carbon stock of calliandra under coconut plantation	Range Management and Agroforestry	NA
4339192	Mudongo, Edwin I.; Fusi, Tsholofelo; Fynn, Richard W.S.; Bonyongo, Mpaphi C.	2016	The Role of Cattle Grazing Management on Perennial Grass and Woody Vegetation Cover in Semiarid Rangelands: Insights From Two Case Studies in the Botswana Kalahari	Rangelands	10.1016/j.rala.2016.07.001
4225902	D. L. Zhai; J. C. Xu; Z. C. Dai; C. H. Cannon; R. E. Grumbine	2014	Increasing tree cover while losing diverse natural forests in tropical Hainan, China	Regional Environmental Change	10.1016/j.forpol.2020.102309
4226666	X. Rueda	2010	Understanding deforestation in the southern Yucatán: Insights from a sub-regional, multi-temporal analysis	Regional Environmental Change	10.1007/BF00704837
4314204	X. Rueda; N. E. Thomas; E. F. Lambin	2015	Eco-certification and coffee cultivation enhance tree cover and forest connectivity in the Colombian coffee landscapes	Regional Environmental Change	10.1007/s10669-008-9164-6
4314236	A. Marx; D. Cuypers	2010	Forest certification as a global environmental governance tool: What is the macro-effectiveness of the Forest Stewardship Council?	Regulation and Governance	10.1108/17568690911002870
4421228	Chraibi, Eric; Arnold, Haley; Luque, Sandra; Deacon, Amy; Magurran, Anne E.; Féret, Jean Baptiste	2021	A remote sensing approach to understanding patterns of secondary succession in tropical forest	Remote Sensing	10.3390/rs13112148
4425932	Y. Tang; Q. Shao; J. Liu; H. Zhang; F. Yang; W. Cao; D. Wu; G. Gong	2019	Did ecological restoration hit its mark? Monitoring and assessing ecological changes in the grain for green program region using multi-source satellite images	Remote Sensing	NA
4430208	Dai, Jie; Roberts, Dar A.; Stow, Douglas A.; An, Li; Zhao, Qunshan	2020	Green vegetation cover has steadily increased since establishment of community forests in western chitwan, nepal	Remote Sensing	10.3390/rs12244071
4424378	Yuan, Wenping; Li, Xianglan; Liang, Shunlin; Cui, Xuefeng; Dong, Wenjie; Liu, Shuguang; Xia, Jiangzhou; Chen, Yang; Liu, Dan; Zhu, Wenquan	2014	Characterization of locations and extents of afforestation from the Grain for Green Project in China	Remote Sensing Letters	10.1080/2150704X.2014.894655
4425647	Mataveli, Guilherme A. V.; Pereira, Gabriel; Chaves, Michel E. D.; Cardozo, Francielle da S.; Stark, Scott C.; Shimabukuro, Yosio E.; Aragão, Luiz E. O. C.; de Oliveira, Gabriel; Chen, Jing M.	2021	Deforestation and land use and land cover changes in protected areas of the Brazilian Cerrado: impacts on the fire-driven emissions of fine particulate aerosols pollutants	Remote Sensing Letters	10.1080/2150704X.2021.1875147
4441356	Cherrington, Emil A.; Griffin, Robert E.; Anderson, Eric R.; Hernandez Sandoval, Betzy E.; Flores-Anderson, Africa I.; Muench, Rebekke E.; Markert, Kel N.; Adams, Emily C.; Limaye, Ashutosh S.; Irwin, Daniel E.	2020	Use of public Earth observation data for tracking progress in sustainable management of coastal forest ecosystems in Belize, Central America	Remote Sensing of Environment	10.1016/j.rse.2020.111798
1135	Lai, P.C.C.; Wong, B.S.F.	2005	Effects of tree guards and weed mats on the establishment of native tree seedlings: implications for forest restoration in Hong Kong, China	Restoration Ecology	NA
4226292	J. A. Parrotta; O. H. Knowles	1999	Restoration of tropical moist forests on bauxite-mined lands in the Brazilian amazon	Restoration Ecology	10.1016/j.jnc.2020.125856
4315246	Z. Calle; N. Henao-Gallego; C. Giraldo; I. Armbrecht	2013	A comparison of vegetation and ground-dwelling ants in abandoned and restored gullies and landslide surfaces in the Western Colombian Andes	Restoration Ecology	10.1186/s13717-017-0109-1
4315982	D. W. Kimiti; C. Riginos; J. Belnap	2017	Low-cost grass restoration using erosion barriers in a degraded African rangeland	Restoration Ecology	10.1007/s10457-016-9948-5
4338093	C. Giudice Badari; L. E. Bernardini; D. R. A. de Almeida; P. H. S. Brancalion; R. G. César; V. Gutierrez; R. L. Chazdon; H. B. Gomes; R. A. G. Viani	2020	Ecological outcomes of agroforests and restoration 15 years after planting	Restoration Ecology	10.1007/s11629-015-3449-2
4338594	T. L. H. Treuer; J. J. Choi; D. H. Janzen; W. Hallwachs; D. Peréz-Aviles; A. P. Dobson; J. S. Powers; L. C. Shanks; L. K. Werden; D. S. Wilcove	2018	Low-cost agricultural waste accelerates tropical forest regeneration	Restoration Ecology	10.1016/j.forpol.2019.102001
4422457	Rosenfield, Milena Fermina; Müller, Sandra Cristina	2019	Assessing ecosystem functioning in forests undergoing restoration	Restoration Ecology	10.1111/rec.12828
4425199	Thijs, Koen W.; Aerts, Raf; Van de Moortele, Pieter; Musila, Winfred; Gulinck, Hubert; Muys, Bart	2014	Contrasting cloud forest restoration potential between plantations of different exotic tree species	Restoration Ecology	10.1111/rec.12093
4426035	Bonilla-Moheno, Martha; Holl, Karen D.	2010	Direct Seeding to Restore Tropical Mature-Forest Species in Areas of Slash-and-Burn Agriculture	Restoration Ecology	10.1111/j.1526-100X.2009.00580.x
4426347	Sampaio, Alexandre B.; Holl, Karen D.; Scariot, Aldicir	2007	Does restoration enhance regeneration of seasonal deciduous forests in pastures in central Brazil?	Restoration Ecology	10.1111/j.1526-100X.2007.00242.x
4429789	Í. Favoreto Campanharo; S. V. Martins; P. M. Villa; G. Correa Kruschewsky; A. Aparecida Dias; F. Haruki Nabeta	2021	Functional composition enhances aboveground biomass stock undergoing active forest restoration on mining tailings in Mariana, Brazil	Restoration Ecology	10.1111/j.1523-1739.2008.01097.x
4430656	Giles, André Luiz; Costa, Patrícia de Britto; Rowland, Lucy; Abrahão, Anna; Lobo, Luisa; Verona, Larissa; Silva, Mateus Cardoso; Monge, Marcelo; Wolfsdorf, Gabriel; Petroni, Amanda; D'Angioli, André M.; Sampaio, Alexandre B.; Schimidt, Isabel B.; Oliveira, Rafael S.	2021	How effective is direct seeding to restore the functional composition of neotropical savannas?	Restoration Ecology	10.1111/rec.13474
4431151	Devaney, John L.; Marone, Diatta; McElwain, Jennifer C.	2021	Impact of soil salinity on mangrove restoration in a semiarid region: a case study from the Saloum Delta, Senegal	Restoration Ecology	10.1111/rec.13186
4433069	Walters, Bradley B.	2000	Local mangrove planting in the Philippines: Are fisherfolk and fishpond owners effective restorationists?	Restoration Ecology	10.1046/j.1526-100X.2000.80035.x
4433822	Douterlungne, David; Ferguson, Bruce G.; Siddique, Ilyas; Soto-Pinto, Lorena; J√≠menez-Ferrer, Guillermo; Gavito, Mayra E.	2015	Microsite determinants of variability in seedling and cutting establishment in tropical forest restoration plantations	Restoration Ecology	10.1111/rec.12247
4434524	Jacob, Aerin L.; Lechowicz, Martin J.; Chapman, Colin A.	2017	Non-native fruit trees facilitate colonization of native forest on abandoned farmland	Restoration Ecology	10.1111/rec.12414
4435213	Dwyer, John M.; Mason, Riah	2018	Plant community responses to thinning in densely regenerating Acacia harpophylla forest	Restoration Ecology	10.1111/rec.12536
4436070	Sitters, Judith; Holmgren, Milena; Stoorvogel, Jetse J.; López, Bernat C.	2012	Rainfall-tuned management facilitates dry forest recovery	Restoration Ecology	10.1111/j.1526-100X.2010.00761.x
4436443	Camargo, José Luís Campana; Ferraz, Isolde Dorothea Kossman; Imakawa, Angela Maria	2002	Rehabilitation of degraded areas of Central Amazonia using direct sowing of forest tree seeds	Restoration Ecology	10.1046/j.1526-100X.2002.01044.x
4436870	M. C. Inhamuns; R. de Souza Rezende; G. C. Coelho	2021	Restoring riparian forest in the Atlantic Forest: does planting seedlings make a difference?	Restoration Ecology	10.1126/sciadv.1600821
4440415	Dendy, Julian; Cordell, Susan; Giardina, Christian P.; Hwang, Bernice; Polloi, Edwin; Rengulbai, Kashgar	2015	The role of remnant forest patches for habitat restoration in degraded areas of Palau	Restoration Ecology	10.1111/rec.12268
4441650	Peng, Shao Lin; Hou, Yu Ping; Chen, Bao Ming	2009	Vegetation restoration and its effects on carbon balance in Guangdong Province, China	Restoration Ecology	10.1111/j.1526-100X.2008.00399.x
5180758	Irizarry, Amarilys D.; Collazo, Jaime A.; Pacifici, Krishna; Reich, Brian J.; Battle, Kathryn E.	2018	Avian response to shade-layer restoration in coffee plantations in Puerto Rico	Restoration Ecology	10.1111/rec.12697
4315590	M. I. Aguiar; J. S. Fialho; M. M. Campanha; T. S. Oliveira	2014	Sequestro de carbono e reserva de nutrientes em diferentes sistemas de uso da terra	Revista Arvore	10.5751/ES-02781-140131
4425680	Schneider, Luiz Cláudio Araujo; Silva, Morgana Tramontini da; Agostinetto, Lenita; Siegloch, Ana Emilia	2018	Deforestation in mixed ombrophilous forest in the serrana region of santa catarina	Revista Arvore	10.1590/1806-90882018000200006
4426211	J. J. Toledo; H. E. M. Nascimento	2019	Diversity, composition and biomass of native vascular plants regenerating under Acacia mangium Will. plantations in northern Amazonia	Revista Brasileira de Botanica	10.1016/S0378-1127(99)00049-3
4434241	T. C. Barros; F. Elias; L. L. Romano; J. Ferreira	2020	Natural recovery of plant species diversity in secondary forests in Eastern Amazonia: contributions to passive forest restoration	Revista Brasileira de Botanica	10.1016/j.ecolecon.2015.01.009
4430350	Valente, Fernanda Daniele de Almeida; de Castro, Marllon Fialho; Torres, Carlos Moreira Miquelino Eleto; Neves, Júlio César Lima; Silva, Ivo Ribeiro; Oliveira, Teógenes Senna	2019	Growth, biomass and carbon stocks in forest cover planted in an area of bauxite mining in rehabilitation	Revista Brasileira de Ciencia do Solo	10.1590/18069657rbcs20180212
4435123	Rangel-Vasconcelos, Lívia Gabrig Turbay; Kato, Osvaldo Ryohei; Vasconcelos, Steel Silva; Oliveira, Francisco de Assis	2017	Phosphorus fertilization increases biomass and nutrient accumulation under improved fallow management in a slash-and-mulch system in Eastern Amazonia, Brazil	Revista Brasileira de Ciencia do Solo	10.1590/18069657rbcs20160466
4423946	Fernandes, Cinira de A.F.; Matsumoto, Sylvana N.; Fernandes, Volney S.	2018	Carbon stock in the development of different designof biodiverse agroforestry systems	Revista Brasileira de Engenharia Agricola e Ambiental	10.1590/1807-1929/agriambi.v22n10p720-725
4426782	Z. Baruch; S. Nozawa; E. Johnson; E. Yerena	2019	Ecosystem dynamics and services of a paired neotropical montane forest and pine plantation	Revista de Biologia Tropical	10.1016/j.jnc.2016.05.001
4424767	A. A. Owiny	2016	Communities of trees along a tropical forest restoration gradient	Russian Journal of Ecology	10.1016/j.catena.2012.10.010
4225971	P. J. C. Oliveira; G. P. Asner; D. E. Knapp; A. Almeyda; R. Galván-Gildemeister; S. Keene; R. F. Raybin; R. C. Smith	2007	Land-use allocation protects the Peruvian Amazon	Science	10.1007/s10457-015-9788-8
4314333	S. Jayachandran; J. De Laat; E. F. Lambin; C. Y. Stanton; R. Audy; N. E. Thomas	2017	Cash for carbon: A randomized trial of payments for ecosystem services to reduce deforestation	Science	10.1590/S0103-90162013000200006
4314714	Z. Ouyang; H. Zheng; Y. Xiao; S. Polasky; J. Liu; W. Xu; Q. Wang; L. Zhang; Y. Xiao; E. Rao; L. Jiang; F. Lu; X. Wang; G. Yang; S. Gong; B. Wu; Y. Zeng; W. Yang; G. C. Daily	2016	Improvements in ecosystem services from investments in natural capital	Science	10.1126/science.aaf2295
4423818	Quezada, Juan Carlos; Etter, Andres; Ghazoul, Jaboury; Buttler, Alexandre; Guillaume, Thomas	2019	Carbon neutral expansion of oil palm plantations in the Neotropics	Science Advances	10.1126/sciadv.aaw4418
4439377	Abreu, Rodolfo C.R.; Hoffmann, William A.; Vasconcelos, Heraldo L.; Pilon, Natashi A.; Rossatto, Davi R.; Durigan, Giselda	2017	The biodiversity cost of carbon sequestration in tropical savanna	Science Advances	10.1126/sciadv.1701284
4428279	Guo, Fengshan; Song, Zhaoliang; Sullivan, Leigh; Wang, Hailong; Liu, Xueyan; Wang, Xudong; Li, Zimin; Zhao, Yuying	2015	Enhancing phytolith carbon sequestration in rice ecosystems through basalt powder amendment	Science Bulletin	10.1007/s11434-015-0729-8
4338453	Ali, Arshad; Mattsson, Eskil	2017	Individual tree size inequality enhances aboveground biomass in homegarden agroforestry systems in the dry zone of Sri Lanka	Science of the Total Environment	10.1016/j.scitotenv.2016.10.022
4427109	Jiang, Zhenhui; Zhong, Yiming; Yang, Jingping; Wu, Yangxiaoying; Li, Hui; Zheng, Lin	2019	Effect of nitrogen fertilizer rates on carbon footprint and ecosystem service of carbon sequestration in rice production	Science of the Total Environment	10.1016/j.scitotenv.2019.03.188
4430165	Noulèkoun, Florent; Birhane, Emiru; Kassa, Habtemariam; Berhe, Alemayehu; Gebremichael, Zefere Mulaw; Adem, Nuru Mohammed; Syoum, Yigremachew; Mengistu, Tefera; Lemma, Bekele; Hagazi, Nigussie; Abrha, Haftu; Rannestad, Meley Mekonen; Mensah, Sylvanus	2021	Grazing exclosures increase soil organic carbon stock at a rate greater than “4 per 1000” per year across agricultural landscapes in Northern Ethiopia	Science of the Total Environment	10.1016/j.scitotenv.2021.146821
4433585	Wang, Zhenyu; Lechner, Alex Mark; Yang, Yongjun; Baumgartl, Thomas; Wu, Jiansheng	2020	Mapping the cumulative impacts of long-term mining disturbance and progressive rehabilitation on ecosystem services	Science of the Total Environment	10.1016/j.scitotenv.2020.137214
4436372	T. Lewis; L. Verstraten; B. Hogg; B. J. Wehr; S. Swift; N. Tindale; N. W. Menzies; R. C. Dalal; P. Bryant; B. Francis; T. E. Smith	2019	Reforestation of agricultural land in the tropics: The relative contribution of soil, living biomass and debris pools to carbon sequestration	Science of the Total Environment	10.1007/s10457-015-9880-0
4438952	F. Noulékoun; E. Birhane; S. Mensah; H. Kassa; A. Berhe; Z. M. Gebremichael; N. M. Adem; Y. Seyoum; T. Mengistu; B. Lemma; N. Hagazi; H. Abrha	2021	Structural diversity consistently mediates species richness effects on aboveground carbon along altitudinal gradients in northern Ethiopian grazing exclosures	Science of the Total Environment	10.1007/s10531-014-0851-y
4440005	S. Sharma; R. A. MacKenzie; T. Tieng; K. Soben; N. Tulyasuwan; A. Resanond; G. Blate; C. M. Litton	2020	The impacts of degradation, deforestation and restoration on mangrove ecosystem carbon stocks across Cambodia	Science of the Total Environment	10.1111/j.1365-2664.2010.01833.x
4441899	Feng, Chunting; Cao, Ming; Wang, Wei; Wang, Hao; Liu, Fangzheng; Zhang, Libo; Du, Jinhong; Zhou, Yue; Huang, Wenjie; Li, Junsheng	2021	Which management measures lead to better performance of China's protected areas in reducing forest loss?	Science of the Total Environment	10.1016/j.scitotenv.2020.142895
4424886	C. Lin; C. H. Lin	2013	Comparison of carbon sequestration potential in agricultural and afforestation farming systems	Scientia Agricola	10.1007/s10531-007-9276-1
4423924	De Souza, Cintia Rodrigues; De Azevedo, Celso Paulo; Rossi, Luiz Marcelo Brum; Dos Santos, Joaquim; Higuchi, Niro	2018	Carbon stock and dynamics in a managed forest in Central Amazon	Scientia Forestalis/Forest Sciences	10.18671/scifor.v46n119.10
4425101	Schleicher, Judith; Peres, Carlos A.; Amano, Tatsuya; Llactayo, William; Leader-Williams, Nigel	2017	Conservation performance of different conservation governance regimes in the Peruvian Amazon	Scientific Reports	10.1038/s41598-017-10736-w
4433490	D. Murdiyarso; S. D. Sasmito; M. Sillanpää; R. MacKenzie; D. Gaveau	2021	Mangrove selective logging sustains biomass carbon recovery, soil carbon, and sediment	Scientific Reports	NA
4440580	Lin, Jiunn Cheng; Chiu, Chih Ming; Lin, Yu Jen; Liu, Wan Yu	2018	Thinning Effects on Biomass and Carbon Stock for Young Taiwania Plantations	Scientific Reports	10.1038/s41598-018-21510-x
4315138	M. Worku; A. Lindner; U. Berger	2015	Management Effects on Woody Species Diversity and Vegetation Structure of Coffee-based Agroforestry Systems in Ethiopia	Small-scale Forestry	NA
4422720	Nyein Chan; Takeda, Shinya	2019	Assessing Wa-u Agroforestry in the Course of Swidden Transformation: A Case Study in Southern Chin State, Myanmar	Small-scale Forestry	10.1007/s11842-019-09422-8
4422749	S. Shrestha; B. S. Karky; A. Gurung; R. Bista; O. R. Vetaas	2013	Assessment of Carbon Balance in Community Forests in Dolakha, Nepal	Small-scale Forestry	10.1007/s10531-005-2091-7
4424810	Betemariyam, Mulugeta; Negash, Mesele; Worku, Adefires	2020	Comparative Analysis of Carbon Stocks in Home Garden and Adjacent Coffee Based Agroforestry Systems in Ethiopia	Small-scale Forestry	10.1007/s11842-020-09439-4
4431042	Mohanty, Sangita; Nayak, A. K.; Swain, C. K.; Dhal, B. R.; Kumar, Anjani; Kumar, Upendra; Tripathi, Rahul; Shahid, Md; Behera, K. K.	2020	Impact of integrated nutrient management options on GHG emission, N loss and N use efficiency of low land rice	Soil and Tillage Research	10.1016/j.still.2020.104616
4437963	Lunstrum, Abby; Chen, Luzhen	2014	Soil carbon stocks and accumulation in young mangrove forests	Soil Biology and Biochemistry	10.1016/j.soilbio.2014.04.008
4436815	Mekuria, Wolde; Veldkamp, Edzo; Corre, Marife D.; Haile, Mitiku	2011	Restoration of Ecosystem Carbon Stocks Following Exclosure Establishment in Communal Grazing Lands in Tigray, Ethiopia	Soil Science Society of America Journal	10.2136/sssaj2010.0176
4438392	Farhate, Camila V.V.; de Souza, Zigomar M.; La Scala, Newton; de Sousa, Allan Charlles M.; Santos, Ana Paula G.; Carvalho, João Luis N.	2019	Soil tillage and cover crop on soil CO2 emissions from sugarcane fields	Soil Use and Management	10.1111/sum.12479
4314469	E. Zahabu; S. A. O. Chamshama; A. G. Mugasha	2004	Stand biomass and volume estimation for miombo woodlands at kitulangalo, morogoro, tanzania	Southern African Forestry Journal	10.1007/s10457-013-9628-7
4423945	Bhatta, Suresh Prashad; Devkota, Anjana	2020	Carbon stock in the community managed Sal (Shorea robusta) forests of Dadeldhura district, western Nepal	Southern Forests	10.2989/20702620.2019.1686690
4424825	Hwang, Youngseok; Um, Jung Sup	2017	Comparative evaluation of OCO-2 XCO2 signature between REDD+ project area and nearby leakage belt	Spatial Information Research	10.1007/s41324-017-0136-0
4439656	Sabu, Minu Merin; Pasha, S. Vazeed; Reddy, C. Sudhakar; Singh, Randeep; Jaishanker, R.	2021	The effectiveness of Tiger Conservation Landscapes in decreasing deforestation in South Asia: a remote sensing-based study	Spatial Information Research	10.1007/s41324-021-00411-8
4423234	Kitayama, Kanehiro; Fujiki, Shogoro; Aoyagi, Ryota; Imai, Nobuo; Sugau, John; Titin, Jupiri; Nilus, Reuben; Lagan, Peter; Sawada, Yoshimi; Ong, Robert; Kugan, Frederick; Mannan, Sam	2018	Biodiversity observation for land and ecosystem health (BOLEH): A robust method to evaluate the management impacts on the bundle of carbon and biodiversity ecosystem services in tropical production forests	Sustainability (Switzerland)	10.3390/su10114224
4429118	Numbisi, Frederick N.; Alemagi, Dieudonne; Degrande, Ann; Van Coillie, Frieke	2021	Farm rejuvenation-induced changes in tree spatial pattern and live biomass species of cocoa agroforests in central cameroon: Insights for tree conservation incentives in cocoa landscapes	Sustainability (Switzerland)	10.3390/su13158483
4226349	A. Pattanavibool; W. D. Edge	1996	Single-Tree Selection Silviculture Affects Cavity Resources in Mixed Deciduous Forests in Thailand	The Journal of Wildlife Management	10.1111/j.1365-2486.2011.02460.x
4428197	Pienkowski, Thomas; Dickens, Borame Lee; Sun, Haoyang; Carrasco, Luis Roman	2017	Empirical evidence of the public health benefits of tropical forest conservation in Cambodia: a generalised linear mixed-effects model analysis	The Lancet Planetary Health	10.1016/S2542-5196(17)30081-5
4430956	Islam, Kazi Nazrul; Rahman, Mohammad Mahfuzur; Jashimuddin, Mohammed; Islam, Kamrul; Zhang, Yaoqi	2020	Impact of co-management on tree diversity and carbon sequestration in protected areas: Experiences from Bangladesh	Trees, Forests and People	10.1016/j.tfp.2020.100033
4431739	Kumi, Jones Agyei; Kyereh, Boateng; Ansong, Michael; Asante, Winston	2021	Influence of management practices on stand biomass, carbon stocks and soil nutrient variability of teak plantations in a dry semi-deciduous forest in Ghana	Trees, Forests and People	10.1016/j.tfp.2020.100049
4435230	Opuni-Frimpong, Emmanuel; Gabienu, Elizabeth; Adusu, Daniel; Opuni-Frimpong, Nana Yeboaa; Damptey, Frederick Gyasi	2021	Plant diversity, conservation significance, and community structure of two protected areas under different governance	Trees, Forests and People	10.1016/j.tfp.2021.100082
4437046	E. J. Milien; K. d. S. Rocha; I. F. Brown; S. G. Perz	2021	Roads, deforestation and the mitigating effect of the Chico Mendes extractive reserve in the southwestern Amazon	Trees, Forests and People	10.1016/j.agee.2012.02.016
4422660	Pagiola, Stefano; Honey-Rosés, Jordi; Freire-González, Jaume	2020	Assessing the Permanence of Land-Use Change Induced by Payments for Environmental Services: Evidence From Nicaragua	Tropical Conservation Science	10.1177/1940082920922676
4424921	Lynch, Lauren; Kokou, Kouami; Todd, Susan	2018	Comparison of the Ecological Value of Sacred and Nonsacred Community Forests in Kaboli, Togo	Tropical Conservation Science	10.1177/1940082918758273
4429067	Jiang, Jun; Lu, Yuanchang; Wang, Ling; Liu, Xianzhao; Cai, Daoxiong; Jia, Hongyan; Ming, Angang; Chen, Beibei	2019	Facilitation by Tree Species in Variable Retention Harvesting for the Restoration of Monoculture Plantations in Southern China	Tropical Conservation Science	10.1177/1940082918824836
4429263	Omeja, Patrick A.; Lwanga, Jeremiah S.; Obua, Joseph; Chapman, Colin A.	2011	Fire control as a simple means of promoting tropical forest restoration	Tropical Conservation Science	10.1177/194008291100400307
4431265	Addo-Fordjour, P.; Rahmad, Z. B.; Shahrul, A. M.S.	2014	Impacts of forest management on community assemblage and carbon stock of lianas in a tropical lowland forest, Malaysia	Tropical Conservation Science	10.1177/194008291400700206
4434492	Schweizer, Daniella; Brancalion, Pedro H.S.	2018	No Effect of Variations in Overstory Diversity and Phylogenetic Distance on Early Performance of Enrichment Planted Seedlings in Restoration Plantations	Tropical Conservation Science	10.1177/1940082918807178
4434906	Southworth, Jane; Hartter, Joel; Binford, Michael W.; Goldman, Abraham; Chapman, Colin A.; Chapman, Lauren J.; Omeja, Patrick; Binford, Elizabeth	2010	Parks, people and pixels: Evaluating landscape effects of an East African national park on its surroundings	Tropical Conservation Science	10.1177/194008291000300202
4437537	Jiang, Jun; Lu, Yuanchang; Pang, Lifeng; Liu, Xianzhao; Cai, Daoxiong; Xing, Haitao	2015	Short-term effects of the management intensities on structure dynamic in monoculture forests of southern subtropical China	Tropical Conservation Science	10.1177/194008291500800115
4423900	Mandal, Ram Asheshwar; Dutta, Ishwar Chandra; Jha, Pramod Kumar; Karmacharya, Sidhi Bir	2016	Carbon sequestration potential in community and collaborative forests in Terai, Nepal	Tropical Ecology	NA
4423929	Chandra, K K; Singh, A K	2018	Carbon stock appraisal of naturally growing trees on farmlands in plain zone districts of Chhattisgarh, India	Tropical Ecology	NA
4430475	Kavana, Pius Yoram; Sangeda, Anthony Z.; Mtengeti, Ephraim J.; Mahonge, Christopher; Bukombe, John; Fyumagwa, Robert; Nindi, Stephen	2019	Herbaceous plant species diversity in communal agro-pastoral and conservation areas in western Serengeti, Tanzania	Tropical Grasslands-Forrajes Tropicales	10.17138/TGFT(7)502-518
4425637	Y. Sin Foo; S. Numata	2019	Deforestation and forest fragmentation in and around Endau-Rompin National Park, Peninsular Malaysia	Tropics	10.1046/j.1365-2699.1999.00122.x
4314798	B. Belem; F. Kaguembega-Mueller; R. Bellefontaine; J. R. Sorg; U. Bloesch; E. Graf	2017	Assisted natural regeneration with fencing central and northern zones of Burkina Faso	Tropicultura	10.1007/s10640-013-9707-2
4430352	Arora, Gureveen; Chaturvedi, Sumit; Kaushal, Rajesh; Nain, Ajeet; Tewari, Salil; Alam, Nurnabi Meherul; Chaturvedi, Om Prakash	2014	Growth, biomass, carbon stocks, and sequestration in an age series of Populus deltoids plantations in Tarai region of central Himalaya	Turkish Journal of Agriculture and Forestry	10.3906/tar-1307-94
4338119	Perdomo-Trujillo, Laura Victoria; Mancera-Pineda, Jose Ernesto; Medina-Calderón, Jairo Humberto; Sánchez-Núñez, David Alejandro; Schnetter, Marie Luise	2021	Effect of restoration actions on organic carbon pools in the lagoon-delta ciénaga grande de santa marta, colombian caribbean	Water (Switzerland)	10.3390/w13091297
4428758	Deb, Dipankar; Jamatia, Mary; Debbarma, Jaba; Ahirwal, Jitendra; Deb, Sourabh; Sahoo, Uttam Kumar	2021	Evaluating the Role of Community-Managed Forest in Carbon Sequestration and Climate Change Mitigation of Tripura, India	Water, Air, and Soil Pollution	10.1007/s11270-021-05133-z
4225528	R. Martinelli; P. A. Monquero; A. Fontanetti; P. M. Conceição; F. A. Azevedo	2017	Ecological mowing: An option for sustainable weed management in young citrus orchards	Weed Technology	10.25518/2295-8010.1179
4421463	A. C. Ferreira; L. E. A. Bezerra; H. Matthews-Cascon	2019	Aboveground carbon stock in a restored neotropical mangrove: influence of management and brachyuran crab assemblage	Wetlands Ecology and Management	10.1016/j.apgeog.2005.11.003
4422825	Datta, Debajit	2018	Assessment of mangrove management alternatives in village-fringe forests of Indian Sunderbans: resilient initiatives or short-term nature exploitations?	Wetlands Ecology and Management	10.1007/s11273-017-9582-7
5180858	Nam, Vien Ngoc; Sasmito, Sigit D.; Murdiyarso, Daniel; Purbopuspito, Joko; MacKenzie, Richard A.	2016	Carbon stocks in artificially and naturally regenerated mangrove ecosystems in the Mekong Delta	Wetlands Ecology and Management	10.1007/s11273-015-9479-2
104	Bauch, Simone C.; Sills, Erin O.; Pattanayak, Subhrendu K.	2014	Have We Managed To Integrate Conservation And Development? ICDP Impacts In The Brazilian Amazon	World Development	10.1016/j.worlddev.2014.03.009
109	Takahashi, Ryo; Todo, Yasuyaki	2017	Coffee Certification And Forest Quality: Evidence From A Wild Coffee Forest In Ethiopia	World Development	10.1016/j.worlddev.2016.12.001
4314566	C. Chervier; S. Costedoat	2017	Heterogeneous Impact of a Collective Payment for Environmental Services Scheme on Reducing Deforestation in Cambodia	World Development	10.1017/S0376892909990415
4314774	T. M. Hayes	2006	Parks, People, and Forest Protection: An Institutional Assessment of the Effectiveness of Protected Areas	World Development	10.1016/j.forpol.2013.12.003
4316028	R. A. Bluffstone; E. Somanathan; P. Jha; H. Luintel; R. Bista; M. Toman; N. Paudel; B. Adhikari	2018	Does Collective Action Sequester Carbon? Evidence from the Nepal Community Forestry Program	World Development	10.1007/s10745-012-9522-3
4316343	J. Alix-Garcia; A. de Janvry; E. Sadoulet	2005	A tale of two communities: Explaining deforestation in Mexico	World Development	10.1659/0276-4741(2002)022[0063:GAOLUL]2.0.CO;2
4316367	J. J. Miranda; L. Corral; A. Blackman; G. Asner; E. Lima	2016	Effects of Protected Areas on Forest Cover Change and Local Communities: Evidence from the Peruvian Amazon	World Development	10.1016/j.worlddev.2017.04.014
4316379	J. M. Baland; P. Bardhan; S. Das; D. Mookherjee	2010	Forests to the people: Decentralization and forest degradation in the Indian Himalayas	World Development	NA
4426903	Torres-Rojo, Juan Manuel; Moreno-Sánchez, Rafael; Amador-Callejas, Joel	2019	Effect of capacity building in alleviating poverty and improving forest conservation in the communal forests of Mexico	World Development	10.1016/j.worlddev.2019.04.016
4428978	He, Jun; Martin, Adrian; Lang, Rong; Gross-Camp, Nicole	2021	Explaining success on community forestry through a lens of environmental justice: Local justice norms and practices in China	World Development	10.1016/j.worlddev.2021.105450
4439655	Miteva, Daniela A.; Pattanayak, Subhrendu K.	2021	The effectiveness of protected areas in the context of decentralization	World Development	10.1016/j.worlddev.2021.105446
4441797	Okumu, Boscow; Muchapondwa, Edwin	2020	Welfare and forest cover impacts of incentive based conservation: Evidence from Kenyan community forest associations	World Development	10.1016/j.worlddev.2020.104890

## Sheet: Map of Reviews
aid	Authors	Publication_year	Title	Journal	DOI
10000	Samii, Cyrus; Lisiecki, Matthew; Kulkarni, Parashar; Paler, Laura; Chavis, Larry; Snilstveit, Birte; Vojtkova, Martina; Gallagher, Emma	2014	Effects of Payment for Environmental Services (PES) on Deforestation and Poverty in Low and Middle Income Countries: A Systematic Review	Campbell Systematic Reviews	10.4073/csr.2014.11
10002	Doswald, Nathalie; Marín, Isabel Puche; Pérez, Jerónimo José Rocio; Prowse, Martin; Roy, Emma De; Torrente, Luis Sanchez; Velasco, Guido Fernández De	2021	Effectiveness of Climate Change Mitigation Interventions in the Private Sector in Developing Countries - A Synthetic Review	IEU Learning Paper	NA
10003	Doswald, Nathalie; Torrente, Luis Sánchez; Reumann, Andreas; Leppart, Gerald; Moull, Kevin; Pérez, Jerónimo José Rocio; Köngeter, Alexandra; Fernández de Velasco, Guido; Harten, Sven; Puri, Jyotsna	2020	Evidence Gap and Intervention Heat Maps of Climate Change Adaptation in Low- and Middle-Income Countries	DEval Discussion Paper	NA
10007	Bernstein, Jill; Johnson, Nancy; Arslan, Aslihan	2019	Meta-evidence review on the impacts of investments in agricultural and rural development on Sustainable Development Goals 1 and 2	IFAD Research Series	NA
4225542	Kremen, Claire; Miles, Albie	2012	Ecosystem services in biologically diversified versus conventional farming systems: Benefits, externalities, and trade-offs	Ecology and Society	10.5751/ES-05035-170440
4225896	Snilsveit, Birte; Stevenson, Jennifer; Langer, Laurenz; Tannous, Natalie; Ravat, Zafeer; Nduku, Promise; Polanin, Joshua; Shemilt, Ian; Eyers, John; Ferraro, Paul J.	2019	Incentives for climate mitigation in the land use sector - the effects of payment for environmental services on environmental and socioeconomic outcomes in low- and middle-income countries: A mixed-methods systematic review	Campbell Systematic Reviews	10.1002/cl2.1045
4314321	Kim, Dong Gill; Kirschbaum, Miko U. F.; Beedy, Tracy L.	2016	Carbon sequestration and net emissions of CH4 and N2O under agroforestry: Synthesizing available data and suggestions for future studies	Agriculture, Ecosystems and Environment	10.1016/j.agee.2016.04.011
4337648	De Beenhouwer, Matthias; Aerts, Raf; Honnay, Olivier	2013	A global meta-analysis of the biodiversity and ecosystem service benefits of coffee and cacao agroforestry	Agriculture, Ecosystems and Environment	10.1016/j.agee.2013.05.003
4338116	Sasmito, Sigit D.; Taillardat, Pierre; Clendenning, Jessica N.; Cameron, Clint; Friess, Daniel A.; Murdiyarso, Daniel; Hutley, Lindsay B.	2019	Effect of land-use and land-cover change on mangrove blue carbon: A systematic review	Global Change Biology	10.1111/gcb.14774
4338382	Gumbo, Davison; Clendenning, Jessica; Martius, Christopher; Moombe, Kaala; Grundy, Isla; Nasi, Robert; Mumba, Kondwani Y.; Ribeiro, Natasha; Kabwe, Gillian; Petrokofsky, Gillian	2018	How have carbon stocks in central and southern Africa's miombo woodlands changed over the last 50 years? A systematic map of the evidence	Environmental Evidence	10.1186/s13750-018-0128-0
4338745	Sitzia, Tommaso; Semenzato, Paolo; Trentanovi, Giovanni	2010	Natural reforestation is changing spatial patterns of rural mountain and hill landscapes: A global overview	Forest Ecology and Management	10.1016/j.foreco.2010.01.048
4421116	Zhou, D.; Zhao, S. Q.; Liu, S.; Oeding, J.	2013	A meta-analysis on the impacts of partial cutting on forest structure and carbon storage	Biogeosciences	10.5194/bg-10-3691-2013
4426652	Gatica-Saavedra, Paula; Echeverría, Cristian; Nelson, Cara R.	2017	Ecological indicators for assessing ecological success of forest restoration: a world review	Restoration Ecology	10.1111/rec.12586
4434714	Chomba, Susan; Sinclair, Fergus; Savadogo, Patrice; Bourne, Mieke; Lohbeck, Madelon	2020	Opportunities and Constraints for Using Farmer Managed Natural Regeneration for Land Restoration in Sub-Saharan Africa	Frontiers in Forests and Global Change	10.3389/ffgc.2020.571679
4434928	Evans, Kristen; Guariguata, Manuel R.; Brancalion, Pedro H.S.	2018	Participatory monitoring to connect local and global priorities for forest restoration	Conservation Biology	10.1111/cobi.13110
4441867	Min-Venditti, Amelia A.; Moore, Georgianne W.; Fleischman, Forrest	2017	What policies improve forest cover? A systematic review of research from Mesoamerica	Global Environmental Change	10.1016/j.gloenvcha.2017.08.010
4441896	Feliciano, Diana; Ledo, Alicia; Hillier, Jon; Nayak, Dali Rani	2018	Which agroforestry options give the greatest soil and above ground carbon benefits in different world regions?	Agriculture, Ecosystems and Environment	10.1016/j.agee.2017.11.032
4575640	Santos, Pedro Zanetti Freire; Crouzeilles, Renato; Sansevero, Jerónimo Boelsums Barreto	2019	Can agroforestry systems enhance biodiversity and ecosystem service provision in agricultural landscapes? A meta-analysis for the Brazilian Atlantic Forest	Forest Ecology and Management	10.1016/j.foreco.2018.10.064
4575641	Gutiérrez Rodríguez, Lucas; Hogarth, Nicholas J.; Zhou, Wen; Xie, Chen; Zhang, Kun; Putzel, Louis	2016	China's conversion of cropland to forest program: A systematic review of the environmental and socioeconomic effects	Environmental Evidence	10.1186/s13750-016-0071-x
4575643	Porter-Bolland, Luciana; Ellis, Edward A.; Guariguata, Manuel R.; Ruiz-Mallén, Isabel; Negrete-Yankelevich, Simoneta; Reyes-García, Victoria	2012	Community managed forests and forest protected areas: An assessment of their conservation effectiveness across the tropics	Forest Ecology and Management	10.1016/j.foreco.2011.05.034
4575644	Crézé, Cynthia M.; Horwath, William R.	2021	Cover cropping: A malleable solution for sustainable agriculture? meta-analysis of ecosystem service frameworks in perennial systems	Agronomy	10.3390/agronomy11050862
4575645	Pirard, Romain; Dal Secco, Lise; Warman, Russell	2016	Do timber plantations contribute to forest conservation?	Environmental Science and Policy	10.1016/j.envsci.2015.12.010
4575646	Leisher, Craig; Temsah, Gheda; Booker, Francesca; Day, Michael; Samberg, Leah; Prosnitz, Debra; Agarwal, Bina; Matthews, Elizabeth; Roe, Dilys; Russell, Diane; Sunderland, Terry; Wilkie, David	2016	Does the gender composition of forest and fishery management groups affect resource governance and conservation outcomes? A systematic map	Environmental Evidence	10.1186/s13750-016-0057-8
4575648	Crouzeilles, Renato; Ferreira, Mariana S.; Chazdon, Robin L.; Lindenmayer, David B.; Sansevero, Jerônimo B.B.; Monteiro, Lara; Iribarrem, Alvaro; Latawiec, Agnieszka E.; Strassburg, Bernardo B.N.	2017	Ecological restoration success is higher for natural regeneration than for active restoration in tropical forests	Science Advances	10.1126/sciadv.1701345
4575649	Börner, Jan; Schulz, Dario; Wunder, Sven; Pfaff, Alexander	2020	The effectiveness of forest conservation policies and programs	Annual Review of Resource Economics	10.1146/annurev-resource-110119-025703
4575650	Geldmann, Jonas; Barnes, Megan; Coad, Lauren; Craigie, Ian D.; Hockings, Marc; Burgess, Neil D.	2013	Effectiveness of terrestrial protected areas in reducing habitat loss and population declines	Biological Conservation	10.1016/j.biocon.2013.02.018
4575651	Samii, Cyrus; Lisiecki, Matthew; Kulkarni, Parashar; Paler, Laura; Chavis, Larry	2014	Effects of decentralized forest management (DFM) on deforestation and poverty in low - and middle - income countries: a systematic review	Campbell Systematic Reviews	10.4073/csr.2014.10
4575652	Sola, Phosiso; Cerutti, Paolo Omar; Zhou, Wen; Gautier, Denis; Iiyama, Miyuki; Shure, Jolien; Chenevoy, Audrey; Yila, Jummai; Dufe, Vanessa; Nasi, Robert; Petrokofsky, Gillian; Shepherd, Gill	2017	The environmental, socioeconomic, and health impacts of woodfuel value chains in Sub-Saharan Africa: A systematic map	Environmental Evidence	10.1186/s13750-017-0082-2
4575653	Caplow, Susan; Jagger, Pamela; Lawlor, Kathleen; Sills, Erin	2011	Evaluating land use and livelihood impacts of early forest carbon projects: Lessons for learning about REDD+	Environmental Science and Policy	10.1016/j.envsci.2010.10.003
4575654	Bowler, D.; Buyung-Ali, L.; Healey, J.R. R; Jones, J.P.G. P G; Knight, T.; Pullin, a.S. S	2010	The evidence base for Community Forest Management as a mechanism for supplying global environmental benefits and improving local welfare	Systematic Review No. 48	NA
4575655	Puri, Jyotsna; Nath, Megha; Bhatia, Raag; Glew, Louise	2016	Examining the evidence base for forest conservation interventions	Evidence Gap Map Report 4	NA
4575656	Waddington, Hugh; Snilstveit, Birte; Hombrados, Jorge; Vojtkova, Martina; Phillips, Daniel; Davies, Philip; White, Howard	2014	Farmer Field Schools for Improving Farming Practices and Farmer Outcomes: A Systematic Review	Campbell Systematic Reviews	10.4073/csr.2014.6
4575657	Crouzeilles, Renato; Curran, Michael; Ferreira, Mariana S.; Lindenmayer, David B.; Grelle, Carlos E.V.; Rey Benayas, José M.	2016	A global meta-Analysis on the ecological drivers of forest restoration success	Nature Communications	10.1038/ncomms11666
4575658	Miller, Daniel C.; Rana, Pushpendra; Nakamura, Katia; Irwin, Samantha; Cheng, Samantha H.; Ahlroth, Sofia; Perge, Emilie	2021	A global review of the impact of forest property rights interventions on poverty	Global Environmental Change	10.1016/j.gloenvcha.2020.102218
4575660	Snilstveit, Birte; Stevenson, Jennifer; Fenton Villar, Paul; Eyers, John; Harvey, Celia; Puri, Steven Jyotsna; Mckinnon, Madeleine C	2016	Land-use change and forestry programmes: Evidence on the effects on greenhouse gas emissions and food security	Evidence Gap Map Report 3	NA
4575661	Chausson, Alexandre; Turner, Beth; Seddon, Dan; Chabaneix, Nicole; Girardin, C√©cile A.J.; Kapos, Valerie; Key, Isabel; Roe, Dilys; Smith, Alison; Woroniecki, Stephen; Seddon, Nathalie	2020	Mapping the effectiveness of nature-based solutions for climate change adaptation	Global Change Biology	10.1111/gcb.15310
4575662	Coad, Lauren; Leverington, Fiona; Knights, Kathryn; Geldmann, Jonas; Eassom, April; Kapos, Valerie; Kingston, Naomi; Lima, Marcelo De; Zamora, Camilo; Cuardros, Ivon; Nolte, Christoph; Burgess, Neil D.; Hockings, Marc	2015	Measuring impact of protected area management interventions: Current and future use of the global database of protected area management effectiveness	Philosophical Transactions of the Royal Society B: Biological Sciences	10.1098/rstb.2014.0281
4575663	Pelletier, Johanne; G√©linas, Nancy; Skutsch, Margaret	2016	The place of community forest management in the REDD+ landscape	Forests	10.3390/f7080170
4575665	Shimamoto, Carolina Y.; Padial, Andr√© A.; Da Rosa, Carolina M.; Marques, M√°rcia C.M.	2018	Restoration of ecosystem services in tropical forests: A global meta-analysis	PLoS ONE	10.1371/journal.pone.0208523
4575666	Cheng, Samantha H.; MacLeod, Kavita; Ahlroth, Sofia; Onder, Stefanie; Perge, Emilie; Shyamsundar, Priya; Rana, Pushpendra; Garside, Ruth; Kristjanson, Patti; McKinnon, Madeleine C.; Miller, Daniel C.	2019	A systematic map of evidence on the contribution of forests to poverty alleviation	Environmental Evidence	10.1186/s13750-019-0148-4
4575667	McKinnon, Madeleine C.; Cheng, Samantha H.; Dupre, Samuel; Edmond, Janet; Garside, Ruth; Glew, Louise; Holland, Margaret B.; Levine, Eliot; Masuda, Yuta J.; Miller, Daniel C.; Oliveira, Isabella; Revenaz, Justine; Roe, Dilys; Shamer, Sierra; Wilkie, David; Wongbusarakum, Supin; Woodhouse, Emily	2016	What are the effects of nature conservation on human well-being? A systematic map of empirical evidence from developing countries	Environmental Evidence	10.1186/s13750-016-0058-7
4575668	Thorn, Jessica P.R.; Friedman, Rachel; Benz, David; Willis, Kathy J.; Petrokofsky, Gillian	2016	What evidence exists for the effectiveness of on-farm conservation land management strategies for preserving ecosystem services in developing countries? A systematic map	Environmental Evidence	10.1186/s13750-016-0064-9
4575669	MacUra, Biljana; Secco, Laura; Pullin, Andrew S.	2015	What evidence exists on the impact of governance type on the conservation effectiveness of forest protected areas? Knowledge base and evidence gaps	Environmental Evidence	10.1186/s13750-015-0051-6
4575670	Burivalova, Zuzana; Allnutt, Thomas F.; Rademacher, Dan; Schlemm, Annika; Wilcove, David S.; Butler, Rhett A.	2019	What works in tropical forest conservation, and what does not: Effectiveness of four strategies in terms of environmental, social, and economic outcomes	Conservation Science and Practice	10.1111/csp2.28
4581187	Jian, Jinshi; Lester, Brandon J.; Du, Xuan; Reiter, Mark S.; Stewart, Ryan D.	2020	A calculator to quantify cover crop effects on soil health and productivity	Soil and Tillage Research	10.1016/j.still.2020.104575
4581203	Mondal, Surajit; Chakraborty, Debashis; Bandyopadhyay, Kalikinkar; Aggarwal, Pramila; Rana, Dharamvir Singh	2020	A global analysis of the impact of zero-tillage on soil physical condition, organic carbon content, and plant root response	Land Degradation and Development	10.1002/ldr.3470
4581204	Cordier, Javier M.; Aguilar, Ramiro; Lescano, Julián N.; Leynaud, Gerardo C.; Bonino, Andrea; Miloch, Daniela; Loyola, Rafael; Nori, Javier	2021	A global assessment of amphibian and reptile responses to land-use changes	Biological Conservation	10.1016/j.biocon.2020.108863
4581207	Ribas, Luiz Guilherme dos Santos; Pressey, Robert L.; Loyola, Rafael; Bini, Luis Mauricio	2020	A global comparative analysis of impact evaluation methods in estimating the effectiveness of protected areas	Biological Conservation	10.1016/j.biocon.2020.108595
4581212	Gao, Junjing; Carmel, Yohay	2020	A global meta-analysis of grazing effects on plant richness	Agriculture, Ecosystems and Environment	10.1016/j.agee.2020.107072
4581214	Lai, Liming; Kumar, Sandeep	2020	A global meta-analysis of livestock grazing impacts on soil properties	PloS one	10.1371/journal.pone.0236638
4581220	Cheng, Minghui; Wang, Haidong; Fan, Junliang; Zhang, Shaohui; Liao, Zhenqi; Zhang, Fucang; Wang, Yanli	2021	A global meta-analysis of yield and water use efficiency of crops, vegetables and fruits under full, deficit and alternate partial root-zone irrigation	Agricultural Water Management	10.1016/j.agwat.2021.106771
4581221	Knapp, Samuel; van der Heijden, Marcel G.A.	2018	A global meta-analysis of yield stability in organic and conservation agriculture	Nature Communications	10.1038/s41467-018-05956-1
4581234	Piotto, Daniel	2008	A meta-analysis comparing tree growth in monocultures and mixed plantations	Forest Ecology and Management	10.1016/j.foreco.2007.09.065
4581235	Florencia Miguel, M.; Scott Butterfield, H.; Lortie, Christopher J.	2020	A meta-analysis contrasting active versus passive restoration practices in dryland agricultural ecosystems	PeerJ	10.7717/peerj.10428
4581246	Kiran Kumara, T. M.; Kandpal, Ankita; Pal, Suresh	2020	A meta-analysis of economic and environmental benefits of conservation agriculture in South Asia	Journal of Environmental Management	10.1016/j.jenvman.2020.110773
4581262	Elias, Daniel; Wang, Lixin; Jacinthe, Pierre Andre	2018	A meta-analysis of pesticide loss in runoff under conventional tillage and no-till management	Environmental Monitoring and Assessment	10.1007/s10661-017-6441-1
4581268	Zhang, Qian; Yang, Junjie; Koide, Roger T.; Li, Tao; Yang, Haishui; Chu, Jianmin	2017	A meta-analysis of soil microbial biomass levels from established tree plantations over various land uses, climates and plant communities	Catena	10.1016/j.catena.2016.11.028
4581271	Su, Jie; Friess, Daniel A.; Gasparatos, Alexandros	2021	A meta-analysis of the ecological and economic outcomes of mangrove restoration	Nature Communications	10.1038/s41467-021-25349-1
4581272	Karimi, Battle; Cahurel, Jean Yves; Gontier, Laure; Charlier, Laurent; Chovelon, Marc; Mahé, Héloise; Ranjard, Lionel	2020	A meta-analysis of the ecotoxicological impact of viticultural practices on soil biodiversity	Environmental Chemistry Letters	10.1007/s10311-020-01050-5
4581276	Lu, Xingli	2020	A meta-analysis of the effects of crop residue return on crop yields and water use efficiency	PLoS ONE	10.1371/journal.pone.0231740
4581287	Díaz-Vallejo, Emily Judith; Seeley, Megan; Smith, A. Peyton; Marín-Spiotta, Erika	2021	A meta-analysis of tropical land-use change effects on the soil microbiome: Emerging patterns and knowledge gaps	Biotropica	10.1111/btp.12931
4581290	Wang, Jun; Zhang, Shaohong; Sainju, Upendra M.; Ghimire, Rajan; Zhao, Fazhu	2021	A meta-analysis on cover crop impact on soil water storage, succeeding crop yield, and water-use efficiency	Agricultural Water Management	10.1016/j.agwat.2021.107085
4581292	Valkama, Elena; Usva, Kirsi; Saarinen, Merja; Uusi-Kämppä, Jaana	2019	A Meta-Analysis on Nitrogen Retention by Buffer Zones	Journal of Environmental Quality	10.2134/jeq2018.03.0120
4581299	Rivest, David; Paquette, Alain; Moreno, Gerardo; Messier, Christian	2013	A meta-analysis reveals mostly neutral influence of scattered trees on pasture yield along with some contrasted effects depending on functional groups and rainfall conditions	Agriculture, Ecosystems and Environment	10.1016/j.agee.2012.12.010
4581320	Hertzberger, Allan J.; Cusick, Roland D.; Margenot, Andrew J.	2020	A review and meta-analysis of the agricultural potential of struvite as a phosphorus fertilizer	Soil Science Society of America Journal	10.1002/saj2.20065
4581328	Cristescu, Romane H.; Frère, Céline; Banks, Peter B.	2012	A review of fauna in mine rehabilitation in Australia: Current state and future directions	Biological Conservation	10.1016/j.biocon.2012.02.003
4581355	Bartley, Rebecca; Poesen, Jean; Wilkinson, Scott; Vanmaercke, Matthias	2020	A review of the magnitude and response times for sediment yield reductions following the rehabilitation of gullied landscapes	Earth Surface Processes and Landforms	10.1002/esp.4963
4581357	Wu, Wei; Ma, Baoluo; Uphoff, Norman	2015	A review of the system of rice intensification in China	Plant and Soil	10.1007/s11104-015-2440-6
4581372	Nguyen, Huong; Herbohn, John; Lamb, David; Clendenning, Jessica; Meadows, John	2018	A Synthesis of the Available Evidence to Guide the Design of Mixed-Species Forest Plantings for Smallholder and Community Forestry	Small-scale Forestry	10.1007/s11842-017-9378-x
4581374	Guo, Yang; Abdalla, Mohamed; Espenberg, Mikk; Hastings, Astley; Hallett, Paul; Smith, Pete	2021	A systematic analysis and review of the impacts of afforestation on soil quality indicators as modified by climate zone, forest type and age	Science of the Total Environment	10.1016/j.scitotenv.2020.143824
4581382	Timpane-Padgham, Britta L.; Beechie, Tim; Klinger, Terrie	2017	A systematic review of ecological attributes that confer resilience to climate change in environmental restoration	PLoS ONE	10.1371/journal.pone.0173812
4581390	Nasir Ahmad, Nur Syabeera Begum; Mustafa, Firuza Begham; Muhammad Yusoff, Safiah Yusmah; Didams, Gideon	2020	A systematic review of soil erosion control practices on the agricultural land in Asia	International Soil and Water Conservation Research	10.1016/j.iswcr.2020.04.001
4581400	A., Malkamäki; D., D'Amato; N.J., Hogarth; M., Kanninen; R., Pirard; A., Toppinen; W., Zhou	2018	A systematic review of the socio-economic impacts of large-scale tree plantations, worldwide	Global Environmental Change	NA
4581412	Benayas, José M.Rey; Martins, Ana; Nicolau, José M.; Schulz, Jennifer J.	2007	Abandonment of agricultural land: An overview of drivers and consequences	CAB Reviews: Perspectives in Agriculture, Veterinary Science, Nutrition and Natural Resources	10.1079/PAVSNNR20072057
4581421	Ferro-Azcona, Hakna; Espinoza-Tenorio, Alejandro; Calderón-Contreras, Rafael; Ramenzoni, Victoria C.; Gómez País, Maria de las Mercedes; Mesa-Jurado, Maria Azahara	2019	Adaptive capacity and social-ecological resilience of coastal areas: A systematic review	Ocean and Coastal Management	10.1016/j.ocecoaman.2019.01.005
4581422	Lee, Eunju; Krasny, Marianne E.	2017	Adaptive Capacity in Community Forest Management: A Systematic Review of Studies in East Asia	Environmental Management	10.1007/s00267-016-0767-2
4581437	Hemming, David J.; Chirwa, Ephraim W.; Dorward, Andrew; Ruffhead, Holly J.; Hill, Rachel; Osborn, Janice; Langer, Laurenz; Harman, Luke; Asaoka, Hiro; Coffey, Chris; Phillips, Daniel	2018	Agricultural input subsidies for improving productivity, farm income, consumer welfare and wider growth in low‚Äê and lower‚Äêmiddle‚Äêincome countries: a systematic review	Campbell Systematic Reviews	10.4073/csr.2018.4
4581438	Shankar, Bhavani; Poole, Nigel; Bird, Frances A.	2019	Agricultural inputs and nutrition in South Asia	Food Policy	10.1016/j.foodpol.2018.10.011
4581448	Duffy, Colm; Toth, Gregory G.; Hagan, Robert P.O.; McKeown, Peter C.; Rahman, Syed Ajijur; Widyaningsih, Yekti; Sunderland, Terry C.H.; Spillane, Charles	2021	Agroforestry contributions to smallholder farmer food security in Indonesia	Agroforestry Systems	10.1007/s10457-021-00632-8
4581449	Kuyah, Shem; Whitney, Cory W.; Jonsson, Mattias; Sileshi, Gudeta W.; Öborn, Ingrid; Muthuri, Catherine W.; Luedeling, Eike	2019	Agroforestry delivers a win-win solution for ecosystem services in sub-Saharan Africa. A meta-analysis	Agronomy for Sustainable Development	10.1007/s13593-019-0589-8
4581450	Palacios, Camila P.; Agüero, Belén; Simonetti, Javier A.	2013	Agroforestry systems as habitat for herpetofauna: Is there supporting evidence?	Agroforestry Systems	10.1007/s10457-012-9571-z
4581453	Li, Wenli; Yang, Min; Wang, Jie; Wang, Zhichao; Fan, Zihan; Kang, Furong; Wang, Yuheng; Luo, Yayin; Kuang, Dejiao; Chen, Zhihui; Guo, Chaoyi; Li, Yujia; He, Xinhua; Chen, Xinping; Shi, Xiaojun; Zhang, Yueqiang	2020	Agronomic responses of major fruit crops to fertilization in China: A meta-analysis	Agronomy	10.3390/agronomy10010015
4581454	Vanlauwe, Bernard; Kihara, Job; Chivenge, Pauline; Pypers, Pieter; Coe, Ric; Six, Johan	2011	Agronomic use efficiency of N fertilizer in maize-based systems in sub-Saharan Africa within the context of integrated soil fertility management	Plant and Soil	10.1007/s11104-010-0462-7
4581493	Asai, Hidetoshi; Saito, Kazuki; Kawamura, Kensuke	2021	Application of a Bayesian approach to quantify the impact of nitrogen fertilizer on upland rice yield in sub-Saharan Africa	Field Crops Research	10.1016/j.fcr.2021.108284
4581496	Kihara, Job; Sileshi, Gudeta Weldesemayat; Nziguheba, Generose; Kinyua, Michael; Zingore, Shamie; Sommer, Rolf	2017	Application of secondary nutrients and micronutrients increases crop yields in sub-Saharan Africa	Agronomy for Sustainable Development	10.1007/s13593-017-0431-0
4581500	de Lange, Emiel; Woodhouse, Emily; Milner-Gulland, E. J.	2016	Approaches Used to Evaluate the Social Impacts of Protected Areas	Conservation Letters	10.1111/conl.12223
4581511	Marron, Nicolas; Epron, Daniel	2019	Are mixed-tree plantations including a nitrogen-fixing species more productive than monocultures?	Forest Ecology and Management	10.1016/j.foreco.2019.03.052
4581513	Saeed, Abdul Razak; McDermott, Constance; Boyd, Emily	2017	Are REDD+ community forest projects following the principles for collective action, as proposed by Ostrom?	International Journal of the Commons	10.18352/ijc.700
4581525	Guidetti, Brenda Yamile; Amico, Guillermo Cesar; Dardanelli, Sebastián; Rodriguez-Cabal, Mariano A.	2016	Artificial perches promote vegetation restoration	Plant Ecology	10.1007/s11258-016-0619-4
4581535	Hawthorne, Sandra; Boissière, Manuel; Felker, Mary Elizabeth; Atmadja, Stibniati	2016	Assessing the claims of participatory measurement, reporting and verification (PMRV) in achieving REDD+ outcomes: A systematic review	PLoS ONE	10.1371/journal.pone.0157826
4581539	Sterling, Eleanor J.; Betley, Erin; Sigouin, Amanda; Gomez, Andres; Toomey, Anne; Cullman, Georgina; Malone, Cynthia; Pekor, Adam; Arengo, Felicity; Blair, Mary; Filardi, Chris; Landrigan, Kimberley; Porzecanski, Ana Luz	2017	Assessing the evidence for stakeholder engagement in biodiversity conservation	Biological Conservation	10.1016/j.biocon.2017.02.008
4581546	Wen, Xin; Théau, Jérôme	2020	Assessment of ecosystem services in restoration programs in China: A systematic review	Ambio	10.1007/s13280-019-01214-w
4581555	Burivalova, Zuzana; Lee, Tien Ming; Giam, Xingli; Sekercioglu, Çagan Hakki; Wilcove, David S.; Koh, Lian Pin	2015	Avian responses to selective logging shaped by species traits and logging practices	Proceedings of the Royal Society B: Biological Sciences	10.1098/rspb.2015.0164
4581559	Cheng, Bo; Jiang, Yang; Cao, Cou Gui	2021	Balance rice yield and eating quality by changing the traditional nitrogen management for sustainable production in China	Journal of Cleaner Production	10.1016/j.jclepro.2021.127793
4581567	Zhang, Xiaoying; Fang, Qunchao; Zhang, Tao; Ma, Wenqi; Velthof, Gerard L.; Hou, Yong; Oenema, Oene; Zhang, Fusuo	2020	Benefits and trade-offs of replacing synthetic fertilizers by animal manures in crop production in China: A meta-analysis	Global Change Biology	10.1111/gcb.14826
4581570	Neuenkamp, Lena; Prober, Suzanne M.; Price, Jodi N.; Zobel, Martin; Standish, Rachel J.	2019	Benefits of mycorrhizal inoculation to ecological restoration depend on plant functional type, restoration context and time	Fungal Ecology	10.1016/j.funeco.2018.05.004
4581580	Gao, Si; DeLuca, Thomas H.; Cleveland, Cory C.	2019	Biochar additions alter phosphorus and nitrogen availability in agricultural ecosystems: A meta-analysis	Science of the Total Environment	10.1016/j.scitotenv.2018.11.124
4581582	Thomas, Sean C.; Gale, Nigel	2015	Biochar and forest restoration: a review and meta-analysis of tree growth responses	New Forests	10.1007/s11056-015-9491-7
4581583	Juno, Edith; Ibánez, Inés	2021	Biochar application and soil transfer in tree restoration: A meta-analysis and field experiment	Ecological Restoration	10.3368/er.39.3.158
4581584	O'Connor, David; Peng, Tianyue; Zhang, Junli; Tsang, Daniel C.W.; Alessi, Daniel S.; Shen, Zhengtao; Bolan, Nanthi S.; Hou, Deyi	2018	Biochar application for the remediation of heavy metal polluted land: A review of in situ field trials	Science of the Total Environment	10.1016/j.scitotenv.2017.11.132
4581586	Glaser, Bruno; Lehr, Verena Isabell	2019	Biochar effects on phosphorus availability in agricultural soils: A meta-analysis	Scientific Reports	10.1038/s41598-019-45693-z
4581589	Borchard, Nils; Schirrmann, Michael; Cayuela, Maria Luz; Kammann, Claudia; Wrage-Mönnig, Nicole; Estavillo, Jose M.; Fuertes-Mendizábal, Teresa; Sigua, Gilbert; Spokas, Kurt; Ippolito, James A.; Novak, Jeff	2019	Biochar, soil and land-use interactions that reduce nitrate leaching and N2O emissions: A meta-analysis	Science of the Total Environment	10.1016/j.scitotenv.2018.10.060
4581591	Ren, Yanjiao; Lü, Yihe; Fu, Bojie; Zhang, Kun	2017	Biodiversity and Ecosystem Functional Enhancement by Forest Restoration: A Meta-analysis in China	Land Degradation and Development	10.1002/ldr.2728
4581593	Katayama, Naoki; Bouam, Idriss; Koshida, Chieko; Baba, Yuki G.	2019	Biodiversity and yield under different land-use types in orchard/vineyard landscapes: A meta-analysis	Biological Conservation	10.1016/j.biocon.2018.11.020
4581625	Gardon, Fernando Ravanini; Santos, Rozely Ferreira dos; Rodrigues, Ricardo Ribeiro	2020	Brazil's forest restoration, biomass and carbon stocks: A critical review of the knowledge gaps	Forest Ecology and Management	10.1016/j.foreco.2020.117972
4581639	Xia, Longlong; Lam, Shu Kee; Chen, Deli; Wang, Jinyang; Tang, Quan; Yan, Xiaoyuan	2017	Can knowledge-based N management produce more staple grain with lower greenhouse gas emission and reactive nitrogen pollution? A meta-analysis	Global Change Biology	10.1111/gcb.13455
4581640	Verret, Valentin; Gardarin, Antoine; Pelzer, Elise; Médiène, Safia; Makowski, David; Valantin-Morison, Muriel	2017	Can legume companion plants control weeds without decreasing crop yield? A meta-analysis	Field Crops Research	10.1016/j.fcr.2017.01.010
4581654	Martin, Philip A.; Newton, Adrian C.; Bullock, James M.	2013	Carbon pools recover more quickly than plant biodiversity in tropical secondary forests	Proceedings of the Royal Society B: Biological Sciences	10.1098/rspb.2013.2236
4581669	Bayala, J.; Sileshi, G. W.; Coe, R.; Kalinganire, A.; Tchoundjeu, Z.; Sinclair, F.; Garrity, D.	2012	Cereal yield response to conservation agriculture practices in drylands of West Africa: A quantitative synthesis	Journal of Arid Environments	10.1016/j.jaridenv.2011.10.011
4581678	Ren, Fengling; Sun, Nan; Xu, Meng; Zhang, Xubo; Wu, Lianhai; Xu, Minggang	2019	Changes in soil microbial biomass with manure application in cropping systems: A meta-analysis	Soil and Tillage Research	10.1016/j.still.2019.06.008
4581683	Petit, Sandrine; Muneret, Lucile; Carbonne, Benjamin; Hannachi, Mourad; Ricci, Benoit; Rusch, Adrien; Lavigne, Claire	2020	Landscape-scale expansion of agroecology to enhance natural pest control: A systematic review	Advances in Ecological Research	10.1016/bs.aecr.2020.09.001
4581698	Andivia, Enrique; Villar-Salvador, Pedro; Oliet, Juan A.; Puértolas, Jaime; Dumroese, R. Kasten; Ivetić, Vladan; Molina-Venegas, Rafael; Arellano, Eduardo C.; Li, Guolei; Ovalle, Juan F.	2021	Climate and species stress resistance modulate the higher survival of large seedlings in forest restorations worldwide	Ecological Applications	10.1002/eap.2394
4581711	Sun, Wenjuan; Canadell, Josep G.; Yu, Lijun; Yu, Lingfei; Zhang, Wen; Smith, Pete; Fischer, Tony; Huang, Yao	2020	Climate drives global soil carbon sequestration and crop yield changes under conservation agriculture	Global Change Biology	10.1111/gcb.15001
4581719	Chivenge, Pauline; Saito, Kazuki; Bunquin, Michelle Anne; Sharma, Sheetal; Dobermann, Achim	2021	Co-benefits of nutrient management tailored to smallholder agriculture	Global Food Security	10.1016/j.gfs.2021.100570
4581721	Niether, Wiebke; Jacobi, Johanna; Blaser, Wilma J.; Andres, Christian; Armengot, Laura	2020	Cocoa agroforestry systems versus monocultures: A multi-dimensional meta-analysis	Environmental Research Letters	10.1088/1748-9326/abb053
4581727	Liu, Bin; Wang, Xiaozhong; Ma, Lin; Chadwick, Dave; Chen, Xinping	2021	Combined applications of organic and synthetic nitrogen fertilizers for improving crop yield and reducing reactive nitrogen losses from China's vegetable systems: A meta-analysis	Environmental Pollution	10.1016/j.envpol.2020.116143
4581732	Peterson, Caitlin A.; Deiss, Leonardo; Gaudin, Amélie C.M.	2020	Commercial integrated crop-livestock systems achieve comparable crop yields to specialized production systems: A meta-analysis	PLoS ONE	10.1371/journal.pone.0231840
4581741	Barbieri, Pietro; Pellerin, Sylvain; Nesme, Thomas	2017	Comparing crop rotations between organic and conventional farming	Scientific Reports	10.1038/s41598-017-14271-6
4581742	Basche, Andrea D.; DeLonge, Marcia S.	2019	Comparing infiltration rates in soils managed with conventional and alternative farming methods: A meta-analysis	PLoS ONE	10.1371/journal.pone.0215702
4581744	Xu, Le; Li, Xiaoxiao; Wang, Xinyu; Xiong, Dongliang; Wang, Fei	2019	Comparing the grain yields of direct-seeded and transplanted rice: A meta-analysis	Agronomy	10.3390/agronomy9110767
4581746	Seufert, Verena; Ramankutty, Navin; Foley, Jonathan A.	2012	Comparing the yields of organic and conventional agriculture	Nature	10.1038/nature11069
4581765	Jat, Mangi Lal; Chakraborty, Debashis; Ladha, Jagdish Kumar; Rana, Dharamvir Singh; Gathala, Mahesh Kumar; McDonald, Andrew; Gerard, Bruno	2020	Conservation agriculture for sustainable intensification in South Asia	Nature Sustainability	10.1038/s41893-020-0500-2
4581766	Mahal, Navreet K.; Castellano, Michael J.; Miguez, Fernando E.	2018	Conservation Agriculture Practices Increase Potentially Mineralizable Nitrogen: A Meta-Analysis	Soil Science Society of America Journal	10.2136/sssaj2017.07.0245
4581767	Li, Yuan; Chang, Scott X.; Tian, Lihua; Zhang, Qingping	2018	Conservation agriculture practices increase soil microbial biomass carbon and nitrogen in agricultural soils: A global meta-analysis	Soil Biology and Biochemistry	10.1016/j.soilbio.2018.02.024
4581773	Zhang, Yang; Xie, Deti; Ni, Jiupai; Zeng, Xibai	2020	Conservation tillage practices reduce nitrogen losses in the sloping upland of the Three Gorges Reservoir area: No-till is better than mulch-till	Agriculture, Ecosystems and Environment	10.1016/j.agee.2020.107003
4581774	Crowder, David W.; Northfield, Tobin D.; Gomulkiewicz, Richard; Snyder, William E.; Cronin, J. T.	2012	Conserving and promoting evenness: Organic farming and fire-based wildland management as case studies	Ecology	10.1890/12-0110.1
4581787	Ding, Jingyi; Eldridge, David J.	2019	Contrasting global effects of woody plant removal on ecosystem structure, function and composition	Perspectives in Plant Ecology, Evolution and Systematics	10.1016/j.ppees.2019.125460
4581789	Zhang, Yi; Jiang, Yu; Tai, Amos P.K.; Feng, Jinfei; Li, Zhijie; Zhu, Xiangcheng; Chen, Jin; Zhang, Jun; Song, Zhenwei; Deng, Aixing; Lal, Rattan; Zhang, Weijian	2019	Contribution of rice variety renewal and agronomic innovations to yield improvement and greenhouse gas mitigation in China	Environmental Research Letters	10.1088/1748-9326/ab488d
4581811	Da Silveira Bueno, Rafael; Marchetti, Livia; Cocozza, Claudia; Marchetti, Marco; Salbitano, Fabio	2021	Could cattle ranching and soybean cultivation be sustainable? A systematic review and a meta-analysis for the amazon	IForest	10.3832/ifor3779-014
4581815	Muhammad, Ihsan; Wang, Jun; Sainju, Upendra M.; Zhang, Shaohong; Zhao, Fazhu; Khan, Ahmad	2021	Cover cropping enhances soil microbial biomass and affects microbial community structure: A meta-analysis	Geoderma	10.1016/j.geoderma.2020.114696
4581818	Fan, Fan; van der Werf, Wopke; Makowski, David; Ram Lamichhane, Jay; Huang, Wenfeng; Li, Chunjie; Zhang, Chaochun; Cong, Wen Feng; Zhang, Fusuo	2021	Cover crops promote primary crop yield in China: A meta-regression of factors affecting yield gain	Field Crops Research	10.1016/j.fcr.2021.108237
4581827	Xiao, Liangang; Zhao, Rongqin; Zhang, Xiaorong	2020	Crop cleaner production improvement potential under conservation agriculture in China: A meta-analysis	Journal of Cleaner Production	10.1016/j.jclepro.2020.122262
4581831	King, Alison E.; Blesh, Jennifer	2018	Crop rotations for increased soil carbon: Perenniality as a guiding principle: Perenniality	Ecological Applications	10.1002/eap.1648
4581833	Luo, Weiquan; O'Brien, Peter L.; Hatfield, Jerry L.	2019	Crop Yield and Nitrous Oxide Emissions following Swine Manure Application: A Meta-Analysis	Agricultural & Environmental Letters	10.2134/ael2019.07.0024
4581834	Pias, Osmar Henrique De Castro; Tiecher, Tales; Cherubin, Maurício Roberto; Mazurana, Michael; Bayer, Cimélio	2019	Crop yield responses to sulfur fertilization in brazilian no-till soils: A systematic review	Revista Brasileira de Ciencia do Solo	10.1590/18069657rbcs20180078
4581836	Zhao, Xin; Liu, Sheng Li; Pu, Chao; Zhang, Xiang Qian; Xue, Jian Fu; Ren, Yong Xiang; Zhao, Xiu Ling; Chen, Fu; Lal, Rattan; Zhang, Hai Lin	2017	Crop yields under no-till farming in China: A meta-analysis	European Journal of Agronomy	10.1016/j.eja.2016.11.009
4581839	Reiss, Emily R.; Drinkwater, Laurie E.	2018	Cultivar mixtures: A meta-analysis of the effect of intraspecific diversity on crop yield: A	Ecological Applications	10.1002/eap.1629
4581889	Castaño-Villa, Gabriel J.; Estevez, Jaime V.; Guevara, Giovany; Bohada-Murillo, Mauricio; Fontúrbel, Francisco E.	2019	Differential effects of forestry plantations on bird diversity: A global assessment	Forest Ecology and Management	10.1016/j.foreco.2019.03.025
4581903	Ponisio, Lauren C.; M'gonigle, Leithen K.; Mace, Kevi C.; Palomino, Jenny; Valpine, Perry De; Kremen, Claire	2015	Diversification practices reduce organic to conventional yield gap	Proceedings of the Royal Society B: Biological Sciences	10.1098/rspb.2014.1396
4581905	Livsey, John; Kätterer, Thomas; Vico, Giulia; Lyon, Steve W.; Lindborg, Regina; Scaini, Anna; Da, Chau Thi; Manzoni, Stefano	2019	Do alternative irrigation strategies for rice cultivation decrease water footprints at the cost of long-term soil health?	Environmental Research Letters	10.1088/1748-9326/ab2108
4581906	Attwood, S. J.; Maron, M.; House, A. P.N.; Zammit, C.	2008	Do arthropod assemblages display globally consistent responses to intensified agricultural land use and management?	Global Ecology and Biogeography	10.1111/j.1466-8238.2008.00399.x
4581907	Kim, Nakian; Zabaloy, María C.; Guan, Kaiyu; Villamil, María B.	2020	Do cover crops benefit soil microbiome? A meta-analysis of current research	Soil Biology and Biochemistry	10.1016/j.soilbio.2019.107701
4581908	Florence, A. M.; McGuire, A. M.	2020	Do diverse cover crop mixtures perform better than monocultures? A systematic review	Agronomy Journal	10.1002/agj2.20340
4581917	Ma, Ben; Zhang, Yuqian; Hou, Yilei; Wen, Yali	2020	Do protected areas matter? A systematic review of the social and ecological impacts of the establishment of protected areas	International Journal of Environmental Research and Public Health	10.3390/ijerph17197259
4581926	McDaniel, M. D.; Tiemann, L. K.; Grandy, A. S.	2014	Does agricultural crop diversity enhance soil microbial biomass and organic matter dynamics? A meta-analysis	Ecological Applications	10.1890/13-0616.1
4581927	Islam, Mahbub Ul; Jiang, Fahui; Guo, Zichun; Peng, Xinhua	2021	Does biochar application improve soil aggregation? A meta-analysis	Soil and Tillage Research	10.1016/j.still.2020.104926
4581929	Bowler, Diana E.; Buyung-Ali, Lisette M.; Healey, John R.; Jones, Julia P.G.; Knight, Teri M.; Pullin, Andrew S.	2012	Does community forest Management provide global environmental benefits and improve local welfare?	Frontiers in Ecology and the Environment	10.1890/110040
4581940	Blanco-Canqui, Humberto; Wortmann, Charles S.	2020	Does occasional tillage undo the ecosystem services gained with no-till? A review	Soil and Tillage Research	10.1016/j.still.2019.104534
4581969	Liu, Xiang; Yang, Tao; Wang, Quan; Huang, Farong; Li, Lanhai	2018	Dynamics of soil carbon and nitrogen stocks after afforestation in arid and semi-arid regions: A meta-analysis	Science of the Total Environment	10.1016/j.scitotenv.2017.10.009
4581987	Rosa-Schleich, Julia; Loos, Jacqueline; Mußhoff, Oliver; Tscharntke, Teja	2019	Ecological-economic trade-offs of Diversified Farming Systems ‚ A review	Ecological Economics	10.1016/j.ecolecon.2019.03.002
4581988	McDonald, Sarah E.; Lawrence, Rachel; Kendall, Liam; Rader, Romina	2019	Ecological, biophysical and production effects of incorporating rest into grazing regimes: A global meta-analysis	Journal of Applied Ecology	10.1111/1365-2664.13496
4582000	Daryanto, Stefani; Fu, Bojie; Zhao, Wenwu; Wang, Shuai; Jacinthe, Pierre André; Wang, Lixin	2020	Ecosystem service provision of grain legume and cereal intercropping in Africa	Agricultural Systems	10.1016/j.agsy.2019.102761
4582002	Hauser, Inga; Thellmann, Kevin; Cotter, Marc; Sauerborn, Joachim	2015	Ecosystem services and biodiversity of rubber plantations-a systematic review	CAB Reviews: Perspectives in Agriculture, Veterinary Science, Nutrition and Natural Resources	10.1079/PAVSNNR201510037
4582003	Ojea, Elena; Loureiro, Maria L.; Alló, Maria; Barrio, Melina	2016	Ecosystem Services and REDD: Estimating the Benefits of Non-Carbon Services in Worldwide Forests	World Development	10.1016/j.worlddev.2015.10.002
4582005	Poch, Tomás J.; Simonetti, Javier A.	2013	Ecosystem services in human-dominated landscapes: Insectivory in agroforestry systems	Agroforestry Systems	10.1007/s10457-013-9603-3
4582006	Weninger, T.; Scheper, S.; Lackóová, L.; Kitzler, B.; Gartner, K.; King, N. W.; Cornelis, W.; Strauss, P.; Michel, K.	2021	Ecosystem services of tree windbreaks in rural landscapes - A systematic review	Environmental Research Letters	10.1088/1748-9326/ac1d0d
4582020	Geisseler, Daniel; Linquist, Bruce A.; Lazicki, Patricia A.	2017	Effect of fertilization on soil microorganisms in paddy rice systems - A meta-analysis	Soil Biology and Biochemistry	10.1016/j.soilbio.2017.09.018
4582027	Gotosa, Jephita; Kodzwa, Jefline; Nyamangara, Justice; Gwenzi, Willis	2019	Effect of Nitrogen Fertiliser Application on Maize Yield Across Agro-Ecological Regions and Soil Types in Zimbabwe: A Meta-analysis Approach	International Journal of Plant Production	10.1007/s42106-019-00045-9
4582028	Li, Yüze; Song, Duanpu; Liang, Shihan; Dang, Pengfei; Qin, Xiaoliang; Liao, Yuncheng; Siddique, Kadambot H.M.	2020	Effect of no-tillage on soil bacterial and fungal community diversity: A meta-analysis	Soil and Tillage Research	10.1016/j.still.2020.104721
4582030	Zheng, Yonglin; Wang, Haiyan; Qin, Qianqian; Wang, Yige	2020	Effect of plant hedgerows on agricultural non-point source pollution: a meta-analysis	Environmental Science and Pollution Research	10.1007/s11356-020-08988-7
4582051	de Graaff, Marie Anne; Hornslein, Nicole; Throop, Heather L.; Kardol, Paul; van Diepen, Linda T.A.	2019	Effects of agricultural intensification on soil biodiversity and implications for ecosystem functioning: A meta-analysis	Advances in Agronomy	10.1016/bs.agron.2019.01.001
4582052	Bai, Zhanguo; Caspari, Thomas; Gonzalez, Maria Ruiperez; Batjes, Niels H.; Mäder, Paul; Bünemann, Else K.; de Goede, Ron; Brussaard, Lijbert; Xu, Minggang; Ferreira, Carla Sofia Santos; Reintam, Endla; Fan, Hongzhu; Miheliƒç, Rok; Glavan, Matja≈æ; T√≥th, Zolt√°n	2018	Effects of agricultural management practices on soil quality: A review of long-term experiments for Europe and China	Agriculture, Ecosystems and Environment	10.1016/j.agee.2018.05.028
4582053	Pumariño, Lorena; Sileshi, Gudeta Weldesemayat; Gripenberg, Sofia; Kaartinen, Riikka; Barrios, Edmundo; Muchane, Mary Nyawira; Midega, Charles; Jonsson, Mattias	2015	Effects of agroforestry on pest, disease and weed control: A meta-analysis	Basic and Applied Ecology	10.1016/j.baae.2015.08.006
4582077	Yu, Chih Li; Deng, Qi; Jian, Siyang; Li, Jianwei; Dzantor, E. Kudjo; Hui, Dafeng	2019	Effects of fly ash application on plant biomass and element accumulations: a meta-analysis	Environmental Pollution	10.1016/j.envpol.2019.04.013
4582086	Herrero-Juregui, Cristina; Oesterheld, Mart√≠n	2018	Effects of grazing intensity on plant richness and diversity: a meta-analysis	Oikos	10.1111/oik.04893
4582087	Hao, Yunqing; He, Zhengwei	2019	Effects of grazing patterns on grassland biomass and soil environments in China: A meta-analysis	PLoS ONE	10.1371/journal.pone.0215223
4582088	Liu, Rui; Thomas, Ben W.; Shi, Xiaojun; Zhang, Xueliang; Wang, Zhichao; Zhang, Yuting	2021	Effects of ground cover management on improving water and soil conservation in tree crop systems: A meta-analysis	Catena	10.1016/j.catena.2020.105085
4582090	Zheng, Mianhai; Zhou, Zhenghu; Zhao, Ping; Luo, Yiqi; Ye, Qing; Zhang, Kerong; Song, Liang; Mo, Jiangming	2020	Effects of human disturbance activities and environmental change factors on terrestrial nitrogen fixation	Global Change Biology	10.1111/gcb.15328
4582095	Prieto-Benítez, Samuel; Méndez, Marcos	2011	Effects of land management on the abundance and richness of spiders (Araneae): A meta-analysis	Biological Conservation	10.1016/j.biocon.2010.11.024
4582097	Chen, Jia; Li, Zhongwu; Xiao, Haibing; Ning, Ke; Tang, Chongjun	2021	Effects of land use and land cover on soil erosion control in southern China: Implications from a systematic quantitative review	Journal of Environmental Management	10.1016/j.jenvman.2020.111924
4582099	Farneda, Fébio Z.; Meyer, Christoph F.J.; Grelle, Carlos E.V.	2020	Effects of land-use change on functional and taxonomic diversity of Neotropical bats	Biotropica	10.1111/btp.12736
4582129	Thompson, Michelle E.; Donnelly, Maureen A.	2018	Effects of Secondary Forest Succession on Amphibians and Reptiles: A Review and Meta-Analysis	Copeia	10.1643/CH-17-654
4582130	Piato, Kevin; Lefort, François; Subía, Cristian; Caicedo, Carlos; Calderón, Darío; Pico, Jimmy; Norgrove, Lindsey	2020	Effects of shade trees on robusta coffee growth, yield and quality. A meta-analysis	Agronomy for Sustainable Development	10.1007/s13593-020-00642-3
4582142	Castro-Díez, Pilar; Alonso, Álvaro; Saldaña-López, Asunción; Granda, Elena	2021	Effects of widespread non-native trees on regulating ecosystem services	Science of the Total Environment	10.1016/j.scitotenv.2021.146141
4582163	Rey Benayas, José M.; Newton, Adrian C.; Diaz, Anita; Bullock, James M.	2009	Enhancement of biodiversity and ecosystem services by ecological restoration: A meta-analysis	Science	10.1126/science.1172460
4582164	Félix, Georges F.; Scholberg, Johannes M.S.; Clermont-Dauphin, Cathy; Cournac, Laurent; Tittonell, Pablo	2018	Enhancing agroecosystem productivity with woody perennials in semi-arid West Africa. A meta-analysis	Agronomy for Sustainable Development	10.1007/s13593-018-0533-3
4582218	Acreman, M.; Smith, A.; Charters, L.; Tickner, D.; Opperman, J.; Acreman, S.; Edwards, F.; Sayers, P.; Chivava, F.	2021	Evidence for the effectiveness of nature-based solutions to water issues in Africa	Environmental Research Letters	10.1088/1748-9326/ac0210
4582220	Beillouin, Damien; Ben-Ari, Tamara; Makowski, David	2019	Evidence map of crop diversification strategies at the global scale	Environmental Research Letters	10.1088/1748-9326/ab4449
4582227	Muneret, Lucile; Mitchell, Matthew; Seufert, Verena; Aviron, Stéphanie; Djoudi, El Aziz; Pétillon, Julien; Plantegenest, Manuel; Thiéry, Denis; Rusch, Adrien	2018	Evidence that organic farming promotes pest control	Nature Sustainability	10.1038/s41893-018-0102-4
4582239	Mangalassery, S.; Sjögersten, S.; Sparkes, D. L.; Mooney, S. J.	2015	Examining the potential for climate change mitigation from zero tillage	Journal of Agricultural Science	10.1017/S0021859614001002
4582247	Palomo-Campesino, Sara; González, José A.; García-Llorente, Marina	2018	Exploring the connections between agroecological practices and ecosystem services: A systematic literature review	Sustainability (Switzerland)	10.3390/su10124339
4582250	Paiola, Anna; Assandri, Giacomo; Brambilla, Mattia; Zottini, Michela; Pedrini, Paolo; Nascimbene, Juri	2020	Exploring the potential of vineyards for biodiversity conservation and delivery of biodiversity-mediated ecosystem services: A global-scale systematic review	Science of the Total Environment	10.1016/j.scitotenv.2019.135839
4582280	Cai, Huiying; Li, Fengri; Jin, Guangze	2019	Fine root biomass, production and turnover rates in plantations versus natural forests: effects of stand characteristics and soil properties	Plant and Soil	10.1007/s11104-019-03948-8
4582286	Fuller, Carley; Ondei, Stefania; Brook, Barry W.; Buettel, Jessie C.	2019	First, do no harm: A systematic review of deforestation spillovers from protected areas	Global Ecology and Conservation	10.1016/j.gecco.2019.e00591
4582302	Wang, Ying; Chen, Liang; Xiang, Wenhua; Ouyang, Shuai; Zhang, Taidong; Zhang, Xiulan; Zeng, Yelin; Hu, Yanting; Luo, Gongwen; Kuzyakov, Yakov	2021	Forest conversion to plantations: A meta-analysis of consequences for soil and microbial properties and functions	Global Change Biology	10.1111/gcb.15835
4582307	Crouzeilles, Renato; Ferreira, Mariana S.; Curran, Michael	2016	Forest restoration: a global dataset for biodiversity and vegetation structure	Ecology	10.1002/ecy.1474
4582319	Chen, Chen; Chen, Han Y.H.; Chen, Xinli	2020	Functional diversity enhances, but exploitative traits reduce tree mixture effects on microbial biomass	Functional Ecology	10.1111/1365-2435.13459
4582329	Wekesah, Frederick M.; Mutua, Edna N.; Izugbara, Chimaraoke O.	2019	Gender and conservation agriculture in sub-Saharan Africa: a systematic review	International Journal of Agricultural Sustainability	10.1080/14735903.2019.1567245
4582353	Nichols, E.; Larsen, T.; Spector, S.; Davis, A. L.; Escobar, F.; Favila, M.; Vulinec, K.	2007	Global dung beetle response to tropical forest modification and fragmentation: A quantitative literature review and meta-analysis	Biological Conservation	10.1016/j.biocon.2007.01.023
4582366	Ashworth, Amanda J.; Toler, Heather D.; Allen, Fred L.; Auge, Robert M.	2018	Global meta-analysis reveals agro-grassland productivity varies based on species diversity over time	PLoS ONE	10.1371/journal.pone.0200274
4582367	Parkhurst, Tina; Prober, Suzanne M.; Hobbs, Richard J.; Standish, Rachel J.	2021	Global meta-analysis reveals incomplete recovery of soil conditions and invertebrate assemblages after ecological restoration in agricultural landscapes	Journal of Applied Ecology	10.1111/1365-2664.13852
4582372	Ma, Xiaocui; Geng, Qinghong; Zhang, Huiguang; Bian, Chenyu; Chen, Han Y.H.; Jiang, Dalong; Xu, Xia	2021	Global negative effects of nutrient enrichment on arbuscular mycorrhizal fungi, plant diversity and ecosystem multifunctionality	New Phytologist	10.1111/nph.17077
4582380	Xia, Jianyang; Wan, Shiqiang	2008	Global response patterns of terrestrial plant species to nitrogen addition	New Phytologist	10.1111/j.1469-8137.2008.02488.x
4582399	Sexton, Aaron N.; Emery, Sarah M.	2020	Grassland restorations improve pollinator communities: a meta-analysis	Journal of Insect Conservation	10.1007/s10841-020-00247-x
4582404	Costa, C. M.; Difante, G. S.; Costa, A. B.G.; Gurgel, A. L.C.; Ferreira, M. A.; Santos, G. T.	2021	Grazing intensity as a management strategy in tropical grasses for beef cattle production: a meta-analysis	Animal	10.1016/j.animal.2021.100192
4582413	Huang, Yawen; Ren, Wei; Wang, Lixin; Hui, Dafeng; Grove, John H.; Yang, Xiaojuan; Tao, Bo; Goff, Ben	2018	Greenhouse gas emissions and crop yield in no-tillage systems: A meta-analysis	Agriculture, Ecosystems and Environment	10.1016/j.agee.2018.09.002
4582424	Tonietto, Rebecca K.; Larkin, Daniel J.	2018	Habitat restoration benefits wild bees: A meta-analysis	Journal of Applied Ecology	10.1111/1365-2664.13012
4582437	Hallama, Moritz; Pekrun, Carola; Lambers, Hans; Kandeler, Ellen	2019	Hidden miners - the roles of cover crops and soil microorganisms in phosphorus cycling through agroecosystems	Plant and Soil	10.1007/s11104-018-3810-7
4582441	Yan, Liming; Xu, Xiaoni; Xia, Jianyang	2018	Higher response of terrestrial plant growth to ammonium than nitrate addition	Biogeosciences Discussions	10.5194/bg-2018-124
4582456	El Chami, Daniel; Daccache, André; El Moujabber, Maroun	2020	How can sustainable agriculture increase climate resilience? A systematic review	Sustainability (Switzerland)	10.3390/SU12083119
4582461	Liu, Qi; Zhang, Yanhui; Liu, Benjuan; Amonette, James E.; Lin, Zhibin; Liu, Gang; Ambus, Per; Xie, Zubin	2018	How does biochar influence soil N cycle? A meta-analysis	Plant and Soil	10.1007/s11104-018-3619-4
4582462	Call, Maia; Sellers, Samuel	2019	How does gendered vulnerability shape the adoption and impact of sustainable livelihood interventions in an era of global climate change?	Environmental Research Letters	10.1088/1748-9326/ab2f57
4582470	Chen, Jia; Xiao, Haibing; Li, Zhongwu; Liu, Cheng; Ning, Ke; Tang, Chongjun	2020	How effective are soil and water conservation measures (SWCMs) in reducing soil and water losses in the red soil hilly region of China? A meta-analysis of field plot data	Science of the Total Environment	10.1016/j.scitotenv.2020.139517
4582476	Huang, Chunbo; Zhou, Zhixiang; Peng, Changhui; Teng, Mingjun; Wang, Pengcheng	2019	How is biodiversity changing in response to ecological restoration in terrestrial ecosystems? A meta-analysis in China	Science of the Total Environment	10.1016/j.scitotenv.2018.08.320
4582487	Jordan, Rebecca; Breed, Martin F.; Prober, Suzanne M.; Miller, Adam D.; Hoffmann, Ary A.	2019	How well do revegetation plantings capture genetic diversity?	Biology Letters	10.1098/rsbl.2019.0460
4582490	Pullin, Andrew S.; Bangpan, Mukdarut; Dalrymple, Sarah; Dickson, Kelly; Haddaway, Neal R.; Healey, John R.; Hauari, Hanan; Hockley, Neal; Jones, Julia P.G.; Knight, Teri; Vigurs, Carol; Oliver, Sandy	2013	Human well-being impacts of terrestrial protected areas	Environmental Evidence	10.1186/2047-2382-2-19
4582506	Feng, Jinfei; Li, Fengbo; Zhou, Xiyue; Xu, Chunchun; Ji, Long; Chen, Zhongdu; Fang, Fuping	2018	Impact of agronomy practices on the effects of reduced tillage systems on CH4 and N2O emissions from agricultural fields: A global meta-analysis	PLoS ONE	10.1371/journal.pone.0196703
4582509	Liu, Xiang; Mao, Peini; Li, Lanhai; Ma, Jie	2019	Impact of biochar application on yield-scaled greenhouse gas intensity: A meta-analysis	Science of the Total Environment	10.1016/j.scitotenv.2018.11.396
4582518	Chaudhary, Abhishek; Burivalova, Zuzana; Koh, Lian Pin; Hellweg, Stefanie	2016	Impact of Forest Management on Species Richness: Global Meta-Analysis and Economic Trade-Offs	Scientific Reports	10.1038/srep23954
4582536	Lowe, Erin B.; Groves, Russell; Gratton, Claudio	2021	Impacts of field-edge flower plantings on pollinator conservation and ecosystem service delivery ‚Äì A meta-analysis	Agriculture, Ecosystems and Environment	10.1016/j.agee.2020.107290
4582537	Filoso, Solange; Bezerra, Ma√≠ra Ometto; Weiss, Katherine C.B.; Palmer, Margaret A.	2017	Impacts of forest restoration on water yield: A systematic review	PLoS ONE	10.1371/journal.pone.0183210
4582542	O‚ÄôConnor, J. Jack; Fest, Benedikt J.; Sievers, Michael; Swearer, Stephen E.	2020	Impacts of land management practices on blue carbon stocks and greenhouse gas fluxes in coastal ecosystems‚ÄîA meta-analysis	Global Change Biology	10.1111/gcb.14946
4582543	Guzha, A. C.; Rufino, M. C.; Okoth, S.; Jacobs, S.; N√≥brega, R. L.B.	2018	Impacts of land use and land cover change on surface runoff, discharge and low flows: Evidence from East Africa	Journal of Hydrology: Regional Studies	10.1016/j.ejrh.2017.11.005
4582553	Daryanto, Stefani; Wang, Lixin; Jacinthe, Pierre Andr√©	2017	Impacts of no-tillage management on nitrate loss from corn, soybean and wheat cultivation: A meta-analysis	Scientific Reports	10.1038/s41598-017-12383-7
4582554	Mang, Shari L.; Brodie, Jedediah F.	2015	Impacts of non-oil tree plantations on biodiversity in Southeast Asia	Biodiversity and Conservation	10.1007/s10531-015-1022-5
4582560	Gong, Chen; Tan, Qingyue; Liu, Guobin; Xu, Mingxiang	2021	Impacts of tree mixtures on understory plant diversity in China	Forest Ecology and Management	10.1016/j.foreco.2021.119545
4582561	Martin, Philip A.; Newton, Adrian C.; Pfeifer, Marion; Khoo, Min Sheng; Bullock, James M.	2015	Impacts of tropical selective logging on carbon storage and tree species richness: A meta-analysis	Forest Ecology and Management	10.1016/j.foreco.2015.07.010
4582571	Bicknell, Jake E.; Struebig, Matthew J.; Edwards, David P.; Davies, Zoe G.	2014	Improved timber harvest techniques maintain biodiversity in tropical forests	Current Biology	10.1016/j.cub.2014.10.067
4582572	Li, Hongwen; He, Jin; Bharucha, Zareen Pervez; Lal, Rattan; Pretty, Jules	2016	Improving China's food and environmental security with conservation agriculture	International Journal of Agricultural Sustainability	10.1080/14735903.2016.1170330
4582573	Schütz, Lukas; Gattinger, Andreas; Meier, Matthias; Müller, Adrian; Boller, Thomas; Mäder, Paul; Mathimaran, Natarajan	2018	Improving crop yield and nutrient use efficiency via biofertilization - A global meta-analysis	Frontiers in Plant Science	10.3389/fpls.2017.02204
4582575	Zhang, Ying; Liu, Xuejun; You, Liangzhi; Zhang, Fusuo	2020	Improving potential of nitrogen linked gray water footprint in China's intensive cropping systems	Journal of Cleaner Production	10.1016/j.jclepro.2020.122307
4582577	Ding, Wencheng; Xu, Xinpeng; He, Ping; Ullah, Sami; Zhang, Jiajia; Cui, Zhenling; Zhou, Wei	2018	Improving yield and nitrogen use efficiency through alternative fertilization options for rice in China: A meta-analysis	Field Crops Research	10.1016/j.fcr.2018.08.001
4582606	Patiño, S.; Hernández, Y.; Plata, C.; Domínguez, I.; Daza, M.; Oviedo-Ocaña, R.; Buytaert, W.; Ochoa-Tocachi, B. F.	2021	Influence of land use on hydro-physical soil properties of Andean páramos and its effect on streamflow buffering	Catena	10.1016/j.catena.2021.105227
4582627	Loch, Theresa Klara; Riechers, Maraja	2021	Integrating indigenous and local knowledge in management and research on coastal ecosystems in the Global South: A literature review	Ocean and Coastal Management	10.1016/j.ocecoaman.2021.105821
4582638	Jiang, Jun; Wang, Ying Ping; Yang, Yanhua; Yu, Mengxiao; Wang, Chen; Yan, Junhua	2019	Interactive effects of nitrogen and phosphorus additions on plant growth vary with ecosystem type	Plant and Soil	10.1007/s11104-019-04119-5
4582667	Ceccon, Eliane; González, Edgar J.; Martorell, Carlos	2016	Is Direct Seeding a Biologically Viable Strategy for Restoring Forest Ecosystems? Evidences from a Meta-analysis	Land Degradation and Development	10.1002/ldr.2421
4582671	Curran, Michael; Hellweg, Stefanie; Beck, Jan	2014	Is there any empirical support for biodiversity offset policy?	Ecological Applications	10.1890/13-0243.1
4582681	Lozano-Baez, Sergio E.; Cooper, Miguel; Meli, Paula; Ferraz, Silvio F.B.; Rodrigues, Ricardo Ribeiro; Sauer, Thomas J.	2019	Land restoration by tree planting in the tropics and subtropics improves soil infiltration, but some critical gaps still hinder conclusive results	Forest Ecology and Management	10.1016/j.foreco.2019.04.046
4582704	Kettenring, Karin M.; Adams, Carrie Reinhardt	2011	Lessons learned from invasive plant control experiments: A systematic review and meta-analysis	Journal of Applied Ecology	10.1111/j.1365-2664.2011.01979.x
4582710	Li, Yuan; Cui, Song; Chang, Scott X.; Zhang, Qingping	2019	Liming effects on soil pH and crop yield depend on lime material type, application method and rate, and crop species: a global meta-analysis	Journal of Soils and Sediments	10.1007/s11368-018-2120-2
4582714	Corbeels, Marc; Naudin, Krishna; Whitbread, Anthony M.; Kühne, Ronald; Letourmy, Philippe	2020	Limits of conservation agriculture to overcome low crop yields in sub-Saharan Africa	Nature Food	10.1038/s43016-020-0114-x
4582725	Coetzee, Bernard W.T.; Gaston, Kevin J.; Chown, Steven L.	2014	Local scale comparisons of biodiversity as a test for global protected area ecological performance: A meta-analysis	PLoS ONE	10.1371/journal.pone.0105824
4582728	LaManna, Joseph A.; Martin, Thomas E.	2017	Logging impacts on avian species richness and composition differ across latitudes and foraging and breeding habitat preferences	Biological Reviews	10.1111/brv.12300
4582741	Lesur-Dumoulin, Claire; Malézieux, Eric; Ben-Ari, Tamara; Langlais, Christian; Makowski, David	2017	Lower average yields but similar yield variability in organic versus conventional horticulture. A meta-analysis	Agronomy for Sustainable Development	10.1007/s13593-017-0455-5
4582748	Wang, Zheng; Hassan, Mahmood Ul; Nadeem, Faisal; Wu, Liangquan; Zhang, Fusuo; Li, Xuexian	2020	Magnesium Fertilization Improves Crop Yield in Most Production Systems: A Meta-Analysis	Frontiers in Plant Science	10.3389/fpls.2019.01727
4582750	Liu, Xiaofei; Garcia-Ulloa, John; Cornioley, Tina; Liu, Xuehua; Wang, Zhiheng; Garcia, Claude	2019	Main ecological drivers of woody plant species richness recovery in secondary forests in China	Scientific Reports	10.1038/s41598-018-35963-7
4582751	Mafongoya, Paramu; Rusinamhodzi, Leonard; Siziba, Shephard; Thierfelder, Christian; Mvumi, Brighton M.; Nhau, Brighton; Hove, Lewis; Chivenge, Pauline	2016	Maize productivity and profitability in Conservation Agriculture systems across agro-ecological regions in Zimbabwe: A review of knowledge and practice	Agriculture, Ecosystems and Environment	10.1016/j.agee.2016.01.017
4582760	Delonge, Marcia; Basche, Andrea	2018	Managing grazing lands to improve soils and promote climate change adaptation and mitigation: A global synthesis	Renewable Agriculture and Food Systems	10.1017/S1742170517000588
4582766	James, J. J.; Drenovsky, R. E.; Monaco, T. A.; Rinella, M. J.	2011	Managing soil nitrogen to restore annual grass-infested plant communities: Effective strategy or incomplete framework?	Ecological Applications	10.1890/10-0280.1
4582767	Locatelli, Bruno; Vignola, Raffaele	2009	Managing watershed services of tropical forests and plantations: Can meta-analyses help?	Forest Ecology and Management	10.1016/j.foreco.2009.01.015
4582798	Allam, Mohamed; Radicetti, Emanuele; Petroselli, Verdiana; Mancinelli, Roberto	2021	Meta-analysis approach to assess the effects of soil tillage and fertilization source under different cropping systems	Agriculture (Switzerland)	10.3390/agriculture11090823
4582801	Jagannath, Pratyaya; Pullabhotla, Hemant; Uphoff, Norman	2013	Meta-analysis evaluating water use, water saving, and water productivity in irrigated production of rice with SRI vs. standard management methods	Taiwan Water Conservancy	NA
4582826	Daryanto, Stefani; Wang, Lixin; Jacinthe, Pierre André	2017	Meta-Analysis of Phosphorus Loss from No-Till Soils	Journal of Environmental Quality	10.2134/jeq2017.03.0121
4582832	Quemada, M.; Baranski, M.; Nobel-de Lange, M. N.J.; Vallejo, A.; Cooper, J. M.	2013	Meta-analysis of strategies to control nitrate leaching in irrigated agricultural systems and their effects on crop yield	Agriculture, Ecosystems and Environment	10.1016/j.agee.2013.04.018
4582845	Maaz, Tai M.; Sapkota, Tek B.; Eagle, Alison J.; Kantar, Michael B.; Bruulsema, Tom W.; Majumdar, Kaushik	2021	Meta-analysis of yield and nitrous oxide outcomes for nitrogen management in agriculture	Global Change Biology	10.1111/gcb.15588
4582854	Chen, Chen; Chen, Han Y.H.; Chen, Xinli; Huang, Zhiqun	2019	Meta-analysis shows positive effects of plant diversity on microbial biomass and respiration	Nature Communications	10.1038/s41467-019-09258-y
4582876	Li, Yuan; Zhang, Qingping; Cai, Yanjiang; Yang, Qian; Chang, Scott X.	2020	Minimum tillage and residue retention increase soil microbial population size and diversity: Implications for conservation tillage	Science of the Total Environment	10.1016/j.scitotenv.2020.137164
4582902	Wang, Linlin; Coulter, Jeffrey A.; Palta, Jairo A.; Xie, Junhong; Luo, Zhuzhu; Li, Lingling; Carberry, Peter; Li, Qiang; Deng, Xiping	2019	Mulching-induced changes in tuber yield and nitrogen use efficiency in potato in China: A meta-analysis	Agronomy	10.3390/agronomy9120793
4582907	Ding, Jingyi; Travers, Samantha K.; Delgado-Baquerizo, Manuel; Eldridge, David J.	2020	Multiple trade-offs regulate the effects of woody plant removal on biodiversity and ecosystem functions in global rangelands	Global Change Biology	10.1111/gcb.14839
4582915	Alba, Christina; Skálová, Hana; Mcgregor, Kirsty F.; D'Antonio, Carla; Pyšek, Petr	2015	Native and exotic plant species respond differently to wildfire and prescribed fire as revealed by meta-analysis	Journal of Vegetation Science	10.1111/jvs.12212
4582942	Lundy, Mark E.; Pittelkow, Cameron M.; Linquist, Bruce A.; Liang, Xinqiang; van Groenigen, Kees Jan; Lee, Juhwan; Six, Johan; Venterea, Rodney T.; van Kessel, Chris	2015	Nitrogen fertilization reduces yield declines following no-till adoption	Field Crops Research	10.1016/j.fcr.2015.07.023
4582950	Sun, Yanni; Zeng, Yongjun; Shi, Qinghua; Pan, Xiaohua; Huang, Shan	2015	No-tillage controls on runoff: A meta-analysis	Soil and Tillage Research	10.1016/j.still.2015.04.007
4582952	Liang, Xinqiang; Zhang, Huifang; He, Miaomiao; Yuan, Junli; Xu, Lixian; Tian, Guangming	2016	No-tillage effects on grain yield, N use efficiency, and nutrient runoff losses in paddy fields	Environmental Science and Pollution Research	10.1007/s11356-016-7338-1
4582954	Abdalla, Khatab; Chivenge, Pauline; Ciais, Philippe; Chaplot, Vincent	2016	No-tillage lessens soil CO2 emissions the most under arid and sandy soil conditions: Results from a meta-analysis	Biogeosciences	10.5194/bg-13-3619-2016
4582964	Tonitto, Christina; Ricker-Gilbert, Jacob E.	2016	Nutrient management in African sorghum cropping systems: applying meta-analysis to assess yield and profitability	Agronomy for Sustainable Development	10.1007/s13593-015-0336-8
4582969	Peixoto, Devison Souza; Silva, Lucas de Castro Moreira da; Melo, Laura Beatriz Batista de; Azevedo, Raphael Passaglia; Araújo, Brunno Cassiano Lemos; Carvalho, Teotônio Soares de; Moreira, Silvino Guimarães; Curi, Nilton; Silva, Bruno Montoani	2020	Occasional tillage in no-tillage systems: A global meta-analysis	Science of the Total Environment	10.1016/j.scitotenv.2020.140887
4582974	Shigaeva, Jyldyz; Darr, Dietrich	2020	On the socio-economic importance of natural and planted walnut (Juglans regia L.) forests in the Silk Road countries: A systematic review	Forest Policy and Economics	10.1016/j.forpol.2020.102233
4582976	Delaquis, Erik; de Haan, Stef; Wyckhuys, Kris A.G.	2018	On-farm diversity offsets environmental pressures in tropical agro-ecosystems: A synthetic review for cassava-based systems	Agriculture, Ecosystems and Environment	10.1016/j.agee.2017.09.037
4582986	El Bilali, Hamid	2020	Organic food and farming in West Africa: A systematic review	Landbauforschung	10.3220/LBF1611507579000
4583048	Beillouin, Damien; Ben-Ari, Tamara; Malézieux, Eric; Seufert, Verena; Makowski, David	2021	Positive but variable effects of crop diversification on biodiversity and ecosystem services	Global Change Biology	10.1111/gcb.15747
4583086	Pittelkow, Cameron M.; Liang, Xinqiang; Linquist, Bruce A.; Van Groenigen, Lees Jan; Lee, Juhwan; Lundy, Mark E.; Van Gestel, Natasja; Six, Johan; Venterea, Rodney T.; Van Kessel, Chris	2015	Productivity limits and potentials of the principles of conservation agriculture	Nature	10.1038/nature13809
4583093	Tully, Katherine L.; McAskill, Cullen	2020	Promoting soil health in organically managed systems: a review	Organic Agriculture	10.1007/s13165-019-00275-1
4583095	Andrade, Gustavo S.M.; Rhodes, Jonathan R.	2012	Protected areas and local communities: An inevitable partnership toward successful conservation strategies?	Ecology and Society	10.5751/ES-05216-170414
4583096	Miller, Daniel C.; Nakamura, Katia S.	2018	Protected areas and the sustainable governance of forest resources	Current Opinion in Environmental Sustainability	10.1016/j.cosust.2018.05.024
4583104	Kaschuk, Glaciela; Alberton, Odair; Hungria, Mariangela	2011	Quantifying effects of different agricultural land uses on soil microbial biomass and activity in Brazilian biomes: Inferences to improve soil quality	Plant and Soil	10.1007/s11104-010-0559-z
4583112	Barral, María Paula; Rey Benayas, José María; Meli, Paula; Maceira, Nestor Oscar	2015	Quantifying the impacts of ecological restoration on biodiversity and ecosystem services in agroecosystems: A global meta-analysis	Agriculture, Ecosystems and Environment	10.1016/j.agee.2015.01.009
4583113	Ren, Yanjiao; Lü, Yihe; Fu, Bojie	2016	Quantifying the impacts of grassland restoration on biodiversity and ecosystem services in China: A meta-analysis	Ecological Engineering	10.1016/j.ecoleng.2016.06.082
4583142	Zhu, Xiai; Liu, Wenjie; Chen, Jin; Bruijnzeel, L. Adrian; Mao, Zhun; Yang, Xiaodong; Cardinael, R√©mi; Meng, Fan Rui; Sidle, Roy C.; Seitz, Steffen; Nair, Vimala D.; Nanko, Kazuki; Zou, Xin; Chen, Chunfeng; Jiang, Xiao Jin	2020	Reductions in water, soil and nutrient losses and pesticide pollution in agroforestry practices: a review of evidence and processes	Plant and Soil	10.1007/s11104-019-04377-3
4583143	Ota, Liz; Herbohn, John; Gregorio, Nestor; Harrison, Steve	2020	Reforestation and smallholder livelihoods in the humid tropics	Land Use Policy	10.1016/j.landusepol.2019.104455
4583174	Sha, Zhipeng; Li, Qianqian; Lv, Tiantian; Misselbrook, Tom; Liu, Xuejun	2019	Response of ammonia volatilization to biochar addition: A meta-analysis	Science of the Total Environment	10.1016/j.scitotenv.2018.11.316
4583178	Xu, Sutie; Jagadamma, Sindhu; Rowntree, Jason	2018	Response of grazing land soil health to management strategies: A summary review	Sustainability (Switzerland)	10.3390/su10124769
4583208	Lawer, Eric Adjei; Mupepele, Anne Christine; Klein, Alexandra Maria	2019	Responses of small mammals to land restoration after mining	Landscape Ecology	10.1007/s10980-019-00785-z
4583218	Jones, Holly P.; Jones, Peter C.; Barbier, Edward B.; Blackburn, Ryan C.; Rey Benayas, Jose M.; Holl, Karen D.; McCrackin, Michelle; Meli, Paula; Montoya, Daniel; Mateos, David Moreno	2018	Restoration and repair of Earth‚Äôs damaged ecosystems	Proceedings of the Royal Society B: Biological Sciences	10.1098/rspb.2017.2577
4583229	Mori, Akira S.; Kitagawa, Ryo	2014	Retention forestry as a major paradigm for safeguarding forest biodiversity in productive landscapes: A global meta-analysis	Biological Conservation	10.1016/j.biocon.2014.04.016
4583279	Jezeer, Rosalien E.; Verweij, Pita A.; Santos, Maria J.; Boot, René G.A.	2017	Shaded Coffee and Cocoa - Double Dividend for Biodiversity and Small-scale Farmers	Ecological Economics	10.1016/j.ecolecon.2017.04.019
4583285	Stanton, Richard A.; Boone, Wesley W.; Soto-Shoender, Jose; Fletcher, Robert J.; Blaum, Niels; McCleery, Robert A.	2018	Shrub encroachment and vertebrate diversity: A global meta-analysis	Global Ecology and Biogeography	10.1111/geb.12675
4583296	Ota, Liz; Herbohn, John; Harrison, Steve; Gregorio, Nestor; Engel, Vera Lex	2018	Smallholder reforestation and livelihoods in the humid tropics: a systematic mapping study	Agroforestry Systems	10.1007/s10457-017-0107-4
4583373	Han, Xiao; Xu, Cong; Dungait, Jennifer A.J.; Bol, Roland; Wang, Xiaojie; Wu, Wenliang; Meng, Fanqiao	2018	Straw incorporation increases crop yield and soil organic carbon sequestration but varies under different natural conditions and farming practices in China: A system analysis	Biogeosciences	10.5194/bg-15-1933-2018
4583387	di Virgilio, Agustina; Lambertucci, Sergio A.; Morales, Juan M.	2019	Sustainable grazing management in rangelands: Over a century searching for a silver bullet	Agriculture, Ecosystems and Environment	10.1016/j.agee.2019.05.020
4583388	Franke, A. C.; van den Brand, G. J.; Vanlauwe, B.; Giller, K. E.	2018	Sustainable intensification through rotations with grain legumes in Sub-Saharan Africa: A review	Agriculture, Ecosystems and Environment	10.1016/j.agee.2017.09.029
4583390	Cafer, Anne; Qin, Hua	2017	Sustainable Intensification, Community, and the Montpellier Panel: A Meta-analysis of Rhetoric in Practice in Sub-Saharan Africa	Journal of Agriculture, Food Systems, and Community Development	10.5304/jafscd.2017.073.008
4583394	Putz, Francis E.; Zuidema, Pieter A.; Synnott, Timothy; Peña-Claros, Marielos; Pinard, Michelle A.; Sheil, Douglas; Vanclay, Jerome K.; Sist, Plinio; Gourlet-Fleury, Sylvie; Griscom, Bronson; Palmer, John; Zagt, Roderick	2012	Sustaining conservation values in selectively logged tropical forests: The attained and the attainable	Conservation Letters	10.1111/j.1755-263X.2012.00242.x
4583395	Zhao, Xin; Liu, Bing Yang; Liu, Sheng Li; Qi, Jian Ying; Wang, Xing; Pu, Chao; Li, Shuai Shuai; Zhang, Xiong Zhi; Yang, Xiao Guang; Lal, Rattan; Chen, Fu; Zhang, Hai Lin	2020	Sustaining crop production in China's cropland by crop residue retention: A meta-analysis	Land Degradation and Development	10.1002/ldr.3492
4583401	Qiao, Chunlian; Xu, Burenbayin; Han, Yanting; Wang, Jing; Wang, Xin; Liu, Lingli; Liu, Weixing; Wan, Shiqiang; Tan, Hai; Liu, Yinzhan; Zhao, Xinmei	2018	Synthetic nitrogen fertilizers alter the soil chemistry, production and quality of tea. A meta-analysis	Agronomy for Sustainable Development	10.1007/s13593-017-0485-z
4583434	Jouzi, Zeynab; Leung, Yu Fai; Nelson, Stacy	2020	Terrestrial protected areas and food security: A systematic review of research approaches	Environments - MDPI	10.3390/environments7100083
4583450	Albert, Georg; Gallegos, Silvia C.; Greig, Keri Alexandra; Hanisch, Mario; de la Fuente, Daniela Limache; Föst, Stephanie; Maier, Stephanie D.; Sarathchandra, Chaya; Phillips, Helen R.P.; Kambach, Stephan	2021	The conservation value of forests and tree plantations for beetle (Coleoptera) communities: A global meta-analysis	Forest Ecology and Management	10.1016/j.foreco.2021.119201
4583461	Blundo-Canto, Genowefa; Bax, Vincent; Quintero, Marcela; Cruz-Garcia, Gisella S.; Groeneveld, Rolf A.; Perez-Marulanda, Lisset	2018	The Different Dimensions of Livelihood Impacts of Payments for Environmental Services (PES) Schemes: A Systematic Review	Ecological Economics	10.1016/j.ecolecon.2018.03.011
4583467	Ilstedt, Ulrik; Malmer, Anders; Verbeeten, Elke; Murdiyarso, Daniel	2007	The effect of afforestation on water infiltration in the tropics: A systematic review and meta-analysis	Forest Ecology and Management	10.1016/j.foreco.2007.06.014
4583471	Bolinder, Martin A.; Crotty, Felicity; Elsen, Annemie; Frac, Magdalena; Kismányoky, Tamás; Lipiec, Jerzy; Tits, Mia; Tóth, Zoltán; Kätterer, Thomas	2020	The effect of crop residues, cover crops, manures and nitrogen fertilization on soil organic carbon changes in agroecosystems: a synthesis of reviews	Mitigation and Adaptation Strategies for Global Change	10.1007/s11027-020-09916-3
4583498	Bohada-Murillo, Mauricio; Castaño-Villa, Gabriel J.; Fontúrbel, Francisco E.	2020	The effects of forestry and agroforestry plantations on bird diversity: A global synthesis	Land Degradation and Development	10.1002/ldr.3478
4583501	Sun, Di; Yang, Hong; Guan, Dexin; Yang, Ming; Wu, Jiabing; Yuan, Fenghui; Jin, Changjie; Wang, Anzhi; Zhang, Yushu	2018	The effects of land use change on soil infiltration capacity in China: A meta-analysis	Science of the Total Environment	10.1016/j.scitotenv.2018.01.104
4583503	Filazzola, Alessandro; Brown, Charlotte; Dettlaff, Margarete A.; Batbaatar, Amgaa; Grenke, Jessica; Bao, Tan; Peetoom Heida, Isaac; Cahill, James F.	2020	The effects of livestock grazing on biodiversity are multi-trophic: a meta-analysis	Ecology Letters	10.1111/ele.13527
4583506	Gao, B.; Wu, D. H.	2020	The effects of returning farmlands to forests or pastures on soil animal diversity and its regional differentiation characteristics in china: A meta-analysis	Applied Ecology and Environmental Research	10.15666/aeer/1805_63356353
4583533	Brouder, Sylvie M.; Gomez-Macpherson, Helena	2014	The impact of conservation agriculture on smallholder agricultural yields: A scoping review of the evidence	Agriculture, Ecosystems and Environment	10.1016/j.agee.2013.08.010
4583535	Basche, Andrea; DeLonge, Marcia	2017	The Impact of Continuous Living Cover on Soil Hydrologic Properties: A Meta-Analysis	Soil Science Society of America Journal	10.2136/sssaj2017.03.0077
4583536	Venter, Zander Samuel; Jacobs, Karin; Hawkins, Heidi Jayne	2016	The impact of crop rotation on soil microbial diversity: A meta-analysis	Pedobiologia	10.1016/j.pedobi.2016.04.001
4583553	Castle, Sarah E.; Miller, Daniel C.; Ordonez, Pablo J.; Baylis, Kathy; Hughes, Karl	2021	The impacts of agroforestry interventions on agricultural productivity, ecosystem services, and human well-being in low- and middle-income countries: A systematic review	Campbell Systematic Reviews	10.1002/cl2.1167
4583554	Miller, Daniel C.; Ordoñez, Pablo J.; Brown, Sarah E.; Forrest, Samantha; Nava, Noé J.; Hughes, Karl; Baylis, Kathy	2020	The impacts of agroforestry on agricultural productivity, ecosystem services, and human well-being in low-and middle-income countries: An evidence and gap map	Campbell Systematic Reviews	10.1002/cl2.1066
4583571	Mantero, Giulia; Morresi, Donato; Marzano, Raffaella; Motta, Renzo; Mladenoff, David J.; Garbarino, Matteo	2020	The influence of land abandonment on forest disturbance regimes: a global review	Landscape Ecology	10.1007/s10980-020-01147-w
4583589	Martin-Guay, Marc Olivier; Paquette, Alain; Dupras, Jérôme; Rivest, David	2018	The new Green Revolution: Sustainable intensification of agriculture by intercropping	Science of the Total Environment	10.1016/j.scitotenv.2017.10.024
4583605	Liu, Liyuan; Li, Houyu; Zhu, Shuhao; Gao, Yi; Zheng, Xiangqun; Xu, Yan	2021	The response of agronomic characters and rice yield to organic fertilization in subtropical China: A three-level meta-analysis	Field Crops Research	10.1016/j.fcr.2020.108049
4583618	Gómez-Aparicio, Lorena	2009	The role of plant interactions in the restoration of degraded ecosystems: A meta-analysis across life-forms and ecosystems	Journal of Ecology	10.1111/j.1365-2745.2009.01573.x
4583621	Rutte, Claudia	2011	The sacred commons: Conflicts and solutions of resource management in sacred natural sites	Biological Conservation	10.1016/j.biocon.2011.06.017
4583635	Shaw, Julea A.; Roche, Leslie M.; Gornish, Elise S.	2020	The use of spatially patterned methods for vegetation restoration and management across systems	Restoration Ecology	10.1111/rec.13198
4583645	Mhazo, N.; Chivenge, P.; Chaplot, V.	2016	Tillage impact on soil erosion by water: Discrepancies due to climate and soil characteristics	Agriculture, Ecosystems and Environment	10.1016/j.agee.2016.04.033
4583666	Zhao, Shuaixiang; Schmidt, Susanne; Qin, Wei; Li, Ji; Li, Guoxue; Zhang, Weifeng	2020	Towards the circular nitrogen economy - A global meta-analysis of composting technologies reveals much potential for mitigating nitrogen losses	Science of the Total Environment	10.1016/j.scitotenv.2019.135401
4583669	Li, Yuan; Li, Zhou; Cui, Song; Zhang, Qingping	2020	Trade-off between soil pH, bulk density and other soil physical properties under global no-tillage agriculture	Geoderma	10.1016/j.geoderma.2019.114099
4583672	Xia, Longlong; Lam, Shu Kee; Wolf, Benjamin; Kiese, Ralf; Chen, Deli; Butterbach-Bahl, Klaus	2018	Trade-offs between soil carbon sequestration and reactive nitrogen losses under straw return in global agroecosystems	Global Change Biology	10.1111/gcb.14466
4583693	England, Jacqueline R.; O'Grady, Anthony P.; Fleming, Aysha; Marais, Zara; Mendham, Daniel	2020	Trees on farms to support natural capital: An evidence-based review for grazed dairy systems	Science of the Total Environment	10.1016/j.scitotenv.2019.135345
4583697	Dimson, Monica; Gillespie, Thomas W.	2020	Trends in active restoration of tropical dry forest: Methods, metrics, and outcomes	Forest Ecology and Management	10.1016/j.foreco.2020.118150
4583749	Schuster, Michael J.; Wragg, Peter D.; Reich, Peter B.	2018	Using revegetation to suppress invasive plants in grasslands and forests	Journal of Applied Ecology	10.1111/1365-2664.13195
4583774	Jiang, Yu; Carrijo, Daniela; Huang, Shan; Chen, Ji; Balaine, Nimlesh; Zhang, Weijian; van Groenigen, Kees Jan; Linquist, Bruce	2019	Water management to mitigate the global warming potential of rice systems: A global meta-analysis	Field Crops Research	10.1016/j.fcr.2019.02.010
4583792	Casimiro, Mariana S.; Sansevero, Jerônimo B.B.; Queiroz, Jarbas M.	2019	What can ants tell us about ecological restoration? A global meta-analysis	Ecological Indicators	10.1016/j.ecolind.2019.03.018
4583804	Schmidt, Jennifer E.; Gaudin, Amélie C.M.	2018	What is the agronomic potential of biofertilizers for maize? A meta-analysis	FEMS Microbiology Ecology	10.1093/femsec/fiy094
4583810	Eales, Jacqualyn; Bethel, Alison; Fullam, James; Olmesdahl, Sandra; Wulandari, Prawestari; Garside, Ruth	2021	What is the evidence documenting the effects of marine or coastal nature conservation or natural resource management activities on human well-being in South East Asia? A systematic map	Environment International	10.1016/j.envint.2021.106397
4583820	López-Bedoya, Pablo A.; Magura, Tibor; Edwards, Felicity A.; Edwards, David P.; Rey-Benayas, José M.; Lövei, Gábor L.; Noriega, Jorge Ari	2021	What level of native beetle diversity can be supported by forestry plantations? A global synthesis	Insect Conservation and Diversity	10.1111/icad.12518
4583825	Prior, Kirsten M.; Adams, Damian C.; Klepzig, Kier D.; Hulcr, Jiri	2018	When does invasive species removal lead to ecological recovery? Implications for management success	Biological Invasions	10.1007/s10530-017-1542-x
4583826	Pittelkow, Cameron M.; Linquist, Bruce A.; Lundy, Mark E.; Liang, Xinqiang; van Groenigen, Kees Jan; Lee, Juhwan; van Gestel, Natasja; Six, Johan; Venterea, Rodney T.; van Kessel, Chris	2015	When does no-till yield more? A global meta-analysis	Field Crops Research	10.1016/j.fcr.2015.07.020
4583853	Li, Chunjie; Hoffland, Ellis; Kuyper, Thomas W.; Yu, Yang; Li, Haigang; Zhang, Chaochun; Zhang, Fusuo; van der Werf, Wopke	2020	Yield gain, complementarity and competitive dominance in intercropping in China: A meta-analysis of drivers of yield gain using additive partitioning	European Journal of Agronomy	10.1016/j.eja.2019.125987
