# Supplementary material for: Assessing evidence on the impacts of nature-based interventions for climate change mitigation: a systematic map of primary and secondary research from subtropical and tropical terrestrial regions
Source: Environ Evid. 2023 Oct 25;12:21. doi: 10.1186/s13750-023-00312-3 (PMC11378798; doi:10.1186/s13750-023-00312-3)
Supplement: Supplementary file 8 — Additional file 8. List of excluded articles at full text for systematic map. [file 13750_2023_312_MOESM8_ESM.xlsx]

## Sheet: Overview
Additional File 8
List of excluded articles (for map of primary research and map of reviews)
This file lists the excluded articles and exclusion reason.

## Sheet: Primary Map _ExcludedStudies
	aid	Authors	Pub_year	Title	Journal	DOI	Tag	Excl	Assessor.x	Assess_date	Excl_reason	Excl_notes
1	6	Buchanan, Graeme M.; Parks, Bradley C.; Donald, Paul F.; O'Donnell, Brian F.; Runfola, Daniel; Swaddle, John P.; Tracewski, Łukasz; Butchart, Stuart H. M.	2018	The Local Impacts of World Bank Development Projects Near Sites of Conservation Significance	The Journal of Environment & Development	10.1177/1070496518785943	Grey	Excluded	Jen	2021-12-08	Population	World Bank development projects include non-natural landscapes
2	19	Santika, Truly; Meijaard, Erik; Budiharta, Sugeng; Law, Elizabeth A.; Kusworo, Ahmad; Hutabarat, Joseph A.; Indrawan, Tito P.; Struebig, Matthew; Raharjo, Sugeng; Huda, Imanul; Sulhani; Ekaputri, Andini D.; Trison, Soni; Stigner, Madeleine; Wilson, Kerrie A.	2017	Community Forest Management in Indonesia: Avoided Deforestation in the Context of Anthropogenic and Climate Complexities	Global Environmental Change	10.1016/j.gloenvcha.2017.08.002	Grey	Excluded	Jen	2021-12-08	Duplicate	NA
3	25	Rahman, Mohammad Mahfuzur; Mahmud, Md. Abdullah Al; Ahmed, Farid Uddin; Deb, Rana	2017	Developing alternative income generation activities reduces forest dependency of the poor and enhances their livelihoods: the case of the Chunati Wildlife Sanctuary, Bangladesh	Forests, Trees and Livelihoods	10.1080/14728028.2017.1320590	Grey	Excluded	Jen	2021-11-22	Intervention	livelihood supplementation, not a targeted intervention
4	53	Mokria, Mulugeta; Mekuria, Wolde; Gebrekirstos, Aster; Aynekulu, Ermias; Belay, Beyene; Gashaw, Tadesse; Bräuning, Achim	2018	Mixed-species allometric equations and estimation of aboveground biomass and carbon stocks in restoring degraded landscape in northern Ethiopia	Environmental Research Letters	10.1088/1748-9326/aaa495	Grey	Excluded	Jen	2021-12-09	Intervention	They develop equations, there is no intervention to alter aboveground biomass.
5	74	Adhya, Tapan K; Linquist, Bruce; Searchinger, Tim; Wassmann, Reiner	2014	Wetting and Drying: Reducing Greenhouse Gas Emissions and Saving Water from Rice Production	NA	NA	Grey	Excluded	Jen	2021-12-09	Intervention	These case studies examine the suitability of conditions in various countries for the application of SRI, but they do not report on specific implementations or outcomes thereof.
6	94	Kahsay, Goytom Abraha; Medhin, Haileselassie	2020	Leader turnover and forest management outcomes: Micro-level evidence from Ethiopia	World Development	10.1016/j.worlddev.2019.104765	Grey	Excluded	Jen	2021-11-22	Intervention	The intervention is leader turnover of forest user groups.
7	108	Ferraro, Paul J.; Hanauer, Merlin M.; Miteva, Daniela A.; Nelson, Joanna L.; Pattanayak, Subhrendu K.; Nolte, Christoph; Sims, Katharine R. E.	2015	Estimating The Impacts Of Conservation On Ecosystem Services And Poverty By Integrating Modeling And Evaluation	PNAS	10.1073/pnas.1406487112	Grey	Excluded	Jen	2021-12-09	Duplicate	NA
8	167	Persha L., Hausan G., Wendt R., Mittelberg T., Protik A.	2020	Evaluation of the "Supporting Deforestation-Free Cocoa in Ghana" Project Bridge Phase: Baseline Report Communications, Evidence, and Learning (CEL) Project Work Assignment - E3 Land and Urban Office	NA	NA	Grey	Excluded	Jen	2021-12-25	Intervention	These are all baseline data. No intervention has taken place at the time of the study.
9	186	Widayati A; Suyanto S; Van Noordwijk M	2011	Towards Reduced Emissions in a High-Stake District REALU Project Design for Tanjung Jabung Barat (Tanjabar), Jambi, Indonesia	NA	NA	Grey	Excluded	Jen	2021-12-28	Outcome	This is all prior to REALU intervention.
10	193	World Agroforestry Centre (ICRAF)	2011	Towards a sustainable Southeast Asia: transforming lives and landscapes: highlights of 2010	NA	NA	Grey	Excluded	Jen	2021-12-28	Study type	This is a newsletter highlighting success stories. The information on methods and outcomes is inadequate for the NCS project.
11	205	Huntington H., Starosta A., Fenner S., Ewing, B.	2016	REPORT ON BASELINE FINDINGS Community Forest Management Program	NA	NA	Grey	Excluded	Jen	2021-12-28	Intervention	These are all baseline data. No intervention has taken place at the time of the study.
12	231	Pambudi S; Rahayu S	2017	Tree diversity and carbon stock in various land use systems of Banyuasin and Musi Banyuasin Districts, South Sumatera	NA	NA	Grey	Excluded	Jen	2021-12-28	Intervention	These are all baseline data. No intervention has taken place at the time of the study.
13	401	Saragi-Sasmito, Meli F.; Murdiyarso, Daniel; June, Tania; Sasmito, Sigit D.	2019	Carbon stocks, emissions, and aboveground productivity in restored secondary tropical peat swamp forests	Mitigation and Adaptation Strategies for Global Change	10.1007/s11027-018-9793-0	Grey	Excluded	Jen	2021-12-30	Geography	Swamp
14	716	Adrianzén, Marcos Agurto	2013	Improved Cooking Stoves And Firewood Consumption: Quasi-Experimental Evidence From The Northern Peruvian Andes	Ecological Economics	10.1016/j.ecolecon.2013.02.010	Grey	Excluded	Jen	2021-12-30	Intervention	The intervention is efficient stoves.
15	836	Pfaff, Alexander; Robalino, Juan; Sanchez-Azofeifa, G. Arturo; Andam, Kwaw S.; Ferraro, Paul J.	2009	Park Location Affects Forest Protection: Land Characteristics Cause Differences In Park Impacts Across Costa Rica	Economic Geography and Color Maps	10.2202/1935-1682.1990	Grey	Excluded	Jen	2021-12-30	Duplicate	NA
16	850	Heilmayr, Robert; Lambin, Eric F.	2016	Impacts Of Nonstate, Market-Driven Governance On Chilean Forests	PNAS	10.1073/pnas.1600394113	Grey	Excluded	Jen	2021-12-31	Geography	Chile is out
17	938	Price, C., Martir, M.	2020	Amazon Vision 2020 Report	NA	NA	Grey	Excluded	Jen	2021-12-31	Study type	No methods - they're all just success stories without any experiment described
18	942	Jayachandran, Seema; Laat, Joost De; Lambin, Eric F.; Stanton, Charlotte Y.; Audy, Robin; Thomas, Nancy E.	2019	Cash For Carbon: A Randomized Trial Of Payments For Ecosystem Services To Reduce Deforestation	NA	NA	Grey	Excluded	Jen	2021-12-31	Duplicate	July 26. Peter revision
19	944	Bermejo, L.A.; de, N.L.; Mata, J.; Fernández-Lugo, S.; Camacho, A.; Arévalo, J.R.	2012	Responses of plant functional groups in grazed and abandoned areas of a Natural Protected Area	Basic and Applied Ecology	http://www.sciencedirect.com/science/article/pii/S1439179112000576	Grey	Excluded	Jen	2022-01-01	Geography	Canary islands not included in tropics
20	949	Njeru, E., Grey, S., Kilawe, E.	2016	Eastern Africa Climate-Smart Agriculture Scoping Study: Ethiopia, Kenya and Uganda	NA	NA	Grey	Excluded	Jen	2022-01-02	Study type	Scoping study - the outcomes are not addressed, just the varying practices that happen in the region
21	950	Naito, Daisuke; Ishikawa, Noboru	2020	Certifying Borneo's Forest Landscape: Implementation Processes of Forest Certification in Sarawak	Anthropogenic Tropical Forests: Human-Nature Interfaces on the Plantation Frontier	https://doi.org/10.1007/978-981-13-7513-2_26	Grey	Excluded	Jen	2022-01-01	Study type	This is a review. No data were collected.
22	951	Jack, Kelsey	2013	Private Information And The Allocation Of Land Use Subsidies In Malawi	NA	NA	Grey	Excluded	Jen	2022-01-01	No access to PDF	NA
23	960	Helland, J; Maestad O	2015	Experiences with Results-Based Payments in Norwegian Development Aid	NA	NA	Grey	Excluded	Jen	2022-01-01	Population	It's mostly a brochure - section 5 vaguely discusses results, but not enough to extract anything useful from.
24	1030	Miller, D., Derks, E., Zabiti, L., Bikiba, D.	2018	ASSESSMENT OF PRIVATE SECTOR APPROACHES TO ACHIEVING CONSERVATION OBJECTIVES IN CARPE - USAID/DRC	NA	NA	Grey	Excluded	Jen	2022-01-02	Intervention	No study undertaken - this is a summary of options, basically.
25	1044	RARE, South Pole Carbon Asset Management Ltd. (South Pole)	2020	Sustainable Cotton: Towards A Low Carbon Future	NA	NA	Grey	Excluded	Jen	2022-01-01	Geography	Xinjiang, China is out of bounds
26	1076	Evans, Daniel M	2021	Productive Landscapes (ProLand): National Land-Use Planning to Prevent Deforestation at the Agricultural Frontier: A Synthesis of the Evidence and a Case Study from Cameroon	NA	NA	Grey	Excluded	Jen	2022-01-02	Outcome	No methods are presented to justify the positive outcomes indicated.
27	1084	USAID/West Africa Biodiversity and Climate Change (WA BiCC)/Wild Chimpanzee Foundation (WCF)	2021	STRENGTHENING MULTI-STAKEHOLDER MANAGEMENT OF THE TAI-GREBO-KRAHN-SAPO TRANSBOUNDARY FOREST LANDSCAPE BETWEEN LIBERIA AND CÔTE D'IVOIRE: Final Report (September 2017-August 2020)	NA	NA	Grey	Excluded	Jen	2022-01-02	Outcome	Relevant outcome is limited to a few camera trap stills, not any real data.
28	1162	FAO	2011	Organic Agriculture and Climate Change Mitigation- A Report of the Round Table on Organic Agriculture and Climate Change	NA	NA	Grey	Excluded	Jen	2021-11-22	Geography	Jilin Province and Europe are out of bounds, so I excluded.
29	1172	Berry, N., Cross, H., Riddell, M., Mbow, C., Ouedraogo, I., Tondoh, J.	2016	Community Biocarbon Projects in West Africa: Challenges and Lessons learned	NA	NA	Grey	Excluded	Jen	2022-01-01	Study type	It's a review, no original data collected.
30	1192	Duguma, LA., Minang, PA., Kimaro, AA., Otsyina, R., Mpanda, M.	2019	Shinyanga: blending old and new agroforestry to integrate development, climate change mitigation and adaptation in Tanzania	NA	NA	Grey	Excluded	Jen	2022-01-02	Study type	No methods - they're all just success stories without any experiment described
31	4224952	S. Abbas; J. E. Nichol; G. A. Fischer	2016	A 70-year perspective on tropical forest regeneration	Science of the Total Environment	10.1088/1751-8113/44/8/085201	NA	Excluded	Sam	2021-09-27	Intervention	Regeneration from 70+ years ago
32	4224958	M. Alamgir; S. M. Turton; C. J. Macgregor; P. L. Pert	2016	Ecosystem services capacity across heterogeneous forest types: understanding the interactions and suggesting pathways for sustaining multiple ecosystem services	Science of the Total Environment	10.1016/j.foreco.2012.11.024	NA	Excluded	Consensus	2022-03-21	Intervention	NA
33	4224959	N. An; M. Fan; F. Zhang; P. Christie; J. Yang; J. Huang; S. Guo; X. Shi; Q. Tang; J. Peng; X. Zhong; Y. Sun; S. Lv; R. Jiang; A. Dobermann	2015	Exploiting co-benefits of increased rice production and reduced greenhouse gas emission through optimized crop and soil management	PLoS ONE	10.1080/17550874.2012.695814	NA	Excluded	Consensus	2022-03-21	Study type	NA
34	4224959	N. An; M. Fan; F. Zhang; P. Christie; J. Yang; J. Huang; S. Guo; X. Shi; Q. Tang; J. Peng; X. Zhong; Y. Sun; S. Lv; R. Jiang; A. Dobermann	2015	Exploiting co-benefits of increased rice production and reduced greenhouse gas emission through optimized crop and soil management	PLoS ONE	10.1080/17550874.2012.695814	NA	Excluded	Consensus	2021-10-13	Intervention	Optimized Crop and Soil Management in this study is related to water and nutrient inputs, and the GHG outcomes are limited to N2O and CH4 in soil, later converted to CO2eq
35	4224959	N. An; M. Fan; F. Zhang; P. Christie; J. Yang; J. Huang; S. Guo; X. Shi; Q. Tang; J. Peng; X. Zhong; Y. Sun; S. Lv; R. Jiang; A. Dobermann	2015	Exploiting co-benefits of increased rice production and reduced greenhouse gas emission through optimized crop and soil management	PLoS ONE	10.1080/17550874.2012.695814	NA	Excluded	Consensus	2021-10-25	Study type	they sampled these experimental plots for grain yields - and then used a review to estimate what the N2O and CH4 emissions were like in relation to N fertilizer application - and then used that to created an emission model that they then used to calculate potential change in emission based on grain yielf 11:45 so the outcome of interest - emissions - is modeled
36	4224960	J. R. Arévalo; J. M. Fernández-Palacios	2005	From pine plantations to natural stands. Ecological restoration of a Pinus canariensis sweet, ex spreng forest	Plant Ecology	10.1007/s11676-017-0462-z	NA	Excluded	Consensus	2022-03-21	Geography	NA
37	4224963	F. A. Adesina; W. O. Siyanbola; F. A. Oketola; D. A. Pelemo; S. A. Momodu; A. O. Adegbulugbe; L. O. Ojo	1999	Potential of agroforestry techniques in mitigating CO2 emissions in Nigeria: Some preliminary estimates	Global Ecology and Biogeography	10.1371/journal.pone.0109730	NA	Excluded	Sam	2021-10-25	Study type	modeling
38	4224965	E. K. Anderson; H. Zerriffi	2012	Seeing the trees for the carbon: Agroforestry for development and carbon mitigation	Climatic Change	10.1016/j.scitotenv.2019.133987	NA	Excluded	Justin	2021-10-23	Study type	Non-systematic review - did not describe the methods used for search, data collection, and synthesis
39	4225092	S. K. Chauhan; S. C. Sharma; R. Chauhan; N. Gupta; Ritu	2010	Accounting Poplar and Wheat Productivity for Carbon Sequestration in Agri-silvicultural System	Indian Forester	10.1088/1748-9326/10/7/074002	NA	Excluded	Auset	2021-10-05	Could not locate PDF	NA
40	4225102	R. Kongsager; B. Locatelli; F. Chazarin	2016	Addressing Climate Change Mitigation and Adaptation Together: A Global Assessment of Agriculture and Forestry Projects	Environmental Management	10.1007/s00267-015-0605-y	NA	Excluded	Consensus	2022-03-21	Outcome	Assesses how many studies looked at climate change mitigation but not actually at how climate change was mitigated
41	4225180	B. Bleher; D. Uster; T. Bergsdorf	2006	Assessment of threat status and management effectiveness in Kakamega Forest, Kenya	Biodiversity and Conservation	10.1016/j.agee.2014.04.011	NA	Excluded	Peter	2021-11-05	Outcome	NA
42	4225182	F. Danielsen; M. Skutsch; N. D. Burgess; P. M. Jensen; H. Andrianandrasana; B. Karky; R. Lewis; J. C. Lovett; J. Massao; Y. Ngaga; P. Phartiyal; M. K. Poulsen; S. P. Singh; S. Solis; M. Sørensen; A. Tewari; R. Young; E. Zahabu	2011	At the heart of REDD+: A role for local people in monitoring forests?	Conservation Letters	10.1016/j.ecoleng.2018.03.011	NA	Excluded	Peter	2021-11-07	Intervention	This paper compares data collection between communities and scientists
43	4225194	S. P. Dalle; M. T. Pulido; S. De Blois	2011	Balancing shifting cultivation and forest conservation: Lessons from a "sustainable landscape" in southeastern Mexico	Ecological Applications	10.1016/j.agee.2016.06.007	NA	Excluded	Seb	2021-11-08	Intervention	"sustainable landscape" refer in this paper to flawed assumptions about the ability of communities to steward their land. not specifically linked with an intervention per se
44	4225206	H. Müller; P. Rufin; P. Griffiths; L. de Barros Viana Hissa; P. Hostert	2016	Beyond deforestation: Differences in long-term regrowth dynamics across land use regimes in southern Amazonia	Remote Sensing of Environment	10.1890/09-1690.1	NA	Excluded	Seb	2021-11-08	Intervention	passive restoration due to land abandonment.unclear link with specific intervention
45	4225210	P. L. Peri; M. V. Lencinas; J. Bousson; R. Lasagno; R. Soler; H. Bahamonde; G. Martínez Pastur	2016	Biodiversity and ecological long-term plots in Southern Patagonia to support sustainable land management: The case of PEBANPA network	Journal for Nature Conservation	10.1016/j.forpol.2012.01.012	NA	Excluded	Seb	2021-11-08	Geography	southern patagonia is likely not tropical
46	4225225	S. Fang; H. Li; Q. Sun; L. Chen	2010	Biomass production and carbon stocks in poplar-crop intercropping systems: A case study in northwestern Jiangsu, China	Agroforestry Systems	10.1007/s10457-010-9307-x	NA	Excluded	Peter	2021-10-15	Geography	NA
47	4225248	F. R. Scarano; P. Ceotto	2015	Brazilian Atlantic forest: impact, vulnerability, and adaptation to climate change	Biodiversity and Conservation	NA	NA	Excluded	Justin	2021-11-08	Study type	Non-sytematic review
48	4225280	G. Branca; H. Hissa; M. C. Benez; K. Medeiros; L. Lipper; M. Tinlot; L. Bockel; M. Bernoux	2013	Capturing synergies between rural development and agricultural mitigation in Brazil	Land Use Policy	10.1890/08-1074.1	NA	Excluded	Justin	2021-11-08	Study type	Modeled expected mitigation potential in the future
49	4225287	K. Tang; M. E. Kragt; A. Hailu; C. Ma	2016	Carbon farming economics: What have we learned?	Journal of Environmental Management	10.1007/s11027-010-9240-3	NA	Excluded	Seb	2021-11-08	Study type	this is a review of studies on carbon farming
50	4225300	M. Oelbermann; R. Paul Voroney; A. M. Gordon	2004	Carbon sequestration in tropical and temperate agroforestry systems: A review with examples from Costa Rica and southern Canada	Agriculture, Ecosystems and Environment	10.17503/agrivita.v39i1.676	NA	Excluded	Justin	2021-11-08	Study type	non-systematic review
51	4225307	E. Somarriba; R. Cerda; L. Orozco; M. Cifuentes; H. Dávila; T. Espin; H. Mavisoy; G. √Åvila; E. Alvarado; V. Poveda; C. Astorga; E. Say; O. Deheuvels	2013	Carbon stocks and cocoa yields in agroforestry systems of Central America	Agriculture, Ecosystems and Environment	10.1007/s10531-020-01953-3	NA	Excluded	Cat	2021-11-12	Duplicate	July 26. Peter revision
52	4225339	G. P. Rocha; L. A. Fernandes; C. D. Cabacinha; I. D. P. Lopes; J. M. Ribeiro; L. A. Frazão; R. A. Sampaio	2014	Caracterização e estoques de carbono de sistemas agroflorestais no cerrado de Minas Gerais	Ciencia Rural	10.1007/s10457-019-00388-2	NA	Excluded	Sam	2021-11-13	Non-english	Portuguese
53	4225369	S. Bray; D. Walsh; D. Phelps; J. Rolfe; K. Broad; G. Whish; M. Quirk	2016	Climate Clever Beef: Options to improve business performance and reduce greenhouse gas emissions in northern Australia	Rangeland Journal	10.1071/RJ15124	NA	Excluded	Auset	2021-10-05	No access to PDF	NA
54	4225487	B. A. Bryan; R. K. Runting; T. Capon; M. P. Perring; S. C. Cunningham; M. E. Kragt; M. Nolan; E. A. Law; A. R. Renwick; S. Eber; R. Christian; K. A. Wilson	2016	Designer policy for carbon and biodiversity co-benefits under global change	Nature Climate Change	10.1038/nclimate2874	NA	Excluded	Peter	2021-10-15	Intervention	NA
55	4225568	E. Gómez Cardozo; G. Xavier Rousseau; D. Celentano; H. Fariñas Salazar; C. Gehring	2018	Effect of species richness and vegetation structure on carbon storage in agroforestry systems in the Southern Amazon of Bolivia	Revista de Biologia Tropical	10.1016/j.gloenvcha.2009.01.003	NA	Excluded	Sam	2021-11-13	Non-english	Spanish
56	4225653	A. Paquette; J. Hawryshyn; A. V. Senikas; C. Potvin	2009	Enrichment planting in secondary forests: A promising clean development mechanism to increase terrestrial carbon sinks	Ecology and Society	10.1023/A:1022341222592	NA	Excluded	Peter	2021-11-14	Study type	NA
57	4225712	J. W. F. Slik; K. A. O. Eichhorn	2003	Fire survival of lowland tropical rain forest trees in relation to stem diameter and topographic position	Oecologia	10.1016/j.jnc.2016.09.003	NA	Excluded	Cat	2021-11-15	Intervention	NA
58	4225726	K. Tabor; N. D. Burgess; B. P. Mbilinyi; J. J. Kashaigili; M. K. Steininger	2010	Forest and Woodland Cover and Change in Coastal Tanzania and Kenya, 1990 to 2000	Journal of East African Natural History	NA	NA	Excluded	Cat	2021-12-07	Intervention	NA
59	4225746	B. Locatelli; V. Evans; A. Wardell; A. Andrade; R. Vignola	2011	Forests and climate change in latin America: Linking adaptation and mitigation	Forests	10.3390/f2010431	NA	Excluded	Cat	2021-11-15	Study type	NA
60	4225748	P. H. Martin; R. E. Sherman; T. J. Fahey	2004	Forty years of tropical forest recovery from agriculture: Structure and floristics of secondary and old-growth riparian forests in the Dominican Republic	Biotropica	NA	NA	Excluded	Cat	2021-12-07	Intervention	Not within the last 20 years
61	4225793	L. N. Joppa; A. Pfaff	2011	Global protected area impacts	Proceedings of the Royal Society B: Biological Sciences	NA	NA	Excluded	Cat	2021-11-15	Geography	NA
62	4225799	R. Astuti; A. McGregor	2015	Governing carbon, transforming forest politics: A case study of Indonesia's REDD+ Task Force	Asia Pacific Viewpoint	NA	NA	Excluded	Cat	2021-11-15	Study type	NA
63	4225816	R. K. Maikhuri; R. L. Semwal; K. S. Rao; K. Singh; K. G. Saxena	2000	Growth and ecological impacts of traditional agroforestry tree species in Central Himalaya, India	Agroforestry Systems	10.1016/S0378-1127(00)00655-1	NA	Excluded	Cat	2021-12-09	Geography	NA
64	4225852	A. Chandra; P. Dargusch; K. E. McNamara	2016	How might adaptation to climate change by smallholder farming communities contribute to climate change mitigation outcomes? A case study from Timor-Leste, Southeast Asia	Sustainability Science	10.1007/s10531-015-0972-y	NA	Excluded	Cat	2021-11-15	Outcome	NA
65	4225915	O. Jadán; M. Cifuentes; B. Torres; D. Selesi; D. Veintimilla; S. Günter	2015	Influence of tree cover on diversity, carbon sequestration and productivity of cocoa systems in the Ecuadorian Amazon	Bois et Forets des Tropiques	10.2111/08-161.1	NA	Excluded	Peter	2021-11-16	Duplicate	NA
66	4225942	M. R. A. Noponen; J. P. Haggar; G. Edwards-Jones; J. R. Healey	2013	Intensification of coffee systems can increase the effectiveness of REDD mechanisms	Agricultural Systems	10.1890/01-6019	NA	Excluded	Sam	2021-11-24	Study type	NA
67	4225952	E. A. Ellis; L. Porter-Bolland	2008	Is community-based forest management more effective than protected areas?. A comparison of land use/land cover change in two neighboring study areas of the Central Yucatan Peninsula, Mexico	Forest Ecology and Management	10.4324/9781849770682	NA	Excluded	Sam	2021-11-24	Study type	NA
68	4225958	R. J. Zomer; S. L. Ustin; C. C. Carpenter	2001	Land cover change along tropical and subtropical riparian corridors within the Makalu Barun National Park and Conservation Area, Nepal	Mountain Research and Development	10.1016/j.landusepol.2012.04.021	NA	Excluded	Sam	2021-11-24	Study type	NA
69	4225964	M. Jacob; L. Romeyns; A. Frankl; T. Asfaha; H. Beeckman; J. Nyssen	2016	Land Use and Cover Dynamics Since 1964 in the Afro-Alpine Vegetation Belt: Lib Amba Mountain in North Ethiopia	Land Degradation and Development	10.15287/afr.2013.48	NA	Excluded	Sam	2021-11-24	Study type	NA
70	4225975	B. C. M. J. S. J. S. R. S. T. S. D. A Ak	2015	Landscape approaches; what are the pre-conditions for success?	NA	NA	NA	Excluded	Peter	2021-10-15	Study type	NA
71	4225997	R. Kongsager; E. Corbera	2015	Linking mitigation and adaptation in carbon forestry projects: Evidence from Belize	World Development	10.3390/f8080291	NA	Excluded	Sam	2021-11-24	Outcome	NA
72	4226009	A. Atucha; I. A. Merwin; M. G. Brown	2011	Long-term effects of four groundcover management systems in an apple orchard	HortScience	10.1080/17583004.2016.1254009	NA	Excluded	Sam	2021-11-24	Geography	NA
73	4226016	M. E. Newman; K. P. McLaren; B. S. Wilson	2014	Long-term socio-economic and spatial pattern drivers of land cover change in a Caribbean tropical moist forest, the Cockpit Country, Jamaica	Agriculture, Ecosystems and Environment	10.1016/j.jenvman.2016.02.008	NA	Excluded	Sam	2021-11-26	Study type	NA
74	4226041	K. Petz; R. Alkemade; M. Bakkenes; C. J. E. Schulp; M. van der Velde; R. Leemans	2014	Mapping and modelling trade-offs and synergies between grazing intensity and ecosystem services in rangelands using global-scale datasets and models	Global Environmental Change	10.1007/978-94-007-1630-8_7	NA	Excluded	Sam	2021-11-26	Study type	NA
75	4226043	N. Joshi; E. T. A. Mitchard; N. Woo; J. Torres; J. Moll-Rocek; A. Ehammer; M. Collins; M. R. Jepsen; R. Fensholt	2015	Mapping dynamics of deforestation and forest degradation in tropical forests using radar satellite data	Environmental Research Letters	10.1007/s10457-008-9185-7	NA	Excluded	Sam	2021-11-26	Study type	NA
76	4226092	E. Céline; M. Philippe; V. Astrid; B. Catherine; C. Musampa; D. Pierre	2013	National forest cover change in Congo Basin: Deforestation, reforestation, degradation and regeneration for the years 1990, 2000 and 2005	Global Change Biology	10.1016/j.foreco.2016.04.025	NA	Excluded	Sam	2021-11-26	Study type	NA
77	4226128	S. Yao; I. A. Merwin; G. W. Bird; G. S. Abawi; J. E. Thies	2005	Orchard floor management practices that maintain vegetative or biomass groundcover stimulate soil microbial activity and alter soil microbial community composition	Plant and Soil	10.1007/s11104-004-3610-0	NA	Excluded	Cat	2021-10-18	Geography	Study takes place in Ithaca, NY
78	4226199	M. Cropper; J. Puri; C. Griffiths	2001	Predicting the location of deforestation: The role of roads and protected areas in North Thailand	Land Economics	10.2307/3147088	NA	Excluded	Cat	2021-10-18	Outcome	NA
79	4226219	A. Pfaff; J. Robalino	2012	Protecting forests, biodiversity, and the climate: Predicting policy impact to improve policy choice	Oxford Review of Economic Policy	10.1890/03-5123	NA	Excluded	Sam	2021-11-26	Study type	NA
80	4226229	E. W. Basham; P. González del Pliego; A. R. Acosta-Galvis; P. Woodcock; C. A. Medina Uribe; T. Haugaasen; J. J. Gilroy; D. P. Edwards	2016	Quantifying carbon and amphibian co-benefits from secondary forest regeneration in the Tropical Andes	Animal Conservation	10.1016/j.jclepro.2016.08.016	NA	Excluded	Sam	2021-11-26	Outcome	NA
81	4226328	J. P. W. Scharlemann; V. Kapos; A. Campbell; I. Lysenko; N. D. Burgess; M. C. Hansen; H. K. Gibbs; B. Dickson; L. Miles	2010	Securing tropical forest carbon: The contribution of protected areas to REDD	Oryx	10.18520/cs/v116/i1/112-116	NA	Excluded	Sam	2021-11-27	Study type	NA
82	4226330	H. N. Souza; I. M. Cardoso; J. M. Fernandes; F. C. P. Garcia; V. R. Bonfim; A. C. Santos; A. F. Carvalho; E. S. Mendonça	2010	Selection of native trees for intercropping with coffee in the Atlantic Rainforest biome	Agroforestry Systems	10.1016/j.heliyon.2019.e02329	NA	Excluded	Sam	2021-11-27	Outcome	NA
83	4226331	F. Costa; W. Magnusson	2002	Selective logging effects on abundance, diversity, and composition of tropical understory herbs	Ecological Applications	10.1007/s11852-013-0236-5	NA	Excluded	Sam	2021-11-27	Outcome	NA
84	4226387	J. A. Gómez; M. Campos; G. Guzmán; F. Castillo-Llanque; T. Vanwalleghem; √Å. Lora; J. V. Giráldez	2018	Soil erosion control, plant diversity, and arthropod communities under heterogeneous cover crops in an olive orchard	Environmental Science and Pollution Research	10.1007/s11356-016-8339-9	NA	Excluded	Cat	2021-10-18	Geography	Study takes place in Spain.
85	4226448	J. Cummings; N. Reid	2008	Stand-level management of plantations to improve biodiversity values	Biodiversity and Conservation	10.1023/B:AGFO.0000029005.92691.79	NA	Excluded	Sam	2021-11-27	Geography	NA
86	4226479	B. Locatelli; P. Imbach; S. Wunder	2014	Synergies and trade-offs between ecosystem services in Costa Rica	Environmental Conservation	10.1038/nclimate2105	NA	Excluded	Sam	2021-12-02	Study type	NA
87	4226481	K. S. H. Peh; I. Thapa; M. Basnyat; A. Balmford; G. P. Bhattarai; R. B. Bradbury; C. Brown; S. H. M. Butchart; M. Dhakal; H. Gurung; F. M. R. Hughes; M. Mulligan; B. Pandeya; A. J. Stattersfield; D. H. L. Thomas; M. Walpole; J. C. Merriman	2016	Synergies between biodiversity conservation and ecosystem service provision: Lessons on integrated ecosystem service valuation from a Himalayan protected area, Nepal	Ecosystem Services	NA	NA	Excluded	Sam	2021-12-02	Study type	NA
88	4226485	I. Ouedraogo; P. Savadogo; M. Tigabu; S. D. Dayamba; P. C. Odén	2011	Systematic and random transitions of land-cover types in Burkina Faso, West Africa	International Journal of Remote Sensing	10.1007/s10457-015-9865-z	NA	Excluded	Sam	2021-12-03	Study type	NA
89	4226497	H. Beukema; M. Van Noordwijk	2004	Terrestrial pteridophytes as indicators of a forest-like environment in rubber production systems in the lowlands of Jambi, Sumatra	Agriculture, Ecosystems and Environment	10.1016/j.agee.2013.04.013	NA	Excluded	Sam	2021-12-03	Outcome	fern diversity
90	4226505	C. Dranzoa	1998	The avifauna 23 years after logging in Kibale National Park, Uganda	Biodiversity and Conservation	10.1023/A:1008892419940	NA	Excluded	Cat	2021-10-18	Outcome	Study looks at bird species richness and diversity
91	4226600	I. R. Swingland	2013	Capturing carbon and conserving biodiversity: The market approach	Capturing Carbon and Conserving Biodiversity: The Market Approach	10.1016/j.foreco.2013.02.004	NA	Excluded	Sam	2021-12-03	Study type	Book
92	4226603	J. Börner; S. Wunder	2012	The scope for reducing emissions from forestry and agriculture in the Brazilian Amazon	Forests	10.1016/j.agee.2017.01.015	NA	Excluded	Sam	2021-12-03	Study type	potentials
93	4226613	J. M. Ayers; S. Huq	2009	The value of linking mitigation and adaptation: A case study of bangladesh	Environmental Management	10.1080/14728028.2016.1268544	NA	Excluded	Sam	2021-12-03	Outcome	policy outcomes
94	4226693	L. Sarmiento; L. D. Llambí; A. Escalona; N. Marquez	2003	Vegetation patterns, regeneration rates and divergence in an old-field succession of the high tropical Andes	Plant Ecology	10.1007/s10457-015-9836-4	NA	Excluded	Sam	2021-12-03	Intervention	NA
95	4226725	D. P. Edwards; J. A. Hodgson; K. C. Hamer; S. L. Mitchell; A. H. Ahmad; S. J. Cornell; D. S. Wilcove	2010	Wildlife-friendly oil palm plantations fail to protect biodiversity effectively	Conservation Letters	10.1659/MRD-JOURNAL-D-15-00095.1	NA	Excluded	Sam	2021-12-03	Outcome	NA
96	4314114	A. M. Latifah; T. W. Gabriel; M. Les	2014	Plant species diversity in different forest ecosystem of Bungoh Catchment , Sarawak , Malaysia	International Journal of Current Science	10.1126/science.aan0568	NA	Excluded	Sam	2021-11-01	Could not locate PDF	NA
97	4314140	A. R. Renwick; J. A. Vickery; S. G. Potts; S. Bolwig; D. Nalwanga; D. E. Pomeroy; D. Mushabe; P. W. Atkinson	2014	Achieving production and conservation simultaneously in tropical agricultural landscapes	Agriculture, Ecosystems and Environment	10.1016/j.agee.2013.04.001	NA	Excluded	Seb	2021-12-06	Intervention	NA
98	4314199	Z. b. Wang; Q. y. Wang	2013	Cultivating Erect Milkvetch (Astragalus adsurgens Pall.) (Leguminosae) Improved Soil Properties in Loess Hilly and Gullies in China	Journal of Integrative Agriculture	10.1088/1755-1307/6/5/252022	NA	Excluded	Seb	2021-12-06	Geography	NA
99	4314215	A. Bijalwan; C. M. Sharma; V. K. Sah	2009	Productivity status of traditional agrisilviculture system on northern and southern aspects in mid-hill situation of garhwal Himalaya, India	Journal of Forestry Research	10.1016/j.agee.2008.10.006	NA	Excluded	Seb	2021-12-06	Geography	4 Temperate broadleaf and mixed forests
100	4314261	S. Pagiola; J. Honey-Rosés; J. Freire-González	2016	Evaluation of the permanence of land use change induced by payments for environmental services in Quindío, Colombia	PLoS ONE	10.3389/ffgc.2019.00052	NA	Excluded	Seb	2021-12-06	Duplicate	NA
101	4314271	D. H. B. Bisseleua; A. D. Missoup; S. Vidal	2009	Biodiversity conservation, ecosystem functioning, and economic incentives under cocoa agroforestry intensification	Conservation Biology	10.1016/j.gecco.2020.e00919	NA	Excluded	Seb	2021-12-06	Outcome	NA
102	4314272	A. Nelson; K. Chomitz	2009	Do Protected Areas Reduce Deforestation? A Global Assessment with Implications for REDD	NA	10.1371/journal.pone.0008267	NA	Excluded	Sam	2021-11-01	Could not locate PDF	Presentation
103	4314284	J. Wang; Z. Chen; Y. Ma; L. Sun; Z. Xiong; Q. Huang; Q. Sheng	2013	Methane and nitrous oxide emissions as affected by organic-inorganic mixed fertilizer from a rice paddy in southeast China	Journal of Soils and Sediments	10.5849/FS-2016-059	NA	Excluded	Seb	2021-12-06	Geography	NA
104	4314306	L. O. Okojie	2000	Ex-post evaluation of agroforestry system investment in Plateau State, Nigeria	Journal of Tropical Forest Resources	10.1007/s10531-008-9502-5	NA	Excluded	Sam	2021-11-01	Could not locate PDF	NA
105	4314346	B. Wick; H. Tiessen	2008	Organic matter turnover in light fraction and whole soil under silvopastoral land use in semiarid northeast Brazil	Rangeland Ecology and Management	10.2111/07-038.1	NA	Excluded	Cat	2021-10-18	Belowground	NA
106	4314355	T. Sembres; A. Kontoleon; C. Brown	2009	Understanding the impact of timber plantations on tropical deforestation: a cross country analysis	NA	10.1073/pnas.1011529108	NA	Excluded	Sam	2021-11-01	Could not locate PDF	NA
107	4314389	R. Ahammad; P. Nandy; P. Husnain	2013	Unlocking ecosystem based adaptation opportunities in coastal Bangladesh	Journal of Coastal Conservation	10.1080/14735903.2020.1750254	NA	Excluded	Peter	2021-12-15	Study type	NA
108	4314393	R. Yin; T. Liu; S. Yao; M. Zhao	2013	Designing and implementing payments for ecosystem services programs: Lessons learned from China's cropland restoration experience	Forest Policy and Economics	10.1016/j.biocon.2015.06.037	NA	Excluded	Peter	2021-12-15	Study type	NA
109	4314412	R. Yin; C. Liu; M. Zhao; S. Yao; H. Liu	2014	The implementation and impacts of China's largest payment for ecosystem services program as revealed by longitudinal household data	Land Use Policy	10.1016/j.landusepol.2014.03.002	NA	Excluded	Cat	2021-10-18	Geography	Study takes place in NE China, outside of our study region.
110	4314422	C. T. Wang; G. X. Wang; W. Liu; Y. Wang; L. Hu; L. Ma	2013	Effects of establishing an artificial grassland on vegetation characteristics and soil quality in a degraded meadow	Israel Journal of Ecology and Evolution	10.1007/s10531-010-9800-6	NA	Excluded	Peter	2021-12-15	Geography	NA
111	4314430	J. M. Alix-Garcia; E. N. Shapiro; K. R. E. Sims	2010	The impact of payments for Ecosystem Services on Deforestation in Mexico: Preliminary Lessons for REDD	Fourth Worth Congress of Environmental and Resource Economists	10.1016/j.foreco.2016.03.003	NA	Excluded	Peter	2021-12-16	Outcome	NA
112	4314439	B. Phalan; M. Onial; A. Balmford; R. E. Green	2011	Reconciling food production and biodiversity conservation: Land sharing and land sparing compared	Science	10.1126/science.1208742	NA	Excluded	Cat	2021-10-18	Study type	NA
113	4314440	R.A. Arriagada, S.K. Pattanayak, E.O. Sills	2008	Payments for environmental services and their impact on forest transition in Costa Rica	NA	NA	NA	Excluded	Cat	2021-10-18	Duplicate	NA
114	4314442	J. Jiao; Z. Zhang; W. Bai; Y. Jia; N. Wang	2012	Assessing the Ecological Success of Restoration by Afforestation on the Chinese Loess Plateau	Restoration Ecology	10.1007/s11027-013-9530-7	NA	Excluded	Peter	2021-12-06	Population	NA
115	4314449	G. Tadesse; E. Zavaleta; C. Shennan	2014	Coffee landscapes as refugia for native woody biodiversity as forest loss continues in southwest Ethiopia	Biological Conservation	10.1080/14735903.2017.1311764	NA	Excluded	Sam	2022-03-12	Intervention	NA
116	4314456	N. M. Asquith; M. T. Vargas; S. Wunder	2008	Selling two environmental services: In-kind payments for bird habitat and watershed protection in Los Negros, Bolivia	Ecological Economics	10.1016/j.tfp.2020.100044	NA	Excluded	Peter	2021-12-16	Outcome	NA
117	4314481	N. D. Gross-Camp; A. Martin; S. McGuire; B. Kebede; J. Munyarukaza	2012	Payments for ecosystem services in an African protected area: Exploring issues of legitimacy, fairness, equity and effectiveness	Oryx	10.1017/S0030605311001372	NA	Excluded	Cat	2021-10-18	Outcome	Study only looks at socio-economic outcome variables.
118	4314516	A. De La Mora; G. Livingston; S. M. Philpott	2008	Arboreal ant abundance and leaf miner damage in coffee agroecosystems in Mexico	Biotropica	NA	NA	Excluded	Sam	2021-12-19	Study type	NA
119	4314564	J. D. Ndayambaje; T. Mugiraneza; G. M. J. Mohren	2014	Woody biomass on farms and in the landscapes of Rwanda	Agroforestry Systems	10.1007/s13280-018-1108-x	NA	Excluded	Sam	2021-12-19	Intervention	NA
120	4314565	S. Suyanto; R. Pandu Permana; N. Khususiyah; L. Joshi	2005	Land tenure, agroforestry adoption, and reduction of fire hazard in a forest zone: A case study from Lampung, Sumatra, Indonesia	Agroforestry Systems	10.3390/f11020170	NA	Excluded	Sam	2021-12-19	Outcome	NA
121	4314573	W. L. Kutsch; L. Merbold; W. Ziegler; M. M. Mukelabai; M. Muchinda; O. Kolle; R. J. Scholes	2011	The charcoal trap: Miombo forests and the energy needs of people	Carbon Balance and Management	10.3759/tropics.ms18-16	NA	Excluded	Sam	2021-12-19	Study type	NA
122	4314653	A. Zhang; R. Bian; Q. Hussain; L. Li; G. Pan; J. Zheng; X. Zhang; J. Zheng	2013	Change in net global warming potential of a rice-wheat cropping system with biochar soil amendment in a rice paddy from China	Agriculture, Ecosystems and Environment	10.1016/j.forpol.2013.06.010	NA	Excluded	Sam	2021-12-19	Geography	Not tropical or subtropical biome
123	4314654	E. Cisneros; S. L. Zhou; J. Börner	2015	Naming and shaming for conservation: Evidence from the Brazilian Amazon	PLoS ONE	10.1088/1748-9326/10/11/114012	NA	Excluded	Sam	2021-12-19	Intervention	blacklisting but not ncs
124	4314659	N. H. Rakotovao; T. M. Razafimbelo; S. Rakotosamimanana; Z. Randrianasolo; J. R. Randriamalala; A. Albrecht	2017	Carbon footprint of smallholder farms in Central Madagascar: The integration of agroecological practices	Journal of Cleaner Production	NA	NA	Excluded	Sam	2021-12-19	Study type	potentials calculated versus realized
125	4314663	A. Calle; F. Montagnini; A. Felipe Zuluaga	2009	Farmer's perceptions of silvopastoral system promotion in Quindío, Colombia	Bois et forêts des tropiques	10.1016/S0378-1127(03)00109-9	NA	Excluded	Sam	2021-12-19	Outcome	adoption only
126	4314696	S. Bardhan; S. Jose; S. Biswas; K. Kabir; W. Rogers	2012	Homegarden agroforestry systems: An intermediary for biodiversity conservation in Bangladesh	Agroforestry Systems	10.3390/rs11030358	NA	Excluded	Seb	2022-03-16	Study type	it is a metaanalysis of other studies
127	4314717	E. W. S. Lee; B. C. H. Hau; R. T. Corlett	2005	Natural regeneration in exotic tree plantations in Hong Kong, China	Forest Ecology and Management	10.1007/s11676-010-0072-5	NA	Excluded	Sam	2021-12-19	Study type	NA
128	4314742	S. Li; X. Wu; H. Xue; B. Gu; H. Cheng; J. Zeng; C. Peng; Y. Ge; J. Chang	2011	Quantifying carbon storage for tea plantations in China	Agriculture, Ecosystems and Environment	10.1007/s10531-007-9187-1	NA	Excluded	Sam	2021-12-19	Intervention	just plantations not improved plantation practices
129	4314750	A. G. Ponette-González; K. C. Weathers; L. M. Curran	2010	Water inputs across a tropical montane landscape in Veracruz, Mexico: Synergistic effects of land cover, rain and fog seasonality, and interannual precipitation variability	Global Change Biology	10.1016/j.foreco.2019.02.027	NA	Excluded	Sam	2021-12-19	Study type	NA
130	4314754	S. Hauser; J. N. Ndi; N. R. Hulugalle	2000	Yields of maize/cassava intercrops grown with hedgerows of three multipurpose trees on an acid Ultisol of Cameroon	Agroforestry Systems	10.1016/j.heliyon.2020.e03290	NA	Excluded	Sam	2021-12-19	Outcome	crop yield
131	4314760	V. Boreux; P. Vaast; L. P. Madappa; K. G. Cheppudira; C. Garcia; J. Ghazoul	2016	Agroforestry coffee production increased by native shade trees, irrigation, and liming	Agronomy for Sustainable Development	10.1007/s40415-019-00539-w	NA	Excluded	Sam	2021-12-19	Outcome	crop yield
132	4314790	S. L. Chai; E. Tanner; K. McLaren	2009	High rates of forest clearance and fragmentation pre- and post-National Park establishment: The case of a Jamaican montane rainforest	Biological Conservation	10.1579/06-R-184.1	NA	Excluded	Sam	2021-12-26	Study type	NA
133	4314816	E. N. Chidumayo	2013	Forest degradation and recovery in a miombo woodland landscape in Zambia: 22 years of observations on permanent sample plots	Forest Ecology and Management	10.1016/j.agee.2015.07.015	NA	Excluded	Sam	2021-12-26	Intervention	NA
134	4314830	Z. Xie; Y. Xu; G. Liu; Q. Liu; J. Zhu; C. Tu; J. E. Amonette; G. Cadisch; J. W. H. Yong; S. Hu	2013	Impact of biochar application on nitrogen nutrition of rice, greenhouse-gas emissions and soil organic carbon dynamics in two paddy soils of China	Plant and Soil	10.1007/s10457-012-9590-9	NA	Excluded	Sam	2021-12-26	Not expressed in tons CO2	NA
135	4314839	R. P. Shrestha; D. Schmidt-Vogt; N. Gnanavelrajah	2010	Relating plant diversity to biomass and soil erosion in a cultivated landscape of the eastern seaboard region of Thailand	Applied Geography	10.1111/j.1365-2028.2009.01113.x	NA	Excluded	Sam	2021-12-26	Intervention	NA
136	4314848	H. Nagendra	2008	Do parks work? Impact of protected areas on land cover clearing	Ambio	10.1505/146554814811031279	NA	Excluded	Sam	2021-12-26	Study type	review already covered in the review/mega-map
137	4314886	F. M. Peneireiro; R. R. Rodrigues; M. E. Fraga da Silva	2000	Agroforestry systems managed through natural succession: a case study	IFOAM 2000: the world grows organic. Proceedings 13th International IFOAM Scientific Conference, Basel, Switzerland, 28 to 31 August, 2000.	10.1016/j.jenvman.2011.01.027	NA	Excluded	Sam	2021-11-01	Could not locate PDF	NA
138	4314887	D. J. Sonwa; B. A. Nkongmeneck; S. F. Weise; M. Tchatat; A. A. Adesina; M. J. J. Janssens	2007	Diversity of plants in cocoa agroforests in the humid forest zone of Southern Cameroon	Biodiversity and Conservation	10.1016/j.biocon.2011.08.024	NA	Excluded	Sam	2021-12-28	Study type	NA
139	4314915	X. Qin; Y. e. Li; Y. Wan; Y. Liao; M. Fan; Q. Gao; S. Liu; X. Ma	2014	Effect of tillage and rice residue return on CH4 and N2O emission from double rice field	Nongye Gongcheng Xuebao/Transactions of the Chinese Society of Agricultural Engineering	10.1016/j.foreco.2016.12.018	NA	Excluded	Sam	2021-12-28	Non-english	NA
140	4314943	H. Tynsong; B. K. Tiwari	2010	Diversity of plant species in arecanut agroforests of south Meghalaya, north-east India	Journal of Forestry Research	10.1111/j.1744-7429.1999.tb00401.x	NA	Excluded	Sam	2021-12-28	Study type	NA
141	4314960	E. Haglund; J. Ndjeunga; L. Snook; D. Pasternak	2011	Dry land tree management for improved household livelihoods: Farmer managed natural regeneration in Niger	Journal of Environmental Management	10.1111/btp.12388	NA	Excluded	Sam	2021-12-28	Outcome	NA
142	4315014	R. P. Neupane; G. B. Thapa	2003	Agroforestry interventions for improving livelihoods of subsistence farm households in the hills of Nepal	Mountain agriculture in the Hindu Kush-Himalayan region: Proceedings of an International Symposium held in Kathmandu, Nepal on 21-24 May, 2001	NA	NA	Excluded	Auset	2021-10-05	Could not locate PDF	NA
143	4315076	S. A. Laird; G. L. Awung; R. J. Lysinge	2007	Cocoa farms in the Mount Cameroon region: Biological and cultural diversity in local livelihoods	Biodiversity and Conservation	10.5902/2179460x19666	NA	Excluded	Sam	2021-12-28	Outcome	NA
144	4315080	J. Bayala; R. Kindt; M. Belem; A. Kalinganire	2011	Factors affecting the dynamics of tree diversity in agroforestry parklands of cereal and cotton farming systems in Burkina Faso	New Forests	10.1007/s10661-007-0083-7	NA	Excluded	Sam	2021-12-28	Study type	NA
145	4315084	M. Grieg-Gran; I. Porras; S. Wunder	2005	How can market mechanisms for forest environmental services help the poor? Preliminary lessons from Latin America	World Development	10.1016/j.worlddev.2005.05.002	NA	Excluded	Cat	2021-10-18	Study type	NA
146	4315092	A. S. Mather	1992	The forest transition	Area	10.2307/20003181	NA	Excluded	Cat	2021-10-18	Study type	NA
147	4315125	A.E. Duchelle	2009	Conservation and Livelihood Development in Brazil Nut-Producing Communities in a Tri-National Amazonian Frontier	NA	NA	NA	Excluded	Sam	2021-09-27	Study type	Thesis
148	4315142	T. Hayes; F. Murtinho; H. Wolff	2017	The Impact of Payments for Environmental Services on Communal Lands: An Analysis of the Factors Driving Household Land-Use Behavior in Ecuador	World Development	10.1002/ldr.2816	NA	Excluded	Sam	2021-12-28	Outcome	decision to graze
149	4315165	A. Amin; J. Choumert; P. C. Motel; J. L. Combes; E. N. Kere; J. G. Ongono-olinga; S. Schwartz	2014	A spatial econometric approach to spillover effects between protected areas and deforestation in the Brazilian Amazon	Etudes et documents du Cerdi	NA	NA	Excluded	Cat	2021-10-18	Study type	NA
150	4315170	K. Marquardt; R. Milestad; R. Porro	2013	Farmers' Perspectives on Vital Soil-related Ecosystem Services in Intensive Swidden Farming Systems in the Peruvian Amazon	Human Ecology	10.1371/journal.pone.0140423	NA	Excluded	Sam	2021-12-28	Outcome	perceptions of ES that are important
151	4315217	J. Haggar; R. Rheingans; P. Arroyo; B. Alvarado	2003	Benefits and costs of intercropping reforestation in the Atlantic lowlands of Costa Rica	New Forests	10.1016/j.catena.2016.02.002	NA	Excluded	Sam	2021-12-28	Outcome	NA
152	4315218	Y. Li; L. Zhang; J. Qiu; J. Yan; L. Wan; P. Wang; N. Hu; W. Cheng; B. Fu	2017	Spatially explicit quantification of the interactions among ecosystem services	Landscape Ecology	10.1186/s13717-020-00269-y	NA	Excluded	Sam	2021-12-28	Geography	NA
153	4315261	W. R. W. Y. C. F. L. J. Zhang Z. Yu Q	2011	Effect of oat tillage systems on greenhouse gas emissions in dry land	NA	NA	NA	Excluded	Auset	2021-10-06	No access to PDF	NA
154	4315279	P. M. Summers; J. O. Browder; M. A. Pedlowski	2004	Tropical forest management and silvicultural practices by small farmers in the Brazilian Amazon: Recent farm-level evidence from Rondônia	Forest Ecology and Management	10.1111/cobi.12217	NA	Excluded	Sam	2021-12-28	Outcome	NA
155	4315300	S. Kuyah; G. W. Sileshi; J. Njoloma; S. Mng'omba; H. Neufeldt	2014	Estimating aboveground tree biomass in three different miombo woodlands and associated land use systems in Malawi	Biomass and Bioenergy	10.1016/j.biocon.2013.02.018	NA	Excluded	Sam	2021-12-28	Intervention	NA
156	4315394	L. N. Sharma; O. R. Vetaas	2015	Does agroforestry conserve trees? A comparison of tree species diversity between farmland and forest in mid-hills of central Himalaya	Biodiversity and Conservation	10.1007/s10531-015-0927-3	NA	Excluded	Cat	2021-10-18	Geography	Study just outside our study region.
157	4315400	L. L. Bremer; K. A. Farley	2010	Does plantation forestry restore biodiversity or create green deserts? A synthesis of the effects of land-use transitions on plant species richness	Biodiversity and Conservation	10.1080/10549811.2015.1036298	NA	Excluded	Sam	2021-12-28	Intervention	NA
158	4315401	Z. Cao; G. Zhou; G. Wen; P. Jiang; S. Zhuang; H. Qin; M. Wong	2011	Bamboo in Subtropical China: Efficiency of Solar Conversion into Biomass and CO2 Sequestration	Botanical Review	10.1016/j.ecss.2021.107467	NA	Excluded	Sam	2021-12-28	Intervention	NA
159	4315415	R.-R. C. S. E. S. K. Alix-Garcia J Radeloff V; A. G. Yañez-Pagans P	2014	Environmental and Socioeconomic Impacts of Mexico's Payment for Ecosystem Services Program	NA	10.1080/15659801.2013.863669	NA	Excluded	Auset	2021-10-13	No access to PDF	NA
160	4315424	J. Xiao	2014	Satellite evidence for significant biophysical consequences of the "grain for Green" Program on the loess plateau in China	Journal of Geophysical Research: Biogeosciences	10.1080/01904167.2016.1187746	NA	Excluded	Sam	2021-12-28	Geography	NA
161	4315425	M. F. Adame; V. Hermoso; K. Perhans; C. E. Lovelock; J. A. Herrera-Silveira	2015	Selecting cost-effective areas for restoration of ecosystem services	Conservation Biology	10.1016/j.jenvman.2012.12.040	NA	Excluded	Sam	2021-12-28	Study type	NA
162	4315431	J. Zhang; T. Wang; J. Ge	2015	Assessing vegetation cover dynamics induced by policy-driven ecological restoration and implication to soil erosion in southern China	PLoS ONE	10.15666/aeer/1805_69957009	NA	Excluded	Sam	2021-12-28	Study type	NA
163	4315480	A. N. R. N. L. Y. M. J. Kotto-Same‚Ä† Moukam‚Ä†	2011	Dynamics of Shifting Agricultural-Systems and Organic Carbon Sequestration in Southern Cameroon	NA	10.1007/s10531-005-2352-5	NA	Excluded	Sam	2021-12-28	Intervention	NA
164	4315486	P. J. Ferraro; K. S. Andam; A. S. P. Pfaff; G. A. Sanchez-Azofeifa	2007	Protected Areas and avoided deforestation: a statistical evaluation	NA	10.1007/s10457-009-9241-y	NA	Excluded	Sam	2021-12-28	Duplicate	this is the WP version of that one https://www.pnas.org/doi/epdf/10.1073/pnas.0800437105
165	4315493	R. Takahashi; Y. Todo	2014	The impact of a shade coffee certification program on forest conservation using remote sensing and household data	Environmental Impact Assessment Review	10.1016/j.agee.2014.07.008	NA	Excluded	Sam	2021-12-28	Study type	NA
166	4315513	J. Assunção; C. Gandour; R. Rocha	2013	DETERring Deforestation in the Brazilian Amazon: Environmental Monitoring and Law Enforcement: Executive Summary	Climate Policy Initiative	10.1016/j.jaridenv.2016.04.006	NA	Excluded	Sam	2021-12-28	Study type	no methods!
167	4315527	K. A. Singh; A. Singh; K. K. Satapathy; B. P. S. Yadav; R. Chandra	2010	Micro-watershed land use systems for optimization of bio-productivity and resource conservation in a humid subtropical climate	Journal of Sustainable Agriculture	10.1016/j.worlddev.2015.10.026	NA	Excluded	Sam	2021-11-01	Could not locate PDF	NA
168	4315569	B. Singh; M. Bishnoi; M. R. Baloch; G. Singh	2014	Tree biomass, resource use and crop productivity in agri-horti-silvicultural systems in the dry region of Rajasthan, India	Archives of Agronomy and Soil Science	10.7717/peerj.11598	NA	Excluded	Sam	2021-12-28	Population	desert
169	4315577	B. S. Rajput; D. R. Bhardwaj; N. A. Pala	2015	Carbon dioxide mitigation potential and carbon density of different land use systems along an altitudinal gradient in north-western Himalayas	Agroforestry Systems	10.1016/j.foreco.2017.11.015	NA	Excluded	Sam	2021-12-28	Geography	NA
170	4315578	V. Balthazar; V. Vanacker; A. Molina; E. F. Lambin	2015	Impacts of forest cover change on ecosystem services in high Andean mountains	Ecological Indicators	10.1016/j.ecolind.2014.07.043	NA	Excluded	Cat	2021-10-25	No access to PDF	NA
171	4315581	G. a. Yu; H. Q. Huang; Z. Wang; G. Brierley; K. Zhang	2012	Rehabilitation of a debris-flow prone mountain stream in southwestern China - Strategies, effects and implications	Journal of Hydrology	10.1016/j.jhydrol.2011.10.036	NA	Excluded	Cat	2021-10-25	Population	Riverine ecosystem
172	4315648	S. Li; W. Liang; B. Fu; Y. Lü; S. Fu; S. Wang; H. Su	2016	Vegetation changes in recent large-scale ecological restoration projects and subsequent impact on water resources in China's Loess Plateau	Science of the Total Environment	10.1016/j.scitotenv.2016.06.141	NA	Excluded	Cat	2021-10-25	Geography	Loess Plateau
173	4315657	F. E. Putz; M. A. Pinard	1993	Reduced-Impact Logging as a Carbon-Offset Method	Conservation Biology	10.1046/j.1523-1739.1993.7407551.x	NA	Excluded	Cat	2021-10-25	Study type	NA
174	4315711	R. Jindal	2004	Measuring the Socio-Economic Impact of Carbon Sequestration on Local Communities : an Assessment Study With Specific Reference To the Nhambita Pilot Project in Mozambique	Analysis	10.24259/fs.v4i1.7848	NA	Excluded	Sam	2022-01-01	Study type	NA
175	4315744	C. L. Seymour; S. J. Milton; G. S. Joseph; W. R. J. Dean; T. Ditlhobolo; G. S. Cumming	2010	Twenty years of rest returns grazing potential, but not palatable plant diversity, to Karoo rangeland, South Africa	Journal of Applied Ecology	10.1371/journal.pone.0124910	NA	Excluded	Sam	2022-01-01	Geography	NA
176	4315778	T. Santika; E. Meijaard; K. A. Wilson	2015	Designing multifunctional landscapes for forest conservation	Environmental Research Letters	10.1002/ece3.4492	NA	Excluded	Sam	2022-01-01	Study type	NA
177	4315779	A. S. Inglis	1988	Rural women and urban men: fuelwood conflicts and forest sustainability in Sussex village, Sierra Leone	‚Ä¶ conflicts and forest sustainability in Sussex village ‚Ä¶	10.1016/j.landusepol.2020.105055	NA	Excluded	Sam	2022-01-01	Study type	NA
178	4315809	S. H. N. de	2012	Biodiversity and key ecosystem services in agroforestry coffee systems in the Brazilian Atlantic Rainforest biome	Biodiversity and key ecosystem services in agroforestry coffee systems in the Brazilian Atlantic Rainforest biome	10.1017/S037689291100052X	NA	Excluded	Sam	2022-01-01	Study type	NA
179	4315835	J. X. Jia; Y. C. Ma; Z. Q. Xiong	2012	Net ecosystem carbon budget, net global warming potential and greenhouse gas intensity in intensive vegetable ecosystems in China	Agriculture, Ecosystems and Environment	NA	NA	Excluded	Sam	2022-01-01	Geography	NA
180	4315838	C. Li; Z. Zhang; L. Guo; M. Cai; C. Cao	2013	Emissions of CH4 and CO2 from double rice cropping systems under varying tillage and seeding methods	Atmospheric Environment	10.1505/146554817822295902	NA	Excluded	Sam	2022-01-01	Geography	NA
181	4315859	R. M. Strang	1974	Some Man-Made Changes in Successional Trends on the Rhodesian Highveld	Journal of Applied Ecology	10.2307/2402019	NA	Excluded	Cat	2021-10-25	Intervention	Assessing succession
182	4315861	A. Pfaff; J. Robalino; A. Sanchez; F. Alpizar; C. Leon; C. M. Rodriguez	2009	Changing the deforestation impacts of Eco-/REDD payments: Evolution (2000-2005) in Costa Rica's PSA program	IOP Conference Series: Earth and Environmental Science	10.1371/journal.pone.0147829	NA	Excluded	Sam	2022-01-23	Study type	NA
183	4315880	A. I. Moreno-Calles; A. Casas; E. García-Frapolli; I. Torres-García	2012	Traditional agroforestry systems of multi-crop "milpa" and "chichipera" cactus forest in the arid Tehuacán Valley, Mexico: Their management and role in people's subsistence	Agroforestry Systems	10.1007/s10457-011-9460-x	NA	Excluded	Peter	2021-10-17	Outcome	NA
184	4315885	R. Ray; M. D. S. Chandran; T. V. Ramachandra	2012	Conservation impact on sacred forest fragments - A case study from Karnataka	Indian Forester	NA	NA	Excluded	Sam	2021-11-01	Could not locate PDF	NA
185	4315913	C. Romero; E. O. Sills; M. R. Guariguata; P. O. Cerutti; G. Lescuyer; F. E. Putz	2017	Evaluation of the impacts of Forest Stewardship Council (FSC) certification of natural forest management in the tropics: A rigorous approach to assessment of a complex conservation intervention	International Forestry Review	10.1890/1051-0761(2001)011[1610:ERITGD]2.0.CO;2	NA	Excluded	Sam	2022-01-30	Study type	NA
186	4315918	D. Pant; S. Thapa; A. Singh; M. Bhattarai; D. Molden	2005	Integrated Management of Water, Forest and Land Resources in Nepal: Opportunities for Improved Livelihood	CA Discussion Paper 2	NA	NA	Excluded	Seb	2022-05-23	Study type	qualitative description of natural resources management
187	4315920	S. F. Siebert	2002	From shade- to sun-grown perennial crops in Sulawesi, Indonesia: Implications for biodiversity conservation and soil fertility	Biodiversity and Conservation	10.1093/jpe/rty011	NA	Excluded	Seb	2022-03-17	Intervention	NA
188	4315922	A. Zhang; R. Bian; G. Pan; L. Cui; Q. Hussain; L. Li; J. Zheng; J. Zheng; X. Zhang; X. Han; X. Yu	2012	Effects of biochar amendment on soil quality, crop yield and greenhouse gas emission in a Chinese rice paddy: A field study of 2 consecutive rice growing cycles	Field Crops Research	10.1371/journal.pone.0140023	NA	Excluded	Sam	2022-01-02	Geography	NA
189	4315932	L. F. C. Leite; E. Sagrilo; S. R. S. Galvão; G. A. Maciel	2009	Carbon sequestration in no-tillage systems on tropical soils of Brazil	No-Till Farming: Effects on Soil, Pros and Cons and Potential	NA	NA	Excluded	Peter	2021-10-17	Belowground	NA
190	4315937	B. P. Sharma; P. Shyamsundar; M. Nepal; S. K. Pattanayak; B. S. Karky	2017	Costs, cobenefits, and community responses to REDD+: A case study from Nepal	Ecology and Society	10.3390/f10100880	NA	Excluded	Sam	2022-01-16	Outcome	NA
191	4315962	I. Steffan-Dewenter; M. Kessler; J. Barkmann; M. M. Bos; D. Buchori; S. Erasmi; H. Faust; G. Gerold; K. Glenk; S. R. Gradstein; E. Guhardja; M. Harteveld; D. Hertel; P. Höhn; M. Kappas; S. Köhler; C. Leuschner; M. Maertens; R. Marggraf; S. Migge-Kleian; J. Mogea; R. Pitopang; M. Schaefer; S. Schwarze; S. G. Sporn; A. Steingrebe; S. S. Tjitrosoedirdjo; S. Tjitrosoemito; A. Twele; R. Weber; L. Wolt…	2007	Tradeoffs between income, biodiversity, and ecosystem functioning during tropical rainforest conversion and agroforestry intensification	Proceedings of the National Academy of Sciences of the United States of America	10.1016/j.foreco.2014.01.024	NA	Excluded	Sam	2022-03-09	Intervention	NA
192	4315983	G. Simonet; J. Subervie; D. Ezzine-de-Blas; M. Cromberg; A. Duchelle	2017	Paying smallholders not to cut down the Amazon forest: Impact evaluation of a REDD+ pilot project	NA	10.1016/j.foreco.2010.07.042	NA	Excluded	Seb	2022-02-14	Duplicate	this is the WP version of https://academic.oup.com/ajae/article/101/1/211/5039934
193	4315999	X. Wu; S. Wang; B. Fu; Y. Liu; Y. Zhu	2018	Land use optimization based on ecosystem service assessment: A case study in the Yanhe watershed	Land Use Policy	NA	NA	Excluded	Peter	2022-01-20	Geography	NA
194	4316033	X. Zhuang	1997	Rehabilitation and development of forest on degraded hills of Hong Kong	Forest Ecology and Management	10.1007/s11104-009-0259-8	NA	Excluded	Sam	2022-03-05	Study type	NA
195	4316076	T. G. Ango; L. Börjeson; F. Senbeta; K. Hylander	2014	Balancing ecosystem services and disservices: Smallholder farmers' use and management of forest and trees in an agricultural landscape in southwestern Ethiopia	Ecology and Society	10.1590/0100-67622016000200003	NA	Excluded	Sam	2022-01-16	Study type	NA
196	4316083	J. Mazunda; G. Shively	2015	Measuring the forest and income impacts of forest user group participation under Malawi's Forest Co-management Program	Ecological Economics	10.18520/cs/v115/i6/1056-1064	NA	Excluded	Sam	2022-02-10	Outcome	NA
197	4316095	S. P. Wani; G. Chander; K. L. Sahrawat; C. Srinivasa Rao; G. Raghvendra; P. Susanna; M. Pavani	2012	Carbon sequestration and land rehabilitation through Jatropha curcas (L.) plantation in degraded lands	Agriculture, Ecosystems and Environment	10.2982/028.099.0102	NA	Excluded	Sam	2022-01-16	Intervention	biofuels
198	4316113	H. J. Geist; E. F. Lambin	2001	What Drives Tropical Deforestation	Global Environmental Change	10.1111/j.1748-5991.2010.01088.x	NA	Excluded	Sam	2022-03-10	Intervention	NA
199	4316130	S. Strobl; M. Fetene; E. H. Beck	2011	Analysis of the "shelter tree-effect" of natural and exotic forest canopies on the growth of young Podocarpus falcatus trees in southern Ethiopia	Trees - Structure and Function	10.3368/le.88.4.613	NA	Excluded	Sam	2022-01-07	Intervention	NA
200	4316132	E. Corbera; C. G. Soberanis; K. Brown	2009	Institutional dimensions of Payments for Ecosystem Services: An analysis of Mexico's carbon forestry programme	Ecological Economics	10.1016/j.ecolecon.2008.06.008	NA	Excluded	Cat	2021-10-25	Study type	NA
201	4316140	K. P. Acharya	2006	Linking trees on farms with biodiversity conservation in subsistence farming systems in Nepal	Biodiversity and Conservation	10.1016/j.apgeog.2011.09.001	NA	Excluded	Sam	2022-01-16	Study type	NA
202	4316163	K. T. Takano; M. Nakagawa; T. Itioka; K. Kishimoto-Yamada; S. Yamashita; H. O. Tanaka; D. Fukuda; H. Nagamasu; M. Ichikawa; Y. Kato; K. Momose; T. Nakashizuka; S. Sakai	2014	The Extent of Biodiversity Recovery During Reforestation After Swidden Cultivation and the Impacts of Land-Use Changes on the Biodiversity of a Tropical Rainforest Region in Borneo	NA	10.1002/ecy.2653	NA	Excluded	Sam	2022-03-09	Outcome	NA
203	4316172	J. Börner; A. Mendoza; S. A. Vosti	2007	Ecosystem services, agriculture, and rural poverty in the Eastern Brazilian Amazon: Interrelationships and policy prescriptions	Ecological Economics	10.1007/s10661-020-8230-5	NA	Excluded	Sam	2022-01-30	Intervention	NA
204	4316174	T. Miranda; R. Machado; H. Machado; P. Duquesne	2007	Carbon sequestered in Cuban livestock production ecosystems and its economic assessment.: Case study	Pastos y Forrajes	10.1038/s41467-019-13798-8	NA	Excluded	Sam	2021-11-01	Could not locate PDF	NA
205	4316181	N. Kanime; R. Kaushal; S. K. Tewari; K. P. Raverkar; S. Chaturvedi; O. P. Chaturvedi	2013	Biomass production and carbon sequestration in different tree-based systems of Central Himalayan Tarai region	Forests Trees and Livelihoods	10.1016/j.gloenvcha.2014.07.002	NA	Excluded	Sam	2022-01-16	Study type	NA
206	4316189	B. Dhanya; B. N. Sathish; S. Viswanath; S. Purushothaman	2014	Ecosystem services of native trees: Experiences from two traditional agroforestry systems in Karnataka, Southern India	International Journal of Biodiversity Science, Ecosystem Services and Management	10.3390/f10070588	NA	Excluded	Sam	2022-01-30	Outcome	NA
207	4316197	E. N. Chidumayo	1987	Woodland structure, destruction and conservation in the Copperbelt area of Zambia	Biological Conservation	10.1016/0006-3207(87)90060-7	NA	Excluded	Cat	2021-10-25	Intervention	NA
208	4316206	M. D. P. Clavijo; M. Nordenstahl; P. E. Gundel; E. G. Jobbágy	2005	Poplar afforestation effects on grassland structure and composition in the Flooding Pampas	Rangeland Ecology and Management	10.1111/j.1744-7429.2000.tb00445.x	NA	Excluded	Sam	2022-03-05	Geography	NA
209	4316227	B. S. Rajput; D. R. Bhardwaj; N. A. Pala	2017	Factors influencing biomass and carbon storage potential of different land use systems along an elevational gradient in temperate northwestern Himalaya	Agroforestry Systems	10.1111/j.1365-2486.2008.01575.x	NA	Excluded	Sam	2022-01-30	Geography	NA
210	4316238	a. Pfaff; J. Robalino; L. D. Herrera	2011	Decentralization given environment-development tradeoffs: Federal versus state conservation and impacts on Amazon deforestation	NA	10.1111/j.1744-7429.2004.tb00322.x	NA	Excluded	Sam	2022-01-23	Duplicate	NA
211	4316265	E. Ostrom; H. Nagendra	2006	Insights on linking forests, trees, and people from the air, on the ground, and in the laboratory	Proceedings of the National Academy of Sciences of the United States of America	10.1007/s11258-005-6919-8	NA	Excluded	Sam	2022-02-07	Study type	NA
212	4316275	P. Potapov; M. C. Hansen; L. Laestadius; S. Turubanova; A. Yaroshenko; C. Thies; W. Smith; I. Zhuravleva; A. Komarova; S. Minnemeyer; E. Esipova	2017	The last frontiers of wilderness: Tracking loss of intact forest landscapes from 2000 to 2013	Science Advances	10.1023/A:1020804611740	NA	Excluded	Sam	2022-03-09	Intervention	NA
213	4316313	T. Clements	2013	Money for something?: investigating the effectiveness of biodiversity conservation interventions in the northern plains of Cambodia	PQDT - UK & Ireland	10.1890/ES15-00342.1	NA	Excluded	Sam	2022-02-13	Study type	NA
214	4316322	A. Pfaff; J. Robalino; D. Herrera; C. Sandoval	2015	Protected areas?impacts on Brazilian Amazon deforestation: Examining conservation - Development interactions to inform planning	PLoS ONE	10.3390/land9040108	NA	Excluded	Seb	2022-01-24	Duplicate	duplicate article ID 4316372. + wrong DOI
215	4316348	R. A. Arriagada	2008	Private provision of public goods: Applying matching methods to evaluate payments for ecosystem services in Costa Rica	ProQuest Dissertations and Theses	10.1073/pnas.1214786110	NA	Excluded	Sam	2021-09-28	Study type	Thesis
216	4316351	J. Busch; K. Ferretti-Gallon; J. Engelmann; M. Wright; K. G. Austin; F. Stolle; S. Turubanova; P. V. Potapov; B. Margono; M. C. Hansen; A. Baccini	2015	Reductions in emissions from deforestation from Indonesia's moratorium on new oil palm, timber, and logging concessions	Proceedings of the National Academy of Sciences of the United States of America	10.1111/apv.12087	NA	Excluded	Sam	2022-03-05	Study type	NA
217	4316358	A. Haruna	2010	Measuring protected areas'impact on deforestation in Panama	NA	10.1002/ecs2.3547	NA	Excluded	Sam	2021-09-28	Study type	Thesis
218	4316366	E. V. Edmonds	2002	Government-initiated community resource management and local resource extraction from Nepal's forests	Journal of Development Economics	10.1016/j.biocon.2006.06.020	NA	Excluded	Sam	2022-01-16	Outcome	NA
219	4316377	A. Pfaff; S. Kerr; L. Lipper; R. Cavatassi; B. Davis; J. Hendy; G. A. Sanchez-Azofeifa	2007	Will buying tropical forest carbon benefit the poor? Evidence from Costa Rica	Land Use Policy	10.1007/s13280-013-0390-x	NA	Excluded	Sam	2022-03-10	Study type	NA
220	4316384	D. Bruggeman; P. Meyfroidt; E. F. Lambin	2015	Production forests as a conservation tool: Effectiveness of Cameroon's land use zoning policy	Land Use Policy	10.1016/j.scitotenv.2018.08.320	NA	Excluded	Sam	2022-03-26	Intervention	only on zoning
221	4316404	J. Robalino; A. Pfaff; L. Villalobos	2015	Deforestation Spillovers from Costa Rican Protected Areas	Documentos de trabajo U. Costa Rica	10.1111/j.1365-2486.2009.01873.x	NA	Excluded	Seb	2022-01-24	Duplicate	it is the workign paper version of https://www.journals.uchicago.edu/doi/10.1086/692089
222	4316416	a. Pfaff; J. Robalino; L. D. Herrera	2011	Decentralization given environment-development tradeoffs: Federal versus state conservation and impacts on Amazon deforestation	NA	10.3390/f12020130	NA	Excluded	Sam	2022-01-23	Study type	NA
223	4316422	A. Nelson; K. M. Chomitz	2011	Effectiveness of strict vs. multiple use protected areas in reducing tropical forest fires: A global analysis using matching methods	PLoS ONE	10.1371/journal.pone.0022722	NA	Excluded	Peter	2021-10-25	Outcome	NA
224	4316423	B. Admasu; H. Jema; N. Chisholm; P. Enright	2013	Impact of protected forests on rural households' fuel tree planting in Chiro District, Eastern Ethiopia	International Forestry Review	10.1505/146554813805927228	NA	Excluded	Sam	2022-02-04	Outcome	NA
225	4316437	J. Geldmann; M. Barnes; L. Coad; I. D. Craigie; M. Hockings; N. D. Burgess	2013	Effectiveness of terrestrial protected areas in reducing habitat loss and population declines	Biological Conservation	10.3965/j.ijabe.20150801.004	NA	Excluded	Sam	2022-01-30	Study type	review (to mega-map)
226	4337634	Rossiter, John; Wondie Minale, Markos; Andarge, Workneh; Twomlow, Stephen	2017	A communities Eden-grazing Exclosure success in Ethiopia	International Journal of Agricultural Sustainability	10.1080/14735903.2017.1352059	NA	Excluded	Sam	2022-01-02	No access to PDF	NA
227	4337679	Fleming, Bill; Puleston Fleming, Jeanie	2009	A watershed conservation success story in Nepal: Land use changes over 30 years	Waterlines	10.3362/1756-3488.2009.004	NA	Excluded	Sam	2022-01-07	Outcome	NA
228	4337681	I. L. Jones; S. J. DeWalt; O. R. Lopez; L. Bunnefeld; Z. Pattison; D. H. Dent	2019	Above- and belowground carbon stocks are decoupled in secondary tropical forests and are positively related to forest age and soil nutrients respectively	Science of the Total Environment	10.1080/21606544.2018.1552626	NA	Excluded	Sam	2022-01-07	Intervention	passive 40+ years
229	4337685	Fongnzossie, Evariste Fedoung; Sonwa, Denis Jean; Kemeuze, Victor; Auzel, Phillipe; Nkongmeneck, Bernard Aloys	2014	Above-ground carbon assessment in the Kom-Mengamé forest conservation complex, South Cameroon: Exploring the potential of managing forests for biodiversity and carbon	Natural Resources Forum	10.1111/1477-8947.12049	NA	Excluded	Sam	2022-01-07	Study type	NA
230	4337690	Riofrío, José; Herrero, Celia; Grijalva, Jorge; Bravo, Felipe	2015	Aboveground tree additive biomass models in Ecuadorian highland agroforestry systems	Biomass and Bioenergy	10.1016/j.biombioe.2015.05.026	NA	Excluded	Sam	2021-11-22	Study type	Equation refinement
231	4337691	Aubert, Michaël; Margerie, Pierre; Trap, Jean; Bureau, Fabrice	2010	Aboveground-belowground relationships in temperate forests: Plant litter composes and microbiota orchestrates	Forest Ecology and Management	10.1016/j.foreco.2009.11.014	NA	Excluded	Sam	2022-01-07	Geography	NA
232	4337696	Silva, Marraiane A.; Lima, Mendelson; Silva Junior, Carlos A.; Costa, Gerlane M.; Peres, Carlos A.	2018	Achieving low-carbon cattle ranching in the Amazon: 'Pasture sudden death' as a window of opportunity	Land Degradation and Development	10.1002/ldr.3087	NA	Excluded	Sam	2021-11-22	Intervention	on phenomenon happening to pastures
233	4337705	Nouvellon, Yann; Epron, Daniel; Marsden, Claire; Kinana, Antoine; Le Maire, Guerric; Deleporte, Philippe; Saint-André, Laurent; Bouillet, Jean Pierre; Laclau, Jean Paul	2012	Age-related changes in litter inputs explain annual trends in soil CO2 effluxes over a full Eucalyptus rotation after afforestation of a tropical savannah	Biogeochemistry	10.1007/s10533-011-9685-9	NA	Excluded	Sam	2022-02-16	Belowground	NA
234	4337714	Sharma, Ghanashyam	2009	Agro-ecological Diversity, Ecosystem Services and Impacts of Climate change in the indigenous Farming Systems of the Sikkim Himalayas	Journal of Hill Research	NA	NA	Excluded	Sam	2022-02-16	No access to PDF	NA
235	4337716	Shi, Lingling; Feng, Wenting; Xu, Jianchu; Kuzyakov, Yakov	2018	Agroforestry systems: Meta-analysis of soil carbon stocks, sequestration processes, and future potentials	Land Degradation and Development	10.1002/ldr.3136	NA	Excluded	Sam	2022-01-07	Belowground	also meta analysis
236	4337732	Aggarwal, Ashish; Sharma, Radhey Shyam; Suthar, Bhimraj; Kunwar, Kailash	2006	An ecological assessment of greening of Aravali mountain range through joint forest management in Rajasthan, India	International Journal of Environment and Sustainable Development	10.1504/IJESD.2006.008681	NA	Excluded	Sam	2022-01-07	No access to PDF	NA
237	4337761	Bodonirina, Nathalie; Reibelt, Lena M.; Stoudmann, Natasha; Chamagne, Juliette; Jones, Trevor G.; Ravaka, Annick; Ranjaharivelo, Hoby V.F.; Ravonimanantsoa, Tantelinirina; Moser, Gabrielle; De Grave, Arnaud; Garcia, Claude; Ramamonjisoa, Bruno S.; Wilmé, Lucienne; Waeber, Patrick O.	2018	Approaching local perceptions of forest governance and livelihood challenges with companion modeling from a case study around Zahamena National Park, Madagascar	Forests	10.3390/f9100624	NA	Excluded	Sam	2021-11-27	Study type	NA
238	4337766	Diaz, Anita; Green, Iain; Benvenuto, Marianne; Tibbett, Mark	2006	Are Ericoid Mycorrhizas a factor in the success of Calluna vulgaris heathland restoration?	Restoration Ecology	10.1111/j.1526-100X.2006.00120.x	NA	Excluded	Sam	2022-01-07	No access to PDF	NA
239	4337786	Mekuriaw, Asnake	2017	Assessing the effectiveness of land resource management practices on erosion and vegetative cover using GIS and remote sensing techniques in Melaka watershed, Ethiopia	Environmental Systems Research	10.1186/s40068-017-0093-6	NA	Excluded	Sam	2022-02-16	Intervention	NA
240	4337795	Goto, Naohiro; Yanagisawa, Yukio	1996	Assessment of CO2 reduction by technological usage of terrestrial ecosystems - Reforestation and biomass energy-	Energy Conversion and Management	10.1016/0196-8904(95)00320-7	NA	Excluded	Sam	2021-11-22	Study type	modeling
241	4337798	R. Avtar; K. Tsusaka; S. Herath	2020	Assessment of forest carbon stocks for REDD+ implementation in the muyong forest system of Ifugao, Philippines	Environmental Monitoring and Assessment	10.1016/j.foreco.2007.09.081	NA	Excluded	Sam	2022-01-16	Study type	NA
242	4337828	Lindenmayer, David B.; Blanchard, Wade; Crane, Mason; Michael, Damian; Sato, Chloe	2018	Biodiversity benefits of vegetation restoration are undermined by livestock grazing	Restoration Ecology	10.1111/rec.12676	NA	Excluded	Sam	2021-10-31	Geography	NSW Australia
243	4337840	Tanner, Lawrence H.; Wilckens, Megan T.; Nivison, Morgan A.; Johnson, Katherine M.	2016	Biomass and Soil Carbon Stocks in Wet Montane Forest, Monteverde Region, Costa Rica: Assessments and Challenges for Quantifying Accumulation Rates	International Journal of Forestry Research	10.1155/2016/5812043	NA	Excluded	Sam	2022-01-16	Study type	NA
244	4337843	Lindner, André	2010	Biomass storage and stand structure in a conservation unit in the Atlantic Rainforest-The role of big trees	Ecological Engineering	10.1016/j.ecoleng.2010.07.017	NA	Excluded	Sam	2022-01-16	Study type	NA
245	4337886	Sanquetta, Carlos R.; Tomé, Margarida; Dias, Ana C.; Maas, Greyce C.B.; Sanquetta, Felipe T.I.; Corte, Ana P.D.	2019	Carbon storage and CO2 dynamics from wood products harvested in Brazil during 1900-2016	Carbon Management	10.1080/17583004.2019.1630242	NA	Excluded	Peter	2022-01-13	Intervention	NA
246	4337888	Bellfield, Helen; Sabogal, David; Goodman, Lucy; Leggett, Matt	2015	Case study report: Community-based monitoring systems for REDD+ in Guyana	Forests	10.3390/f6010133	NA	Excluded	Sam	2022-01-21	Outcome	NA
247	4337895	Enrici, Ashley M.; Hubacek, Klaus	2018	Challenges for REDD+ in Indonesia: A case study of three project sites	Ecology and Society	10.5751/ES-09805-230207	NA	Excluded	Sam	2022-01-21	Outcome	NA
248	4337898	Li, M. S.; Mao, L. J.; Shen, W. J.; Liu, S. Q.; Wei, A. S.	2013	Change and fragmentation trends of Zhanjiang mangrove forests in southern China using multi-temporal Landsat imagery (1977-2010)	Estuarine, Coastal and Shelf Science	10.1016/j.ecss.2013.03.023	NA	Excluded	Sam	2022-01-01	Study type	NA
249	4337917	Ortega-Pacheco, Daniel V.; Keeler, Andrew G.; Jiang, Shiguo	2019	Climate change mitigation policy in Ecuador: Effects of land-use competition and transaction costs	Land Use Policy	10.1016/j.landusepol.2018.10.015	NA	Excluded	Sam	2021-11-23	Intervention	NA
250	4337932	Gockowski, Jim; Sonwa, Denis	2011	Cocoa intensification scenarios and their predicted impact on CO 2 emissions, biodiversity conservation, and rural livelihoods in the Guinea rain forest of West Africa	Environmental Management	10.1007/s00267-010-9602-3	NA	Excluded	Sam	2021-11-27	Study type	NA
251	4337949	Brofeldt, Søren; Theilade, Ida; Burgess, Neil D.; Danielsen, Finn; Poulsen, Michael K.; Adrian, Teis; Bang, Tran Nguyen; Budiman, Arif; Jensen, Jan; Jensen, Arne E.; Kurniawan, Yuyun; Lægaard, Simon B.L.; Mingxu, Zhao; van Noordwijk, Meine; Rahayu, Subekti; Rutishauser, Ervan; Schmidt-Vogt, Dietrich; Warta, Zulfira; Widayati, Atiek	2014	Community monitoring of carbon stocks for REDD+: Does accuracy and cost change over time?	Forests	10.3390/f5081834	NA	Excluded	Sam	2021-11-22	Intervention	monitoring of forest no intervention
252	4337966	Peláez-Silva, Jorge Alejandro; León-Peláez, Juan Diego; Lema-Tapias, Alvaro	2019	Conifer tree plantations for land rehabilitation: an ecological-functional evaluation	Restoration Ecology	10.1111/rec.12910	NA	Excluded	Sam	2022-01-23	Intervention	NA
253	4337976	Lacombe, Guillaume; Ribolzi, Olivier; De Rouw, Anneke; Pierret, Alain; Latsachak, Keoudone; Silvera, Norbert; Dinh, Rinh Pham; Orange, Didier; Janeau, Jean Louis; Soulileuth, Bounsamai; Robain, Henri; Taccoen, Adrien; Sengphaathith, Phouthamaly; Mouche, Emmanuel; Sengtaheuanghoung, Oloth; Duc, Toan Tran; Valentin, Christian	2016	Contradictory hydrological impacts of afforestation in the humid tropics evidenced by long-term field monitoring and simulation modelling	Hydrology and Earth System Sciences	10.5194/hess-20-2691-2016	NA	Excluded	Sam	2022-01-05	Outcome	NA
254	4337984	Huang, Ji; Long, Chunlin	2007	Coptis teeta-based agroforestry system and its conservation potential: A case study from northwest Yunnan	Ambio	10.1579/0044-7447(2007)36[343:CTASAI]2.0.CO;2	NA	Excluded	Sam	2021-11-28	Outcome	NA
255	4337988	Z. Ma; C. Xia; S. Cao	2020	Cost-Benefit Analysis of China's Natural Forest Conservation Program	Journal for Nature Conservation	10.1016/j.jnc.2020.125818	NA	Excluded	Sam	2022-03-13	Belowground	NA
256	4338006	Stokely, Thomas D.; Betts, Matthew G.	2020	Deer-mediated ecosystem service versus disservice depends on forest management intensity	Journal of Applied Ecology	10.1111/1365-2664.13532	NA	Excluded	Seb	2022-01-24	Geography	experiment in oregon
257	4338009	Lal, R.	1996	Deforestation and land‚Äêuse effects on soil degradation and rehabilitation in western Nigeria. II. Soil chemical properties	Land Degradation & Development	10.1002/(sici)1099-145x(199606)7:23.3.co;2-o	NA	Excluded	Sam	2021-11-22	Belowground	soil quality
258	4338073	Weatherley-Singh, Janice; Gupta, Aarti	2015	Drivers of deforestation and REDD+ benefit-sharing: A meta-analysis of the (missing) link	Environmental Science and Policy	10.1016/j.envsci.2015.06.017	NA	Excluded	Sam	2021-11-22	Outcome	NA
259	4338082	M. S. Schaedel; A. J. Larson; D. L. R. Affleck; R. T. Belote; J. M. Goodburn; D. S. Page-Dumroese	2017	Early forest thinning changes aboveground carbon distribution among pools, but not total amount	Forest Ecology and Management	10.1117/12.873250	NA	Excluded	Sam	2022-01-24	Geography	NA
260	4338113	N. T. Lepcha; N. B. Devi	2020	Effect of land use, season, and soil depth on soil microbial biomass carbon of Eastern Himalayas	Ecological Processes	10.1098/rstb.2014.0272	NA	Excluded	Sam	2022-01-30	Belowground	NA
261	4338115	S. Xu; M. L. Silveira; K. S. Inglett; L. E. Sollenberger; S. Gerber	2016	Effect of land-use conversion on ecosystem C stock and distribution in subtropical grazing lands	Plant and Soil	10.1007/s11104-015-2690-3	NA	Excluded	Peter	2021-10-25	Geography	NA
262	4338164	Llopis, Jorge C.; Harimalala, Paul C.; Bär, Roger; Heinimann, Andreas; Rabemananjara, Zo Hasina; Zaehringer, Julie G.	2019	Effects of protected area establishment and cash crop price dynamics on land use transitions 1990-2017 in north-eastern Madagascar	Journal of Land Use Science	10.1080/1747423X.2019.1625979	NA	Excluded	Sam	2022-02-20	Study type	NA
263	4338193	Turnhout, Esther; Gupta, Aarti; Weatherley-Singh, Janice; Vijge, Marjanneke J.; de Koning, Jessica; Visseren-Hamakers, Ingrid J.; Herold, Martin; Lederer, Markus	2017	Envisioning REDD+ in a post-Paris era: between evolving expectations and current practice	Wiley Interdisciplinary Reviews: Climate Change	10.1002/wcc.425	NA	Excluded	Sam	2021-11-28	Study type	NA
264	4338203	Paul, Keryn I.; Roxburgh, Stephen H.; de Ligt, Robert; Ritson, Peter; Brooksbank, Kim; Peck, Adam; Wildy, Dan T.; Mendham, Daniel; Bennett, Rick; Bartle, John; Larmour, John S.; Raison, R. John; England, Jacqueline R.; Clifford, David	2015	Estimating temporal changes in carbon sequestration in plantings of mallee eucalypts: Modelling improvements	Forest Ecology and Management	10.1016/j.foreco.2014.09.035	NA	Excluded	Sam	2021-11-01	Could not locate PDF	NA
265	4338213	Caplow, Susan; Jagger, Pamela; Lawlor, Kathleen; Sills, Erin	2011	Evaluating land use and livelihood impacts of early forest carbon projects: Lessons for learning about REDD+	Environmental Science and Policy	10.1016/j.envsci.2010.10.003	Review	Excluded	Seb	2022-03-23	Study type	it is a review of other articles, not a new empirical analysis
266	4338215	M. C. Resch; M. Schütz; N. Buchmann; B. Frey; U. Graf; W. H. van der Putten; S. Zimmermann; A. C. Risch	2021	Evaluating long-term success in grassland restoration: an ecosystem multifunctionality approach	Ecological Applications	10.1002/eap.2271	NA	Excluded	Peter	2021-10-25	Geography	NA
267	4338222	Morel, Alexandra C.; Fisher, Joshua B.; Malhi, Yadvinder	2012	Evaluating the potential to monitor aboveground biomass in forest and oil palm in Sabah, Malaysia, for 2000-2008 with Landsat ETM+ and ALOS-PALSAR	International Journal of Remote Sensing	10.1080/01431161.2011.631949	NA	Excluded	Sam	2022-01-30	Study type	NA
268	4338228	Mishra, T. K.; Mandal, D.; Maiti, S. K.	2006	Evaluation of regeneration of Shorea robusta forests under joint forest management in West Bengal, India	International Journal of Environment and Sustainable Development	10.1504/IJESD.2006.008679	NA	Excluded	Sam	2022-01-30	No access to PDF	NA
269	4338250	Mbile, P.; Ngaunkam, P.; Besingi, M.; Nfoumou, C.; Degrande, A.; Tsobeng, A.; Sado, T.; Menimo, T.	2009	Farmer management of cocoa agroforests in cameroon: Impacts of decision scenarios on structure and biodiversity of indigenous tree species	Biodiversity	10.1080/14888386.2009.9712857	NA	Excluded	Sam	2022-02-26	Study type	NA
270	4338254	Woodbury, David J.; Yassir, Ishak; Arbainsyah; Doroski, Danica A.; Queenborough, Simon A.; Ashton, Mark S.	2020	Filling a void: Analysis of early tropical soil and vegetative recovery under leguminous, post-coal mine reforestation plantations in East Kalimantan, Indonesia	Land Degradation and Development	10.1002/ldr.3464	NA	Excluded	Seb	2022-05-23	No access to PDF	NA
271	4338262	Khatun, Kaysara; Corbera, Esteve; Ball, Steve	2017	Fire is REDD+: Offsetting carbon through early burning activities in south-eastern Tanzania	Oryx	10.1017/S0030605316000090	NA	Excluded	Sam	2022-01-30	Study type	NA
272	4338283	Djomo, Adrien N.; Grant, J. Andrew; Fonyikeh-Bomboh Lucha, Celestine; Tchoko Gagoe, Julie; Fonton, Noël H.; Scott, Neal; Sonwa, Denis Jean	2018	Forest governance and REDD+ in Central Africa: towards a participatory model to increase stakeholder involvement in carbon markets	International Journal of Environmental Studies	10.1080/00207233.2017.1347358	NA	Excluded	Sam	2022-01-06	No access to PDF	NA
273	4338284	Lasco, Rodel D.; Pulhin, Florencia B.	2000	Forest land use change in the Philippines and climate change mitigation	Mitigation and Adaptation Strategies for Global Change	10.1023/A:1009629220978	NA	Excluded	Sam	2022-01-30	Study type	NA
274	4338294	Mallick, Priyanka Halder; Chakraborty, Susanta Kumar	2018	Forest, wetland and biodiversity: Revealing multi-faceted ecological services from ecorestoration of a degraded tropical landscape	Ecohydrology and Hydrobiology	10.1016/j.ecohyd.2018.04.002	NA	Excluded	Sam	2022-01-30	Intervention	NA
275	4338305	Borchard, Fabian; Härdtle, Werner; Streitberger, Merle; Stuhldreher, Gregor; Thiele, Jan; Fartmann, Thomas	2017	From deforestation to blossom - Large-scale restoration of montane heathland vegetation	Ecological Engineering	10.1016/j.ecoleng.2017.01.039	NA	Excluded	Sam	2022-01-30	Geography	NA
276	4338327	Bos, Astrid B.; De Sy, Veronique; Duchelle, Amy E.; Herold, Martin; Martius, Christopher; Tsendbazar, Nandin-Erdene	2019	Global data and tools for local forest cover loss and REDD+ performance assessment: Accuracy, uncertainty, complementarity and impact	International Journal of Applied Earth Observation and Geoinformation	10.1016/j.jag.2019.04.004	NA	Excluded	Sam	2022-01-05	Study type	NA
277	4338329	NA	2007	Global Deforestation in Decline	NA	NA	NA	Excluded	Sam	2022-01-30	Could not locate PDF	NA
278	4338346	W. Li; D. U. Hooper; L. Wu; J. D. Bakker; A. T. Gianuca; X. B. Wu; F. Taube; C. Wang; Y. Bai	2021	Grazing regime alters plant community structure via patch-scale diversity in semiarid grasslands	Ecosphere	10.1088/1748-9326/ab666d	NA	Excluded	Sam	2022-01-30	Geography	NA
279	4338352	Heriansyah, I.; Miyakuni, K.; Kato, T.; Kiyono, Y.; Kanazawa, Y.	2007	Growth characteristics and biomass accumulations of Acacia mangium under different management practices in Indonesia	Journal of Tropical Forest Science	NA	NA	Excluded	Sam	2022-02-28	Duplicate	NA
280	4338371	N. J. Deere; G. Guillera-Arroita; E. L. Baking; H. Bernard; M. Pfeifer; G. Reynolds; O. R. Wearn; Z. G. Davies; M. J. Struebig	2018	High Carbon Stock forests provide co-benefits for tropical biodiversity	Journal of Applied Ecology	10.1073/pnas.2009240117	NA	Excluded	Seb	2022-01-31	Intervention	NA
281	4338401	Li, Wei; Cao, Sen; Campos-Vargas, Carlos; Sanchez-Azofeifa, Arturo	2017	Identifying tropical dry forests extent and succession via the use of machine learning techniques	International Journal of Applied Earth Observation and Geoinformation	10.1016/j.jag.2017.08.003	NA	Excluded	Sam	2022-02-04	Study type	NA
282	4338410	Sichone, Priscilla; Schmiedel, Ute; Oldeland, Jens; Jürgens, Norbert	2019	Impact of land use on woody aboveground biomass in Miombo woodlands of western Zambia-comparison of three allometric equations	Southern Forests	10.2989/20702620.2018.1555943	NA	Excluded	Sam	2021-11-22	Intervention	NA
283	4338415	D. N. Rasquinha; D. R. Mishra	2021	Impact of wood harvesting on mangrove forest structure, composition and biomass dynamics in India	Estuarine, Coastal and Shelf Science	10.1890/03-5258	NA	Excluded	Sam	2022-02-04	Intervention	NA
284	4338426	Gebregergs, Tirhas; Teka, Kassa; Taye, Gebeyehu; Gidey, Eskinder; Dikinya, Oagile	2021	Impacts of phased-out land restoration programs on vegetation cover change in Eastern Tigray, Ethiopia	Environmental Systems Research	10.1186/s40068-021-00231-7	NA	Excluded	Sam	2022-02-05	Intervention	NA
285	4338442	Atsbha, Tesfay; Wayu, Solomon; Kidane, Hagos; Degf, Kiflom; Abreha, Girmay	2020	Improving the productivity of degraded pasture land through demonstration of legume forage over sowing: The case of Ayba pasture land, South Tigray, Ethiopia	Cogent Environmental Science	10.1080/23311843.2020.1778997	NA	Excluded	Peter	2022-04-01	Outcome	NA
286	4338480	West, P. W.; Smith, R. G.B.	2019	Inter-tree competitive processes during early growth of an experimental plantation of Eucalyptus pilularis in sub-tropical Australia	Forest Ecology and Management	10.1016/j.foreco.2019.117450	NA	Excluded	Sam	2022-03-03	Intervention	NA
287	4338492	Menezes, Tatiane; Carmo, Rodrigo; Wirth, Rainer; Leal, Inara R.; Tabarelli, Marcelo; Laurênio, André; Melo, Felipe P.L.	2021	Introduced goats reduce diversity and biomass of herbs in Caatinga dry forest	Land Degradation and Development	10.1002/ldr.3693	NA	Excluded	Sam	2022-02-07	Duplicate	NA
288	4338500	Nathan, Iben; Pasgaard, Maya	2017	Is REDD+ effective, efficient, and equitable? Learning from a REDD+ project in Northern Cambodia	Geoforum	10.1016/j.geoforum.2017.04.020	NA	Excluded	Sam	2021-11-22	Outcome	NA
289	4338503	Murali, K.S.; Murthy, Indu K.; Ravindranath, N.H.	2002	Joint forest management in India and its ecological impacts	Environmental Management and Health	10.1108/09566160210441807	NA	Excluded	Sam	2022-02-07	Study type	NA
290	4338536	Chichinye, Angella; Geldenhuys, Coert J.; Chirwa, Paxie W.	2019	Land-use impacts on the composition and diversity of the Baikiaea- Guibourtia-Pterocarpus woodlands of north-western Zimbabwe	Southern Forests	10.2989/20702620.2018.1531278	NA	Excluded	Sam	2022-02-08	No access to PDF	NA
291	4338542	Raveloaritiana, Estelle; Wurz, Annemarie; Grass, Ingo; Osen, Kristina; Soazafy, Marie Rolande; Martin, Dominic A.; Faliniaina, Lucien; Rakotomalala, Nantenaina H.; Vorontsova, Maria S.; Tscharntke, Teja; Rakouth, Bakolimalala	2021	Land-use intensification increases richness of native and exotic herbaceous plants, but not endemics, in Malagasy vanilla landscapes	Diversity and Distributions	10.1111/ddi.13226	NA	Excluded	Sam	2022-02-08	Duplicate	NA
292	4338570	Toillier, Aurélie; Serpantié, Georges; Hervé, Dominique; Lardon, Sylvie	2011	Livelihood strategies and land use changes in response to conservation: Pitfalls of community-based forest management in madagascar	Journal of Sustainable Forestry	10.1080/10549811003742357	NA	Excluded	Sam	2022-03-04	Outcome	NA
293	4338604	Koch, Christiane; Conradi, Timo; Gossner, Martin M.; Hermann, Julia Maria; Leidinger, Jan; Meyer, Sebastian T.; Overbeck, Gerhard E.; Weisser, Wolfgang W.; Kollmann, Johannes	2016	Management intensity and temporary conversion to other land-use types affect plant diversity and species composition of subtropical grasslands in southern Brazil	Applied Vegetation Science	10.1111/avsc.12262	NA	Excluded	Sam	2022-02-09	Intervention	NA
294	4338608	Canadell, Josep G.; Raupach, Michael R.	2008	Managing forests for climate change mitigation	Science	10.1126/science.1155458	NA	Excluded	Sam	2021-11-28	Study type	NA
295	4338672	R. P. Anderson; E. Martínez-Meyer	2004	Modeling species' geographic distributions for preliminary conservation assessments: An implementation with the spiny pocket mice (Heteromys) of Ecuador	Biological Conservation	10.1016/S0006-3207(03)00187-3	NA	Excluded	Sam	2021-10-25	Outcome	Modelling changes in species habitat but not clearly linking change in habitat (e.g. land cover or quality) to any type of intervention
296	4338686	Wickama, Juma; Kessler, Aad; Sterk, Geert	2018	Modelling and mapping erosion in smallholder agro-ecosystems, Tanzania	Land Degradation and Development	10.1002/ldr.3073	NA	Excluded	Sam	2022-02-13	Outcome	NA
297	4338723	Kamlun, Kamlisa Uni; Bürger Arndt, Renate; Phua, Mui How	2016	Monitoring deforestation in Malaysia between 1985 and 2013: Insight from South-Western Sabah and its protected peat swamp area	Land Use Policy	10.1016/j.landusepol.2016.06.011	NA	Excluded	Sam	2022-02-13	Study type	NA
298	4338727	Almeida, Danilo Roberti Alves de; Broadbent, Eben North; Ferreira, Matheus Pinheiro; Meli, Paula; Zambrano, Angelica Maria Almeyda; Gorgens, Eric Bastos; Resende, Angelica Faria; de Almeida, Catherine Torres; do Amaral, Cibele Hummel; Corte, Ana Paula Dalla; Silva, Carlos Alberto; Romanelli, João P.; Prata, Gabriel Atticciati; de Almeida Papa, Daniel; Stark, Scott C.; Valbuena, Ruben; Nelson, Bru…	2021	Monitoring restored tropical forest diversity and structure through UAV-borne hyperspectral and lidar fusion	Remote Sensing of Environment	10.1016/j.rse.2021.112582	NA	Excluded	Sam	2022-02-13	Study type	NA
299	4338740	Sharma, Mohit; Areendran, G.; Raj, Krishna; Sharma, Ankita; Joshi, P. K.	2016	Multitemporal analysis of forest fragmentation in Hindu Kush Himalaya-a case study from Khangchendzonga Biosphere Reserve, Sikkim, India	Environmental Monitoring and Assessment	10.1007/s10661-016-5577-8	NA	Excluded	Sam	2022-02-13	Geography	NA
300	4338746	Chazdon, Robin L.; Uriarte, María	2016	Natural regeneration in the context of large-scale forest and landscape restoration in the tropics	Biotropica	10.1111/btp.12409	NA	Excluded	Sam	2021-11-22	Study type	NA
301	4338762	M. Chomel; A. DesRochers; V. Baldy; M. Larchevêque; T. Gauquelin	2014	Non-additive effects of mixing hybrid poplar and white spruce on aboveground and soil carbon storage in boreal plantations	Forest Ecology and Management	10.1111/j.1523-1739.2007.00793.x	NA	Excluded	Sam	2022-02-14	Geography	NA
302	4338783	Da Ponte, Emmanuel; Roch, Marthe; Leinenkugel, Patrick; Dech, Stefan; Kuenzer, Claudia	2017	Paraguay's Atlantic Forest cover loss - Satellite-based change detection and fragmentation analysis between 2003 and 2013	Applied Geography	10.1016/j.apgeog.2016.12.005	NA	Excluded	Sam	2022-02-14	Intervention	NA
303	4338857	J. Honey-Rosés; M. Maurer; M. I. Ramírez; E. Corbera	2018	Quantifying active and passive restoration in Central Mexico from 1986-2012: assessing the evidence of a forest transition	Restoration Ecology	10.19182/bft2015.325.a31271	NA	Excluded	Sam	2022-03-05	Intervention	NA
304	4338858	J. R. Borah; K. L. Evans; D. P. Edwards	2018	Quantifying carbon stocks in shifting cultivation landscapes under divergent management scenarios relevant to REDD+	Ecological Applications	10.19182/bft2015.325.a31271	NA	Excluded	Sam	2022-03-05	Study type	NA
305	4338870	Huang, Chengquan; Kim, Sunghee; Altstatt, Alice; Townshend, John R.G.; Davis, Paul; Song, Kuan; Tucker, Compton J.; Rodas, Oscar; Yanosky, Alberto; Clay, Rob; Musinsky, John	2007	Rapid loss of Paraguay's Atlantic forest and the status of protected areas - A Landsat assessment	Remote Sensing of Environment	10.1016/j.rse.2006.09.016	NA	Excluded	Sam	2022-02-16	Intervention	NA
306	4338871	Levick, Shaun; Richards, Anna; Cook, Garry; Schatz, Jon; Guderle, Marcus; Williams, Richard; Subedi, Parash; Trumbore, Susan; Andersen, Alan	2018	Rapid response of habitat structure and aboveground carbon storage to altered fire regimes in tropical savanna	Biogeosciences Discussions	10.5194/bg-2018-188	NA	Excluded	Sam	2022-03-05	Duplicate	NA
307	4338894	Marquardt, Kristina; Khatri, Dil; Pain, Adam	2016	REDD+, forest transition, agrarian change and ecosystem services in the hills of Nepal	Human Ecology	10.1007/s10745-016-9817-x	NA	Excluded	Sam	2021-11-22	Outcome	measures ecosystem services w/ perceptions
308	4338899	Bluffstone, Randy; Robinson, Elizabeth; Guthiga, Paul	2013	REDD+ and community-controlled forests in low-income countries: Any hope for a linkage?	Ecological Economics	10.1016/j.ecolecon.2012.12.004	NA	Excluded	Sam	2021-11-22	Study type	NA
309	4338931	Li, Renshan; Yang, Qingpeng; Zhang, Weidong; Zheng, Wenhui; Wang, Silong	2018	Response of nonstructural carbohydrates to thinning and understory removal in a Chinese fir [Cunninghamia lanceolata (Lamb.) Hook] plantation	Trees - Structure and Function	10.1007/s00468-018-1673-4	NA	Excluded	Sam	2022-01-02	Outcome	NA
310	4338949	Chandler, Timothy S.; Buckley, Yvonne M.; Dwyer, John M.	2007	Restoration potential of Brigalow regrowth: Insights from a cross-sectional study in southern Queensland	Ecological Management and Restoration	10.1111/j.1442-8903.2007.00370.x	NA	Excluded	Sam	2022-03-05	Geography	NA
311	4338952	Siraj, Mammo; Zhang, Kebin; Moges, Kidane	2018	Retrospective analysis of land use land cover dynamics using GIS and remote sensing in central highlands of Ethiopia	Journal of Landscape Ecology(Czech Republic)	10.2478/jlecol-2018-0005	NA	Excluded	Sam	2022-03-06	Intervention	NA
312	4338957	Li, Chong; Cai, Yue; Xiao, Longdong; Gao, Xueyan; Shi, Yongjun; Zhou, Yufeng; Du, Huaqiang; Zhou, Guomo	2021	Rhizome extension characteristics, structure and carbon storage relationships with culms in a 10-year moso bamboo reforestation period	Forest Ecology and Management	10.1016/j.foreco.2021.119556	NA	Excluded	Sam	2022-03-06	Geography	NA
313	4338963	de León, Rafael Bernardi	2009	Road development in podocarpus national park: An assessment of threats and opportunities	Journal of Sustainable Forestry	10.1080/10549810902936607	NA	Excluded	Sam	2021-11-28	Intervention	NA
314	4338997	Kinyua, David; McGeoch, Lauren E.; Georgiadis, Nicholas; Young, Truman P.	2010	Short-Term and Long-Term Effects of Soil Ripping, Seeding, and Fertilization on the Restoration of a Tropical Rangeland	Restoration Ecology	10.1111/j.1526-100X.2009.00594.x	NA	Excluded	Sam	2022-03-06	Intervention	NA
315	4339011	L. Denyer, Joanne; E. Hartley, S.; A. John, E.	2007	Small mammalian herbivore determines vegetation response to patchy nutrient inputs	Oikos	10.1111/j.2007.0030-1299.15496.x	NA	Excluded	Sam	2021-11-22	Geography	england
316	4339030	Munro, R. Neil; Deckers, J.; Haile, Mitiku; Grove, A. T.; Poesen, J.; Nyssen, J.	2008	Soil landscapes, land cover change and erosion features of the Central Plateau region of Tigrai, Ethiopia: Photo-monitoring with an interval of 30 years	Catena	10.1016/j.catena.2008.04.009	NA	Excluded	Sam	2022-02-16	Intervention	NA
317	4339048	Baer, S. G.; Blair, J. M.; Collins, S. L.; Knapp, A. K.	2003	Soil resources regulate productivity and diversity in newly established tallgrass prairie	Ecology	10.1890/0012-9658(2003)084[0724:SRRPAD]2.0.CO;2	NA	Excluded	Sam	2021-11-28	Geography	NA
318	4339105	Borges-Mendez, Ramon	2008	Sustainable development and participatory practices in community forestry: The case of FUNDECOR in Costa Rica	Local Environment	10.1080/13549830701803349	NA	Excluded	Sam	2021-11-28	Outcome	NA
319	4339121	S. A. Scriven; K. M. Carlson; J. A. Hodgson; C. J. McClean; R. Heilmayr; J. M. Lucey; J. K. Hill	2019	Testing the benefits of conservation set-asides for improved habitat connectivity in tropical agricultural landscapes	Journal of Applied Ecology	10.1016/S0006-3207(02)00145-3	NA	Excluded	Sam	2022-03-06	Study type	NA
320	4339134	G. C. D. Estrada; M. L. G. Soares; V. Fernadez; P. M. M. De Almeida	2015	The economic evaluation of carbon storage and sequestration as ecosystem services of mangroves: A case study from southeastern Brazil	International Journal of Biodiversity Science, Ecosystem Services and Management	10.1080/21513732.2014.963676	NA	Excluded	Sam	2021-10-25	Intervention	Assessing change in AGB of mangroves, happens to be in a reserve, but no formal intervention evaluated
321	4339138	Majaliwa, J. G. M.; Twongyirwe, R.; Nyenje, R.; Oluka, M.; Ongom, B.; Sirike, J.; Mfitumukiza, D.; Azanga, E.; Natumanya, R.; Mwerera, R.; Barasa, B.	2010	The Effect of Land Cover Change on Soil Properties around Kibale National Park in South Western Uganda	Applied and Environmental Soil Science	10.1155/2010/185689	NA	Excluded	Sam	2022-03-06	Intervention	NA
322	4339143	L. W. Ngatia; B. L. Turner; J. T. Njoka; T. P. Young; K. R. Reddy	2015	The effects of herbivory and nutrients on plant biomass and carbon storage in Vertisols of an East African savanna	Agriculture, Ecosystems and Environment	10.1016/j.agsy.2013.03.006	NA	Excluded	Sam	2022-03-06	Intervention	NA
323	4339145	Muhammed, Annissa; Elias, Eyasu	2021	The Effects of Landscape Change on Plant Diversity and Structure in the Bale Mountains National Park, Southeastern Ethiopia	International Journal of Ecology	10.1155/2021/6628282	NA	Excluded	Sam	2022-03-06	Intervention	NA
324	4339150	Makinde, E. O.; Womiloju, A. A.; Ogundeko, M. O.	2017	The geospatial modelling of carbon sequestration in Oluwa Forest, Ondo State, Nigeria	European Journal of Remote Sensing	10.1080/22797254.2017.1341819	NA	Excluded	Sam	2022-03-09	Intervention	NA
325	4339171	S. Yaşar Korkanç; G. Dorum	2019	The nutrient and carbon losses of soils from different land cover systems under simulated rainfall conditions	Catena	10.1016/j.catena.2018.08.033	NA	Excluded	Peter	2021-10-30	Outcome	NA
326	4339181	Shaygan, Mandana; Mulligan, David; Baumgartl, Thomas	2018	The potential of three halophytes (Tecticornia pergranulata, Sclerolaena longicuspis, and Frankenia serpyllifolia) for the rehabilitation of brine-affected soils	Land Degradation and Development	10.1002/ldr.2954	NA	Excluded	Seb	2022-02-15	Study type	NA
327	4339232	Choudhary, Bal Krishan; Datta, Badal Kumar; Majumdar, Koushik	2016	Tree Diversity and Ecosystem Carbon Stock Patterns Along Selected Land Use, Land Cover Systems in Tripura, Northeastern India	NA	NA	NA	Excluded	Seb	2022-03-10	Intervention	NA
328	4339260	Ediger, Laura; Huafang, Chen	2006	Upland China in Transition	Mountain Research and Development	10.1659/0276-4741(2006)26[220:ucit]2.0.co;2	NA	Excluded	Sam	2022-01-01	Duplicate	NA
329	4339284	A. Kumar; M. K. Jhariya; D. K. Yadav	2016	Vegetation dynamics in plantation sites of collieries	Nature Environment and Pollution Technology	NA	NA	Excluded	Sam	2022-03-11	No access to PDF	NA
330	4339311	Pellegrini, Adam F.A.; Pringle, Robert M.; Govender, Navashni; Hedin, Lars O.	2017	Woody plant biomass and carbon exchange depend on elephant-fire interactions across a productivity gradient in African savanna	Journal of Ecology	10.1111/1365-2745.12668	NA	Excluded	Sam	2022-03-10	Intervention	NA
331	4420879	Rahmania, Rinny; Proisy, Christophe; Viennois, Gaelle; Andayani, Ariani; Subki, Berni; Farhan, Aulia R.; Gusmawati, Niken F.; Lemonnier, Hugues; Germain, Olivier; Gaspar, Philippe; Prosperi, Juliana; Sidik, Frida; Widagti, Nuryani; Suhardjono	2015	13 Years of changes in the extent and physiognomy of mangroves after shrimp farming abandonment, Bali	2015 8th International Workshop on the Analysis of Multitemporal Remote Sensing Images, Multi-Temp 2015	10.1109/Multi-Temp.2015.7245801	NA	Excluded	Peter	2022-01-06	Intervention	Passive restoration but for our protocol the study is too late into restoration period
332	4420922	Rossiter, John; Wondie Minale, Markos; Andarge, Workneh; Twomlow, Stephen	2017	A communities Eden-grazing Exclosure success in Ethiopia	International Journal of Agricultural Sustainability	10.1080/14735903.2017.1352059	NA	Excluded	Sam	2022-02-15	Duplicate	NA
333	4420929	Graham, Victoria; Laurance, Susan G.; Grech, Alana; McGregor, Andrew; Venter, Oscar	2016	A comparative assessment of the financial costs and carbon benefits of REDD+ strategies in Southeast Asia	Environmental Research Letters	10.1088/1748-9326/11/11/114022	NA	Excluded	Sam	2021-11-23	Outcome	potential costs and sequestration
334	4420952	Viera, Márcio; Rodríguez-Soalleiro, Roque	2019	A complete assessment of carbon stocks in above and belowground biomass components of a hybrid eucalyptus plantation in southern Brazil	Forests	10.3390/f10070536	NA	Excluded	Sam	2022-02-15	Intervention	NA
335	4420963	Lwin, Kay Khaing; Ota, Tetsuji; Shimizu, Katsuto; Mizoue, Nobuya	2020	A country-scale analysis revealed effective land-use zoning affecting forest cover changes in Myanmar	Journal of Forest Research	10.1080/13416979.2020.1810396	NA	Excluded	Sam	2022-01-02	No access to PDF	NA
336	4420970	Yang, Zhi jie; Zheng, Qun rui; Zhuo, Ming xiu; Zeng, Hong da; Hogan, James Aaron; Lin, Teng Chiu	2021	A culture of conservation: How an ancient forest plantation turned into an old-growth forest reserve - The story of the Wamulin forest	People and Nature	10.1002/pan3.10248	NA	Excluded	Peter	2022-01-06	Intervention	NA
337	4420995	R. Stocker; C. Korner; B. Schmid; P. A. Niklaus; P. W. Leadley	1999	A field study of the effects of elevated CO2 and plant species diversity on ecosystem-level gas exchange in a planted calcareous grassland	Global Change Biology	10.1016/j.foreco.2010.11.029	NA	Excluded	Seb	2022-01-03	Intervention	NA
338	4421074	Figueiredo de Souza, Yuri A.; Leite, Mariangela G.P.; Fujaco, Maria A.G.	2021	A hydroelectric dam borrow pit rehabilitation. Two decades after the project, what went wrong?	Journal of Environmental Management	10.1016/j.jenvman.2021.112850	NA	Excluded	Sam	2021-11-28	Belowground	NA
339	4421084	Berenguer, Erika; Ferreira, Joice; Gardner, Toby Alan; Aragão, Luiz Eduardo Oliveira Cruz; De Camargo, Plínio Barbosa; Cerri, Carlos Eduardo; Durigan, Mariana; De Oliveira, Raimundo Cosme; Vieira, Ima Célia Guimarães; Barlow, Jos	2014	A large-scale field assessment of carbon stocks in human-modified tropical forests	Global Change Biology	10.1111/gcb.12627	NA	Excluded	Peter	2022-01-06	Intervention	No intervention, all study sites are natural primary forests or old secondary forests
340	4421107	Kiran Kumara, T. M.; Kandpal, Ankita; Pal, Suresh	2020	A meta-analysis of economic and environmental benefits of conservation agriculture in South Asia	Journal of Environmental Management	10.1016/j.jenvman.2020.110773	NA	Excluded	Seb	2022-01-03	Study type	meta-analysis
341	4421115	Chen, Longfei; Xiang, Yangzhou; He, Zhibin; Du, Jun; Lin, Pengfei; Zhu, Xi	2020	A meta-analysis of the impacts of forest logging on soil CO2 efflux	Sciences in Cold and Arid Regions	10.3724/SP.J.1226.2020.00165	NA	Excluded	Sam	2021-11-28	Belowground	NA
342	4421117	M. T. L. Bonner; S. Schmidt; L. P. Shoo	2013	A meta-analytical global comparison of aboveground biomass accumulation between tropical secondary forests and monoculture plantations	Forest Ecology and Management	10.1088/1748-9326/9/6/064029	NA	Excluded	Seb	2022-01-03	Study type	meta-analysis
343	4421128	Piponiot, Camille; Cabon, Antoine; Descroix, Laurent; Dourdain, Aurélie; Mazzei, Lucas; Ouliac, Benjamin; Rutishauser, Ervan; Sist, Plinio; Hérault, Bruno	2016	A methodological framework to assess the carbon balance of tropical managed forests	Carbon Balance and Management	10.1186/s13021-016-0056-7	NA	Excluded	Seb	2022-01-03	Intervention	accounting for carbon fluxes, but not estimating the imapct on avoided co2 emissions
344	4421317	Robinson, Elizabeth J.Z.; Lokina, Razack B.	2011	A spatial-temporal analysis of the impact of access restrictions on forest landscapes and household welfare in Tanzania	Forest Policy and Economics	10.1016/j.forpol.2010.08.003	NA	Excluded	Sam	2022-02-15	Study type	NA
345	4421322	Prestele, Reinhard; Hirsch, Annette L.; Davin, Edouard L.; Seneviratne, Sonia I.; Verburg, Peter H.	2018	A spatially explicit representation of conservation agriculture for application in global change studies	Global Change Biology	10.1111/gcb.14307	NA	Excluded	Sam	2021-11-23	Study type	map of existing CA sites
346	4421422	Vallejos-Barra, Oscar; Daniluk-Mosquera, Gustavo; Moras, Guillermo; Ponce-Donoso, Mauricio; Contreras, Marco A.	2014	Above-ground carbon absorption in young Eucalyptus globulus plantations in Uruguay	Scientia Forestalis/Forest Sciences	NA	NA	Excluded	Sam	2022-02-16	Study type	NA
347	4421423	Fongnzossie, Evariste Fedoung; Sonwa, Denis Jean; Kemeuze, Victor; Auzel, Phillipe; Nkongmeneck, Bernard Aloys	2014	Above-ground carbon assessment in the Kom-Mengamé forest conservation complex, South Cameroon: Exploring the potential of managing forests for biodiversity and carbon	Natural Resources Forum	10.1111/1477-8947.12049	NA	Excluded	Sam	2022-01-07	Duplicate	NA
348	4421425	Brown, Hugh C.A.; Berninger, Frank A.; Larjavaara, Markku; Appiah, Mark	2020	Above-ground carbon stocks and timber value of old timber plantations, secondary and primary forests in southern Ghana	Forest Ecology and Management	10.1016/j.foreco.2020.118236	NA	Excluded	Sam	2022-01-07	Intervention	unmanaged timber plantations and secondary forest 40+ years
349	4421428	Ribeiro, Sabina Cerruto; Soares, Carlos Pedro Boechat; Fehrmann, Lutz; Jacovine, Laércio Antônio Gonçalves; von Gadow, Klaus	2015	Biomassa acima e abaixo do solo e estimativas de carbono para um plantio clonal de eucalipto no Sudeste do Brasil	Revista Arvore	10.1590/0100-67622015000200015	NA	Excluded	Sam	2021-11-23	Study type	no comparator
350	4421438	O. D. l. S.-P. H. M. H.-R. A. H.-R. J. P. A. T.-U. J. C. V.-L. J. R. Angeles-Perez Carrero	2017	Aboveground biomass and expansion factors in commercial forest plantations of Eucalyptus urophylla S. T. Blake	NA	10.1007/s10668-003-4013-8	NA	Excluded	Sam	2022-01-07	Intervention	unmanaged plantation
351	4421439	Singh, M.; Malhi, Y.; Bhagwat, S. A.	2015	Aboveground biomass and tree diversity of riparian zones in an oil palm-dominated mixed landscape in Borneo	Journal of Tropical Forest Science	NA	NA	Excluded	Sam	2022-02-16	Intervention	NA
352	4421455	Longo, Marcos; Keller, Michael; dos-Santos, Maiza N.; Leitold, Veronika; Pinagé, Ekena R.; Baccini, Alessandro; Saatchi, Sassan; Nogueira, Euler M.; Batistella, Mateus; Morton, Douglas C.	2016	Aboveground biomass variability across intact and degraded forests in the Brazilian Amazon	Global Biogeochemical Cycles	10.1002/2016GB005465	NA	Excluded	Peter	2022-01-07	Intervention	NA
353	4421458	Lugo, Ariel E.; Martínez, Oscar Abelleira; Da Silva, Jéssica Fonseca	2012	Aboveground biomass, wood volume, nutrient stocks and leaf litter in novel forests compared to native forests and tree plantations in Puerto Rico	Bois et Forets des Tropiques	10.19182/bft2012.314.a20493	NA	Excluded	Sam	2022-01-07	Study type	NA
354	4421461	Pariyar, Shiva; Volkova, Liubov; Sharma, Ram P.; Sunam, Ramesh; Weston, Christopher J.	2019	Aboveground carbon of community-managed Chirpine (Pinus roxburghii Sarg.) forests of Nepal based on stand types and geographic aspects	PeerJ	10.7717/peerj.6494	NA	Excluded	Sam	2022-02-16	Intervention	NA
355	4421467	Eschen, René; Müller-Schärer, Heinz; Schaffner, Urs	2009	Aboveground environment type, soil nutrient content and arbuscular mycorrhizal fungi explain establishment success of Centaurea jacea on ex-arable land and in late-successional grasslands	Plant and Soil	10.1007/s11104-009-9899-y	NA	Excluded	Sam	2022-01-07	Geography	NA
356	4421468	Fox, Julian C.; Vieilledent, Ghislain; Yosi, Cossey K.; Pokana, Joe N.; Keenan, Rodney J.	2011	Aboveground Forest Carbon Dynamics in Papua New Guinea: Isolating the Influence of Selective-Harvesting and El Niño	Ecosystems	10.1007/s10021-011-9480-4	NA	Excluded	Sam	2021-11-23	Intervention	NA
357	4421500	Bargali, S. S.; Bargali, Kiran; Singh, Lalji; Ghosh, Lekha; Lakhera, M. L.	2009	Acacia nilotica-based traditional agroforestry system: Effect on paddy crop and management	Current Science	NA	NA	Excluded	Sam	2022-01-07	Outcome	NA
358	4421516	Mahanty, Sango; Suich, Helen; Tacconi, Luca	2013	Access and benefits in payments for environmental services and implications for REDD+: Lessons from seven PES schemes	Land Use Policy	10.1016/j.landusepol.2011.10.009	NA	Excluded	Sam	2022-02-16	Outcome	NA
359	4421519	Nagendra, Harini; Southworth, Jane; Tucker, Catherine	2003	Accessibility as a determinant of landscape transformation in western Honduras: Linking pattern and process	Landscape Ecology	10.1023/A:1024430026953	NA	Excluded	Sam	2021-11-23	Intervention	NA
360	4421520	Lele, Nikhil; Nagendra, Harini; Southworth, Jane	2010	Accessibility, demography and protection: Drivers of forest stability and change at multiple scales in the Cauvery Basin, India	Remote Sensing	10.3390/rs2010306	NA	Excluded	Sam	2022-01-07	Study type	NA
361	4421555	Murrell, Ebony G.; Schipanski, Meagan E.; Finney, Denise M.; Hunter, Mitchell C.; Burgess, Mac H.; Lachance, James C.; Baraibar, Barbara; White, Charles M.; Mortensen, David A.; Kaye, Jason P.	2017	Achieving diverse cover crop mixtures: Effects of planting date and seeding rate	Agronomy Journal	10.2134/agronj2016.03.0174	NA	Excluded	Sam	2022-01-07	Geography	NA
362	4421619	Seymour, Colleen L.; Milton, Suzanne J.; Altwegg, Res; Joseph, Grant S.; Dean, W. Richard J.	2020	Addition of Nitrogen Increases Variability of Vegetation Cover in an Arid System with Unpredictable Rainfall	Ecosystems	10.1007/s10021-019-00396-4	NA	Excluded	Sam	2022-01-07	Intervention	NA
363	4421639	Saxonov, S. V.; Senator, S. A.; Koneva, N. V.	2020	Adjustments to the method for assessing the phytosozological status of the specially protected natural areas	IOP Conference Series: Earth and Environmental Science	10.1088/1755-1315/607/1/012014	NA	Excluded	Sam	2022-01-05	Study type	NA
364	4421641	Prasad, V.	2016	Adopting agroforestry for improved soil health in the Pacific	Acta Horticulturae	10.17660/ActaHortic.2016.1129.5	NA	Excluded	Sam	2021-11-23	Outcome	implementation outcomes
365	4421675	Wu, Junjun; Li, Qianxi; Chen, Jingwen; Lei, Yao; Zhang, Qian; Yang, Fan; Zhang, Dandan; Zhang, Quanfa; Cheng, Xiaoli	2018	Afforestation enhanced soil CH4 uptake rate in subtropical China: Evidence from carbon stable isotope experiments	Soil Biology and Biochemistry	10.1016/j.soilbio.2017.12.017	NA	Excluded	Sam	2022-01-07	Geography	NA
366	4421678	Yue, Xu; Zhang, Tianyi; Shao, Changliang	2021	Afforestation increases ecosystem productivity and carbon storage in China during the 2000s	Agricultural and Forest Meteorology	10.17660/ActaHortic.2016.1129.5	NA	Excluded	Sam	2021-11-23	Intervention	land use change only
367	4421684	Knoke, Thomas; Bendix, Jörg; Pohle, Perdita; Hamer, Ute; Hildebrandt, Patrick; Roos, Kristin; Gerique, Andrés; Sandoval, María L.; Breuer, Lutz; Tischer, Alexander; Silva, Brenner; Calvas, Baltazar; Aguirre, Nikolay; Castro, Luz M.; Windhorst, David; Weber, Michael; Stimm, Bernd; Günter, Sven; Palomeque, Ximena; Mora, Julio; Mosandl, Reinhard; Beck, Erwin	2014	Afforestation or intense pasturing improve the ecological and economic value of abandoned tropical farmlands	Nature Communications	10.1038/ncomms6612	NA	Excluded	Sam	2021-11-23	Study type	potential
368	4421741	I. Zermeño-Hernández; A. Pingarroni; M. Martínez-Ramos	2016	Agricultural land-use diversity and forest regeneration potential in human- modified tropical landscapes	Agriculture, Ecosystems and Environment	10.1126/science.1146324	NA	Excluded	Sam	2022-01-07	Study type	NA
369	4421752	López-Hernández, Danilo	2011	Agricultural systems in the savanna-forest ecotone of Venezuelan Amazonian: Evaluation of soil quality indicators	Amazon Basin: Plant Life, Wildlife and Environment	NA	NA	Excluded	Sam	2022-02-16	Intervention	NA
370	4421757	R. Pirard; K. Belna	2012	Agriculture and Deforestation: Is REDD+ Rooted In Evidence?	Forest Policy and Economics	10.1088/1748-9326/aa708b	NA	Excluded	Sam	2022-01-07	Study type	NA
371	4421762	Hao, Peng Fei; Qiu, Cheng Wei; Ding, Guohua; Vincze, Eva; Zhang, Guoping; Zhang, Yongsong; Wu, Feibo	2020	Agriculture organic wastes fermentation CO2 enrichment in greenhouse and the fermentation residues improve growth, yield and fruit quality in tomato	Journal of Cleaner Production	10.1016/j.jclepro.2020.123885	NA	Excluded	Sam	2022-01-07	Geography	NA
372	4421786	Caporali, Fabio	2010	Agroecology as a Transdisciplinary Science for a Sustainable Agriculture	NA	NA	NA	Excluded	Sam	2022-02-16	Study type	NA
373	4421791	Erskine, John M.	1991	Agroforestry: Its development as a sustainable, productive land-use system for low-resource farmers in southern Africa	Forest Ecology and Management	10.1016/0378-1127(91)90223-I	NA	Excluded	Sam	2021-11-23	Study type	NA
374	4421794	McNeely, Jeffrey A.; Schroth, Götz	2006	Agroforestry and biodiversity conservation - Traditional practices, present dynamics, and lessons for the future	Biodiversity and Conservation	10.1007/s10531-005-2087-3	NA	Excluded	Sam	2021-11-23	Study type	NA
375	4421806	Craswell, E. T.; Sajjapongse, A.; Howlett, D. J.B.; Dowling, A. J.	1997	Agroforestry in the management of sloping lands in Asia and the Pacific	Agroforestry Systems	10.1023/a:1005960612386	NA	Excluded	Sam	2022-01-06	Study type	NA
376	4421816	Dixon, R. K.	1995	Agroforestry systems: sources of sinks of greenhouse gases?	Agroforestry Systems	10.1007/BF00711719	NA	Excluded	Sam	2021-11-23	Study type	review w/o methods
377	4421824	Vallejo, Mariana; Casas, Alejandro; Pérez-Negrón, Edgar; Moreno-Calles, Ana I.; Hernández-Ordoñez, Omar; Tellez, Oswaldo; Dávila, Patricia	2015	Agroforestry systems of the lowland alluvial valleys of the Tehuacán-Cuicatlán Biosphere Reserve: An evaluation of their biocultural capacity	Journal of Ethnobiology and Ethnomedicine	10.1186/1746-4269-11-8	NA	Excluded	Sam	2022-01-07	Study type	NA
378	4421828	Ollinaho, Ossi I.; Kröger, Markus	2021	Agroforestry transitions: The good, the bad and the ugly	Journal of Rural Studies	10.1016/j.jrurstud.2021.01.016	NA	Excluded	Sam	2021-11-23	Study type	Perception data and review
379	4421832	J. P. Basu	2014	Agroforestry, climate change mitigation and livelihood security in India	New Zealand Journal of Forestry Science	10.1080/02723646.2016.1248212	NA	Excluded	Sam	2022-01-07	Study type	NA
380	4421868	Méndez-González, Jorge; Luckie-Navarrete, S. Luis; Capó-Arteaga, M. Angel; Nájera-Luna, J. Abel	2011	Allometric equations and estimation of aboveground biomass and carbon increments in a mixed plantation of Pinus devoniana Lindl. and P. pseudostrobus Lindl., in Guanajuato, México	Allometric equations and estimation of aboveground biomass and carbon increments in a mixed plantation of Pinus devoniana Lindl. and P. pseudostrobus Lindl., in Guanajuato, México	NA	NA	Excluded	Sam	2022-01-07	Study type	NA
381	4421885	Singnar, Pator; Das, Mukta Chandra; Sileshi, Gudeta W.; Brahma, Biplab; Nath, Arun Jyoti; Das, Ashesh Kumar	2017	Allometric scaling, biomass accumulation and carbon stocks in different aged stands of thin-walled bamboos Schizostachyum dullooa, Pseudostachyum polymorphum and Melocanna baccifera	Forest Ecology and Management	10.1016/j.foreco.2017.04.001	NA	Excluded	Sam	2022-01-06	Study type	NA
382	4421919	Albiero-Júnior, Alci; Venegas-González, Alejandro; Camargo, José Luís Campana; Roig, Fidel Alejandro; Tomazello-Filho, Mario	2021	Amazon forest fragmentation and edge effects temporarily favored understory and midstory tree growth	Trees - Structure and Function	10.1007/s00468-021-02172-1	NA	Excluded	Sam	2022-01-07	Study type	NA
383	4421938	Asad, Sami; Abrams, Jesse F.; Guharajan, Roshan; Lagan, Peter; Kissing, Johnny; Sikui, Julsun; Wilting, Andreas; Rödel, Mark Oliver	2021	Amphibian responses to conventional and reduced impact logging	Forest Ecology and Management	10.1016/j.foreco.2021.118949	NA	Excluded	Sam	2022-01-07	Outcome	NA
384	4421946	Grover, Samantha P.; Butterly, Clayton R.; Wang, Xiaojuan; Gleeson, Deirdre B.; Macdonald, Lynne M.; Hall, David; Tang, Caixian	2020	An agricultural practise with climate and food security benefits: "Claying" with kaolinitic clay subsoil decreased soil carbon priming and mineralisation in sandy cropping soils	Science of the Total Environment	10.1016/j.scitotenv.2019.134488	NA	Excluded	Sam	2022-01-07	Geography	NA
385	4421966	Hiratsuka, Motoshi; Nakama, Eiichiro; Satriadi, Trisnu; Fauzi, Hamdani; Aryadi, Mahrus; Morikawa, Yasushi	2019	An approach to achieve sustainable development goals through participatory land and forest conservation: a case study in South Kalimantan Province, Indonesia	Journal of Sustainable Forestry	10.1080/10549811.2019.1598440	NA	Excluded	Sam	2022-01-07	No access to PDF	NA
386	4421969	Wong, Grace Yee; Loft, Lasse; Brockhaus, Maria; Yang, Anastasia Lucy; Pham, Thu Thuy; Assembe-Mvondo, Samuel; Luttrell, Cecilia	2017	An Assessment Framework for Benefit Sharing Mechanisms to Reduce Emissions from Deforestation and Forest Degradation within a Forest Policy Mix	Environmental Policy and Governance	10.1002/eet.1771	NA	Excluded	Sam	2021-11-28	Outcome	NA
387	4422033	Zhao, Xiying; Zhang, Lei; Lan, Jun; Tongway, David; Freudenberger, David	2020	An environmental impact assessment of different management regimes in eucalypt plantations in southern China using Landscape Function Analysis	Journal of Sustainable Forestry	10.1080/10549811.2020.1785895	NA	Excluded	Sam	2022-02-16	Could not locate PDF	NA
388	4422065	Petursson, Jon Geir; Vedeld, Paul; Sassen, Marieke	2013	An institutional analysis of deforestation processes in protected areas: The case of the transboundary Mt. Elgon, Uganda and Kenya	Forest Policy and Economics	10.1016/j.forpol.2012.09.012	NA	Excluded	Sam	2022-02-16	Outcome	NA
389	4422099	Chitale, V. S.; Behera, M. D.	2014	Analysing land and vegetation cover dynamics during last three decades in Katerniaghat wildlife sanctuary, India	Journal of Earth System Science	10.1007/s12040-014-0496-y	NA	Excluded	Sam	2021-11-28	Study type	NA
390	4422109	Pandiangan, Ernest; Ardiansyah, Muhammad; Rusdiana, Omo	2017	Analysis of changes in land cover to support the management of gunung leuser national park	Journal of Regional and City Planning	10.5614/jrcp.2017.28.2.1	NA	Excluded	Sam	2022-01-07	Study type	NA
391	4422163	Southavilay, Boundeth; Nanseki, Teruaki; Takeuchi, Shigeyoshi	2013	Analysis on policies and agricultural transition: Challenges in promoting sustainable agriculture in Northern Laos	Journal of the Faculty of Agriculture, Kyushu University	10.5109/26183	NA	Excluded	Sam	2022-01-07	Outcome	NA
392	4422179	Oliveras, I.; Girardin, C.; Doughty, C. E.; Cahuana, N.; Arenas, C. E.; Oliver, V.; Huaraca Huasco, W.; Malhi, Y.	2014	Andean grasslands are as productive as tropical cloud forests	Environmental Research Letters	10.1088/1748-9326/9/11/115011	NA	Excluded	Sam	2022-01-07	Study type	NA
393	4422197	Haque, Md Mozammel; Biswas, J. C.; Hwang, Hyun Young; Kim, P. J.	2020	Annual net carbon budget in rice soil	Nutrient Cycling in Agroecosystems	10.1007/s10705-019-10029-w	NA	Excluded	Sam	2021-11-23	Geography	NA
394	4422248	Zahoor, Shiba; Dutt, Vaishnu; Mughal, A. H.; Pala, Nazir A.; Qaisar, K. N.; Khan, P. A.	2021	Apple-based agroforestry systems for biomass production and carbon sequestration: implication for food security and climate change contemplates in temperate region of Northern Himalaya, India	Agroforestry Systems	10.1007/s10457-021-00593-y	NA	Excluded	Sam	2022-01-07	Geography	NA
395	4422260	Ward, P. R.; Micin, S. F.; Fillery, I. R.P.	2012	Application of eddy covariance to determine ecosystem-scale carbon balance and evapotranspiration in an agroforestry system	Agricultural and Forest Meteorology	10.1016/j.agrformet.2011.09.016	NA	Excluded	Sam	2022-01-07	Geography	NA
396	4422268	Acheampong, Emmanuel O.; Sayer, Jeffrey; Macgregor, Colin; Sloan, Sean	2020	Application of landscape approach principles motivates forest fringe farmers to reforest Ghana's degraded reserves	Forests	10.3390/F11040411	NA	Excluded	Sam	2022-01-07	Outcome	NA
397	4422271	Chuang, Chin Wei; Lin, Chao Yuan; Chien, Chang Hai; Chou, Wen Chieh	2011	Application of Markov-chain model for vegetation restoration assessment at landslide areas caused by a catastrophic earthquake in Central Taiwan	Ecological Modelling	10.1016/j.ecolmodel.2010.11.007	NA	Excluded	Sam	2022-01-07	Study type	NA
398	4422280	Thieme, Alison; Glennie, Erin; Oddo, Perry; McCartney, Sean; Ruid, Madeline; Anand, Anupam	2020	Application of Remote Sensing for Ex ante Decision Support and Evaluating Impact	American Journal of Evaluation	10.1177/1098214020962579	NA	Excluded	Sam	2022-01-07	No access to PDF	NA
399	4422281	E. Dada; M. Hahn	2020	Application of satellite remote sensing to observe and analyse temporal changes of cocoa plantation in Ondo State, Nigeria	GeoJournal	10.1002/2017JG004267	NA	Excluded	Sam	2022-01-07	Study type	NA
400	4422304	Douterlungne, David; Levy-Tacher, Samuel I.; Golicher, Duncan J.; Dañobeytia, Francisco Román	2010	Applying indigenous knowledge to the restoration of degraded tropical rain forest clearings dominated by bracken fern	Restoration Ecology	10.1111/j.1526-100X.2008.00459.x	NA	Excluded	Sam	2022-01-07	Outcome	NA
401	4422350	Bopp, Carlos; Engler, Alejandra; Jara-Rojas, Roberto; Arriagada, Rodrigo	2020	Are forest plantation subsidies affecting land use change and off-farm income? A farm-level analysis of Chilean small forest landowners	Land Use Policy	10.1016/j.landusepol.2019.104308	NA	Excluded	Sam	2022-01-07	Outcome	NA
402	4422353	Hayes, Tanya M.; Murtinho, Felipe	2008	Are indigenous forest reserves sustainable? An analysis of present and future land-use trends in Bosawas, Nicaragua	International Journal of Sustainable Development and World Ecology	10.1080/13504500809469845	NA	Excluded	Sam	2021-11-23	Study type	modeling
403	4422430	Melone, Angelica; Bremer, Leah L.; Crow, Susan E.; Hastings, Zoe; Winter, Kawika B.; Ticktin, Tamara; Rii, Yoshimi M.; Wong, Maile; Kukea-Shultz, Kānekoa; Watson, Sheree J.; Trauernicht, Clay	2021	Assessing Baseline Carbon Stocks for Forest Transitions: A Case Study of Agroforestry Restoration from Hawai'i	Agriculture	10.3390/agriculture11030189	NA	Excluded	Sam	2022-01-07	Study type	NA
404	4422442	Wang, Min; Cao, Wenzhi; Guan, Qingsong; Wu, Gaojie; Wang, Feifei	2018	Assessing changes of mangrove forest in a coastal region of southeast China using multi-temporal satellite images	Estuarine, Coastal and Shelf Science	10.1016/j.ecss.2018.04.021	NA	Excluded	Sam	2022-01-01	Study type	NA
405	4422501	G. Mitri; G. Nasrallah; K. Gebrael; M. Bou Nassar; M. Abou Dagher; M. Nader; N. Masri; D. Choueiter	2019	Assessing land degradation and identifying potential sustainable land management practices at the subnational level in Lebanon	Environmental Monitoring and Assessment	NA	NA	Excluded	Sam	2022-01-07	Geography	NA
406	4422503	Degife, Azeb W.; Zabel, Florian; Mauser, Wolfram	2018	Assessing land use and land cover changes and agricultural farmland expansions in Gambella Region, Ethiopia, using Landsat 5 and Sentinel 2a multispectral data	Heliyon	10.1016/j.heliyon.2018.e00919	NA	Excluded	Sam	2022-01-07	Study type	NA
407	4422508	Tutu Benefoh, Daniel; Villamor, Grace B.; van Noordwijk, Meine; Borgemeister, Christian; Asante, Winston A.; Asubonteng, Kwabena O.	2018	Assessing land-use typologies and change intensities in a structurally complex Ghanaian cocoa landscape	Applied Geography	10.1016/j.apgeog.2018.07.027	NA	Excluded	Sam	2021-11-23	Study type	classifying land use trends
408	4422533	Bucki, M.; Cuypers, D.; Mayaux, P.; Achard, F.; Estreguil, C.; Grassi, G.	2012	Assessing REDD+ performance of countries with low monitoring capacities: The matrix approach	Environmental Research Letters	10.1088/1748-9326/7/1/014031	NA	Excluded	Sam	2021-11-28	Study type	NA
409	4422536	Alamgir, Mohammed; Turton, Stephen M.; Macgregor, Colin J.; Pert, Petina L.	2016	Assessing regulating and provisioning ecosystem services in a contrasting tropical forest landscape	Ecological Indicators	10.1016/j.ecolind.2016.01.016	NA	Excluded	Sam	2021-11-01	Could not locate PDF	NA
410	4422567	Reserve, Forest; Racelis, Elenita L; Carandang, Wilfredo M; Lasco, Rodel D; Racelis, Diomedes A; Castillo, Arturo S A; Pulhin, Juan M	2008	Assessing the Carbon Budgets of Large Leaf Mahogany ( Swietenia macrophylla King ) and Dipterocarp Plantations in the Mt . Makiling	Assessment	NA	NA	Excluded	Sam	2022-01-16	No access to PDF	NA
411	4422576	R. L. Goldman; L. Pejchar Goldstein; G. C. Daily	2008	Assessing the conservation value of a human-dominated island landscape: Plant diversity in Hawaii	Biodiversity and Conservation	10.1111/1365-2664.13669	NA	Excluded	Sam	2022-01-16	Study type	NA
412	4422590	Branca, Giacomo; Arslan, Aslihan; Paolantonio, Adriana; Grewer, Uwe; Cattaneo, Andrea; Cavatassi, Romina; Lipper, Leslie; Hillier, Jonathan; Vetter, Sylvia	2021	Assessing the economic and mitigation benefits of climate-smart agriculture and its implications for political economy: A case study in Southern Africa	Journal of Cleaner Production	10.1016/j.jclepro.2020.125161	NA	Excluded	Sam	2022-01-16	Study type	NA
413	4422618	Jirapornvaree, Ittisak; Suppadit, Tawadchai; Kumar, Vikas	2021	Assessing the environmental impacts of agrifood production	Clean Technologies and Environmental Policy	10.1007/s10098-021-02153-5	NA	Excluded	Sam	2021-11-28	Study type	NA
414	4422624	Altomare, Monize; Vasconcelos, Heraldo L.; Raymundo, Diego; Lopes, Sergio; Vale, Vagner; Prado-Junior, Jamir	2021	Assessing the fire resilience of the savanna tree component through a functional approach	Acta Oecologica	10.1016/j.actao.2021.103728	NA	Excluded	Sam	2022-01-16	Intervention	NA
415	4422647	Chowdhury, Faqrul Islam; Islam, Kamrul; Faroque, Mohiuddin Al; Islam, Kazi Nazrul; Rahman, Md Farhadur; Arif, Md Tanjimul Alam; Nath, Tapan Kumar; Jashimuddin, Mohammed	2020	Assessing the Impacts of Co-Management on Protected Area Landscape Under Socio-Imagery Lens: Evidence From Bangladesh	Journal of Sustainable Forestry	10.1080/10549811.2020.1747497	NA	Excluded	Sam	2022-01-16	Study type	NA
416	4422684	Duarte, L. S.; Dillenburg, L. R.; Rosa, L. M.G.	2002	Assessing the role of light availability in the regeneration of Araucaria angustifolia (Araucariaceae)	Australian Journal of Botany	10.1071/BT02027	NA	Excluded	Sam	2021-11-23	Intervention	NA
417	4422689	McElwee, Pamela; Nghi, Tran Huu	2021	Assessing the social benefits of tree planting by smallholders in vietnam: Lessons for large-scale reforestation programs	Ecological Restoration	10.3368/er.39.1-2.45	NA	Excluded	Sam	2022-01-16	Study type	NA
418	4422697	Pokharel, Ridish K.; Neupane, Prem Raj; Tiwari, Krishna Raj; Köhl, Michael	2015	Assessing the sustainability in community based forestry: A case from Nepal	Forest Policy and Economics	10.1016/j.forpol.2014.11.006	NA	Excluded	Peter	2022-01-16	Outcome	NA
419	4422701	Mahato, Ranjit; Nimasow, Gibji; Nimasow, Oyi Dai; Bushi, Dhoni	2021	Assessing the tropical forest cover change in northern parts of Sonitpur and Udalguri District of Assam, India	Scientific Reports	10.1038/s41598-021-90595-8	NA	Excluded	Sam	2021-11-23	Intervention	deforestation trends
420	4422718	Srinivasarao, Ch; Sudha Rani, Y.; Girija Veni, V.; Sharma, K. L.; Maruthi Sankar, G. R.; Prasad, J. V.N.S.; Prasad, Y. G.; Sahrawat, K. L.	2016	Assessing village-level carbon balance due to greenhouse gas mitigation interventions using EX-ACT model	International Journal of Environmental Science and Technology	10.1007/s13762-015-0788-z	NA	Excluded	Sam	2022-01-16	Study type	NA
421	4422728	Gideon Neba, Shu; Kanninen, Markku; Eba'a Atyi, Richard; Sonwa, Denis Jean	2014	Assessment and prediction of above-ground biomass in selectively logged forest concessions using field measurements and remote sensing data: Case study in South East Cameroon	Forest Ecology and Management	10.1016/j.foreco.2014.06.018	NA	Excluded	Sam	2022-02-16	Study type	NA
422	4422747	Chan, Nyein; Takeda, Shinya; Suzuki, Reiji; Yamamoto, Sota	2016	Assessment of biomass recovery and soil carbon storage of fallow forests after swidden cultivation in the Bago Mountains, Myanmar	New Forests	10.1007/s11056-016-9531-y	NA	Excluded	Sam	2022-01-16	Intervention	NA
423	4422753	Rizvi, R. H.; Dhyani, S. K.; Maurya, Deepak	2012	Assessment of carbon stock in Eucalyptus tereticornis based agroforestry system in Saharanpur district of north-western India	Range Management and Agroforestry	NA	NA	Excluded	Sam	2021-11-01	Could not locate PDF	NA
424	4422782	Suwal, Asha Laxmi; Bhuju, Dinesh Raj; Måren, Inger Elisabeth	2015	Assessment of Forest Carbon Stocks in the Himalayas: Does Legal Protection Matter?	Small-scale Forestry	10.1007/s11842-014-9276-4	NA	Excluded	Sam	2022-01-16	Geography	NA
425	4422787	Mat Zin, Mohd Hayyi; Ahmad, Baharin	2015	Assessment of forest encroachment using remote sensing technique. Case study: Mentigi forest reserve, cameron highlands	Jurnal Teknologi	10.11113/jt.v73.4317	NA	Excluded	Sam	2022-02-16	Intervention	NA
426	4422870	Zhang, Lei; Hong, Guangyu; Li, Zhuofan; Gao, Xiaowei; Wu, Yongzhi; Wang, Xiaojiang; Wang, Pingping; Yang, Jie	2018	Assessment of the ecosystem service function of Sandy Lands at different times following aerial seeding of an endemic species	Sustainability (Switzerland)	10.3390/su10040902	NA	Excluded	Sam	2022-01-16	Geography	NA
427	4422876	Koellner, Thomas; Sell, Joachim; Gähwiler, Manuela; Scholz, Roland W.	2008	Assessment of the management of organizations supplying ecosystem services from tropical forests	Global Environmental Change	10.1016/j.gloenvcha.2008.07.009	NA	Excluded	Sam	2021-11-28	Intervention	NA
428	4422901	X. Chu; J. Zhan; Z. Li; F. Zhang; W. Qi	2019	Assessment on forest carbon sequestration in the Three-North Shelterbelt Program region, China	Journal of Cleaner Production	NA	NA	Excluded	Sam	2022-01-01	Geography	NA
429	4422909	Uebel, Konrad; Wilson, Kerrie A.; Shoo, Luke P.	2017	Assisted natural regeneration accelerates recovery of highly disturbed rainforest	Ecological Management and Restoration	10.1111/emr.12277	NA	Excluded	Sam	2022-02-16	Geography	NA
430	4423061	Misra, R. K.; Turnbull, C. R.A.; Cromer, R. N.; Gibbons, A. K.; Lasala, A. V.	1998	Below- and above-ground growth of Eucalyptus nitens in a young plantation I. Biomass	Forest Ecology and Management	10.1016/S0378-1127(97)00339-3	NA	Excluded	Sam	2022-01-16	Geography	NA
431	4423111	Kruid, Sanne; Macedo, Marcia N.; Gorelik, Seth R.; Walker, Wayne; Moutinho, Paulo; Brando, Paulo M.; Castanho, Andrea; Alencar, Ane; Baccini, Alessandro; Coe, Michael T.	2021	Beyond Deforestation: Carbon Emissions From Land Grabbing and Forest Degradation in the Brazilian Amazon	Frontiers in Forests and Global Change	10.3389/ffgc.2021.645282	NA	Excluded	Sam	2022-01-16	Study type	NA
432	4423119	Nagendra, Harini; Rocchini, Duccio; Ghate, Rucha	2010	Beyond parks as monoliths: Spatially differentiating park-people relationships in the Tadoba Andhari Tiger Reserve in India	Biological Conservation	10.1016/j.biocon.2010.04.050	NA	Excluded	Sam	2022-02-16	Intervention	NA
433	4423144	Ge, Xiaogai; Cao, Yonghui; Zhou, Benzhi; Wang, Xiaoming; Yang, Zhenya; Li, Mai He	2019	Biochar addition increases subsurface soil microbial biomass but has limited effects on soil CO2 emissions in subtropical moso bamboo plantations	Applied Soil Ecology	10.1016/j.apsoil.2019.04.021	NA	Excluded	Sam	2022-02-16	Geography	NA
434	4423153	Xu, Lin; Fang, Huiyun; Deng, Xu; Ying, Jiayang; Lv, Wanjie; Shi, Yongjun; Zhou, Guomo; Zhou, Yufeng	2020	Biochar application increased ecosystem carbon sequestration capacity in a Moso bamboo forest	Forest Ecology and Management	10.1016/j.foreco.2020.118447	NA	Excluded	Sam	2022-01-16	Geography	NA
435	4423185	Lu, Weiwei; Zhang, Yirui; Yao, Yixian; Wu, Yuying; Chen, Han Y.H.; Zhang, Hailin; Yu, Jia; Shen, Caiqin; Liu, Qi; Ruan, Honghua	2020	Biochar-induced priming effects in young and old poplar plantation soils	Phyton	10.32604/phyton.2020.09125	NA	Excluded	Sam	2022-01-16	Geography	NA
436	4423219	E. García-Frapolli; B. Ayala-Orozco; M. Bonilla-Moheno; C. Espadas-Manrique; G. Ramos-Fernández	2007	Biodiversity conservation, traditional agriculture and ecotourism: Land cover/land use change projections for a natural protected area in the northeastern Yucatan Peninsula, Mexico	Landscape and Urban Planning	10.21273/hortsci.46.8.1176	NA	Excluded	Sam	2022-01-16	Study type	NA
437	4423237	Clough, Yann; Abrahamczyk, Stefan; Adams, Marc Oliver; Anshary, Alam; Ariyanti, Nunik; Betz, Lydia; Buchori, Damayanti; Cicuzza, Daniele; Darras, Kevin; Putra, Dadang Dwi; Fiala, Brigitte; Gradstein, S. Robbert; Kessler, Michael; Klein, Alexandra Maria; Pitopang, Ramadhanil; Sahari, Bandung; Scherber, Christoph; Schulze, Christian H.; Shahabuddin; Sporn, Simone; Stenchly, Kathrin; Tjitrosoedirdjo…	2010	Biodiversity patterns and trophic interactions in human-dominated tropical landscapes in Sulawesi (Indonesia): plants, arthropods and vertebrates	Environmental Science and Engineering	10.1007/978-3-642-00493-3_2	NA	Excluded	Sam	2022-01-16	Study type	NA
438	4423241	Veen, G. F.; van der Putten, Wim H.; Bezemer, T. Martijn	2018	Biodiversity-ecosystem functioning relationships in a long-term non-weeded field experiment	Ecology	10.1002/ecy.2400	NA	Excluded	Sam	2022-01-16	Geography	NA
439	4423244	Hartoyo, Adisti Permatasari Putri; Siregar, Iskandar Z.; Supriyanto; Prasetyo, Lilik B.; Thelaide, Ida	2016	Biodiversity, Carbon Stocks and Community Monitoring in Traditional Agroforestry Practices: Preliminary Results from Two Investigated Villages in Berau, East Kalimantan	Procedia Environmental Sciences	10.1016/j.proenv.2016.03.088	NA	Excluded	Sam	2022-02-18	Outcome	baseline
440	4423247	Vera, Roy R.; Cota-Sánchez, J. Hugo; Grijalva Olmedo, Jorge E.	2017	Biodiversity, dynamics, and impact of chakras on the Ecuadorian Amazon	Journal of Plant Ecology	10.1093/jpe/rtx060	NA	Excluded	Sam	2022-01-16	Study type	NA
441	4423308	Aryal, Deb Raj; Corzo, Roldan Ruiz; Cruz, Alonso López; Sanabria, Carlos Velázquez; Castro, Heriberto Gómez; Hernández, Francisco Guevara; Ruiz, René Pinto; Venegas, José Apolonio Venegas; Coss, Alejandro Ley de; Ruiz, Danilo Morales; Chi, Isaí Euán	2018	Biomass Accumulation in Forests With High Pressure of Fuelwood Extraction in Chiapas, Mexico	Revista √Årvore	10.1590/1806-90882018000300007	NA	Excluded	Sam	2022-01-16	Study type	NA
442	4423313	Tanwar, Suresh Pal Singh; Verma, Archana; Kumar, Praveen; Alam, Nurnabi Meherul; Bhatt, Ram Krishna	2020	Biomass and carbon projection models in Hardwickia binata Roxb. vis a vis estimation of its carbon sequestration potential under arid environment	Archives of Agronomy and Soil Science	10.1080/03650340.2019.1701659	NA	Excluded	Sam	2021-11-01	Population	desert ecosystem
443	4423315	Algabre, I A C; Racelis, E L; Aggangan, N S	2019	Biomass and Carbon Sequestration of Forest Tree Species in Response to Microbial Biofertilizers	Philippine Journal of Crop Science	NA	NA	Excluded	Sam	2021-11-01	Could not locate PDF	NA
444	4423317	A. Thokchom; P. S. Yadava	2017	Biomass and carbon stock along an altitudinal gradient in the forest of Manipur, Northeast India	Tropical Ecology	10.1016/j.agee.2006.05.011	NA	Excluded	Sam	2022-01-16	Study type	NA
445	4423336	B. Xu; Z. D. Guo; S. L. Piao; J. Y. Fang	2010	Biomass carbon stocks in China's forests between 2000 and 2050: A prediction based on forest biomass-age relationships	Science China Life Sciences	10.1007/s11427-010-4030-4	NA	Excluded	Sam	2021-11-23	Intervention	forest trends
446	4423337	I. E. Olorunfemi; A. A. Komolafe; J. T. Fasinmirin; A. A. Olufayo	2019	Biomass carbon stocks of different land use management in the forest vegetative zone of Nigeria	Acta Oecologica	10.1016/j.agee.2017.03.007	NA	Excluded	Sam	2022-01-16	Study type	NA
447	4423339	Fortier, Julien; Truax, Benoit; Gagnon, Daniel; Lambert, France	2015	Biomass carbon, nitrogen and phosphorus stocks in hybrid poplar buffers, herbaceous buffers and natural woodlots in the riparian zone on agricultural land	Journal of Environmental Management	10.1016/j.jenvman.2015.02.039	NA	Excluded	Sam	2021-11-23	Geography	NA
448	4423357	Hiratsuka, Motoshi; Toma, Takeshi; Mindawati, Nina; Heriansyah, Ika; Morikawa, Yasushi	2005	Biomass of a man-made forest of timber tree species in the humid tropics of West Java, Indonesia	Journal of Forest Research	10.1007/s10310-005-0166-7	NA	Excluded	Sam	2022-01-16	Study type	NA
449	4423363	Grass, Rüdiger; Malec, Sarah; Wachendorf, Michael	2020	Biomass performance and competition effects in an established temperate agroforestry system of willow and grassland-results of the 2nd rotation	Agronomy	10.3390/agronomy10111819	NA	Excluded	Sam	2022-01-16	Geography	NA
450	4423384	Tangki, Hamzah; Chappell, Nick A.	2008	Biomass variation across selectively logged forest within a 225-km2 region of Borneo and its prediction by Landsat TM	Forest Ecology and Management	10.1016/j.foreco.2008.07.018	NA	Excluded	Sam	2022-02-19	Study type	NA
451	4423395	Espírito-Santo, Mário Marcos do; Rocha, André Medeiros; Leite, Marcos Esdras; Silva, Jhonathan Oliveira; Silva, Lucas Augusto Pereira; Sanchez-Azofeifa, Gerardo Arturo	2020	Biophysical and Socioeconomic Factors Associated to Deforestation and Forest Recovery in Brazilian Tropical Dry Forests	Frontiers in Forests and Global Change	10.3389/ffgc.2020.569184	NA	Excluded	Sam	2022-01-16	Study type	NA
452	4423444	Luo, Jinhuan; Hong, Wenjun; Yang, Jindian; Jiang, Kai; Tan, Zhaoyuan; He, Qifang; Zhang, Hui; Cui, Jie	2021	Bombax ceiba is a Good Native Tree Species for Performing Reforestation to Restore Highly Degraded Tropical Forests in Hainan Island, China	Frontiers in Environmental Science	10.3389/fenvs.2021.569428	NA	Excluded	Sam	2022-01-01	Outcome	NA
453	4423458	West, Thales A.P.; Fearnside, Philip M.	2021	Brazil's conservation reform and the reduction of deforestation in Amazonia	Land Use Policy	10.1016/j.landusepol.2020.105072	NA	Excluded	Sam	2022-01-16	Study type	NA
454	4423544	Vleut, Ivar; Levy-Tacher, Samuel Israel; De Boer, Willem Frederik; Galindo-González, Jorge; Ramírez-Marcial, Neptalí	2013	Can a fast-growing early-successional tree (Ochroma pyramidale, Malvaceae) accelerate forest succession?	Journal of Tropical Ecology	10.1017/S0266467413000126	NA	Excluded	Sam	2022-02-16	Intervention	NA
455	4423623	T. Baoyin; F. Y. Li	2009	Can shallow plowing and harrowing facilitate restoration of Leymus chinensis grassland? results From a 24-year monitoring program	Rangeland Ecology and Management	10.1111/rec.12565	NA	Excluded	Sam	2022-01-16	Geography	NA
456	4423628	W. Wang; H. Fu; S. Y. Lee; H. Fan; M. Wang	2020	Can strict protection stop the decline of mangrove ecosystems in China? From rapid destruction to rampant degradation	Forests	10.1002/ldr.2607	NA	Excluded	Sam	2022-01-01	Study type	NA
457	4423683	Noh, Nam Jin; Kim, Choonsig; Bae, Sang Won; Lee, Woo Kyun; Yoon, Tae Kyung; Muraoka, Hiroyuki; Son, Yowhan	2013	Carbon and nitrogen dynamics in a Pinus densiflora forest with low and high stand densities	Journal of Plant Ecology	10.1093/jpe/rtt007	NA	Excluded	Sam	2021-11-23	Geography	NA
458	4423705	Posse, Gabriela; Lewczuk, Nuria; Richter, Klaus; Cristiano, Piedad	2016	Carbon and water vapor balance in a subtropical pine plantation	IForest	10.3832/ifor1815-009	NA	Excluded	Sam	2022-01-16	Study type	NA
459	4423707	Cristiano, P. M.; Díaz Villa, M. V.E.; De Diego, M. S.; Lacoretz, M. V.; Madanes, N.; Goldstein, G.	2020	Carbon assimilation, water consumption and water use efficiency under different land use types in subtropical ecosystems: from native forests to pine plantations	Agricultural and Forest Meteorology	10.1016/j.agrformet.2020.108094	NA	Excluded	Sam	2022-02-19	Outcome	NA
460	4423719	Blagodatsky, Sergey; Xu, Jianchu; Cadisch, Georg	2016	Carbon balance of rubber (Hevea brasiliensis) plantations: A review of uncertainties at plot, landscape and production level	Agriculture, Ecosystems and Environment	10.1016/j.agee.2016.01.025	NA	Excluded	Sam	2022-01-16	Study type	NA
461	4423729	Adachi, M.; Ito, A.; Ishida, A.; Kadir, W. R.; Ladpala, P.; Yamagata, Y.	2011	Carbon budget of tropical forests in Southeast Asia and the effects of deforestation: An approach using a process-based model and field measurements	Biogeosciences	10.5194/bg-8-2635-2011	NA	Excluded	Sam	2022-01-16	Study type	NA
462	4423749	Maneke-Fiegenbaum, Falk; Santos, Simone Heupel; Klemm, Otto; Yu, Jui Chu; Chiang, Po Neng; Lai, Yen Jen	2021	Carbon Dioxide Fluxes of a Young Deciduous Afforestation Under the Influence of Seasonal Precipitation Patterns and Frequent Typhoon Occurrence	Journal of Geophysical Research: Biogeosciences	10.1029/2020JG005996	NA	Excluded	Sam	2022-01-16	Study type	NA
463	4423754	T. L. Keyser	2011	Carbon Dynamics Following the Creation of Early Successional Habitats in Forests of the Central Hardwood Region	NA	NA	NA	Excluded	Sam	2021-11-23	Geography	NA
464	4423760	Zhang, Zhongrui; Zhong, Quanlin; Cheng, Dongliang; Huang, Zhiqun; Xu, Chaobin; Yu, Hua; Xiao, Shihong	2020	Carbon dynamics in three subtropical forest ecosystems in China	Environmental Science and Pollution Research	10.1007/s11356-019-06991-1	NA	Excluded	Sam	2021-11-28	Intervention	NA
465	4423771	C. Pacheco-Angulo; E. Vilanova; I. Aguado; S. Monjardin; S. Martinez	2017	Carbon emissions from deforestation and degradation in a forest reserve in Venezuela between 1990 and 2015	Forests	10.1016/j.landusepol.2015.10.027	NA	Excluded	Sam	2022-01-16	Study type	NA
466	4423775	V. Avitabile; M. Schultz; N. Herold; S. de Bruin; A. K. Pratihast; C. P. Manh; H. V. Quang; M. Herold	2016	Carbon emissions from land cover change in Central Vietnam	Carbon Management	10.1038/s41598-021-91502-x	NA	Excluded	Sam	2022-01-16	Study type	NA
467	4423783	Chiavegato, M. B.; Rowntree, J. E.; Powers, W. J.	2015	Carbon flux assessment in cow-calf grazing systems	Journal of Animal Science	10.2527/jas.2015-9031	NA	Excluded	Sam	2022-01-16	Geography	NA
468	4423790	Huang, Jianxiong; Chen, Yuanquan; Pan, Jian; Liu, Wuren; Yang, Guangli; Xiao, Xiaoping; Zheng, Hongbing; Tang, Wenguang; Tang, Haiming; Zhou, Li Jun	2019	Carbon footprint of different agricultural systems in China estimated by different evaluation metrics	Journal of Cleaner Production	10.1016/j.jclepro.2019.04.044	NA	Excluded	Sam	2022-02-08	Outcome	It is just looking at soil carbon to calculate carbon footprint
469	4423837	Palma, Richmund A; Carandang, Wilfredo M	2014	Carbon Sequestration and Climate Change Impact on the Yield of Bagras (Eucalyptus deglupta Blume) in Bagras-Corn Boundary Planting Agroforestry System in Misamis Oriental and Bukidnon, Philippines	Journal of Environmental Science and Management	NA	NA	Excluded	Sam	2022-01-16	No access to PDF	NA
470	4423848	Aguiar, Maria Ivanilda; Fialho, Jamili Silva; Campanha, Mônica Matoso; Oliveira, Teógenes Senna	2014	Sequestro de carbono e reserva de nutrientes em diferentes sistemas de uso da terra	Revista Arvore	10.1590/S0100-67622014000100008	NA	Excluded	Sam	2022-03-05	Duplicate	NA
471	4423855	T. Gebregergs; Z. K. Tessema; N. Solomon; E. Birhane	2019	Carbon sequestration and soil restoration potential of grazing lands under exclosure management in a semi-arid environment of northern Ethiopia	Ecology and Evolution	10.1073/pnas.0800437105	NA	Excluded	Sam	2022-01-16	Geography	NA
472	4423856	K. Kandasamy; N. Rajendran; B. Balakrishnan; R. Thiruganasambandam; R. Narayanasamy	2021	Carbon sequestration and storage in planted mangrove stands of Avicennia marina	Regional Studies in Marine Science	10.1016/j.ecolecon.2015.09.016	NA	Excluded	Sam	2021-11-01	Could not locate PDF	NA
473	4423857	F. C. Chang; C. H. Ko; P. Y. Yang; K. S. Chen; K. H. Chang	2017	Carbon sequestration and substitution potential of subtropical mountain Sugi plantation forests in central Taiwan	Journal of Cleaner Production	10.1016/j.ecolecon.2020.106666	NA	Excluded	Sam	2022-01-16	Study type	NA
474	4423859	G. K. Reda; T. G. Kebede; S. T. Kahsay; B. H. Gebrehiwot	2020	Carbon sequestration and vegetation properties across the age of community managed exclosures in Northern Ethiopia	Journal for Nature Conservation	NA	NA	Excluded	Sam	2022-01-16	Geography	NA
475	4423873	Roncoli, Carla; Jost, Christine; Perez, Carlos; Moore, Keith; Ballo, Adama; Cissé, Salmana; Ouattara, Karim	2007	Carbon sequestration from common property resources: Lessons from community-based sustainable pasture management in north-central Mali	Agricultural Systems	10.1016/j.agsy.2005.10.010	NA	Excluded	Sam	2021-11-28	Geography	NA
476	4423879	Bottazzi, Patrick; Crespo, David; Soria, Harry; Dao, Hy; Serrudo, Marcelo; Benavides, Jean Paul; Schwarzer, Stefan; Rist, Stephan	2014	Carbon Sequestration in Community Forests: Trade-offs, Multiple Outcomes and Institutional Diversity in the Bolivian Amazon	Development and Change	10.1111/dech.12076	NA	Excluded	Sam	2022-01-16	Study type	NA
477	4423881	Egbe, E. A.; Tabot, P. T.	2011	Carbon sequestration in eight woody non-timber forest species and their economic potentials in southwestern Cameroon	Applied Ecology and Environmental Research	10.15666/aeer/0904_369385	NA	Excluded	Sam	2022-02-19	Study type	NA
478	4423895	H. Tang; Y. Liu; X. Li; A. Muhammad; G. Huang	2019	Carbon sequestration of cropland and paddy soils in China: potential, driving factors, and mechanisms	Greenhouse Gases: Science and Technology	10.1007/s11368-013-0731-1	NA	Excluded	Sam	2022-01-01	Study type	NA
479	4423903	K Murthy, Indu	2013	Carbon Sequestration Potential of Agroforestry Systems in India	Journal of Earth Science & Climatic Change	10.4172/2157-7617.1000131	NA	Excluded	Sam	2022-01-16	Study type	NA
480	4423905	D. K. Gupta; R. K. Bhatt; A. Keerthika; M. B. Noormohamed; A. K. Shukla; B. L. Jangid	2019	Carbon sequestration potential of Hardwickia binata Roxb. based agroforestry in hot semi-arid environment of India: An assessment of tree density impact	Current Science	10.4322/natcon.2013.023	NA	Excluded	Sam	2022-01-16	Geography	NA
481	4423906	T. Atsbha; A. Belayneh Desta; T. Zewdu	2019	Carbon sequestration potential of natural vegetation under grazing influence in Southern Tigray, Ethiopia: implication for climate change mitigation	Heliyon	10.1080/10440041003613339	NA	Excluded	Sam	2022-01-16	Study type	NA
482	4423910	S. Wolf; W. Eugster; C. Potvin; B. L. Turner; N. Buchmann	2011	Carbon sequestration potential of tropical pasture compared with afforestation in Panama	Global Change Biology	NA	NA	Excluded	Sam	2022-01-16	No access to PDF	NA
483	4423919	F. Montagnini; P. K. R. Nair	2004	Carbon sequestration: An underexploited environmental benefit of agroforestry systems	Agroforestry Systems	10.1016/bs.aecr.2020.01.005	NA	Excluded	Sam	2022-01-16	Study type	NA
484	4423921	Kägi, Wolfram	1998	Carbon Sink Protection	NA	10.1016/B978-008043325-7/50060-9	NA	Excluded	Sam	2021-11-23	Could not locate PDF	NA
485	4423927	Komolafe, Emmanuel Timilehin; Chukwuka, Kanayo Stephen; Obiakara, Maxwell C.; Osonubi, Oluwole	2020	Carbon stock and sequestration potential of Ibodi monkey forest in Atakumosa, Osun state, Nigeria	Trees, Forests and People	10.1016/j.tfp.2020.100031	NA	Excluded	Sam	2022-01-16	Study type	NA
486	4423935	Zhang, Xiao Quan; Kirschbaum, Miko U.F.; Hou, Zhenhong; Guo, Zhihua	2004	Carbon stock changes in successive rotations of Chinese fir (Cunninghamia lanceolata (lamb) hook) plantations	Forest Ecology and Management	10.1016/j.foreco.2004.07.032	NA	Excluded	Sam	2022-02-19	Study type	NA
487	4423939	Hong, Liu Chai; Hemati, Zhila H.; Zakaria, Rozainah M.	2017	Carbon stock evaluation of selected mangrove forests in peninsular Malaysia and its potential market value	Journal of Environmental Science and Management	NA	NA	Excluded	Sam	2022-01-18	Study type	NA
488	4423952	Liu, Chenggang; Pang, Jiaping; Jepsen, Martin Rudbeck; Lü, Xiaotao; Tang, Jianwei	2017	Carbon stocks across a fifty year chronosequence of rubber plantations in tropical China	Forests	10.3390/f8060209	NA	Excluded	Sam	2022-01-01	Study type	NA
489	4423963	E. W. Mauya; W. A. Mugasha; M. A. Njana; E. Zahabu; R. Malimbwi	2019	Carbon stocks for different land cover types in Mainland Tanzania	Carbon Balance and Management	10.1371/journal.pone.0136402	NA	Excluded	Peter	2022-01-11	Intervention	NA
490	4423977	Y. Du	2020	Carbon storage allocation characteristics of platycladus orientalis plantation ecosystem with different densities	Global Nest Journal	10.1016/j.agee.2018.06.002	NA	Excluded	Peter	2022-01-13	Geography	NA
491	4423983	Glenday, Julia	2006	Carbon storage and emissions offset potential in an East African tropical rainforest	Forest Ecology and Management	10.1016/j.foreco.2006.08.014	NA	Excluded	Sam	2022-01-21	Study type	NA
492	4423989	P. Schroeder	1994	Carbon storage benefits of agroforestry systems	Agroforestry Systems	10.1007/s40415-020-00585-9	NA	Excluded	Sam	2022-01-21	Study type	NA
493	4423991	H. Shen; W. Zhang; X. Yang; X. Liu; J. Cao; X. Zeng; X. Zhao; X. Chen; W. Zhang	2014	Carbon storage capacity of different plantation types under sandstorm source control program in Hebei Province, China	Chinese Geographical Science	10.1016/j.foreco.2005.03.057	NA	Excluded	Sam	2022-01-01	Geography	NA
494	4423994	Sohel, Md Shawkat Islam; Alamgir, Mohammed; Akhter, Sayma; Rahman, Mizanur	2015	Carbon storage in a bamboo (Bambusa vulgaris) plantation in the degraded tropical forests: Implications for policy development	Land Use Policy	10.1016/j.landusepol.2015.07.011	NA	Excluded	Sam	2022-01-21	Study type	NA
495	4424000	Ekoungoulou, R.; Mikouendanandi, M. R. B. E.; Liu, X. D.	2021	Carbon storage in an intact Republic of Congo's forest	Applied Ecology and Environmental Research	10.15666/aeer/1901_439451	NA	Excluded	Sam	2022-01-21	Intervention	NA
496	4424005	Khun, Vathana; Lee, Don Koo; Hyun, Jung Oh; Park, Yeong Dae; Combalicer, Marilyn S.	2012	Carbon storage of dipterocarpus tuberculatus, terminalia tomentosa and pentacme siamensis in Seima protection forest, Cambodia	Journal of Environmental Science and Management	NA	NA	Excluded	Sam	2022-01-21	No access to PDF	NA
497	4424009	Nadège, Madountsap Tagnang; Louis, Zapfack; Cédric, Chimi Djomo; Louis-Paul, Kabelong Banoho; Funwi, Forbi Preasious; Ingrid, Tsopmejio Temfack; Clotex, Tajeukem Vice; Flore, Ntonmen Yonkeu Amandine; Bruno, Tabue Mboba Roger; Julliete Mancho, Nasang	2019	Carbon storage potential of cacao agroforestry systems of different age and management intensity	Climate and Development	10.1080/17565529.2018.1456895	NA	Excluded	Sam	2022-01-21	No access to PDF	NA
498	4424010	Marin, RA; Tulod, AM; Opiso, JG; Acma, FM; Baldo, RR; Coritico, FC; Amoroso, VB	2015	Carbon storage potential of four long term ecological research (LTER) sites in Mindanao, Philippines based on forest inventory data	Asia Life Sciences	NA	NA	Excluded	Sam	2022-01-21	Intervention	NA
499	4424012	Sarula; H. Chen; X. Hou; L. Ubugunov; O. Vishnyakova; X. Wu; W. Ren; Y. Ding	2014	Carbon storage under different grazing management in the typical steppe	Eurasian Soil Science	10.1016/j.ecolecon.2005.10.010	NA	Excluded	Sam	2022-01-21	Geography	NA
500	4424013	Kaul, Meenakshi; Mohren, G. M.J.; Dadhwal, V. K.	2010	Carbon storage versus fossil fuel substitution: A climate change mitigation option for two different land use categories based on short and long rotation forestry in India	Mitigation and Adaptation Strategies for Global Change	10.1007/s11027-010-9226-1	NA	Excluded	Sam	2022-01-21	Study type	NA
501	4424027	Lu, Xuyang; Yan, Yan; Sun, Jian; Zhang, Xiaoke; Chen, Youchao; Wang, Xiaodan; Cheng, Genwei	2015	Carbon, nitrogen, and phosphorus storage in alpine grassland ecosystems of Tibet: Effects of grazing exclusion	Ecology and Evolution	10.1002/ece3.1732	NA	Excluded	Sam	2022-01-01	Geography	NA
502	4424058	Roder, Walter; Gratzer, Georg; Wangdi, Kinzang	2002	Cattle grazing in the conifer forests of Bhutan	Mountain Research and Development	10.1659/0276-4741(2002)022[0368:CGITCF]2.0.CO;2	NA	Excluded	Sam	2021-12-06	Study type	NA
503	4424059	Blackmore, Murray; Vitousek, Peter M.	2000	Cattle grazing, forest loss, and fuel loading in a dry forest ecosystem at Pu'u Wa'aWa'a ranch, Hawai'i	Biotropica	10.1111/j.1744-7429.2000.tb00509.x	NA	Excluded	Sam	2022-02-19	Intervention	NA
504	4424070	Van der Meersch, Victor; Zo-Bi, Irie Casimir; Amani, Bienvenu H.K.; N'dja, Justin Kassi; N'Guessan, Anny Estelle; Herault, Bruno	2021	Causes and consequences of Cedrela odorata invasion in West African semi-deciduous tropical forests	Biological Invasions	10.1007/s10530-020-02381-8	NA	Excluded	Sam	2021-11-23	Intervention	NA
505	4424109	Moya, José Alberto Cubero; Quirós, Ligia; Jiménez, Mildred	2012	Challenges in the implementation of conservation policies in the reventazón model forest, Costa Rica	Forestry Chronicle	10.5558/tfc2012-052	NA	Excluded	Sam	2022-01-21	Outcome	NA
506	4424117	Zerssa, Gebeyanesh; Feyssa, Debela; Kim, Dong Gill; Eichler-Löbermann, Bettina	2021	Challenges of smallholder farming in Ethiopia and opportunities by adopting climate-smart agriculture	Agriculture (Switzerland)	10.3390/agriculture11030192	Review	Excluded	Seb	2021-11-23	Study type	review
507	4424128	Yen, P.; Ziegler, S.; Huettmann, F.; Onyeahialam, A. I.	2005	Change detection of forest and habitat resources from 1973 to 2001 in Bach Ma National Park, Vietnam, using remote sensing imagery	International Forestry Review	10.1505/ifor.7.1.1.64163	NA	Excluded	Sam	2022-02-19	Intervention	NA
508	4424131	Kunwar, Ripu M.; Evans, Aaron; Mainali, Janardan; Ansari, Abdul S.; Rimal, Bhagawat; Bussmann, Rainer W.	2020	Change in forest and vegetation cover influencing distribution and uses of plants in the Kailash Sacred Landscape, Nepal	Environment, Development and Sustainability	10.1007/s10668-018-0254-4	NA	Excluded	Sam	2022-02-16	Intervention	NA
509	4424133	F. Z. Zhao; L. Bai; J. Y. Wang; J. Deng; C. J. Ren; X. H. Han; G. H. Yang; J. Wang	2019	Change in soil bacterial community during secondary succession depend on plant and soil characteristics	Catena	10.1257/pol.20130139	NA	Excluded	Sam	2022-01-21	Geography	NA
510	4424152	Cheng, Jianzhong; Lee, Xinqing; Tang, Yuan; Pan, Wenjie; Gao, Weichang; Chen, Yi; Wang, Bing; Cheng, Hongguang	2016	Changes in above- and below-ground nitrogen stocks and allocations following the conversion of farmland to forest in rocky desertification regions	Agriculture, Ecosystems and Environment	10.1016/j.agee.2016.07.019	NA	Excluded	Sam	2022-01-21	Outcome	NA
511	4424166	L. L. Bremer; K. A. Farley; O. A. Chadwick; C. P. Harden	2016	Changes in carbon storage with land management promoted by payment for ecosystem services	Environmental Conservation	10.1016/j.agee.2015.03.022	NA	Excluded	Sam	2022-01-21	Population	NA
512	4424181	Sun, Zhenzhong; Peng, Shushi; Li, Xiran; Guo, Zhaodi; Piao, Shilong	2015	Changes in forest biomass over China during the 2000s and implications for management	Forest Ecology and Management	10.1016/j.foreco.2015.08.013	NA	Excluded	Sam	2021-11-23	Intervention	NA
513	4424202	Wang, Gang; Guan, Dongsheng; Xiao, Ling; Peart, M. R.; Zhang, Hui; Singh, Minerva	2019	Changes in mangrove community structures affecting sediment carbon content in Yingluo Bay of South China	Marine Pollution Bulletin	10.1016/j.marpolbul.2019.110581	NA	Excluded	Sam	2021-12-06	Intervention	NA
514	4424207	Zhang, Haiyan; Fan, Jiangwen; Cao, Wei; Zhong, Huaping; Harris, Warwick; Gong, Guoli; Zhang, Yaxian	2018	Changes in multiple ecosystem services between 2000 and 2013 and their driving factors in the Grazing Withdrawal Program, China	Ecological Engineering	10.1016/j.ecoleng.2018.02.028	NA	Excluded	Sam	2021-11-23	Geography	NA
515	4424212	Jing, Zhaobin; Cheng, Jimin; Su, Jishuai; Bai, Yu; Jin, Jingwei	2014	Changes in plant community composition and soil properties under 3-decade grazing exclusion in semiarid grassland	Ecological Engineering	10.1016/j.ecoleng.2013.12.023	NA	Excluded	Sam	2022-01-21	Geography	NA
516	4424286	Liu, Bing; Zhao, Wenzhi; Liu, Zhiling; Yang, Yuting; Luo, Weicheng; Zhou, Hai; Zhang, Yongyong	2015	Changes in species diversity, aboveground biomass, and vegetation cover along an afforestation successional gradient in a semiarid desert steppe of China	Ecological Engineering	10.1016/j.ecoleng.2015.04.014	NA	Excluded	Sam	2022-01-01	Geography	NA
517	4424305	Huang, Fang fang; Zhang, Wei qiang; Gan, Xian hua; Huang, Yu hui; Guo, Yue dong; Wen, Xiao ying	2018	Changes in vegetation and soil properties during recovery of a subtropical forest in South China	Journal of Mountain Science	10.1007/s11629-017-4541-6	NA	Excluded	Sam	2022-01-01	Study type	NA
518	4424309	R. Guzmán-Mendoza; J. Calzontzi-Marín; M. D. Salas-Araiza; A. Leyte-Manrique	2020	Changes in vegetation diversity of temperate forests in central Mexico under different levels of reforestation	Forestist	10.1016/j.gloenvcha.2014.12.004	NA	Excluded	Sam	2022-01-21	Geography	NA
519	4424338	Menyailo, Oleg V.; Hungate, Bruce A.; Abraham, Wolf Rainer; Conrad, Ralf	2008	Changing land use reduces soil CH4 uptake by altering biomass and activity but not composition of high-affinity methanotrophs	Global Change Biology	10.1111/j.1365-2486.2008.01648.x	NA	Excluded	Sam	2022-01-23	Geography	NA
520	4424341	Mukherjee, Tanoy; Sharma, Lalit Kumar; Thakur, Mukesh; Saha, Goutam Kumar; Chandra, Kailash	2019	Changing landscape configuration demands ecological planning: Retrospect and prospect for megaherbivores of North Bengal	PLoS ONE	10.1371/journal.pone.0225398	NA	Excluded	Sam	2022-01-05	Study type	NA
521	4424403	Ndegwa, Geoffrey M.; Nehren, Udo; Grüninger, Friederike; Iiyama, Miyuki; Anhuf, Dieter	2016	Charcoal production through selective logging leads to degradation of dry woodlands: a case study from Mutomo District, Kenya	Journal of Arid Land	10.1007/s40333-016-0124-6	NA	Excluded	Sam	2022-02-16	Intervention	NA
522	4424422	Xu, Jintao; Yin, Runsheng; Li, Zhou; Liu, Can	2006	China's ecological rehabilitation: Unprecedented efforts, dramatic impacts, and requisite policies	Ecological Economics	10.1016/j.ecolecon.2005.05.008	NA	Excluded	Sam	2022-02-16	Study type	NA
523	4424444	Nguyen, Hai Hoa; Nghia, Nghia Huu; Nguyen, Hien Thi Thu; Le, An Thanh; Tran, Lan Thi Ngoc; Duong, Linh Vo Khanh; Bohm, Simone; Furniss, Michael J.	2020	Classification methods for mapping mangrove extents and drivers of change in Thanh Hoa province, Vietnam during 2005-2018	Forest and Society	10.24259/fs.v4i1.9295	NA	Excluded	Sam	2022-02-19	Study type	NA
524	4424530	G. Montanaro; V. Nuzzo; C. Xiloyannis; B. Dichio	2018	Climate change mitigation and adaptation in agriculture: The case of the olive	Journal of Water and Climate Change	10.2202/1935-1682.1990	NA	Excluded	Sam	2022-01-23	Study type	NA
525	4424539	R. G. Rao	2009	Climate change mitigation through reforestation in Godavari mangroves in India	International Journal of Climate Change Strategies and Management	10.1016/j.jeem.2016.11.010	NA	Excluded	Sam	2022-01-23	Outcome	not measured, just a report of "increase"
526	4424610	Zong, Ning; Shi, Peili	2020	Clipping defoliation eliminates the stimulating effects of nitrogen enrichment on the aboveground productivity of an alpine meadow	Plant, Soil and Environment	10.17221/543/2019-PSE	NA	Excluded	Sam	2022-01-23	Geography	NA
527	4424693	Baragwanath, Kathryn; Bayi, Ella	2020	Collective property rights reduce deforestation in the Brazilian Amazon	Proceedings of the National Academy of Sciences of the United States of America	10.1073/pnas.1917874117	NA	Excluded	Sam	2022-01-23	Intervention	just property rights
528	4424694	Zeppelini, Douglas; Bellini, Bruno Cavalcante; Creão-Duarte, Antônio José; Hernández, Malva Isabel Medina	2009	Collembola as bioindicators of restoration in mined sand dunes of Northeastern Brazil	Biodiversity and Conservation	10.1007/s10531-008-9505-2	NA	Excluded	Sam	2022-01-23	Outcome	NA
529	4424700	Ssekuubwa, Enock; Muwanika, Vincent B.; Esaete, Josephine; Tabuti, John R.S.; Tweheyo, Mnason	2019	Colonization of woody seedlings in the understory of actively and passively restored tropical moist forests	Restoration Ecology	10.1111/rec.12850	NA	Excluded	Sam	2022-01-23	No access to PDF	NA
530	4424727	C. Zheng; C. T. Chang; Y. T. Chen	2017	Combining 3-level multichoice goal programming with multicoefficient goal programming to evaluate forest ecosystem service potential improved by thinning	Forest Science	10.1016/j.apgeog.2005.11.002	NA	Excluded	Sam	2022-01-23	Study type	NA
531	4424732	Dickson, Rebecca; Baker, Marc; Bonnin, Noémie; Shoch, David; Rifkin, Benjamin; Stewart, Fiona A.; Piel, Alex K.	2020	Combining deforestation and species distribution models to improve measures of chimpanzee conservation impacts of redd: A case study from ntakata mountains, western tanzania	Forests	10.3390/f11111195	NA	Excluded	Peter	2022-02-14	Outcome	Modeled outcomes
532	4424740	Paolotti, Luisa; Boggia, Antonio; Castellini, Cesare; Rocchi, Lucia; Rosati, Adolfo	2016	Combining livestock and tree crops to improve sustainability in agriculture: A case study using the Life Cycle Assessment (LCA) approach	Journal of Cleaner Production	10.1016/j.jclepro.2016.05.024	NA	Excluded	Sam	2021-11-23	Geography	NA
533	4424773	Van Breugel, Michiel; Martínez-Ramos, Miguel; Bongers, Frans	2006	Community dynamics during early secondary succession in Mexican tropical rain forests	Journal of Tropical Ecology	10.1017/S0266467406003452	NA	Excluded	Sam	2022-02-19	Intervention	NA
534	4424779	Klooster, Daniel; Masera, Omar	2000	Community forest management in Mexico: Carbon mitigation and biodiversity conservation through rural development	Global Environmental Change	10.1016/S0959-3780(00)00033-9	NA	Excluded	Sam	2021-11-23	Study type	NA
535	4424788	Faustino, Agnes Zafe; Madela, Helen Lonsamia; Castor, Richard Gavina; Muroda, Alvin Paredes; Parato Chavez, Marian Nena	2020	Community mapping and vegetational analysis of the mangrove forest in Calabanga, San Miguel Bay, Philippines	E3S Web of Conferences	NA	NA	Excluded	Sam	2022-01-23	Intervention	NA
536	4424817	Sharma, Ghanashyam; Hunsdorfer, Ben; Singh, K. K.	2016	Comparative analysis on the socio-ecological and economic potentials of traditional agroforestry systems in the Sikkim Himalaya	Tropical Ecology	NA	NA	Excluded	Sam	2022-01-23	Geography	NA
537	4424842	Preece, Noel D.; Crowley, Gabriel M.; Lawes, Michael J.; van Oosterzee, Penny	2012	Comparing above-ground biomass among forest types in the Wet Tropics: Small stems and plantation types matter in carbon accounting	Forest Ecology and Management	10.1016/j.foreco.2011.10.016	NA	Excluded	Sam	2022-01-23	Intervention	NA
538	4424854	Bos, Astrid B.; Duchelle, Amy E.; Angelsen, Arild; Avitabile, Valerio; De Sy, Veronique; Herold, Martin; Joseph, Shijo; De Sassi, Claudio; Sills, Erin O.; Sunderlin, William D.; Wunder, Sven	2017	Comparing methods for assessing the effectiveness of subnational REDD+ initiatives	Environmental Research Letters	10.1088/1748-9326/aa7032	NA	Excluded	Sam	2021-12-06	No access to PDF	NA
539	4424876	Sanou, Lassina; Zida, Didier; Savadogo, Patrice; Thiombiano, Adjima	2018	Comparison of aboveground vegetation and soil seed bank composition at sites of different grazing intensity around a savanna-woodland watering point in West Africa	Journal of Plant Research	10.1007/s10265-018-1048-3	NA	Excluded	Sam	2022-01-23	Intervention	NA
540	4424916	Han, Ah Reum; Sohng, Jae Eun; Barile, Joselito R.; Lee, Yong Kwon; Woo, Su Young; Lee, Don Koo; Park, Pil Sun	2012	Comparison of soil seed banks in canopy gap and closed canopy areas between a secondary natural forest and a big leaf mahogany (Swietenia macrophylla king) plantation in the Mt. Makiling forest reserve, Philippines	Journal of Environmental Science and Management	NA	NA	Excluded	Sam	2021-11-01	Could not locate PDF	NA
541	4425033	Duncan, R. Scot; Chapman, Colin A.	2003	Consequences of plantation harvest during tropical forest restoration in Uganda	Forest Ecology and Management	10.1016/S0378-1127(02)00009-9	NA	Excluded	Sam	2022-01-23	Intervention	NA
542	4425038	Govaerts, Bram; François, Isabelle; Verhulst, Nele	2017	Conservation agriculture (CA) for sustainable intensification of maize and other cereal systems: the case of Latin America	Achieving sustainable cultivation of maize (Volume 2)	10.19103/as.2016.0001.22	NA	Excluded	Sam	2022-02-16	No access to PDF	NA
543	4425041	Thierfelder, Christian; Rusinamhodzi, Leonard; Setimela, Peter; Walker, Forbes; Eash, Neal S.	2016	Conservation agriculture and drought-tolerant germplasm: Reaping the benefits of climate-smart agriculture technologies in central Mozambique	Renewable Agriculture and Food Systems	10.1017/S1742170515000332	NA	Excluded	Sam	2022-01-23	Outcome	NA
544	4425045	D. O'Dell; N. S. Eash; B. B. Hicks; J. N. Oetting; T. J. Sauer; D. M. Lambert; C. Thierfelder; T. Muoni; J. Logan; J. A. Zahn; J. J. Goddard	2020	Conservation agriculture as a climate change mitigation strategy in Zimbabwe	International Journal of Agricultural Sustainability	NA	NA	Excluded	Sam	2021-11-01	Could not locate PDF	NA
545	4425052	Ayyam, Velmurugan; Palanivel, Swarnam; Chandrakasan, Sivaperuman	2019	Conservation Agriculture for Rehabilitation of Agro-ecosystems	Coastal Ecosystems of the Tropics - Adaptive Management	10.1007/978-981-13-8926-9	NA	Excluded	Sam	2021-11-23	Study type	NA
546	4425120	Lal, R.; Kimble, J. M.	1997	Conservation tillage for carbon sequestration	Nutrient Cycling in Agroecosystems	10.1023/a:1009794514742	NA	Excluded	Sam	2021-11-23	Study type	NA
547	4425127	Harvey, Celia A.; Villanueva, Cristobal; Esquivel, Humberto; Gómez, Rene; Ibrahim, Muhammad; Lopez, Marlon; Martinez, Jorge; Muñoz, Diego; Restrepo, Claudia; Saénz, Joel C.; Villacís, Jaime; Sinclair, Fergus L.	2011	Conservation value of dispersed tree cover threatened by pasture management	Forest Ecology and Management	10.1016/j.foreco.2010.11.004	NA	Excluded	Sam	2022-01-06	Study type	NA
548	4425154	Kim, Sang Yoon; Gutierrez, Jessie; Kim, Pil Joo	2012	Considering winter cover crop selection as green manure to control methane emission during rice cultivation in paddy soil	Agriculture, Ecosystems and Environment	10.1016/j.agee.2012.07.026	NA	Excluded	Sam	2022-01-23	Geography	NA
549	4425190	G. R. Oñatibia; M. R. Aguiar	2016	Continuous moderate grazing management promotes biomass production in Patagonian arid rangelands	Journal of Arid Environments	10.1007/978-3-030-29298-0_7	NA	Excluded	Sam	2022-01-23	Geography	NA
550	4425203	Wang, Yongsheng; Cheng, Shulan; Fang, Huajun; Yu, Guirui; Xu, Xiaofeng; Xu, Minjie; Wang, Lei; Li, Xiaoyu; Si, Gaoyue; Geng, Jing; He, Shun	2015	Contrasting effects of ammonium and nitrate inputs on soil CO2 emission in a subtropical coniferous plantation of southern China	Biology and Fertility of Soils	10.1007/s00374-015-1028-x	NA	Excluded	Sam	2022-02-19	Intervention	NA
551	4425236	Kalaba, Kanungwe Felix; Chirwa, Paxie; Syampungani, Stephen; Ajayi, Clifford Oluyede	2010	Contribution of agroforestry to biodiversity and livelihoods improvement in rural communities of Southern African regions	Environmental Science and Engineering	10.1007/978-3-642-00493-3_22	NA	Excluded	Sam	2022-02-16	Study type	NA
552	4425248	Haque, Md Mozammel; Kim, Sang Yoon; Ali, Muhammad Aslam; Kim, Pil Joo	2015	Contribution of greenhouse gas emissions during cropping and fallow seasons on total global warming potential in mono-rice paddy soils	Plant and Soil	10.1007/s11104-014-2287-2	NA	Excluded	Sam	2022-01-23	Geography	NA
553	4425253	Harvey, C. A.; Villanueva, C.; Villacís, J.; Chacón, M.; Muñoz, D.; López, M.; Ibrahim, M.; Gómez, R.; Taylor, R.; Martinez, J.; Navas, A.; Saenz, J.; Sánchez, D.; Medina, A.; Vilchez, S.; Hernández, B.; Perez, A.; Ruiz, F.; López, F.; Lang, I.; Sinclair, F. L.	2005	Contribution of live fences to the ecological integrity of agricultural landscapes	Agriculture, Ecosystems and Environment	10.1016/j.agee.2005.06.011	NA	Excluded	Sam	2022-01-23	Outcome	NA
554	4425266	Kim, Sang Yoon; Lee, Chang Hoon; Gutierrez, Jessie; Kim, Pil Joo	2013	Contribution of winter cover crop amendments on global warming potential in rice paddy soil during cultivation	Plant and Soil	10.1007/s11104-012-1403-4	NA	Excluded	Sam	2022-01-23	Geography	NA
555	4425300	Mekuria, Wolde	2013	Conversion of Communal Grazing Lands into Exclosures Restored Soil Properties in the Semi-Arid Lowlands of Northern Ethiopia	Arid Land Research and Management	10.1080/15324982.2012.721858	NA	Excluded	Sam	2022-01-23	No access to PDF	NA
556	4425301	T. Worku; M. Mekonnen; B. Yitaferu; A. Cerdà	2021	Conversion of crop land use to plantation land use, northwest Ethiopia	Trees, Forests and People	10.1111/1365-2664.12976	NA	Excluded	Sam	2022-01-23	Geography	NA
557	4425304	S. N. Chiemela; F. Noulèkoun; C. J. Chiemela; A. Zenebe; N. Abadi; E. Birhane	2018	Conversion of degraded agricultural landscapes to a smallholder agroforestry system and carbon sequestration in drylands	International Journal of Climate Change Strategies and Management	10.2111/1551-5028(2005)58[474:PAEOGS]2.0.CO;2	NA	Excluded	Sam	2022-01-23	Outcome	NA
558	4425361	Chowdhury, Abhiroop; Naz, Aliya; Bhattacharyya, Santanu; Sanyal, Pranabes	2018	Cost-benefit analysis of 'Blue Carbon'sequestration by plantation of few key mangrove species at Sundarban Biosphere Reserve, India	Carbon Management	10.1080/17583004.2018.1518105	NA	Excluded	Sam	2022-01-23	Outcome	NA
559	4425379	Baudron, Frédéric; Corbeels, Marc; Monicat, François; Giller, Ken E.	2009	Cotton expansion and biodiversity loss in African savannahs, opportunities and challenges for conservation agriculture: A review paper based on two case studies	Biodiversity and Conservation	10.1007/s10531-009-9663-x	NA	Excluded	Sam	2021-11-23	Outcome	NA
560	4425399	Singhal, Vibha; Ghosh, Jyotirmoy; Jinger, Dinesh	2020	Cover crop technology - A way towards conservation agriculture: A review	Indian Journal of Agricultural Sciences	NA	NA	Excluded	Sam	2021-11-23	Study type	non sys rev
561	4425431	Chateil, Carole; Goldringer, Isabelle; Tarallo, Léa; Kerbiriou, Christian; Le Viol, Isabelle; Ponge, Jean François; Salmon, Sandrine; Gachet, Sophie; Porcher, Emmanuelle	2013	Crop genetic diversity benefits farmland biodiversity in cultivated fields	Agriculture, Ecosystems and Environment	10.1016/j.agee.2013.03.004	NA	Excluded	Sam	2022-01-05	Intervention	NA
562	4425492	Nfornkah, Barnabas Neba; Kaam, Rene; Martin, Tchamba; Louis, Zapfack; Cedric, Chimi Djomo; Forje, Gadinga Walter; Armand Delanot, Tanougong; Mélanie Rosine, Tsewoue; Jean Baurel, Atchombou; Loic, Tientcheu; Guy Herman, Zanguim Tchoutezou; Yves, Kede; Vartent, Djeukam Stelle	2021	Culm Allometry and Carbon Storage Capacity of Bambusa vulgaris Schrad. ex J.C.WendL. in the Tropical Evergreen Rain Forest of Cameroon	Journal of Sustainable Forestry	10.1080/10549811.2020.1795688	NA	Excluded	Sam	2022-01-23	Study type	NA
563	4425513	Sist, Plinio; Blanc, Lilian; Mazzei, Lucas; Baraloto, Christopher; Aussenac, Raphaël	2012	Current knowledge on overall post-logging biomass dynamics in Northern Amazonian forests	Bois et Forets des Tropiques	10.19182/bft2012.314.a20489	NA	Excluded	Sam	2022-01-23	Intervention	NA
564	4425538	Jaquetti, Roberto K.; Gonçalves, José Francisco C.	2021	Data on the effects of fertilization on growth rates, biomass allocation, carbohydrates and nutrients of nitrogen-fixing and non-nitrogen-fixing tree legumes during tropical forest restoration	BMC Research Notes	10.1186/s13104-021-05552-5	NA	Excluded	Sam	2022-01-23	Study type	NA
565	4425545	M. Pfeifer; V. Lefebvre; E. Turner; J. Cusack; M. S. Khoo; V. K. Chey; M. Peni; R. M. Ewers	2015	Deadwood biomass: An underestimated carbon stock in degraded tropical forests?	Environmental Research Letters	10.1016/j.foreco.2017.08.025	NA	Excluded	Sam	2022-01-23	Intervention	NA
566	4425599	Sousa, Paulo Queiroz	2016	Decreasing deforestation in the Southern Brazilian Amazon-The role of administrative sanctions in Mato Grosso state	Forests	10.3390/f7030066	NA	Excluded	Sam	2022-01-23	Intervention	NA
567	4425616	Schmidt-Vogt, Dietrich	1998	Defining degradation: the impacts of swidden on forests in northern Thailand	Mountain Research and Development	10.2307/3673969	NA	Excluded	Seb	2022-01-24	Intervention	NA
568	4425640	Assefa, Engdawork; Bork, Hans Rudolf	2014	Deforestation and forest management in Southern Ethiopia: Investigations in the chencha and arbaminch areas	Environmental Management	10.1007/s00267-013-0182-x	NA	Excluded	Sam	2022-01-06	Study type	NA
569	4425650	G. S. Amacher; E. Koskela; M. Ollikainen	2009	Deforestation and land use under insecure property rights	Environment and Development Economics	10.1088/1755-1315/449/1/012010	NA	Excluded	Seb	2022-01-24	Study type	NA
570	4425669	Rocha, Silvania Arreco; Matricardi, Eraldo Aparecido Trondoli; Miguel, Eder Pereira; Lani, João Luiz; de Oliveira, Charles Henderson Alves; Gatto, Alcides	2019	Deforestation dynamics in the Nova Bonal sustainable development project, Acre, Brazil	Floresta e Ambiente	10.1590/2179-8087.106317	NA	Excluded	Sam	2021-11-23	Intervention	NA
571	4425697	Assuncąo, Juliano; Gandour, Clarissa; Rocha, Rudi	2015	Deforestation slowdown in the Brazilian Amazon: Prices or policies?	Environment and Development Economics	10.1017/S1355770X15000078	NA	Excluded	Sam	2021-11-23	Intervention	policy only
572	4425722	Roque, Mariane Paulina Batalha; Neto, José Ambrósio Ferreira; de Faria, André Luiz Lopes	2021	Degraded grassland and the conflict of land use in protected areas of hotspot in Brazil	Environment, Development and Sustainability	10.1007/s10668-021-01501-1	NA	Excluded	Sam	2022-01-24	Study type	NA
573	4425745	Pranchai, Aor; Jenke, Michael; Vogt, Juliane; Grueters, Uwe; Yue, Lin; Mehlig, Ulf; Menezes, Moirah Machado de; Wagner, Sven; Berger, Uta	2018	Density-dependent shift from facilitation to competition in a dwarf Avicennia germinans forest	Wetlands Ecology and Management	10.1007/s11273-017-9561-z	NA	Excluded	Sam	2022-01-24	Intervention	NA
574	4425791	Caviglia-Harris, Jill L.; Toomey, Michael; Harris, Daniel W.; Mullan, Katrina; Bell, Andrew Reid; Sills, Erin O.; Roberts, Dar A.	2015	Detecting and interpreting secondary forest on an old Amazonian frontier	Journal of Land Use Science	10.1080/1747423X.2014.940614	NA	Excluded	Sam	2021-11-23	Intervention	NA
575	4425807	Yang, Yongjun; Erskine, Peter D.; Lechner, Alex M.; Mulligan, David; Zhang, Shaoliang; Wang, Zhenyu	2018	Detecting the dynamics of vegetation disturbance and recovery in surface mining area via Landsat imagery and LandTrendr algorithm	Journal of Cleaner Production	10.1016/j.jclepro.2018.01.050	NA	Excluded	Sam	2022-02-16	Study type	NA
576	4425817	Bolívar-Santamaría, Sergio; Reu, Björn	2021	Detection and characterization of agroforestry systems in the Colombian Andes using sentinel-2 imagery	Agroforestry Systems	10.1007/s10457-021-00597-8	NA	Excluded	Sam	2021-11-23	Study type	NA
577	4425833	He, Jiekun; Lin, Siliang; Kong, Fanmao; Yu, Jiehua; Zhu, Hua; Jiang, Haisheng	2020	Determinants of the beta diversity of tree species in tropical forests: Implications for biodiversity conservation	Science of the Total Environment	10.1016/j.scitotenv.2019.135301	NA	Excluded	Sam	2021-12-06	Intervention	NA
578	4425872	Zeng, Wei Sheng; Chen, Xin Yun; Yang, Xue Yun	2021	Developing national and regional individual tree biomass models and analyzing impact of climatic factors on biomass estimation for poplar plantations in China	Trees - Structure and Function	10.1007/s00468-020-02020-8	NA	Excluded	Sam	2021-11-23	Intervention	NA
579	4425898	Reddy, C. Sudhakar; Satish, K. V.; Jha, C. S.; Diwakar, P. G.; Murthy, Y. V.N.Krishna; Dadhwal, V. K.	2016	Development of deforestation and land cover database for Bhutan (1930-2014)	Environmental Monitoring and Assessment	10.1007/s10661-016-5676-6	NA	Excluded	Sam	2022-01-24	Intervention	NA
580	4425908	Y. Uttaruk; T. Laosuwan	2019	Development of prototype project for carbon storage and greenhouse gas emission reduction from Thailand's agricultural sector	Sains Malaysiana	10.1007/s10457-021-00657-z	NA	Excluded	Seb	2022-01-24	Study type	NA
581	4425940	Zhang, Lu; Xu, Xiaocang	2021	Difference in carbon footprint between single- and double-cropping rice production in China, 2003-2016	Environmental Science and Pollution Research	10.1007/s11356-021-12543-3	NA	Excluded	Sam	2021-12-06	Intervention	multi-cropping as intensification
582	4425998	Dorrough, J.; Mcintyre, S.; Brown, G.; Stol, J.; Barrett, G.; Brown, A.	2012	Differential responses of plants, reptiles and birds to grazing management, fertilizer and tree clearing	Austral Ecology	10.1111/j.1442-9993.2011.02317.x	NA	Excluded	Sam	2022-01-24	Geography	NA
583	4426055	Moonen, Pieter C.J.; Verbist, Bruno; Boyemba Bosela, Faustin; Norgrove, Lindsey; Dondeyne, Stefaan; Van Meerbeek, Koenraad; Kearsley, Elizabeth; Verbeeck, Hans; Vermeir, Pieter; Boeckx, Pascal; Muys, Bart	2019	Disentangling how management affects biomass stock and productivity of tropical secondary forests fallows	Science of the Total Environment	10.1016/j.scitotenv.2018.12.138	NA	Excluded	Sam	2022-01-24	Intervention	fallowing
584	4426061	A. Ali; E. Mattsson	2017	Disentangling the effects of species diversity, and intraspecific and interspecific tree size variation on aboveground biomass in dry zone homegarden agroforestry systems	Science of the Total Environment	10.1016/j.landusepol.2014.07.012	NA	Excluded	Sam	2022-01-24	Intervention	NA
585	4426136	Alvarez-Aquino, C.; Williams-Linera, G.; Newton, A. C.	2005	Disturbance effects on the seed bank of Mexican cloud forest fragments	Biotropica	10.1111/j.1744-7429.2005.00044.x	NA	Excluded	Sam	2022-01-24	Intervention	NA
586	4426165	Wang, Ling; Delgado-Baquerizo, Manuel; Wang, Deli; Isbell, Forest; Liu, Jun; Feng, Chao; Liu, Jushan; Zhong, Zhiwei; Zhu, Hui; Yuan, Xia; Chang, Qing; Liu, Chen	2019	Diversifying livestock promotes multidiversity and multifunctionality in managed grasslands	Proceedings of the National Academy of Sciences of the United States of America	10.1073/pnas.1807354116	NA	Excluded	Sam	2021-11-23	Geography	NA
587	4426194	Carvalho, Raquel; de Aguiar, Ana Paula Dutra; Amaral, Silvana	2020	Diversity of cattle raising systems and its effects over forest regrowth in a core region of cattle production in the Brazilian Amazon	Regional Environmental Change	10.1007/s10113-020-01626-5	NA	Excluded	Sam	2022-01-24	Intervention	NA
588	4426208	K. Dimobe; S. Kuyah; Z. Dabré; A. Ouédraogo; A. Thiombiano	2019	Diversity-carbon stock relationship across vegetation types in W National park in Burkina Faso	Forest Ecology and Management	10.1007/s10457-006-9009-6	NA	Excluded	Sam	2022-01-24	Intervention	NA
589	4426209	Liu, Yu; Wu, Gao Lin; Ding, Lu Ming; Tian, Fu Ping; Shi, Zhi Hua	2017	Diversity-Productivity Trade-off During Converting Cropland to Perennial Grassland in the Semi-arid Areas of China	Land Degradation and Development	10.1002/ldr.2561	NA	Excluded	Sam	2022-01-01	Geography	NA
590	4426210	M. N. Sainge; F. Nchu; A. Townsend Peterson	2020	Diversity, above-ground biomass, and vegetation patterns in a tropical dry forest in Kimbi-Fungom National Park, Cameroon	Heliyon	10.1007/s11676-009-0024-0	NA	Excluded	Sam	2022-01-24	Outcome	NA
591	4426213	A. Bakayoko; P. Martin; C. Chatelain; D. Traore; L. Gautier	2011	Diversity, family dominance, life forms and ecological strategies of forest fragments compared to continuous forest in Southwestern Côte d'Ivoire	Candollea	10.1016/j.jhydrol.2020.125246	NA	Excluded	Sam	2022-01-24	Intervention	NA
592	4426215	Bharathi, Shwetha; Devi Prasad, A. G.	2017	Diversity, population structure and regeneration status of arboreal species in the four sacred groves of Kushalnagar, Karnataka	Journal of Forestry Research	10.1007/s11676-016-0328-9	NA	Excluded	Sam	2022-02-19	Study type	NA
593	4426271	H. Ren; G. Han; M. Ohm; P. Schönbach; M. Gierus; F. Taube	2015	Do sheep grazing patterns affect ecosystem functioning in steppe grassland ecosystems in Inner Mongolia?	Agriculture, Ecosystems and Environment	NA	NA	Excluded	Sam	2022-01-01	Geography	NA
594	4426277	F. P. Torchelsen; M. Cadenazzi; G. E. Overbeck	2018	Do subtropical grasslands recover spontaneously after afforestation?	Journal of Plant Ecology	10.1098/rstb.2014.0273	NA	Excluded	Sam	2022-01-24	Intervention	NA
595	4426294	M. I. de Aguiar; J. S. Fialho; F. d. C. S. de Araújo; M. M. Campanha; T. S. de Oliveira	2013	Does biomass production depend on plant community diversity?	Agroforestry Systems	NA	NA	Excluded	Sam	2022-01-24	Intervention	NA
596	4426304	Silva-Flores, Ramón; Hernández-Díaz, José Ciro; Wehenkel, Christian	2016	Does community-based forest ownership favour conservation of tree species diversity? A comparison of forest ownership regimes in the Sierra Madre Occidental, Mexico	Forest Ecology and Management	10.1016/j.foreco.2015.12.043	NA	Excluded	Sam	2022-01-24	Intervention	only ownership
597	4426350	Pelletier, Johanne; Ngoma, Hambulo; Mason, Nicole M.; Barrett, Christopher B.	2020	Does smallholder maize intensification reduce deforestation? Evidence from Zambia	Global Environmental Change	10.1016/j.gloenvcha.2020.102127	NA	Excluded	Sam	2022-02-19	Intervention	NA
598	4426394	Verma, Akash; Schmidt-Vogt, Dietrich; De Alban, Jose Don T.; Lim, Cheng Ling; Webb, Edward L.	2021	Drivers and mechanisms of forest change in the Himalayas	Global Environmental Change	10.1016/j.gloenvcha.2021.102244	NA	Excluded	Seb	2022-05-12	Study type	Review
599	4426486	Meiyappan, Prasanth; Roy, Parth S.; Sharma, Yeshu; Ramachandran, Reshma M.; Joshi, Pawan K.; DeFries, Ruth S.; Jain, Atul K.	2017	Dynamics and determinants of land change in India: integrating satellite data with village socioeconomics	Regional Environmental Change	10.1007/s10113-016-1068-2	NA	Excluded	Sam	2022-01-06	Study type	NA
600	4426503	Pandey, Shiva Shankar; Cockfield, Geoff; Maraseni, Tek Narayan	2014	Dynamics of carbon and biodiversity under REDD+ regime: A case from Nepal	Environmental Science and Policy	10.1016/j.envsci.2014.01.005	NA	Excluded	Sam	2022-01-16	Geography	NA
601	4426505	Luo, Xianzhen; Hou, Enqing; Chen, Jiaqian; Li, Jiong; Zhang, Lingling; Zang, Xiaowei; Wen, Dazhi	2020	Dynamics of carbon, nitrogen, and phosphorus stocks and stoichiometry resulting from conversion of primary broadleaf forest to plantation and secondary forest in subtropical China	Catena	10.1016/j.catena.2020.104606	NA	Excluded	Sam	2022-01-24	Intervention	conversion from forest to plantation
602	4426565	Marshall, Abigail; McLaughlin, Bailey P.; Zerr, Camilla; Yanguas-Fernández, Estrella; Hall, Jefferson S.	2021	Early indications of success rehabilitating an underperforming teak (Tectona grandis) plantation in Panama through enrichment planting	New Forests	10.1007/s11056-020-09801-6	NA	Excluded	Sam	2022-01-06	Outcome	NA
603	4426590	Wu, Qinglin; Liang, Hong; Xiong, Kangning; Li, Rui	2019	Eco-benefits coupling of agroforestry and soil and water conservation under KRD environment: frontier theories and outlook	Agroforestry Systems	10.1007/s10457-018-0301-z	NA	Excluded	Sam	2022-01-24	Study type	NA
604	4426601	Ghosh, Avijit; Kumar, R. V.; Manna, M. C.; Singh, Amit K.; Parihar, C. M.; Kumar, Sunil; Roy, A. K.; Koli, P.	2021	Eco-restoration of degraded lands through trees and grasses improves soil carbon sequestration and biological activity in tropical climates	Ecological Engineering	10.1016/j.ecoleng.2021.106176	NA	Excluded	Sam	2021-11-23	Belowground	NA
605	4426615	Liu, Jianguo; Li, Shuxin; Ouyang, Zhiyun; Tam, Christine; Chen, Xiaodong	2008	Ecological and socioeconomic effects of China's policies for ecosystem services	Proceedings of the National Academy of Sciences of the United States of America	10.1073/pnas.0706436105	NA	Excluded	Sam	2021-12-06	Study type	NA
606	4426625	Zermeño-Hernández, Isela; Méndez-Toribio, Moisés; Siebe, Christina; Benítez-Malvido, Julieta; Martínez-Ramos, Miguel	2015	Ecological disturbance regimes caused by agricultural land uses and their effects on tropical forest regeneration	Applied Vegetation Science	10.1111/avsc.12161	NA	Excluded	Sam	2022-01-24	Intervention	NA
607	4426640	Balasubramanian, Rudrasamy; Saravanakumar, Venkatachalam; Boomiraj, Kovilpillai	2017	Ecological Footprints of and Climate Change Impact on Rice Production in India	The Future Rice Strategy for India	10.1016/B978-0-12-805374-4.00004-X	NA	Excluded	Sam	2021-12-06	Study type	NA
608	4426651	Nath, Arun Jyoti; Das, Ashesh Kumar	2012	Ecological implications of village bamboo as global climate change mitigation strategy: A case study in Barak Valley, Assam, North East India	International Journal of Climate Change Strategies and Management	10.1108/17568691211223169	NA	Excluded	Sam	2022-01-24	No access to PDF	NA
609	4426665	R. Z. Huang	2012	Ecological rehabilitation measures and their carbon fixation effect on degraded red soil ecosystem in South China	NA	10.1007/s10640-010-9408-z	NA	Excluded	Sam	2022-01-01	Geography	NA
610	4426671	A. Guerra; L. K. Reis; F. L. G. Borges; P. T. A. Ojeda; D. A. M. Pineda; C. O. Miranda; D. P. F. d. L. Maidana; T. M. R. d. Santos; P. S. Shibuya; M. C. M. Marques; S. G. W. Laurance; L. C. Garcia	2020	Ecological restoration in Brazilian biomes: Identifying advances and gaps	Forest Ecology and Management	10.1093/oxrep/grs012	NA	Excluded	Sam	2022-01-24	Outcome	NA
611	4426689	M. C. Smale	1990	Ecological role of buddleia (Buddleja davidii) in streambeds in Te Urewera National Park	New Zealand Journal of Ecology	10.1016/j.agee.2011.11.007	NA	Excluded	Sam	2022-01-24	Population	NA
612	4426699	Chandrashekara, U. M.; Sankar, S.	1998	Ecology and management of sacred groves in Kerala, India	Forest Ecology and Management	10.1016/S0378-1127(98)00326-0	NA	Excluded	Sam	2022-02-19	Study type	NA
613	4426755	Pandit, Ram; Neupane, Prem Raj; Wagle, Bishnu Hari	2017	Economics of carbon sequestration in community forests: Evidence from REDD+ piloting in Nepal	Journal of Forest Economics	10.1016/j.jfe.2016.11.002	NA	Excluded	Sam	2021-11-01	Could not locate PDF	NA
614	4426765	Gao, Shenghua; Chen, Jiquan; Tang, Yuxi; Xie, Jing; Zhang, Rui; Tang, Jie; Zhang, Xudong	2015	Ecosystem carbon (CO2 and CH4) fluxes of a Populus dettoides plantation in subtropical China during and post clear-cutting	Forest Ecology and Management	10.1016/j.foreco.2015.08.026	NA	Excluded	Sam	2022-01-01	Intervention	NA
615	4426775	Kalita, Rinku Moni; Das, Ashesh Kumar; Sileshi, Gudeta W.; Nath, Arun Jyoti	2020	Ecosystem carbon stocks in different aged tea agroforestry systems: implications for regional ecosystem management	Tropical Ecology	10.1007/s42965-020-00084-8	NA	Excluded	Seb	2022-05-23	No access to PDF	NA
616	4426780	Jiang, Chong; Zhang, Linbo	2016	Ecosystem change assessment in the Three-river Headwater Region, China: Patterns, causes, and implications	Ecological Engineering	10.1016/j.ecoleng.2016.05.011	NA	Excluded	Sam	2021-11-23	Intervention	NA
617	4426791	Ondier, Joseph O.; Okach, Daniel O.; Onyango, John C.; Otieno, Dennis O.	2021	Ecosystem productivity and CO2 exchange response to the interaction of livestock grazing and rainfall manipulation in a Kenyan savanna	Environmental and Sustainability Indicators	10.1016/j.indic.2020.100095	NA	Excluded	Sam	2022-01-30	Intervention	NA
618	4426820	Pico-Mendoza, José; Pinoargote, Miryan; Carrasco, Basilio; Limongi Andrade, Ricardo	2020	Ecosystem services in certified and non-certified coffee agroforestry systems in Costa Rica	Agroecology and Sustainable Food Systems	10.1080/21683565.2020.1713962	NA	Excluded	Sam	2022-01-30	No access to PDF	NA
619	4426821	Demestihas, Constance; Plénet, Daniel; Génard, Michel; Raynal, Christiane; Lescourret, Françoise	2017	Ecosystem services in orchards. A review	Agronomy for Sustainable Development	10.1007/s13593-017-0422-1	NA	Excluded	Sam	2022-02-16	Study type	NA
620	4426826	Cortés-Calderón, Sofía; Mora, Francisco; Arreola-Villa, Felipe; Balvanera, Patricia	2021	Ecosystem services supply and interactions along secondary tropical dry forests succession	Forest Ecology and Management	10.1016/j.foreco.2020.118858	NA	Excluded	Sam	2022-01-30	Intervention	NA
621	4426931	Hwang, Hyun Young; Kim, Gil Won; Kim, Sang Yoon; Mozammel Haque, Md; Khan, Muhammad Israr; Kim, Pil Joo	2017	Effect of cover cropping on the net global warming potential of rice paddy soil	Geoderma	10.1016/j.geoderma.2017.01.001	NA	Excluded	Sam	2022-01-30	Geography	NA
622	4426946	L. Wen; W. Jinlan; Z. Xiaojiao; S. Shangli; C. Wenxia	2018	Effect of degradation and rebuilding of artificial grasslands on soil respiration and carbon and nitrogen pools on an alpine meadow of the Qinghai-Tibetan Plateau	Ecological Engineering	10.1002/eap.1764	NA	Excluded	Sam	2022-01-01	Geography	NA
623	4426951	Pavlu, V; Simackova, H; Ludvikova, V; Gaisler, J; Pavlu, L; Hejcman, M	2012	Effect of different grazing systems on sward structure during the first vegetation season after management introduction	Grassland - a European Resource?	NA	NA	Excluded	Sam	2022-02-16	Could not locate PDF	NA
624	4426967	Zhang, Mingyang; Wang, Kelin; Liu, Huiyu; Zhang, Chunhua; Yue, Yuemin; Qi, Xiangkun	2018	Effect of ecological engineering projects on ecosystem services in a karst region: A case study of northwest Guangxi, China	Journal of Cleaner Production	10.1016/j.jclepro.2018.02.102	NA	Excluded	Sam	2022-01-30	Intervention	NA
625	4426983	Gebregerges, Tsegay; Tessema, Zewdu K.; Birhane, Emiru	2018	Effect of exclosure ages on woody plant structure, diversity and regeneration potential in the western Tigray region of Ethiopia	Journal of Forestry Research	10.1007/s11676-017-0512-6	NA	Excluded	Sam	2022-01-30	Geography	NA
626	4426984	Eshetie, Mubarek; Gobezie, Tsegaye; Dawd, Seid Muhie	2021	Effect of exclosure on dryland woody species restoration in northeastern Amhara, Ethiopia	Journal of Forestry Research	10.1007/s11676-020-01248-x	NA	Excluded	Sam	2021-11-23	Geography	NA
627	4426997	Hernández-Flores, Jaime; Flores-Palacios, Alejandro; Vásquez-Bolaños, Miguel; Toledo-Hernández, Víctor Hugo; Sotelo-Caro, Ofelia; Ramos-Robles, Michelle	2021	Effect of forest disturbance on ant (Hymenoptera: Formicidae) diversity in a Mexican tropical dry forest canopy	Insect Conservation and Diversity	10.1111/icad.12466	NA	Excluded	Sam	2021-11-23	Intervention	NA
628	4427017	N. Ferreiro-Domínguez; A. Rigueiro-Rodríguez; K. E. Rial-Lovera; R. Romero-Franco; M. R. Mosquera-Losada	2016	Effect of grazing on carbon sequestration and tree growth that is developed in a silvopastoral system under wild cherry (Prunus avium L.)	Catena	10.1016/j.agee.2011.04.003	NA	Excluded	Sam	2022-01-30	Geography	NA
629	4427019	Altesor, Alice; Oesterheld, Martín; Leoni, Elsa; Lezama, Felipe; Rodríguez, Claudia	2005	Effect of grazing on community structure and productivity of a Uruguayan grassland	Plant Ecology	10.1007/s11258-004-5800-5	NA	Excluded	Sam	2022-01-30	Intervention	NA
630	4427031	Yamashita, Satoshi; Hattori, Tsutomu; Abe, Shin; Goto, Hideaki; Sato, Hiroki	2014	Effect of improvement cutting on the community structure of aphyllophoraceous fungi on Okinawa Island	Journal of Forest Research	10.1007/s10310-013-0400-7	NA	Excluded	Sam	2021-11-23	Outcome	NA
631	4427046	Yang, Yang; Li, Hua; Cheng, Long; Ning, Youliang	2021	Effect of land property rights on forest resources in Southern China	Land	10.3390/land10040392	NA	Excluded	Sam	2022-01-06	Intervention	tenure only
632	4427078	Mosquera-Losada, M. R.; Rigueiro-Rodríguez, A.; Ferreiro-Domínguez, N.	2015	Effect of liming and organic and inorganic fertilization on soil carbon sequestered in macro-and microaggregates in a 17-year old Pinus radiata silvopastoral system	Journal of Environmental Management	10.1016/j.jenvman.2014.10.015	NA	Excluded	Sam	2022-01-30	Geography	NA
633	4427091	Camara, Abib; Dieng, Abdoulaye; Diaw, Mamadou T.; Mergeai, Guy; Bindelle, Jérôme	2018	Effect of management practices for Stylosanthes hamata (L.) Taub. biomass cover on the weed species in different direct-seeding, mulch-based cropping systems	Weed Biology and Management	10.1111/wbm.12158	NA	Excluded	Sam	2022-01-30	Outcome	NA
634	4427093	Basyuni, M.; Harahap, F. K.; Wati, R.; Putri, L. A. P.	2018	Effect of mangrove rehabilitation on socio-cultural of pulau sembilan society, North Sumatera, Indonesia	IOP Conference Series: Earth and Environmental Science	10.1088/1755-1315/126/1/012115	NA	Excluded	Sam	2022-01-30	Outcome	NA
635	4427123	Sun, Tiejun; Wu, Juying; Hu, Wei; Kan, Haiming; Pang, Zhuo	2016	Effect of planting grasses on vegetation restoration on the bare land	NA	10.2991/ifeesd-16.2016.164	NA	Excluded	Sam	2022-01-30	Geography	NA
636	4427130	Pereira, F. C.; Machado Filho, L. C.P.; Kazama, D. C.S.; Guimarães Júnior, R.; Pereira, L. G.R.; Enríquez-Hidalgo, D.	2020	Effect of recovery period of mixture pasture on cattle behaviour, pasture biomass production and pasture nutritional value	Animal	10.1017/S1751731120000701	NA	Excluded	Sam	2022-01-30	Not expressed in tons CO2	NA
637	4427138	Perdomo-Trujillo, Laura Victoria; Mancera-Pineda, Jose Ernesto; Medina-Calderón, Jairo Humberto; Sánchez-Núñez, David Alejandro; Schnetter, Marie Luise	2021	Effect of restoration actions on organic carbon pools in the lagoon-delta ciénaga grande de santa marta, colombian caribbean	Water (Switzerland)	10.3390/w13091297	NA	Excluded	Sam	2022-02-19	Duplicate	NA
638	4427164	Barton, Craig V.M.; Montagu, Kelvin D.	2006	Effect of spacing and water availability on root:shoot ratio in Eucalyptus camaldulensis	Forest Ecology and Management	10.1016/j.foreco.2005.09.007	NA	Excluded	Sam	2022-02-19	Intervention	NA
639	4427186	Amoako, E. E.; Misana, S.; Kranjac-Berisavljevic, G.; Zizinga, A.; Ballu Duwieja, A.	2018	Effect of the seasonal burning on tree species in the Guinea Savanna Woodland, Ghana: Implications for climate change mitigation	Applied Ecology and Environmental Research	10.15666/aeer/1602_19351949	NA	Excluded	Sam	2022-01-30	Intervention	NA
640	4427188	Zhang, Jianwei; Webster, Jeff; Young, David H.; Fiddler, Gary O.	2016	Effect of thinning and soil treatments on Pinus ponderosa plantations: 15-year results	Forest Ecology and Management	10.1016/j.foreco.2016.03.021	NA	Excluded	Sam	2022-01-30	Geography	NA
641	4427228	Evans, Megan C.	2018	Effective incentives for reforestation: lessons from Australia's carbon farming policies	Current Opinion in Environmental Sustainability	10.1016/j.cosust.2018.04.002	NA	Excluded	Sam	2022-01-06	Study type	NA
642	4427248	Valeriano, D. M.; Santos, J. S.M.	2003	Effectiveness of land cover regulations for biodiversity conservation: A remote sensing and landscape simulation study in a mountain range in Southeastern Brazil	International Geoscience and Remote Sensing Symposium (IGARSS)	10.1109/igarss.2003.1295581	NA	Excluded	Sam	2022-01-30	Study type	NA
643	4427250	Dangal, Shambhu Prasad; Das, Abhoy Kumar; Paudel, Shyam Krishna	2017	Effectiveness of management interventions on forest carbon stock in planted forests in Nepal	Journal of Environmental Management	10.1016/j.jenvman.2017.03.056	NA	Excluded	Sam	2022-01-16	Geography	NA
644	4427267	Acosta-Vargas, Luis; Rovere, Adriana E.; Camacho-Sandoval, Jorge	2020	Effectiveness of two treatments to promote tree regeneration: Implications for forest restoration in the Isla del Coco National Park, Costa Rica	Revista de Biologia Tropical	10.15517/rbt.v68iS1.41172	NA	Excluded	Sam	2022-01-30	Study type	NA
645	4427278	Vargas, Rodrigo; Hasselquist, Niles; Allen, Edith B.; Allen, Michael F.	2010	Effects of a hurricane disturbance on aboveground forest structure, arbuscular mycorrhizae and belowground carbon in a restored tropical forest	Ecosystems	10.1007/s10021-009-9305-x	NA	Excluded	Sam	2022-01-30	Intervention	NA
646	4427293	D. Wu; Q. Shao; J. Li	2013	Effects of afforestation on carbon storage in Boyang Lake Basin, China	Chinese Geographical Science	10.1016/j.foreco.2015.01.016	NA	Excluded	Sam	2022-01-01	Study type	NA
647	4427298	M. Zhou; X. Wang; Y. Ke; B. Zhu	2019	Effects of afforestation on soil nitrous oxide emissions in a subtropical montane agricultural landscape: A 3-year field experiment	Agricultural and Forest Meteorology	10.1371/journal.pone.0069887	NA	Excluded	Sam	2022-01-30	Not expressed in tons CO2	NA
648	4427326	G. L. Wu; Z. H. Liu; L. Zhang; T. M. Hu; J. M. Chen	2010	Effects of artificial grassland establishment on soil nutrients and carbon properties in a black-soil-type degraded grassland	Plant and Soil	10.1016/j.foreco.2020.118854	NA	Excluded	Sam	2022-01-30	Geography	NA
649	4427381	Tuffa, Samuel; Hoag, Dana; Treydte, Anna C.	2018	Effects of clipping and irrigation on carbon storage in grasses: implications for CO2 emission mitigation in rangelands	Carbon Management	10.1080/17583004.2018.1451963	NA	Excluded	Sam	2022-02-19	Intervention	NA
650	4427400	Yadav, Gulab Singh; Datta, Rahul; Pathan, Shamina Imran; Lal, Rattan; Meena, Ram Swaroop; Babu, Subhash; Das, Anup; Bhowmik, S. N.; Datta, Mrinmoy; Saha, Poulami; Mishra, Pawan Kumar	2017	Effects of conservation tillage and nutrient management practices on soil fertility and productivity of rice (Oryza sativa L.)-rice system in North eastern region of India	Sustainability (Switzerland)	10.3390/su9101816	NA	Excluded	Sam	2022-01-30	Belowground	AS excluding: No primary outcomes (carbon is belowground and biomass is for crops)
651	4427443	Li, Chong; Cai, Yue; Xiao, Longdong; Gao, Xueyan; Shi, Yongjun; Du, Huaqiang; Zhou, Yufeng; Zhou, Guomo	2021	Effects of different planting approaches and site conditions on aboveground carbon storage along a 10-year chronosequence after moso bamboo reforestation	Forest Ecology and Management	10.1016/j.foreco.2020.118867	NA	Excluded	Sam	2022-01-30	Geography	NA
652	4427500	Ensslin, Andreas; Rutten, Gemma; Pommer, Ulf; Zimmermann, Reiner; Hemp, Andreas; Fischer, Markus	2015	Effects of elevation and land use on the biomass of trees, shrubs and herbs at Mount Kilimanjaro	Ecosphere	10.1890/ES14-00492.1	NA	Excluded	Sam	2022-01-30	Intervention	NA
653	4427512	D. Akhzari; M. Pessarakli	2016	Effects of exclosure on soil nutrients, vegetation diversity and biomass production in hilly rangelands	Journal of Plant Nutrition	10.1016/j.biocon.2011.11.009	NA	Excluded	Sam	2022-01-30	Geography	NA
654	4427559	Wang, Yixiang; Zhu, Xudan; Bai, Shangbin; Zhu, Tingting; Qiu, Wanting; You, Yujie; Wu, Minjuan; Berninger, Frank; Sun, Zhibin; Zhang, Hui; Zhang, Xiaohong	2018	Effects of forest regeneration practices on the flux of soil CO2 after clear-cutting in subtropical China	Journal of Environmental Management	10.1016/j.jenvman.2018.02.038	NA	Excluded	Sam	2022-01-01	Geography	NA
655	4427569	Baynes, Jack; Herbohn, John; Chazdon, Robin L.; Nguyen, Huong; Firn, Jennifer; Gregorio, Nestor; Lamb, David	2016	Effects of fragmentation and landscape variation on tree diversity in post-logging regrowth forests of the Southern Philippines	Biodiversity and Conservation	10.1007/s10531-016-1098-6	NA	Excluded	Sam	2022-01-30	Intervention	NA
656	4427581	L. Huang; T. Xiao; Z. Zhao; C. Sun; J. Liu; Q. Shao; J. Fan; J. Wang	2013	Effects of grassland restoration programs on ecosystems in arid and semiarid China	Journal of Environmental Management	10.1016/j.foreco.2010.01.043	NA	Excluded	Sam	2022-01-01	Geography	NA
657	4427587	T. Guo; H. R. Liao; I. Tuvshintogtokh	2020	Effects of grazing exclusion by fence on vegetation characteristics and community diversity of mongolian grasslands	Applied Ecology and Environmental Research	10.1016/j.foreco.2019.01.040	NA	Excluded	Sam	2022-01-01	Geography	NA
658	4427588	J. Liu; J. Wu; H. Su; Z. Gao; Z. Wu	2017	Effects of grazing exclusion in Xilin Gol grassland differ between regions	Ecological Engineering	10.1073/pnas.1412514112	NA	Excluded	Sam	2022-01-30	Geography	NA
659	4427589	S. Wang; J. Fan; Y. Li; L. Huang	2019	Effects of grazing exclusion on biomass growth and species diversity among various grassland types of the Tibetan Plateau	Sustainability (Switzerland)	10.1016/j.foreco.2016.10.053	NA	Excluded	Sam	2022-01-01	Geography	NA
660	4427601	H. Wang; Z. Dong; J. Guo; H. Li; J. Li; G. Han; X. Chen	2017	Effects of grazing intensity on organic carbon stock characteristics in Stipa breviflora desert steppe vegetation soil systems	Rangeland Journal	10.1071/RJ16007	NA	Excluded	Auset	2021-10-06	No access to PDF	NA
661	4427689	Martínez, M. Luisa; Pérez-Maqueo, Octavio; Vázquez, Gabriela; Castillo-Campos, Gonzalo; García-Franco, José; Mehltreter, Klaus; Equihua, Miguel; Landgrave, Rosario	2009	Effects of land use change on biodiversity and ecosystem services in tropical montane cloud forests of Mexico	Forest Ecology and Management	10.1016/j.foreco.2009.02.023	NA	Excluded	Sam	2022-01-30	Intervention	NA
662	4427701	M. Uriarte; L. W. Rivera; J. K. Zimmerman; T. M. Aide; A. G. Power; A. S. Flecker	2004	Effects of land use history on hurricane damage and recovery in a neotropical forest	Plant Ecology	10.1023/B:VEGE.0000046058.00019.d9	NA	Excluded	Sam	2021-11-23	Intervention	NA
663	4427709	Li, Hanwei; Ding, Juhua; Zhang, Jiang; Yang, Zhenan; Yang, Bin; Zhu, Qiuan; Peng, Changhui	2020	Effects of land cover changes on net primary productivity in the terrestrial ecosystems of China from 2001 to 2012	Land	10.3390/land9120480	NA	Excluded	Sam	2022-01-06	Study type	NA
664	4427716	Shrestha, Bharat M.; Dick, Øystein B.; Singh, Balram	2010	Effects of land-use change on carbon dynamics assessed by multi-temporal satellite imagery in a mountain watershed of Nepal	Acta Agriculturae Scandinavica Section B: Soil and Plant Science	10.1080/09064710802537678	NA	Excluded	Sam	2022-01-16	Study type	NA
665	4427767	Ding, Yi; Zang, Runguo	2009	Effects of logging on the diversity of lianas in a lowland tropical rain forest in Hainan Island, South China	Biotropica	10.1111/j.1744-7429.2009.00515.x	NA	Excluded	Sam	2022-01-01	Intervention	40 yr passive recovery
666	4427786	Tang, Cindy Q.; Li, Yu Hui; Zhang, Zhi Ying; Hou, Xiuli; Hara, Keitarou; Tomita, Mizuki; He, Long Yuan; Li, Xiao Shuang	2015	Effects of management on vegetation dynamics and associated nutrient cycling in a karst area, Yunnan, SW China	Landscape and Ecological Engineering	10.1007/s11355-014-0258-7	NA	Excluded	Sam	2022-01-01	Intervention	NA
667	4427790	M. Ulfa; K. Ikejima; E. Poedjirahajoe; L. R. W. Faida; M. M. Harahap	2018	Effects of mangrove rehabilitation on density of Scylla spp. (mud crabs) in Kuala Langsa, Aceh, Indonesia	Regional Studies in Marine Science	10.1002/2013JF002888	NA	Excluded	Sam	2022-01-30	Outcome	NA
668	4427815	Doll, J. E.; Brink, G. E.; Cates, R. L.; Jackson, R. D.	2009	Effects of native grass restoration management on above- and belowground pasture production and forage quality	Journal of Sustainable Agriculture	10.1080/10440040902997702	NA	Excluded	Sam	2022-01-30	Geography	NA
669	4427829	Wei, Xiaohua; Blanco, Juan A.; Jiang, Hong; Kimmins, J. P.Hamish	2012	Effects of nitrogen deposition on carbon sequestration in Chinese fir forest ecosystems	Science of the Total Environment	10.1016/j.scitotenv.2011.11.087	NA	Excluded	Sam	2022-01-02	Study type	NA
670	4427860	F. P. Marinho; G. G. Mazzochini; A. P. Manhães; W. W. Weisser; G. Ganade	2016	Effects of past and present land use on vegetation cover and regeneration in a tropical dryland forest	Journal of Arid Environments	10.1016/j.marpolbul.2016.05.049	NA	Excluded	Sam	2022-01-30	Intervention	NA
671	4427881	S. Li; X. Huang; J. Shen; F. Xu; J. Su	2020	Effects of plant diversity and soil properties on soil fungal community structure with secondary succession in the Pinus yunnanensis forest	Geoderma	10.1016/S0378-1127(97)00205-3	NA	Excluded	Sam	2022-01-30	Outcome	NA
672	4427937	Koyama, Shinichi; Katagiri, Takuto; Minamikawa, Kazunori; Kato, Morio; Hayashi, Hisayoshi	2016	Effects of rice husk charcoal application on rice yield, methane emission, and soil carbon sequestration in andosol paddy soil	Japan Agricultural Research Quarterly	10.6090/jarq.50.319	NA	Excluded	Sam	2022-01-30	Geography	NA
673	4427958	Kubota, V. R.; Yoneda, T.; Ugawa, S.; Okuda, T.; Wan-Rasidah, K.	2018	Effects of selective management system on biomass structure and forest sustainability: A case study of a tropical rainforest in Peninsular Malaysia	Journal of Tropical Forest Science	10.26525/jtfs2018.30.2.259268	NA	Excluded	Sam	2022-01-30	Study type	NA
674	4427960	B. Gupta; S. Sarvade; A. Mahmoud	2015	Effects of selective tree species on phytosociology and production of understorey vegetation in mid-himalayan region of himachal pradesh	Range Management and Agroforestry	10.1186/s13717-019-0197-1	NA	Excluded	Sam	2022-01-30	Study type	NA
675	4427968	G. Zhu; C. Yuan; H. Gong; Y. Peng; C. Huang; C. Wu; H. Duan	2021	Effects of short-term grazing prohibition on soil physical and chemical properties of meadows in Southwest China	PeerJ	10.1111/j.1744-7429.2010.00725.x	NA	Excluded	Sam	2022-01-01	Geography	NA
676	4428005	Wu, Chunsheng; Wei, Xiaohua; Mo, Qifeng; Li, Qinglin; Li, Xiaodong; Shu, Chunjie; Liu, Liangying; Liu, Yuanqiu	2015	Effects of stand origin and near-natural restoration on the stock and structural composition of fallen trees in mid-subtropical forests	Forests	10.3390/f6124380	NA	Excluded	Sam	2022-01-30	Outcome	deadwood
677	4428066	Asubonteng, Kwabena; Pfeffer, Karin; Ros-Tonen, Mirjam; Verbesselt, Jan; Baud, Isa	2018	Effects of Tree-crop Farming on Land-cover Transitions in a Mosaic Landscape in the Eastern Region of Ghana	Environmental Management	10.1007/s00267-018-1060-3	NA	Excluded	Sam	2022-01-30	Outcome	NA
678	4428129	J. C. F. Falcão; W. Dáttilo; T. J. Izzo	2015	Efficiency of different planted forests in recovering biodiversity and ecological interactions in Brazilian Amazon	Forest Ecology and Management	10.1016/j.foreco.2014.12.007	NA	Excluded	Sam	2021-11-23	Outcome	NA
679	4428187	Odum, H. T.; Doherty, S. J.; Scatena, F. N.; Kharecha, P. A.	2000	Emergy evaluation of reforestation alternatives in Puerto Rico	Forest Science	10.1093/forestscience/46.4.521	NA	Excluded	Sam	2021-11-23	Study type	NA
680	4428260	Durr, P. A.; Rangel, J.	2002	Enhanced forage production under Samanea saman in a subhumid tropical grassland	Agroforestry Systems	10.1023/A:1015070203455	NA	Excluded	Sam	2022-01-30	Outcome	yield
681	4428330	Bruun, Thilde Bech; de Neergaard, Andreas; Lawrence, Deborah; Ziegler, Alan D.	2009	Environmental consequences of the demise in Swidden cultivation in Southeast Asia: Carbon storage and soil quality	Human Ecology	10.1007/s10745-009-9257-y	NA	Excluded	Sam	2022-02-20	Study type	NA
682	4428331	Watham, Taibanganba; Srinet, Ritika; Nandy, Subrata; Padalia, Hitendra; Sinha, Sanjiv K.; Patel, N. R.; Chauhan, Prakash	2020	Environmental control on carbon exchange of natural and planted forests in Western Himalayan foothills of India	Biogeochemistry	10.1007/s10533-020-00727-x	NA	Excluded	Sam	2022-01-30	Study type	NA
683	4428362	Dhandapani, Selvakumar; Ritz, Karl; Evers, Stephanie; Sjögersten, Sofie	2019	Environmental impacts as affected by different oil palm cropping systems in tropical peatlands	Agriculture, Ecosystems and Environment	10.1016/j.agee.2019.02.012	NA	Excluded	Sam	2022-01-30	Population	peatlands
684	4428363	Yang, Yu You; Wu, Huai Na; Shen, Shui Long; Horpibulsuk, Suksun; Xu, Ye Shuang; Zhou, Qing Hong	2014	Environmental impacts caused by phosphate mining and ecological restoration: a case history in Kunming, China	Natural Hazards	10.1007/s11069-014-1212-6	NA	Excluded	Sam	2022-02-21	Outcome	NA
685	4428365	Pareyn, Frans; Riegelhaupt, Enrique; Gariglio, Maria Auxiliadora	2009	Environmental impacts of caatinga forest management: A study case	Forest Management	NA	NA	Excluded	Sam	2022-01-30	No access to PDF	NA
686	4428378	Dawson, Neil M.; Grogan, Kenneth; Martin, Adrian; Mertz, Ole; Pasgaard, Maya; Rasmussen, Laura Vang	2017	Environmental justice research shows the importance of social feedbacks in ecosystem service trade-offs	Ecology and Society	10.5751/ES-09481-220312	NA	Excluded	Sam	2022-02-21	Outcome	NA
687	4428383	Bax, Vincent; Francesconi, Wendy	2018	Environmental predictors of forest change: An analysis of natural predisposition to deforestation in the tropical Andes region, Peru	Applied Geography	10.1016/j.apgeog.2018.01.002	NA	Excluded	Sam	2022-01-30	Intervention	NA
688	4428451	Haggar, JP; Ewel, JJ	1995	Establishment, resource acquisition, and early productivity as determined by biomass allocation patterns of three tropical tree species	Forest Science	NA	NA	Excluded	Sam	2022-02-21	No access to PDF	NA
689	4428472	Askar; Nuthammachot, Narissara; Phairuang, Worradorn; Wicaksono, Pramaditya; Sayektiningsih, Tri	2018	Estimating aboveground biomass on private forest using sentinel-2 imagery	Journal of Sensors	10.1155/2018/6745629	NA	Excluded	Sam	2021-11-23	Study type	NA
690	4428569	Pragya, Namita; Sharma, Navin; Devnekar, Asha E.	2017	Estimation of carbon emissions/savings incurred by wasteland and abandoned cropland-conversion from plantation of biofuel producing perennial tree species - Case study of India	Global Ecology and Conservation	10.1016/j.gecco.2017.06.002	NA	Excluded	Sam	2021-12-06	Study type	NA
691	4428571	Ranasinghe, C. S.; Thimothias, K. S. H.	2012	Estimation of carbon sequestration potential in coconut plantations under different agro-ecological regions and land suitability classes	Journal of the National Science Foundation of Sri Lanka	10.4038/jnsfsr.v40i1.4171	NA	Excluded	Sam	2022-01-30	Study type	NA
692	4428572	Zaberi, Nazar Azly; Kusin, Faradiella Mohd	2018	Estimation of carbon stock changes incorporating agricultural land-use conversion scenarios for producing palm oil-derived biofuels in Malaysia	AIP Conference Proceedings	NA	NA	Excluded	Sam	2022-01-21	Population	NA
693	4428573	D. A. Candri; Athifah; B. Farista; A. Virgota; I. S. Rohyani; H. Ahyadi	2020	Estimation of Carbon Stocks in Mangrove Stands at Bagek Kembar Mangrove Ecotourism Sekotong West Lombok	IOP Conference Series: Earth and Environmental Science	10.1111/btp.12748	NA	Excluded	Sam	2022-01-30	Intervention	NA
694	4428608	Clark, Matthew L.; Roberts, Dar A.; Ewel, John J.; Clark, David B.	2011	Estimation of tropical rain forest aboveground biomass with small-footprint lidar and hyperspectral sensors	Remote Sensing of Environment	10.1016/j.rse.2010.08.029	NA	Excluded	Sam	2022-01-30	Study type	NA
695	4428634	Skinner, Alison K.; Lunt, Ian D.; McIntyre, Sue; Spooner, Peter G.; Lavorel, Sandra	2010	Eucalyptus recruitment in degraded woodlands: No benefit from elevated soil fertility	Plant Ecology	10.1007/s11258-009-9712-2	NA	Excluded	Sam	2021-11-23	Geography	NA
696	4428663	Nyaga, J.; Barrios, E.; Muthuri, C. W.; Öborn, I.; Matiru, V.; Sinclair, F. L.	2015	Evaluating factors influencing heterogeneity in agroforestry adoption and practices within smallholder farms in Rift Valley, Kenya	Agriculture, Ecosystems and Environment	10.1016/j.agee.2015.06.013	NA	Excluded	Sam	2022-01-30	Intervention	statistical analysi of factors explaining adoption and heterogeneity
697	4428667	Cunningham, Daniel; Cunningham, Paul; Fagan, Matthew E.	2020	Evaluating forest cover and fragmentation in costa rica with a corrected global tree cover map	Remote Sensing	10.3390/rs12193226	NA	Excluded	Sam	2022-01-30	Study type	NA
698	4428683	Amarnath, Giriraj; Babar, Shilpa; Murthy, Manchi Sri Ramachandra	2017	Evaluating MODIS-vegetation continuous field products to assess tree cover change and forest fragmentation in India - A multi-scale satellite remote sensing approach	Egyptian Journal of Remote Sensing and Space Science	10.1016/j.ejrs.2017.05.004	NA	Excluded	Sam	2022-01-30	Study type	NA
699	4428712	Olaniyi, Oluwatobi Emmanuel; Omowale, Hakeem Olalekan	2021	Evaluating the dynamics and eco-climatic predictors of forest conversion and restoration in Old Oyo National Park, Nigeria using geospatial and machine learning techniques	Modeling Earth Systems and Environment	10.1007/s40808-021-01100-z	NA	Excluded	Sam	2021-11-24	Study type	NA
700	4428736	Stapp, Jared R.; Lilieholm, Robert J.; Upadhaya, Suraj; Johnson, Tora	2015	Evaluating the Impacts of Forest Management Policies and Community-Level Institutions in the Buffer Zone of Chitwan National Park, Nepal	Journal of Sustainable Forestry	10.1080/10549811.2015.1025080	NA	Excluded	Sam	2022-01-16	Study type	NA
701	4428746	Hejnowicz, Adam P.; Raffaelli, David G.; Rudd, Murray A.; White, Piran C.L.	2014	Evaluating the outcomes of payments for ecosystem services programmes using a capital asset framework	Ecosystem Services	10.1016/j.ecoser.2014.05.001	NA	Excluded	Sam	2022-02-21	Study type	review
702	4428748	Gu, Lei; Wu, Weiguang; Ji, Wei; Zhou, Mengjie; Xu, Lin; Zhu, Weiqiang	2019	Evaluating the performance of bamboo forests managed for carbon sequestration and other co-benefits in Suichang and Anji, China	Forest Policy and Economics	10.1016/j.forpol.2019.101947	NA	Excluded	Sam	2022-01-01	Geography	NA
703	4428774	Viapiana, Julcimar; Cielo-Filho, Roque; Câmara, Carla Daniela	2019	Evaluation and characterization of passive restoration of an Atlantic forest tree community with focus on the understory	Tropical Ecology	10.1007/s42965-019-00017-0	NA	Excluded	Sam	2021-11-01	Could not locate PDF	NA
704	4428784	Baghdadi, Nicolas; Le Maire, Guerric; Bailly, Jean Stéphane; Osé, Kenji; Nouvellon, Yann; Zribi, Mehrez; Lemos, Cristiane; Hakamada, Rodrigo	2015	Evaluation of ALOS/PALSAR L-Band Data for the Estimation of Eucalyptus Plantations Aboveground Biomass in Brazil	IEEE Journal of Selected Topics in Applied Earth Observations and Remote Sensing	10.1109/JSTARS.2014.2353661	NA	Excluded	Sam	2021-12-06	Study type	NA
705	4428820	Y. Watanabe; T. Masunaga; E. Owusu-Sekyere; M. M. Buri; O. I. Oladele; T. Wakatsuki	2009	Evaluation of growth and carbon storage as influenced by soil chemical properties and moisture on teak (Tectona grandis) in Ashanti region, Ghana	Journal of Food, Agriculture and Environment	10.1016/j.ecoleng.2014.10.003	NA	Excluded	Sam	2022-01-30	Study type	NA
706	4428864	C. Wang; H. Ouyang; V. Maclaren; Y. Yin; B. Shao; A. Boland; Y. Tian	2007	Evaluation of the economic and environmental impact of converting cropland to forest: A case study in Dunhua county, China	Journal of Environmental Management	10.1007/s40333-013-0177-8	NA	Excluded	Sam	2022-01-01	Geography	NA
707	4428881	Hernández-Cole, Javier; Ortiz-Malavassi, Edgar; Moya, Roger; Murillo, Olmán	2021	Evaluation of unmanned aerial vehicles (UAV) as a tool to predict biomass and carbon of tectona grandis in silvopastoral systems (SPS) in Costa Rica	Drones	10.3390/drones5020047	NA	Excluded	Sam	2022-01-30	Study type	NA
708	4428936	Mekuria, W.; Aynekulu, E.	2013	Exclosure land management for restoration of the soils in degraded communal grazing lands in northern ethiopia	Land Degradation and Development	10.1002/ldr.1146	NA	Excluded	Sam	2021-12-06	Belowground	NA
709	4428938	Adem, Anwar A.; Mekuria, Wolde; Belay, Yihenew; Tilahun, Seifu A.; Steenhuis, Tammo S.	2020	Exclosures improve degraded landscapes in the sub-humid Ethiopian Highlands: the Ferenj Wuha watershed	Journal of Environmental Management	10.1016/j.jenvman.2020.110802	NA	Excluded	Sam	2022-01-30	Geography	NA
710	4428963	Gonsalves, Leroy; Law, Bradley; Blakey, Rachel	2018	Experimental evaluation of the initial effects of large-scale thinning on structure and biodiversity of river red gum (Eucalyptus camaldulensis) forests	Wildlife Research	10.1071/WR17168	NA	Excluded	Sam	2022-01-30	Geography	NA
711	4428975	Zinda, John Aloysius; Zhang, Zhiming	2019	Explaining heterogeneous afforestation outcomes: How community officials and households mediate tree cover change in China	World Development	10.1016/j.worlddev.2019.05.020	NA	Excluded	Sam	2022-02-21	Geography	NA
712	4429022	Zhou, Hua; Luo, Yang; Zhou, Guang; Yu, Jian; Shah, Sher; Meng, Shengwang; Liu, Qijing	2019	Exploring the sensitivity of subtropical stand aboveground productivity to local and regional climate signals in South China	Forests	10.3390/f10010071	NA	Excluded	Sam	2022-01-01	Study type	NA
713	4429026	Jianchu, Xu; Xihui, Ai; Xiqing, Deng	2005	Exploring the spatial and temporal dynamics of land use in Xizhuang watershed of Yunnan, southwest China	International Journal of Applied Earth Observation and Geoinformation	10.1016/j.jag.2005.06.008	NA	Excluded	Sam	2022-02-21	Intervention	NA
714	4429034	Zavalloni, Costanza; Vicca, Sara; Büscher, Manu; de la Providencia, Ivan E.; de Boulois, Hervé Dupré; Declerck, Stéphane; Nijs, Ivan; Ceulemans, Reinhart	2012	Exposure to warming and CO 2 enrichment promotes greater above-ground biomass, nitrogen, phosphorus and arbuscular mycorrhizal colonization in newly established grasslands	Plant and Soil	10.1007/s11104-012-1190-y	NA	Excluded	Sam	2022-01-30	Geography	NA
715	4429062	van der Bij, A. U.; Weijters, M. J.; Bobbink, R.; Harris, J. A.; Pawlett, M.; Ritz, K.; Benetková, P.; Moradi, J.; Frouz, J.; van Diggelen, R.	2018	Facilitating ecosystem assembly: Plant-soil interactions as a restoration tool	Biological Conservation	10.1016/j.biocon.2018.02.010	NA	Excluded	Sam	2022-01-30	Geography	NA
716	4429063	Jones, Elizabeth R.; Wishnie, Mark H.; Deago, José; Sautu, Adriana; Cerezo, Arturo	2004	Facilitating natural regeneration in Saccharum spontaneum (L.) grasslands within the Panama Canal Watershed: Effects of tree species and tree structure on vegetation recruitment patterns	Forest Ecology and Management	10.1016/j.foreco.2003.12.002	NA	Excluded	Sam	2022-02-21	Intervention	NA
717	4429081	P. Pan; Y. Sun; X. Ouyang; H. Zang; J. Rao; J. Ning	2019	Factors affecting spatial variation in vegetation carbon density in pinus massoniana lamb. forest in subtropical China	Forests	10.1111/avsc.12264	NA	Excluded	Sam	2022-01-01	Geography	NA
718	4429105	Holl, Karen D.	1999	Factors limiting tropical rain forest regeneration in abandoned pasture: Seed rain, seed germination, microclimate, and soil	Biotropica	10.1111/j.1744-7429.1999.tb00135.x	NA	Excluded	Sam	2022-01-30	Intervention	NA
719	4429124	Gilmour, D. A.; Nurse, M. C.	1991	Farmer initiatives in increasing tree cover in central Nepal	Mountain Research & Development	10.2307/3673716	NA	Excluded	Sam	2022-01-16	Geography	NA
720	4429134	Wester, Lyndon; Yongvanit, Sekson	2005	Farmers, foresters and forest temples: Conservation in the Dong Mun uplands, Northeast Thailand	Geoforum	10.1016/j.geoforum.2004.08.007	NA	Excluded	Sam	2022-02-26	Study type	NA
721	4429139	Sambou, Antoine; Sambou, Bienvenu; Ræbild, Anders	2017	Farmers'contributions to the conservation of tree diversity in the Groundnut Basin, Senegal	Journal of Forestry Research	10.1007/s11676-017-0374-y	NA	Excluded	Sam	2022-01-30	Intervention	NA
722	4429164	Wu, Wenjia; Kuang, Luhui; Li, Yue; He, Lingfeng; Mou, Zhijian; Wang, Faming; Zhang, Jing; Wang, Jun; Li, Zhi‚Äôan; Lambers, Hans; Sardans, Jordi; Peñuelas, Josep; Geisen, Stefan; Liu, Zhanfeng	2021	Faster recovery of soil biodiversity in native species mixture than in Eucalyptus monoculture after 60 years afforestation in tropical degraded coastal terraces	Global Change Biology	10.1111/gcb.15774	NA	Excluded	Sam	2022-01-30	Outcome	NA
723	4429193	C. Wang; R. Long; Q. Wang; W. Liu; Z. Jing; L. Zhang	2010	Fertilization and litter effects on the functional group biomass, species diversity of plants, microbial biomass, and enzyme activity of two alpine meadow communities	Plant and Soil	10.1080/21580103.2014.966862	NA	Excluded	Sam	2022-01-30	Geography	NA
724	4429195	Adi Putra Wirabuana, Pandu Yudha; Sadono, Ronggo; Juniarso, Sergian	2019	Fertilization Effects on Early Growth, Aboveground Biomass, Carbon Storage, and Leaf Characteristics of Eucalyptus pellita F. Muell. In South Sumatera	Jurnal Manajemen Hutan Tropika	10.7226/jtfm.25.3.154	NA	Excluded	Sam	2022-01-30	Intervention	NA
725	4429260	Hobbs, N. T.; Schimel, D. S.; Owensby, C. E.; Ojima, D. S.	1991	Fire and grazing in the tallgrass prairie: contingent effects on nitrogen budgets	Ecology	10.2307/1941109	NA	Excluded	Sam	2022-01-30	Geography	NA
726	4429261	Tuft, Katherine D.; Crowther, Mathew S.; McArthur, Clare	2012	Fire and grazing influence food resources of an endangered rock-wallaby	Wildlife Research	10.1071/WR11208	NA	Excluded	Sam	2022-01-30	Geography	NA
727	4429302	Salazar, Juan Carlos Suárez; Bieng, Marie Ange Ngo; Melgarejo, Luz Marina; Di Rienzo, Julio A.; Casanoves, Fernando	2018	First typology of cacao (Theobroma cacao L.) systems in Colombian Amazonia, based on tree species richness, canopy structure and light availability	PLoS ONE	10.1371/journal.pone.0191003	NA	Excluded	Sam	2022-01-30	Study type	NA
728	4429330	Kabelong Banoho, Louis Paul Roger; Zapfack, Louis; Weladji, Robert Bertrand; Chimi Djomo, Cedric; Nyako, Melanie Chichi; Bocko, Yannick Enock; Essono, Damien Marie; Nasang, Julliete Mancho; Madountsap Tagnang, Nadège; Memvi Abessolo, Charles Innocent; Mvondo Sakouma, Kenneth Roger; Mamadou Souahibou, Farikou; Palla, Florence Jeanne Sarah; Peguy, Tonga Ketchatang; Jiagho, Remi; Kenmou, Thierry Loi…	2020	Floristic diversity and carbon stocks in the periphery of Deng-Deng National Park, Eastern Cameroon	Journal of Forestry Research	10.1007/s11676-018-0839-7	NA	Excluded	Sam	2022-01-30	Intervention	NA
729	4429335	V. S. Negi; L. Giri; K. Chandra Sekar	2018	Floristic diversity, community composition and structure in Nanda Devi National Park after prohibition of human activities, Western Himalaya, India	Current Science	10.1590/2179-8087.083017	NA	Excluded	Sam	2022-01-30	Geography	NA
730	4429358	Zhou, Jiqiong; Zhang, Fengge; Huo, Yunqian; Wilson, Gail W.T.; Cobb, Adam B.; Xu, Xixi; Xiong, Xue; Liu, Lin; Zhang, Yingjun	2019	Following legume establishment, microbial and chemical associations facilitate improved productivity in degraded grasslands	Plant and Soil	10.1007/s11104-019-04169-9	NA	Excluded	Sam	2022-01-30	Geography	NA
731	4429401	Baah-Acheamfour, Mark; Carlyle, Cameron N.; Bork, Edward W.; Chang, Scott X.	2020	Forest and perennial herbland cover reduce microbial respiration but increase root respiration in agroforestry systems	Agricultural and Forest Meteorology	10.1016/j.agrformet.2019.107790	NA	Excluded	Sam	2021-12-06	Geography	NA
732	4429419	Charmakar, Shambhu; Oli, Bishwa Nath; Joshi, Nabin Raj; Maraseni, Tek Narayan; Atreya, Kishor	2021	Forest Carbon Storage and Species Richness in FSC Certified and Non-certified Community Forests in Nepal	Small-scale Forestry	10.1007/s11842-020-09464-3	NA	Excluded	Sam	2022-01-16	Geography	NA
733	4429421	McDermott, Constance L.; Irland, Lloyd C.; Pacheco, Pablo	2015	Forest certification and legality initiatives in the Brazilian Amazon: Lessons for effective and equitable forest governance	Forest Policy and Economics	10.1016/j.forpol.2014.05.011	NA	Excluded	Sam	2022-02-28	Study type	NA
734	4429445	Pransiska, Yuna; Triadiati, Triadiati; Tjitrosoedirjo, Soekisman; Hertel, Dietrich; Kotowska, Martyna M.	2016	Forest conversion impacts on the fine and coarse root system, and soil organic matter in tropical lowlands of Sumatera (Indonesia)	Forest Ecology and Management	10.1016/j.foreco.2016.07.038	NA	Excluded	Sam	2022-01-30	Belowground	NA
735	4429453	Gu, Changjun; Zhao, Pei; Chen, Qiong; Li, Shicheng; Li, Lanhui; Liu, Linshan; Zhang, Yili	2020	Forest cover change and the effectiveness of protected areas in the Himalaya since 1998	Sustainability (Switzerland)	10.3390/su12156123	NA	Excluded	Seb	2022-04-01	Geography	himalaya is not tropical
736	4429457	Van Khuc, Quy; Le, Tuyet Anh T.; Nguyen, Trung H.; Nong, Duy; Tran, Bao Quang; Meyfroidt, Patrick; Tran, Trung; Duong, Pham Bao; Nguyen, Thanh T.; Tran, Tan; Pham, Linh; Leu, Shawn; Phuong Thao, Ngo Thi; Huu-Dung, Nguyen; Dao, Trung Kien; Hong, Nguyen Van; Minh Nguyet, Bui Thi; Nguyen, Hoai Son; Paschke, Mark W.	2020	Forest cover change, households' livelihoods, trade-offs, and constraints associated with plantation forests in poor upland-rural landscapes: Evidence from north central Vietnam	Forests	10.3390/F11050548	NA	Excluded	Sam	2022-01-30	Outcome	NA
737	4429464	Ellis, Edward A.; Navarro Martínez, A.; García Ortega, M.; Hernández Gómez, I. U.; Chacón Castillo, D.	2020	Forest cover dynamics in the Selva Maya of Central and Southern Quintana Roo, Mexico: deforestation or degradation?	Journal of Land Use Science	10.1080/1747423X.2020.1732489	NA	Excluded	Sam	2021-11-24	Intervention	NA
738	4429476	Nandy, S.; Kushwaha, S. P.S.; Dadhwal, V. K.	2011	Forest degradation assessment in the upper catchment of the river Tons using remote sensing and GIS	Ecological Indicators	10.1016/j.ecolind.2010.07.006	NA	Excluded	Sam	2022-01-30	Intervention	NA
739	4429486	Sauer, Johannes; Abdallah, Jumanne M.	2007	Forest diversity, tobacco production and resource management in Tanzania	Forest Policy and Economics	10.1016/j.forpol.2005.10.007	NA	Excluded	Sam	2022-01-30	Intervention	NA
740	4429490	Jayakumar, S.; Ramachandran, A.; Bhaskaran, G.; Heo, J.	2009	Forest dynamics in the Eastern Ghats of Tamil Nadu, India	Environmental Management	10.1007/s00267-008-9219-y	NA	Excluded	Sam	2022-01-30	Study type	NA
741	4429514	L. R. Hertzog; R. Boonyarittichaikij; D. Dekeukeleire; S. R. E. de Groote; I. M. van Schrojenstein Lantman; B. K. Sercu; H. K. Smith; E. de la Peña; M. L. Vandegehuchte; D. Bonte; A. Martel; K. Verheyen; L. Lens; L. Baeten	2019	Forest fragmentation modulates effects of tree species richness and composition on ecosystem multifunctionality	Ecology	10.1016/j.foreco.2012.06.018	NA	Excluded	Sam	2022-01-30	Geography	NA
742	4429521	Liu, Shilei; Xia, Jun	2021	Forest harvesting restriction and forest restoration in China	Forest Policy and Economics	10.1016/j.forpol.2021.102516	NA	Excluded	Sam	2022-01-01	Study type	NA
743	4429527	Singh, Bikarma; Borthakur, Sashin Kumar	2015	Forest issues and challenges in protected area management: A case study from Himalayan Nokrek national park and biosphere reserve, India	International Journal of Conservation Science	NA	NA	Excluded	Sam	2021-11-24	Study type	NA
744	4429528	A. Zhao; X. Chen	2020	Forest landscape dynamics and their relevance to forest operation factors during 1980-2015 in Sichuan province, China	Environmental Monitoring and Assessment	10.1111/rec.13356	NA	Excluded	Sam	2022-01-01	Geography	NA
745	4429534	Ezzine-de-Blas, Driss; Börner, Jan; Violato-Espada, Ana Luiza; Nascimento, Natalia; Piketty, Marie Gabrielle	2011	Forest loss and management in land reform settlements: Implications for REDD governance in the Brazilian Amazon	Environmental Science and Policy	10.1016/j.envsci.2010.11.009	NA	Excluded	Peter	2021-12-08	Outcome	NA
746	4429552	Romero, Flora Magdaline Benitez; Jacovine, Laércio Antônio Gonçalves; Torres, Carlos Moreira Miquelino Eleto; Ribeiro, Sabina Cerruto; de Morais Junior, Vicente Toledo Machado; da Rocha, Samuel José Silva Soares; Romero, Richard Andres Benitez; Gaspar, Ricardo de Oliveira; Velasquez, Santiago Ivan Sagredo; Staudhammer, Christina Lynn; Neto, José Ambrosio Ferreira; Vidal, Edson; Fearnside, Philip …	2021	Forest management with reduced-impact logging in amazonia: Estimated aboveground volume and carbon in commercial tree species in managed forest in Brazil's state of acre	Forests	10.3390/f12040481	NA	Excluded	Sam	2022-01-30	Intervention	NA
747	4429560	Afreen, Shamama; Sharma, Nitasha; Chaturvedi, Rajiv K.; Gopalakrishnan, Ranjith; Ravindranath, N. H.	2011	Forest policies and programs affecting vulnerability and adaptation to climate change	Mitigation and Adaptation Strategies for Global Change	10.1007/s11027-010-9259-5	NA	Excluded	Sam	2022-01-30	Study type	NA
748	4429570	Li, Wenqing; Chen, Jiahui; Zhang, Zhiming	2020	Forest quality-based assessment of the Returning Farmland to Forest Program at the community level in SW China	Forest Ecology and Management	10.1016/j.foreco.2020.117938	NA	Excluded	Sam	2021-11-24	Geography	NA
749	4429576	N. Sasaki; K. Chheng; N. Mizoue; I. Abe; A. J. Lowe	2016	Forest reference emission level and carbon sequestration in Cambodia	Global Ecology and Conservation	10.1016/S0925-8574(00)00141-5	NA	Excluded	Sam	2022-01-30	Intervention	NA
750	4429588	Sloan, Sean; Sayer, Jeffrey A.	2015	Forest Resources Assessment of 2015 shows positive global trends but forest loss and degradation persist in poor tropical countries	Forest Ecology and Management	10.1016/j.foreco.2015.06.013	NA	Excluded	Sam	2021-11-24	Study type	NA
751	4429589	Fox, J.	1993	Forest resources in a Nepali village in 1980 and 1990: the positive influence of population growth	Mountain Research & Development	10.2307/3673646	NA	Excluded	Sam	2022-02-28	Study type	NA
752	4429592	Rimal, Bhagawat; Rijal, Sushila; Stork, Nigel; Keshtkar, Hamidreza; Zhang, Lifu	2021	Forest restoration and support for sustainable ecosystems in the Gandaki Basin, Nepal	Environmental Monitoring and Assessment	10.1007/s10661-021-09245-1	NA	Excluded	Sam	2022-01-16	Study type	NA
753	4429598	Albuquerque, Rafael Walter; Ferreira, Manuel Eduardo; Olsen, Søren Ingvor; Tymus, Julio Ricardo Caetano; Balieiro, Cintia Palheta; Mansur, Hendrik; Moura, Ciro José Ribeiro; Costa, João Vitor Silva; Branco, Maurício Ruiz Castello; Grohmann, Carlos Henrique	2021	Forest restoration monitoring protocol with a low-cost remotely piloted aircraft: Lessons learned from a case study in the brazilian atlantic forest	Remote Sensing	10.3390/rs13122401	NA	Excluded	Sam	2021-11-24	Study type	NA
754	4429615	Horner, Gillis J.; Baker, Patrick J.; Mac Nally, Ralph; Cunningham, Shaun C.; Thomson, James R.; Hamilton, Fiona	2010	Forest structure, habitat and carbon benefits from thinning floodplain forests: Managing early stand density makes a difference	Forest Ecology and Management	10.1016/j.foreco.2009.10.015	NA	Excluded	Sam	2022-01-30	Geography	NA
755	4429618	R. Scot Duncan; V. E. Duncan	2000	Forest succession and distance from forest edge in an Afro-tropical grassland	Biotropica	10.3389/ffgc.2020.00085	NA	Excluded	Sam	2022-01-30	Intervention	NA
756	4429624	Cheng, Xiaoqin; Han, Hairong; Zhu, Jiang; Peng, Xinhao; Li, Bin; Liu, Hongwen; Epstein, Howard E.	2021	Forest thinning and organic matter manipulation drives changes in soil respiration in a Larix principis-rupprechtii plantation in China	Soil and Tillage Research	10.1016/j.still.2021.104996	NA	Excluded	Sam	2022-01-01	Not expressed in tons CO2	NA
757	4429626	Onojeghuo, Alex O.; Blackburn, G. Alan	2011	Forest transition in an ecologically important region: Patterns and causes for landscape dynamics in the Niger Delta	Ecological Indicators	10.1016/j.ecolind.2011.03.017	NA	Excluded	Sam	2021-11-24	Study type	NA
758	4429679	Wren-Lewis, Liam; Becerra-Valbuena, Luis; Houngbedji, Kenneth	2020	Formalizing land rights can reduce forest loss: Experimental evidence from Benin	Science Advances	10.1126/sciadv.abb6914	NA	Excluded	Sam	2022-01-30	Intervention	land rights only
759	4429724	Murphy, Brett P.; Russell-Smith, Jeremy; Prior, Lynda D.	2010	Frequent fires reduce tree growth in northern Australian savannas: Implications for tree demography and carbon sequestration	Global Change Biology	10.1111/j.1365-2486.2009.01933.x	NA	Excluded	Sam	2021-11-26	Study type	NA
760	4429743	Corbridge, S.; Jewitt, S.	1997	From forest struggles to forest citizens? Joint forest management in the unquiet woods of India's Jharkhand	Environment and Planning A	10.1068/a292145	NA	Excluded	Sam	2022-01-30	Outcome	NA
761	4429748	Montfort, Frédérique; Bégué, Agnès; Leroux, Louise; Blanc, Lilian; Gond, Valéry; Cambule, Armindo H.; Remane, Ivan A.D.; Grinand, Clovis	2021	From land productivity trends to land degradation assessment in Mozambique: Effects of climate, human activities and stakeholder definitions	Land Degradation and Development	10.1002/ldr.3704	NA	Excluded	Sam	2022-01-30	Intervention	NA
762	4429820	Jusys, Tomas	2016	Fundamental causes and spatial heterogeneity of deforestation in Legal Amazon	Applied Geography	10.1016/j.apgeog.2016.08.015	NA	Excluded	Sam	2022-01-06	Study type	NA
763	4429848	Schreier, Hans; Brown, Sandra; Schmidt, Margaret; Shah, Pravakar; Shrestha, Bubhan; Nakarmi, Gopal; Subba, Khagendra; Wymann, Susanne	1994	Gaining forests but losing ground: A GIS evaluation in a Himalayan watershed	Environmental Management	10.1007/BF02393756	NA	Excluded	Sam	2022-01-30	Intervention	NA
764	4429860	Li, Ting; Lü, Yihe; Fu, Bojie; Comber, Alexis J.; Harris, Paul; Wu, Lianhai	2017	Gauging policy-driven large-scale vegetation restoration programmes under a changing environment: Their effectiveness and socio-economic relationships	Science of the Total Environment	10.1016/j.scitotenv.2017.07.044	NA	Excluded	Peter	2021-12-08	Population	NA
765	4429870	Gartaula, Hom; Sapkota, Tek; Khatri-Chhetri, Arun; Prasad, Gokul; Badstue, Lone	2020	Gendered impacts of greenhouse gas mitigation options for rice cultivation in India	Climatic Change	10.1007/s10584-020-02941-w	NA	Excluded	Sam	2022-01-30	Outcome	NA
766	4429874	Niebauerova, D; Mendel Univ, Brno	2015	General and specific factors of deforestation in Costa Rica and Nicaragua	NA	NA	NA	Excluded	Sam	2022-01-30	Could not locate PDF	NA
767	4429931	Sudtongkong, Chanyut; Kong-oh, Supparat; Intacharoen, Prasarn	2013	Geographical information system assessment of mangrove area changes under state versus community management in two communities in Trang province, southern Thailand	Maejo International Journal of Science and Technology	NA	NA	Excluded	Sam	2022-02-28	No access to PDF	NA
768	4429946	Kashung, Yakhari; Das, Biswajit; Deka, Sangeeta; Bordoloi, Reetashree; Paul, Ashish; Tripathi, Om Prakash	2018	Geospatial technology based diversity and above ground biomass assessment of woody species of West Kameng district of Arunachal Pradesh	Forest Science and Technology	10.1080/21580103.2018.1452797	NA	Excluded	Sam	2022-01-30	Intervention	NA
769	4429965	A. P. Gautam; E. L. Webb; A. Eiumnoh	2002	GIS assessment of land use/land cover changes associated with community forestry implementation in the Middle Hills of Nepal	Mountain Research and Development	10.1080/01431169508954534	NA	Excluded	Sam	2022-01-16	Geography	NA
770	4429984	Bernal, Blanca; Murray, Lara T.; Pearson, Timothy R.H.	2018	Global carbon dioxide removal rates from forest landscape restoration activities	Carbon Balance and Management	10.1186/s13021-018-0110-8	NA	Excluded	Sam	2022-01-30	Study type	REVIEW FOR MEGA MAP
771	4430090	Brownson, Katherine; Anderson, Elizabeth P.; Ferreira, Susana; Wenger, Seth; Fowler, Laurie; German, Laura	2020	Governance of Payments for Ecosystem Ecosystem services influences social and environmental outcomes in Costa Rica	Ecological Economics	10.1016/j.ecolecon.2020.106659	NA	Excluded	Sam	2022-01-30	Outcome	PERCEPTION
772	4430101	Do, Trong Hoan; Vu, Tan Phuong; Catacutan, Delia; Nguyen, Van Truong	2021	Governing Landscapes for Ecosystem Services: A Participatory Land-Use Scenario Development in the Northwest Montane Region of Vietnam	Environmental Management	10.1007/s00267-020-01378-2	NA	Excluded	Sam	2022-02-16	Intervention	NA
773	4430119	Wigley, Benjamin J.; Augustine, David J.; Coetsee, Corli; Ratnam, Jayashree; Sankaran, Mahesh	2020	Grasses continue to trump trees at soil carbon sequestration following herbivore exclusion in a semiarid African savanna	Ecology	10.1002/ecy.3008	NA	Excluded	Sam	2022-02-28	Intervention	exclosure as an experimental method to examine impact of herbivory
774	4430156	Milchunas, D. G.; Vandever, M. W.	2013	Grazing effects on aboveground primary production and root biomass of early-seral, mid-seral, and undisturbed semiarid grassland	Journal of Arid Environments	10.1016/j.jaridenv.2013.01.012	NA	Excluded	Sam	2022-01-30	No access to PDF	NA
775	4430176	Zhao, Ling Ping; Wang, Dong; Liang, Fang Hui; Liu, Yu; Wu, Gao Lin	2019	Grazing exclusion promotes grasses functional group dominance via increasing of bud banks in steppe community	Journal of Environmental Management	10.1016/j.jenvman.2019.109589	NA	Excluded	Sam	2022-01-21	Geography	NA
776	4430201	Liao, Qipeng; Wang, Zhe; Huang, Chunbo	2020	Green infrastructure offset of the negative ecological effects of urbanization and storing water in the three Gorges reservoir area, China	International Journal of Environmental Research and Public Health	10.3390/ijerph17218077	NA	Excluded	Sam	2022-01-01	Geography	NA
777	4430230	Petsri, S.; Chidthaisong, A.; Pumijumnong, N.; Wachrinrat, C.	2013	Greenhouse gas emissions and carbon stock changes in rubber tree plantations in Thailand from 1990 to 2004	Journal of Cleaner Production	10.1016/j.jclepro.2013.02.003	NA	Excluded	Sam	2022-01-30	Study type	NA
778	4430272	Xu, Xiangrui; Cheng, Kun; Wu, Hua; Sun, Jianfei; Yue, Qian; Pan, Genxing	2019	Greenhouse gas mitigation potential in crop production with biochar soil amendment-a carbon footprint assessment for cross-site field experiments from China	GCB Bioenergy	10.1111/gcbb.12561	NA	Excluded	Sam	2022-02-28	Study type	NA
779	4430328	Feng, Xiaohui; Liu, Xiaojing; Zhang, Xiumei; Li, Jin Song	2019	Growth Dynamic of Tamarix chinensis Plantations in High Salinity Coastal Land and Its Ecological Effect	NA	10.1007/978-3-030-04417-6_9	NA	Excluded	Sam	2022-01-30	No access to PDF	NA
780	4430344	Tian, Di; Li, Peng; Fang, Wenjing; Xu, Jun; Luo, Yongkai; Yan, Zhengbing; Zhu, Biao; Wang, Jingjing; Xu, Xiaoniu; Fang, Jingyun	2017	Growth responses of trees and understory plants to nitrogen fertilization in a subtropical forest in China	Biogeosciences	10.5194/bg-14-3461-2017	NA	Excluded	Sam	2022-02-28	Intervention	NA
781	4430347	Yang, Jingjun; Lei, Pifeng; Xiang, Wenhua; Ouyang, Shuai; Hui, Xinrong	2018	Growth variations of tree saplings in relation to species diversity and functional traits in a tree diversity pot experiment	Forests	10.3390/f9070380	NA	Excluded	Sam	2022-01-30	Intervention	NA
782	4430355	Zhang, Yanhua; Tian, Ye; Ding, Sihui; Lv, Yi; Samjhana, Wagle; Fang, Shengzuo	2020	Growth, carbon storage, and optimal rotation in poplar plantations: A case study on clone and planting spacing effects	Forests	10.3390/F11080842	NA	Excluded	Peter	2021-12-08	Population	Jiangsu Province, just outside of our tropical map
783	4430477	Good, M. K.; Schultz, N. L.; Tighe, M.; Reid, N.; Briggs, S. V.	2013	Herbaceous vegetation response to grazing exclusion in patches and inter-patches in semi-arid pasture and woody encroachment	Agriculture, Ecosystems and Environment	10.1016/j.agee.2013.08.002	NA	Excluded	Sam	2021-11-24	Geography	NA
784	4430523	Beca, Gabrielle; Vancine, Maurício H.; Carvalho, Carolina S.; Pedrosa, Felipe; Alves, Rafael Souza C.; Buscariol, Daiane; Peres, Carlos A.; Ribeiro, Milton Cezar; Galetti, Mauro	2017	High mammal species turnover in forest patches immersed in biofuel plantations	Biological Conservation	10.1016/j.biocon.2017.02.033	NA	Excluded	Sam	2022-01-21	Intervention	NA
785	4430559	Leidinger, Jan L. G.; Gossner, Martin M.; Weisser, Wolfgang W.; Koch, Christiane; Cayllahua, Zully L. Rosadio; Podgaiski, Luciana R.; Duarte, Marcelo M.; Araujo, Ademir S. F.; Overbeck, Gerhard E.; Hermann, Julia Maria; Kollmann, Johannes; Meyer, Sebastian T.	2017	Historical and recent land use affects ecosystem functions in subtropical grasslands in Brazil	Ecosphere	10.1002/ecs2.2032	NA	Excluded	Seb	2022-01-31	Intervention	NA
786	4430561	Eshetu, Zewdu	2002	Historical C3-C4 vegetation pattern on forested mountain slopes: Its implication for ecological rehabilitation of degraded highlands of Ethiopia by afforestation	Journal of Tropical Ecology	10.1017/S0266467402002481	NA	Excluded	Peter	2021-12-09	No access to PDF	NA
787	4430579	Tsujino, Riyou; Yumoto, Takakazu; Kitamura, Shumpei; Djamaluddin, Ibrahim; Darnaedi, Dedy	2016	History of forest loss and degradation in Indonesia	Land Use Policy	10.1016/j.landusepol.2016.05.034	NA	Excluded	Sam	2022-01-06	Study type	NA
788	4430589	Rigueiro-Rodríguez, Antonio; Mouhbi, Rabia; Santiago-Freijanes, José Javier; del Pilar González-Hernández, María; Mosquera-Losada, María Rosa	2012	Horse grazing systems: Understory biomass and plant biodiversity of a Pinus radiata stand	Scientia Agricola	10.1590/S0103-90162012000100006	NA	Excluded	Seb	2022-01-31	Geography	NA
789	4430606	Higo, Masao; Takahashi, Yuichi; Gunji, Kento; Isobe, Katsunori	2018	How are arbuscular mycorrhizal associations related to maize growth performance during short-term cover crop rotation?	Journal of the Science of Food and Agriculture	10.1002/jsfa.8606	NA	Excluded	Sam	2022-02-04	Geography	NA
790	4430640	X. Liu; Z. Ma; X. Huang; L. Li	2020	How does grazing exclusion influence plant productivity and community structure in alpine grasslands of the Qinghai-Tibetan Plateau?	Global Ecology and Conservation	10.1111/j.1442-9993.2012.02395.x	NA	Excluded	Sam	2022-01-01	Geography	NA
791	4430649	Zhang, Mingyang; Wang, Kelin; Liu, Huiyu; Zhang, Chunhua; Wang, Jing; Yue, Yuemin; Qi, Xiangkun	2015	How ecological restoration alters ecosystem services: an analysis of vegetation carbon sequestration in the karst area of northwest Guangxi, China	Environmental Earth Sciences	10.1007/s12665-015-4542-0	NA	Excluded	Sam	2022-01-01	Geography	NA
792	4430668	Balmford, Ben; Green, Rhys E.; Onial, Malvika; Phalan, Ben; Balmford, Andrew	2019	How imperfect can land sparing be before land sharing is more favourable for wild species?	Journal of Applied Ecology	10.1111/1365-2664.13282	NA	Excluded	Sam	2022-02-28	Study type	NA
793	4430669	C. Huang; Z. Zhou; C. Peng; M. Teng; P. Wang	2019	How is biodiversity changing in response to ecological restoration in terrestrial ecosystems? A meta-analysis in China	Science of the Total Environment	10.1007/s11430-006-8310-6	NA	Excluded	Sam	2022-01-01	Outcome	relevant for mega map
794	4430671	Rother, Débora C.; Vidal, Cristina Y.; Fagundes, Isabella C.; Metran da Silva, Michel; Gandolfi, Sergius; Rodrigues, Ricardo R.; Nave, André G.; Viani, Ricardo Augusto G.; Brancalion, Pedro H.S.	2018	How Legal-Oriented Restoration Programs Enhance Landscape Connectivity? Insights From the Brazilian Atlantic Forest	Tropical Conservation Science	10.1177/1940082918785076	NA	Excluded	Sam	2022-02-04	Study type	NA
795	4430677	C. Y. Shimamoto; P. C. Botosso; M. C. M. Marques	2014	How much carbon is sequestered during the restoration of tropical forests? Estimates from tree species in the Brazilian Atlantic forest	Forest Ecology and Management	10.1016/j.agee.2012.05.008	NA	Excluded	Sam	2022-02-04	Study type	NA
796	4430690	McNicol, Iain M.; Ryan, Casey M.; Williams, Mathew	2015	How resilient are African woodlands to disturbance from shifting cultivation?	Ecological Applications	10.1890/14-2165.1	NA	Excluded	Sam	2022-02-04	Intervention	abandonment > 20 years
797	4430709	Pozo, Paola; Säumel, Ina	2018	How to bloom the green desert: Eucalyptus plantations and native forests in uruguay beyond black and white perspectives	Forests	10.3390/f9100614	NA	Excluded	Sam	2022-02-28	Geography	NA
798	4430711	Sun, Zhongyu; Huang, Yuhui; Yang, Long; Guo, Qinfeng; Wen, Meili; Wang, Jun; Liu, Nan	2020	How to manage degraded monoculture plantations in South China: a perspective from reciprocal litter transplant experiment	Landscape and Ecological Engineering	10.1007/s11355-020-00414-x	NA	Excluded	Sam	2022-01-01	Outcome	NA
799	4430724	Moinde-Fockler, Nancy Nthenya; Oguge, Nicholas Otienoh; Karere, Genesio Mugambi; Otina, Daniel; Suleman, Mbaruk Abdalla	2007	Human and natural impacts on forests along lower Tana river, Kenya: Implications towards conservation and management of endemic primate species and their habitat	Biodiversity and Conservation	10.1007/s10531-006-9096-8	NA	Excluded	Sam	2022-02-28	Intervention	NA
800	4430736	Liu, Weiwei; Lu, Fei; Luo, Yunjian; Bo, Wenjing; Kong, Lingqiao; Zhang, Lu; Liu, Bojie; Ouyang, Zhiyun; Wang, Xiaoke	2017	Human influence on the temporal dynamics and spatial distribution of forest biomass carbon in China	Ecology and Evolution	10.1002/ece3.3188	NA	Excluded	Sam	2022-01-01	Study type	NA
801	4430788	Van Loon, Anne F.; Te Brake, Bram; Van Huijgevoort, Marjolein H.J.; Dijksma, Roel	2016	Hydrological classification, a practical tool for mangrove restoration	PLoS ONE	10.1371/journal.pone.0150302	NA	Excluded	Sam	2021-11-24	Outcome	NA
802	4430846	López-Hernández, D.; García-Guadilla, M. P.; Torres, F.; Chacón, P.; Paoletti, M. G.	1997	Identification, characterization and preliminary evaluation of Venezuelan amazonian production systems in Puerto Ayacucho savanna-forest ecotone	Interciencia	NA	NA	Excluded	Sam	2022-02-16	No access to PDF	NA
803	4430880	Mohammed, Abrar Juhar; Inoue, Makoto	2017	Identifying salient forest SES attributes for sustainability: A multi-country study	Land Use Policy	10.1016/j.landusepol.2016.10.039	NA	Excluded	Sam	2022-01-06	Intervention	NA
804	4430887	W. Y. Shi; Y. Z. Chen; X. M. Feng	2020	Identifying the terrestrial carbon benefits from ecosystem restoration in ecologically fragile regions	Agriculture, Ecosystems and Environment	10.1017/S0030605310000542	NA	Excluded	Sam	2022-02-04	Study type	NA
805	4430922	A. Don; C. Rebmann; O. Kolle; M. Scherer-Lorenzen; E. D. Schulze	2009	Impact of afforestation-associated management changes on the carbon balance of grassland	Global Change Biology	10.24259/fs.v4i1.9421	NA	Excluded	Sam	2022-02-04	Geography	NA
806	4430927	Teixeira, Heitor Mancini; Bianchi, Felix J.J.A.; Cardoso, Irene Maria; Tittonell, Pablo; Peña-Claros, Marielos	2021	Impact of agroecological management on plant diversity and soil-based ecosystem services in pasture and coffee systems in the Atlantic forest of Brazil	Agriculture, Ecosystems and Environment	10.1016/j.agee.2020.107171	NA	Excluded	Sam	2022-02-28	Intervention	NA
807	4430992	G. Tsegay; X. Z. Meng	2021	Impact of ex-closure in above and below ground carbon stock biomass	Forests	10.1007/s10584-012-0456-y	NA	Excluded	Sam	2022-02-04	Study type	review
808	4431028	Gurung, Bhim; Nelson, Kristen C.; Smith, James L. D.	2009	Impact of grazing restrictions on livestock composition and husbandry practices in Madi Valley, Chitwan National Park, Nepal	Environmental Conservation	10.1017/S0376892910000160	NA	Excluded	Sam	2022-01-16	Outcome	NA
809	4431053	Sarathchandra, Chaya; Alemu Abebe, Yirga; Worthy, Fiona Ruth; Lakmali Wijerathne, Iresha; Ma, Huaixia; Yingfeng, Bi; Jiayu, Guo; Chen, Huafang; Yan, Qiaoshun; Geng, Yanfei; Weragoda, Dayani S.; Li, Li Li; Fengchun, Yang; Wickramasinghe, Sriyani; Xu, Jianchu	2021	Impact of land use and land cover changes on carbon storage in rubber dominated tropical Xishuangbanna, South West China	Ecosystem Health and Sustainability	10.1080/20964129.2021.1915183	NA	Excluded	Sam	2022-01-01	Study type	NA
810	4431073	Sichone, Priscilla; Schmiedel, Ute; Oldeland, Jens; Jürgens, Norbert	2019	Impact of land use on woody aboveground biomass in Miombo woodlands of western Zambia-comparison of three allometric equations	Southern Forests	10.2989/20702620.2018.1555943	NA	Excluded	Sam	2022-02-04	Study type	NA
811	4431093	J. Bryan; P. Shearman; J. Ash; J. B. Kirkpatrick	2010	Impact of logging on aboveground biomass stocks in lowland rain forest, Papua New Guinea	Ecological Applications	10.1017/S0030605308071433	NA	Excluded	Sam	2022-02-04	Intervention	NA
812	4431100	Traoré, Saran; Nygård, Robert; Guinko, Sita; Lepage, Michel	2008	Impact of Macrotermes termitaria as a source of heterogeneity on tree diversity and structure in a Sudanian savannah under controlled grazing and annual prescribed fire (Burkina Faso)	Forest Ecology and Management	10.1016/j.foreco.2007.12.045	NA	Excluded	Sam	2022-02-04	No access to PDF	NA
813	4431115	Höbinger, Tamara; Schindler, Stefan; Seaman, Benjamin S.; Wrbka, Thomas; Weissenhofer, Anton	2012	Impact of oil palm plantations on the structure of the agroforestry mosaic of La Gamba, southern Costa Rica: Potential implications for biodiversity	Agroforestry Systems	10.1007/s10457-011-9425-0	NA	Excluded	Sam	2022-02-04	Intervention	NA
814	4431159	G. Fu; E. Uchida; M. Shah; X. Deng	2019	Impact of the Grain for Green program on forest cover in China	Journal of Environmental Economics and Policy	10.1111/cobi.12391	NA	Excluded	Sam	2022-01-01	Study type	NA
815	4431184	L. F. Chen; Z. B. He; X. Zhu; J. Du; J. J. Yang; J. Li	2016	Impacts of afforestation on plant diversity, soil properties, and soil organic carbon storage in a semi-arid grassland of northwestern China	Catena	10.1007/s11676-020-01164-0	NA	Excluded	Sam	2022-01-01	Geography	NA
816	4431185	Zhang, Yuzing; Song, Conghe	2006	Impacts of afforestation, deforestation, and reforestation on forest cover in China from 1949 to 2003	Journal of Forestry	10.1093/jof/104.7.383	NA	Excluded	Sam	2022-01-01	Study type	NA
817	4431186	Fürst, Christine; Frank, Susanne; Jiménez, Marcos; Vásquez, Daniel Alejandro Rozas; Pietzsch, Katrin; Pietzsch, Frank	2016	Impacts of agricultural and forest management on biodiversity and ecosystem services	Handbook on Biodiversity and Ecosystem Services in Impact Assessment	NA	NA	Excluded	Sam	2021-11-24	No access to PDF	NA
818	4431202	Gütlein, Adrian; Gerschlauer, Friederike; Kikoti, Imani; Kiese, Ralf	2018	Impacts of climate and land use on N2O and CH4 fluxes from tropical ecosystems in the Mt. Kilimanjaro region, Tanzania	Global Change Biology	10.1111/gcb.13944	NA	Excluded	Sam	2022-02-05	Study type	NA
819	4431206	Wang, Jing; Wang, Kelin; Zhang, Mingyang; Zhang, Chunhua	2015	Impacts of climate change and human activities on vegetation cover in hilly southern China	Ecological Engineering	10.1016/j.ecoleng.2015.04.022	NA	Excluded	Sam	2022-01-01	Study type	NA
820	4431244	Zhou, Junju; Zhao, Yaru; Huang, Peng; Zhao, Xi; Feng, Wei; Li, Qiaoqiao; Xue, Dongxiang; Dou, Jiao; Shi, Wei; Wei, Wei; Zhu, Guofeng; Liu, Chunfang	2020	Impacts of ecological restoration projects on the ecosystem carbon storage of inland river basin in arid area, China	Ecological Indicators	10.1016/j.ecolind.2020.106803	NA	Excluded	Sam	2021-11-24	Geography	NA
821	4431252	Huang, Mei; Ji, Jinjun; Deng, Feng; Yang, Fengting	2014	Impacts of extreme precipitation on tree plantation carbon cycle	Theoretical and Applied Climatology	10.1007/s00704-013-0927-8	NA	Excluded	Sam	2021-11-24	Study type	NA
822	4431268	Tarus, George K.; Kirui, Bernard K.; Obwoyere, Gilbert	2019	Impacts of forest management type and season on soil carbon fluxes in Eastern Mau Forest, Kenya	African Journal of Ecology	10.1111/aje.12571	NA	Excluded	Peter	2022-03-30	Belowground	NA
823	4431286	Bharali, Ashmita; Baruah, Kushal Kumar; Baruah, Sunitee Gohain; Bhattacharyya, Pradip	2018	Impacts of integrated nutrient management on methane emission, global warming potential and carbon storage capacity in rice grown in a northeast India soil	Environmental Science and Pollution Research	10.1007/s11356-017-0879-0	NA	Excluded	Sam	2022-03-03	Not expressed in tons CO2	NA
824	4431296	Abera, Wuletawu; Tamene, Lulseged; Kassawmar, Tibebu; Mulatu, Kalkidan; Kassa, Habtemariam; Verchot, Louis; Quintero, Marcela	2021	Impacts of land use and land cover dynamics on ecosystem services in the Yayo coffee forest biosphere reserve, southwestern Ethiopia	Ecosystem Services	10.1016/j.ecoser.2021.101338	NA	Excluded	Sam	2022-02-16	Intervention	NA
825	4431301	X. Zhang; X. Huang; X. Zhao; R. Lu	2009	Impacts of land use change on the vegetation carbon storage in the region around Taihu Lake, China	Sixth International Symposium on Digital Earth: Data Processing and Applications	10.1890/1051-0761(2002)012[0807:SLEOAD]2.0.CO;2	NA	Excluded	Sam	2022-01-01	Geography	NA
826	4431346	Moktan, Mani Ram	2010	Impacts of recent policy changes on rural communities and species diversity in government-managed forests of Western Bhutan	Mountain Research and Development	10.1659/MRD-JOURNAL-D-10-00015.1	NA	Excluded	Sam	2022-02-05	Geography	NA
827	4431354	F. Biao; Q. Yanbing; C. Qingrui	2015	Impact of revegetation management modes on soil properties and vegetation ecological restoration in degraded sandy grassland in farming-pastoral ecotone	International Journal of Agricultural and Biological Engineering	10.1016/j.gecco.2020.e01216	NA	Excluded	Sam	2022-02-04	Geography	NA
828	4431357	Miller-ter Kuile, Ana; Orr, Devyn; Bui, An; Dirzo, Rodolfo; Klope, Maggie; McCauley, Douglas; Motta, Carina; Young, Hillary	2021	Impacts of rodent eradication on seed predation and plant community biomass on a tropical atoll	Biotropica	10.1111/btp.12864	NA	Excluded	Sam	2022-03-03	Intervention	NA
829	4431359	Zhang, Jianfeng	2019	Impacts of Rural Fengshui Forest Construction on Biodiversity	Study of Ecological Engineering of Human Settlements	10.1007/978-981-15-1373-2	NA	Excluded	Sam	2022-02-05	Geography	NA
830	4431383	Gong, Chen; Tan, Qingyue; Liu, Guobin; Xu, Mingxiang	2021	Impacts of tree mixtures on understory plant diversity in China	Forest Ecology and Management	10.1016/j.foreco.2021.119545	NA	Excluded	Sam	2022-01-01	Study type	meta-analysis - to review section
831	4431410	Matthews, Robin B.; van Noordwijk, Meine; Lambin, Eric; Meyfroidt, Patrick; Gupta, Joyeeta; Verchot, Louis; Hergoualc'h, Kristell; Veldkamp, Edzo	2014	Implementing REDD+ (Reducing Emissions from Deforestation and Degradation): Evidence on governance, evaluation and impacts from the REDD-ALERT project	Mitigation and Adaptation Strategies for Global Change	10.1007/s11027-014-9578-z	NA	Excluded	Sam	2021-11-24	Study type	NA
832	4431429	Cummings, Anthony R.; Read, Jane M.; Fragoso, Jose M.V.	2018	Implications of forest type and land tenure diversity for the sustainability of ecosystem services provided by northern Amazonia's multiple-use tree species	Landscape Ecology	10.1007/s10980-018-0614-3	NA	Excluded	Sam	2021-11-24	Study type	NA
833	4431435	Hafich, K.; Perkins, E. J.; Hauge, J. B.; Barry, D.; Eaton, W. D.	2012	Implications of land management on soil microbial communities and nutrient cycle dynamics in the lowland tropical forest of Northern Costa Rica	Tropical Ecology	NA	NA	Excluded	Sam	2022-02-05	Outcome	NA
834	4431438	Kintz, Damion B.; Young, Kenneth R.; Crews-Meyer, Kelley A.	2006	Implications of land use/land cover change in the buffer zone of a National Park in the tropical Andes	Environmental Management	10.1007/s00267-005-0147-9	NA	Excluded	Sam	2022-02-05	Intervention	NA
835	4431441	Poudyal, Bishnu Hari; Maraseni, Tek Narayan; Cockfield, Geoff	2019	Implications of selective harvesting of natural forests for forest product recovery and forest carbon emissions: Cases from Tarai Nepal and Queensland Australia	Forests	10.3390/f10080693	NA	Excluded	Sam	2022-01-16	Intervention	NA
836	4431461	J. D. T. De Alban; J. Jamaludin; D. Wong De Wen; M. M. Than; E. L. Webb	2020	Improved estimates of mangrove cover and change reveal catastrophic deforestation in Myanmar	Environmental Research Letters	10.1016/j.ecolecon.2007.12.014	NA	Excluded	Sam	2022-02-05	Intervention	NA
837	4431468	Hua, Jianwen; Chen, Guangsheng; Yu, Lin; Ye, Qing; Jiao, Hongbo; Luo, Xifang	2021	Improved Mapping of Long-Term Forest Disturbance and Recovery Dynamics in the Subtropical China Using All Available Landsat Time-Series Imagery on Google Earth Engine Platform	IEEE Journal of Selected Topics in Applied Earth Observations and Remote Sensing	10.1109/JSTARS.2021.3058421	NA	Excluded	Sam	2022-01-01	Study type	NA
838	4431472	Paul, Keryn I.; Roxburgh, Stephen H.; England, Jacqueline R.; de Ligt, Robert; Larmour, John S.; Brooksbank, Kim; Murphy, Simon; Ritson, Peter; Hobbs, Trevor; Lewis, Tom; Preece, Noel D.; Cunningham, Shaun C.; Read, Zoe; Clifford, David; John Raison, R.	2015	Improved models for estimating temporal changes in carbon sequestration in above-ground biomass of mixed-species environmental plantings	Forest Ecology and Management	10.1016/j.foreco.2014.11.025	NA	Excluded	Sam	2021-11-24	Study type	NA
839	4431552	Bryan, Brett A.	2013	Incentives, land use, and ecosystem services: Synthesizing complex linkages	Environmental Science and Policy	10.1016/j.envsci.2012.12.010	NA	Excluded	Sam	2021-11-24	Study type	NA
840	4431564	Bennett, Michael T.; Mehta, Aashish; Xu, Jintao	2011	Incomplete property rights, exposure to markets and the provision of environmental services in China	China Economic Review	10.1016/j.chieco.2010.12.002	NA	Excluded	Sam	2022-07-10	Geography	NA
841	4431604	Liu, Xiaofei; Lin, Teng Chiu; Yang, Zhijie; Vadeboncoeur, Matthew A.; Lin, Chengfang; Xiong, Decheng; Lin, Weisheng; Chen, Guangshui; Xie, Jinsheng; Li, Yiqing; Yang, Yusheng	2017	Increased litter in subtropical forests boosts soil respiration in natural forests but not plantations of Castanopsis carlesii	Plant and Soil	10.1007/s11104-017-3281-2	NA	Excluded	Sam	2022-02-05	Intervention	NA
842	4431625	Pinchansky, Sarah Cordero; Cordero, René Castro; Salazar, René Castro	2021	Increasing forest cover for a CO2 neutral future: Costa Rica case study	Estudios de Economia Aplicada	10.25115/EEA.V39I3.5080	NA	Excluded	Sam	2021-11-24	Study type	NA
843	4431649	Duchicela, Sisimac A.; Cuesta, Francisco; Pinto, Esteban; Gosling, William D.; Young, Kenneth R.	2019	Indicators for assessing tropical alpine rehabilitation practices	Ecosphere	10.1002/ecs2.2595	NA	Excluded	Sam	2022-02-05	Geography	NA
844	4431658	BenYishay, Ariel; Heuser, Silke; Runfola, Daniel; Trichler, Rachel	2017	Indigenous land rights and deforestation: Evidence from the Brazilian Amazon	Journal of Environmental Economics and Management	10.1016/j.jeem.2017.07.008	NA	Excluded	Sam	2022-01-06	Intervention	land rights only
845	4431660	Tyynelä, T.; Otsamo, R.; Otsamo, A.	2003	Indigenous livelihood systems in industrial tree-plantation areas in West Kalimantan, Indonesia: Economics and plant-species richness	Agroforestry Systems	10.1023/A:1023930805422	NA	Excluded	Sam	2022-02-05	Outcome	NA
846	4431663	M. G. Ceddia; U. Gunter; P. Pazienza	2019	Indigenous peoples' land rights and agricultural expansion in Latin America: A dynamic panel data approach	Forest Policy and Economics	10.1088/1748-9326/8/1/015039	NA	Excluded	Sam	2022-02-05	Intervention	NA
847	4431718	Warui, Charles M.; Villet, Martin H.; Young, Truman P.; Jocqué, Rudy	2005	Influence of grazing by large mammals on the spider community of a Kenyan savanna biome	Journal of Arachnology	10.1636/CT05-43.1	NA	Excluded	Sam	2022-02-07	Intervention	NA
848	4431719	Tessema, Zewdu K.; De Boer, Willem F.; Baars, Robert M.T.; Prins, Herbert H.T.	2012	Influence of Grazing on Soil Seed Banks Determines the Restoration Potential of Aboveground Vegetation in a Semi-arid Savanna of Ethiopia	Biotropica	10.1111/j.1744-7429.2011.00780.x	NA	Excluded	Sam	2021-11-24	Geography	NA
849	4431817	Nepstad, D.; Schwartzman, S.; Bamberger, B.; Santilli, M.; Ray, D.; Schlesinger, P.; Lefebvre, P.; Alencar, A.; Prinz, E.; Fiske, Greg; Rolla, Alicia	2006	Inhibition of Amazon deforestation and fire by parks and indigenous lands	Conservation Biology	10.1111/j.1523-1739.2006.00351.x	NA	Excluded	Sam	2022-02-07	Duplicate	NA
850	4431840	Wolfsdorf, Gabriel; Abrahão, Anna; D'Angioli, André M.; de Sá Dechoum, Michele; Meirelles, Sérgio T.; F. L. Pecoral, Luísa; Rowland, Lucy; da Silveira Verona, Larissa; B. Schmidt, Isabel; B. Sampaio, Alexandre; S. Oliveira, Rafael	2021	Inoculum origin and soil legacy can shape plant-soil feedback outcomes for tropical grassland restoration	Restoration Ecology	10.1111/rec.13455	NA	Excluded	Sam	2021-11-24	Outcome	NA
851	4431879	Bos, Astrid B.; De Sy, Veronique; Duchelle, Amy E.; Atmadja, Stibniati; de Bruin, Sytze; Wunder, Sven; Herold, Martin	2020	Integrated assessment of deforestation drivers and their alignment with subnational climate change mitigation efforts	Environmental Science and Policy	10.1016/j.envsci.2020.08.002	NA	Excluded	Sam	2021-11-24	Study type	NA
852	4431880	Nirmala, B.; Tuti, M. D.; Mahender Kumar, R.; Waris, Amtul; Muthuraman, P.; Parmar, Brajendra; Vidhan Singh, T.	2021	Integrated assessment of system of rice intensification vs. conventional method of transplanting for economic benefit, energy efficiency and lower global warming potential in India	Agroecology and Sustainable Food Systems	10.1080/21683565.2020.1868648	NA	Excluded	Sam	2022-03-03	No access to PDF	NA
853	4431887	Dixon, Robert K.; Winjum, Jack K.; Andrasko, Kenneth J.; Lee, Jeffrey J.; Schroeder, Paul E.	1994	Integrated land-use systems: Assessment of promising agroforest and alternative land-use practices to enhance carbon conservation and sequestration	Climatic Change	10.1007/BF01098474	NA	Excluded	Sam	2022-01-06	Study type	NA
854	4431904	van Oosterzee, Penny; Dale, Allan; Preece, Noel D.	2014	Integrating agriculture and climate change mitigation at landscape scale: Implications from an Australian case study	Global Environmental Change	10.1016/j.gloenvcha.2013.10.003	NA	Excluded	Peter	2021-12-08	Study type	NA
855	4431930	Wang, Lin; Ren, Guopeng; Hua, Fangyuan; Young, Stephen S.; Wang, Wei; Yang, Chunyan; Zhu, Jianguo	2021	Integrating habitat availability into restoration efforts for biodiversity conservation: Evaluating effectiveness and setting priorities	Biological Conservation	10.1016/j.biocon.2021.109127	NA	Excluded	Sam	2021-11-24	Geography	NA
856	4431969	Paterniani, Maria Lidia Stipp; Pardini, Andrea; Pratesi, Valentina	2010	Integration of native genetic resources in Brazilian agroforestry systems	Handbook on Agroforestry: Management Practices and Environmental Impact	NA	NA	Excluded	Peter	2021-12-09	Could not locate PDF	NA
857	4431977	Asubonteng, Kwabena O.; Pfeffer, Karin; Ros-Tonen, Mirjam A.F.; Baud, Isa; Benefoh, Daniel T.	2020	Integration versus segregation: Structural dynamics of a smallholder-dominated mosaic landscape under tree-crop expansion in Ghana	Applied Geography	10.1016/j.apgeog.2020.102201	NA	Excluded	Sam	2021-11-24	Study type	NA
858	4431987	Brandt, Patric; Yesuf, Gabriel; Herold, Martin; Rufino, Mariana C.	2020	Intensification of dairy production can increase the GHG mitigation potential of the land use sector in East Africa	Global Change Biology	10.1111/gcb.14870	NA	Excluded	Sam	2021-11-24	Study type	NA
859	4432020	Cao, Shixiong; Ma, Hua; Yuan, Wenping; Wang, Xin	2014	Interaction of ecological and social factors affects vegetation recovery in China	Biological Conservation	10.1016/j.biocon.2014.10.009	NA	Excluded	Sam	2022-03-03	Intervention	NA
860	4432069	Manning, George C.; Baer, Sara G.	2018	Interannual variability in climate effects on community assembly and ecosystem functioning in restored prairie	Ecosphere	10.1002/ecs2.2327	NA	Excluded	Sam	2022-01-06	Geography	NA
861	4432093	Jadin, I.; Meyfroidt, P.; Lambin, E. F.	2016	International trade, and land use intensification and spatial reorganization explain Costa Rica's forest transition	Environmental Research Letters	10.1088/1748-9326/11/3/035005	NA	Excluded	Sam	2022-02-07	Intervention	NA
862	4432101	Pal, Sharmistha; Panwar, Pankaj	2013	Interrelationship of Carbon Sequestration, Soil Fertility, and Microbial Indices as Influenced by Long-Term Land Uses in Lower Himalayan Region, India	Communications in Soil Science and Plant Analysis	10.1080/00103624.2012.747608	NA	Excluded	Sam	2022-02-07	No access to PDF	NA
863	4432123	Menezes, Tatiane; Carmo, Rodrigo; Wirth, Rainer; Leal, Inara R.; Tabarelli, Marcelo; Laurênio, André; Melo, Felipe P.L.	2021	Introduced goats reduce diversity and biomass of herbs in Caatinga dry forest	Land Degradation and Development	10.1002/ldr.3693	NA	Excluded	Sam	2022-02-07	Intervention	NA
864	4432150	F. Humpenöder; A. Popp; J. P. Dietrich; D. Klein; H. Lotze-Campen; M. Bonsch; B. L. Bodirsky; I. Weindl; M. Stevanovic; C. Müller	2014	Investigating afforestation and bioenergy CCS as climate change mitigation strategies	Environmental Research Letters	10.1016/j.foreco.2015.04.015	NA	Excluded	Sam	2022-02-07	Study type	NA
865	4432210	Y. Yan; X. Lu	2015	Is grazing exclusion effective in restoring vegetation in degraded alpine grasslands in Tibet, China?	PeerJ	10.1016/j.foreco.2019.117690	NA	Excluded	Sam	2022-01-01	Geography	NA
866	4432216	Bray, S. G.; Allen, D. E.; Harms, B. P.; Reid, D. J.; Fraser, G. W.; Dalal, R. C.; Walsh, D.; Phelps, D. G.; Gunther, R.	2016	Is land condition a useful indicator of soil organic carbon stock in Australia's northern grazing land?	Rangeland Journal	10.1071/RJ15097	NA	Excluded	Sam	2022-03-03	No access to PDF	NA
867	4432221	de Araújo, Gustavo Júnior; Storck-Tonon, D.; Izzo, T. J.	2019	Is Planting Trees Enough? The Effect of Different Types of Reforestation on the Offspring of Trypoxylon (Trypargilum) lactitarse (Hymenoptera: Crabronidae) in the Southern Amazon	Neotropical Entomology	10.1007/s13744-019-00682-9	NA	Excluded	Sam	2022-02-07	Outcome	NA
868	4432290	Wylie, Lindsay; Sutton-Grier, Ariana E.; Moore, Amber	2016	Keys to successful blue carbon projects: Lessons learned from global case studies	Marine Policy	10.1016/j.marpol.2015.12.020	NA	Excluded	Sam	2022-02-16	Outcome	NA
869	4432292	Castro, Alfonso Peter	1993	Kikuyu agroforestry: an historical analysis	Agriculture, Ecosystems and Environment	10.1016/0167-8809(93)90012-E	NA	Excluded	Sam	2021-11-24	Study type	NA
870	4432310	Anderson, Christa M.; Asner, Gregory P.; Lambin, Eric F.	2019	Lack of association between deforestation and either sustainability commitments or fines in private concessions in the Peruvian Amazon	Forest Policy and Economics	10.1016/j.forpol.2019.03.010	NA	Excluded	Peter	2022-01-20	Intervention	NA
871	4432330	Texeira, Marcos; Oyarzabal, Mariano; Pineiro, Gervasio; Baeza, Santiago; Paruelo, Jose Maria	2015	Land cover and precipitation controls over long-term trends in carbon gains in the grassland biome of South America	Ecosphere	10.1890/ES15-00085.1	NA	Excluded	Sam	2022-03-04	Intervention	NA
872	4432332	Smith, Jonathan H.	2001	Land cover assessment of indigenous communities in the BOSAWAS region of Nicaragua	Human Ecology	10.1023/A:1010958732520	NA	Excluded	Sam	2021-11-24	Study type	NA
873	4432336	Eludoyin, Adebayo Oluwole; Iyanda, Olamide Olaleye	2019	Land cover change and forest management strategies in Ife nature reserve, Nigeria	GeoJournal	10.1007/s10708-018-9936-6	NA	Excluded	Sam	2022-03-04	Study type	NA
874	4432345	Ewunetu, Alelgn; Simane, Belay; Teferi, Ermias; Zaitchik, Benjamin F.	2021	Land cover change in the blue nile river headwaters: Farmers'perceptions, pressures, and satellite-based mapping	Land	10.3390/land10010068	NA	Excluded	Sam	2021-11-24	Study type	NA
875	4432349	Erthalia, Meike; Supriatna; Damayanti, Astrid	2018	Land Cover Change of Post-Tin Mining Land Conservation Area and Its Surroundings in Perimping Sub Watershed, Bangka Regency	E3S Web of Conferences	10.1051/e3sconf/20187304021	NA	Excluded	Sam	2022-03-04	Study type	NA
876	4432353	Navarro Cerrillo, Rafael M.; Esteves Vieira, Dennis J.; Ochoa-Gaona, Susana; de Jong, Bernardus H.J.; del Mar Delgado Serrano, M.	2019	Land cover changes and fragmentation in mountain neotropical ecosystems of Oaxaca, Mexico under community forest management	Journal of Forestry Research	10.1007/s11676-017-0568-3	NA	Excluded	Sam	2022-02-07	Intervention	NA
877	4432408	Woolf, Dominic; Solomon, Dawit; Lehmann, Johannes	2018	Land restoration in food security programmes: synergies with climate change mitigation	Climate Policy	10.1080/14693062.2018.1427537	NA	Excluded	Sam	2022-02-07	Study type	NA
878	4432444	Minta, Muluneh; Kibret, Kibebew; Thorne, Peter; Nigussie, Tassew; Nigatu, Lisanework	2018	Land use and land cover dynamics in Dendi-Jeldu hilly-mountainous areas in the central Ethiopian highlands	Geoderma	10.1016/j.geoderma.2017.10.035	NA	Excluded	Sam	2021-11-24	Study type	NA
879	4432456	De Valença, Anne W.; Vanek, Steven J.; Meza, Katherin; Ccanto, Raul; Olivera, Edgar; Scurrah, Maria; Lantinga, Egbert A.; Fonte, Steven J.	2017	Land use as a driver of soil fertility and biodiversity across an agricultural landscape in the Central Peruvian Andes	Ecological Applications	10.1002/eap.1508	NA	Excluded	Sam	2021-11-24	Geography	NA
880	4432458	Wang, Tao	2018	Land Use Change and Carbon Emissions in China from 1990 to 2015	IOP Conference Series: Earth and Environmental Science	10.1088/1755-1315/186/4/012077	NA	Excluded	Sam	2022-01-06	Study type	NA
881	4432494	Ge, Quan Sheng; Dai, Jun Hu; He, Fan Neng; Pan, Yuan; Wang, Meng Mai	2008	Land use changes and their relations with carbon cycles over the past 300 a in China	Science in China, Series D: Earth Sciences	10.1007/s11430-008-0046-z	NA	Excluded	Sam	2021-11-24	Study type	NA
882	4432506	Gautam, Ambika P.; Webb, Edward L.; Shivakoti, Ganesh P.; Zoebisch, Michael A.	2003	Land use dynamics and landscape change pattern in a mountain watershed in Nepal	Agriculture, Ecosystems and Environment	10.1016/S0167-8809(03)00148-8	NA	Excluded	Sam	2022-01-16	Geography	NA
883	4432525	Thakur, Tarun Kumar; Patel, Digvesh Kumar; Bijalwan, Arvind; Dobriyal, Mammohan J.; Kumar, Anirudh; Thakur, Anita; Bohra, Abhishek; Bhat, Jahangeer A.	2020	Land use land cover change detection through geospatial analysis in an Indian Biosphere Reserve	Trees, Forests and People	10.1016/j.tfp.2020.100018	NA	Excluded	Sam	2021-11-24	Study type	NA
884	4432559	Smith, Jonathan H.	2003	Land-cover assessment of conservation and buffer zones in the BOSAWAS Natural Resource Reserve of Nicaragua	Environmental Management	10.1007/s00267-002-2774-8	NA	Excluded	Sam	2021-11-24	Study type	NA
885	4432578	López-García, J.; Alcántara-Ayala, I.	2012	Land-use change and hillslope instability in the monarch butterfly biosphere reserve, central Mexico	Land Degradation and Development	10.1002/ldr.2159	NA	Excluded	Sam	2022-02-08	Intervention	NA
886	4432599	Harris, Zoe M.; Alberti, Giorgio; Viger, Maud; Jenkins, Joe R.; Rowe, Rebecca; McNamara, Niall P.; Taylor, Gail	2017	Land-use change to bioenergy: grassland to short rotation coppice willow has an improved carbon balance	GCB Bioenergy	10.1111/gcbb.12347	NA	Excluded	Sam	2021-11-24	Population	bioenergy
887	4432607	Jackson, W. J.; Tamrakar, R. M.; Hunt, S.; Shepherd, K. R.	1998	Land-use changes in two Middle Hills districts of Nepal	Mountain Research and Development	10.2307/3674033	NA	Excluded	Sam	2022-01-16	Study type	NA
888	4432613	N. B. Schwartz; M. Uriarte; R. Defries; V. H. Gutierrez-Velez; M. A. Pinedo-Vasquez	2017	Land-use dynamics influence estimates of carbon sequestration potential in tropical second-growth forest	Environmental Research Letters	10.7717/peerj.4855	NA	Excluded	Sam	2022-02-08	Intervention	NA
889	4432622	Navarrete, Ian Ausa; Tsutsuki, Kiyoshi	2008	Land-use impact on soil carbon, nitrogen, neutral sugar composition and related chemical properties in a degraded Ultisol in Leyte, Philippines	Soil Science and Plant Nutrition	10.1111/j.1747-0765.2008.00244.x	NA	Excluded	Sam	2022-02-08	Belowground	NA
890	4432624	Chichinye, Angella; Geldenhuys, Coert J.; Chirwa, Paxie W.	2019	Land-use impacts on the composition and diversity of the Baikiaea- Guibourtia-Pterocarpus woodlands of north-western Zimbabwe	Southern Forests	10.2989/20702620.2018.1531278	NA	Excluded	Sam	2022-03-04	No access to PDF	NA
891	4432628	Raveloaritiana, Estelle; Wurz, Annemarie; Grass, Ingo; Osen, Kristina; Soazafy, Marie Rolande; Martin, Dominic A.; Faliniaina, Lucien; Rakotomalala, Nantenaina H.; Vorontsova, Maria S.; Tscharntke, Teja; Rakouth, Bakolimalala	2021	Land-use intensification increases richness of native and exotic herbaceous plants, but not endemics, in Malagasy vanilla landscapes	Diversity and Distributions	10.1111/ddi.13226	NA	Excluded	Sam	2022-02-08	Outcome	NA
892	4432633	Coomes, Oliver T.; Takasaki, Yoshito; Rhemtulla, Jeanine M.	2011	Land-use poverty traps identified in shifting cultivation systems shape long-term tropical forest cover	Proceedings of the National Academy of Sciences of the United States of America	10.1073/pnas.1012973108	NA	Excluded	Sam	2022-02-08	Intervention	NA
893	4432657	Jia, Mingming; Wang, Zongming; Zhang, Yuanzhi; Ren, Chunying; Song, Kaishan	2015	Landsat-based estimation of mangrove forest loss and restoration in Guangxi Province, China, influenced by human and natural factors	IEEE Journal of Selected Topics in Applied Earth Observations and Remote Sensing	10.1109/JSTARS.2014.2333527	NA	Excluded	Sam	2022-01-01	Study type	NA
894	4432658	Silva, Alindomar Lacerda; Alves, Diógenes Salas; Ferreira, Matheus Pinheiro	2018	Landsat-based land use change assessment in the Brazilian Atlantic Forest: Forest transition and sugarcane expansion	Remote Sensing	10.3390/rs10070996	NA	Excluded	Sam	2022-02-08	Intervention	NA
895	4432662	López, Santiago; López-Sandoval, María Fernanda; Gerique, Andrés; Salazar, Joel	2020	Landscape change in Southern Ecuador: An indicator-based and multi-temporal evaluation of land use and land cover in a mixed-use protected area	Ecological Indicators	10.1016/j.ecolind.2020.106357	NA	Excluded	Sam	2022-02-08	No access to PDF	NA
896	4432664	Cabral, Júlia Perez; Faria, Deborah; Morante-Filho, José Carlos	2021	Landscape composition is more important than local vegetation structure for understory birds in cocoa agroforestry systems	Forest Ecology and Management	10.1016/j.foreco.2020.118704	NA	Excluded	Sam	2021-11-24	Outcome	NA
897	4432675	Purnomo, Herry; Irawati, Rika Harini	2011	Landscape Game: A model to understand the dynamics of land competition, policy measures and sustainability of a landscape	MODSIM 2011 - 19th International Congress on Modelling and Simulation - Sustaining Our Future: Understanding and Living with Uncertainty	10.36334/modsim.2011.c4.purnomo	NA	Excluded	Sam	2022-02-08	Study type	NA
898	4432680	Ndao, Babacar; Leroux, Louise; Gaetano, Raffaele; Diouf, Abdoul Aziz; Soti, Valérie; Bégué, Agnès; Mbow, Cheikh; Sambou, Bienvenu	2021	Landscape heterogeneity analysis using geospatial techniques and a priori knowledge in Sahelian agroforestry systems of Senegal	Ecological Indicators	10.1016/j.ecolind.2021.107481	NA	Excluded	Sam	2022-02-08	Study type	NA
899	4432683	Valle, Ivana Cola; Francelino, Márcio Rocha; Hardt, Elisa; Pinheiro, Helena Saraiva Koenow	2018	Landscape Indicators of the Success of Protected Areas on Habitat Recovery for the Golden Lion Tamarin (Leontopithecus rosalia)	Ecoscience	10.1080/11956860.2017.1414664	NA	Excluded	Sam	2022-02-08	Outcome	NA
900	4432697	Chazdon, Robin L.	2017	Landscape restoration, natural regeneration, and the forests of the future	Annals of the Missouri Botanical Garden	10.3417/2016035	NA	Excluded	Peter	2021-12-09	Study type	NA
901	4432698	Amaral, Yuri Teixeira; Santos, Edyane Moraes dos; Ribeiro, Milton Cézar; Barreto, Larissa	2019	Landscape structural analysis of the Lençóis Maranhenses national park: implications for conservation	Journal for Nature Conservation	10.1016/j.jnc.2019.125725	NA	Excluded	Sam	2022-02-08	Intervention	NA
902	4432716	Hartter, Joel; Ryan, Sadie J.; Southworth, Jane; Chapman, Colin A.	2011	Landscapes as continuous entities: Forest disturbance and recovery in the Albertine Rift landscape	Landscape Ecology	10.1007/s10980-011-9616-0	NA	Excluded	Sam	2022-02-08	Intervention	NA
903	4432730	M. Chapman; W. S. Walker; S. C. Cook-Patton; P. W. Ellis; M. Farina; B. W. Griscom; A. Baccini	2020	Large climate mitigation potential from adding trees to agricultural lands	Global Change Biology	10.1111/gcb.15121	NA	Excluded	Peter	2021-10-15	Intervention	NA
904	4432735	Augustine, David J.; Wigley, Benjamin J.; Ratnam, Jayashree; Kibet, Staline; Nyangito, Moses; Sankaran, Mahesh	2019	Large herbivores maintain a two-phase herbaceous vegetation mosaic in a semi-arid savanna	Ecology and Evolution	10.1002/ece3.5750	NA	Excluded	Sam	2022-03-04	Intervention	NA
905	4432782	Khairiah, Rahmi Nur; Setiawan, Yudi; Prasetyo, Lilik Budi; Permatasari, Prita Ayu	2017	Leaf Area Index (LAI) in different type of agroforestry systems based on hemispherical photographs in Cidanau Watershed	IOP Conference Series: Earth and Environmental Science	10.1088/1755-1315/54/1/012050	NA	Excluded	Sam	2022-02-08	Intervention	NA
906	4432862	Cavagnaro, T. R.	2016	Life at the interface: Above- and below-ground responses of a grazed pasture soil to reforestation	Applied Soil Ecology	10.1016/j.apsoil.2015.12.002	NA	Excluded	Sam	2022-02-08	Belowground	NA
907	4432888	Sparrevik, Magnus; Field, John L.; Martinsen, Vegard; Breedveld, Gijs D.; Cornelissen, Gerard	2013	Life cycle assessment to evaluate the environmental impact of biochar implementation in conservation agriculture in Zambia	Environmental Science and Technology	10.1021/es302720k	NA	Excluded	Peter	2021-12-11	Outcome	NA
908	4432919	He, Jun; Lang, Rong	2015	Limits of state-led programs of payment for ecosystem services: Field evidence from the Sloping Land Conversion Program in southwest China	Human Ecology	10.1007/s10745-015-9782-9	NA	Excluded	Sam	2021-11-24	Outcome	NA
909	4432924	Anh, Pham Thi Quynh; Gomi, Takashi; MacDonald, Lee H.; Mizugaki, Shigeru; Van Khoa, Phung; Furuichi, Takahisa	2014	Linkages among land use, macronutrient levels, and soil erosion in northern Vietnam: A plot-scale study	Geoderma	10.1016/j.geoderma.2014.05.011	NA	Excluded	Sam	2021-11-24	Belowground	NA
910	4432939	Schroth, Götz; da Mota, Maria do Socorro Souza; Hills, Terry; Soto-Pinto, Lorena; Wijayanto, Iwan; Arief, Candra Wirawan; Zepeda, Yatziri	2011	Linking Carbon, Biodiversity and Livelihoods Near Forest Margins: The Role of Agroforestry	CARBON SEQUESTRATION POTENTIAL OF AGROFORESTRY SYSTEMS: OPPOORTUNITIES AND CHALLENGES	NA	NA	Excluded	Sam	2022-02-08	Outcome	NA
911	4432952	Turyahabwe, N.; Geldenhuys, C. J.; Watts, S.; Tweheyo, M.	2008	Linking forest tenure and anthropogenic factors with institutions and the effectiveness of management in Mpigi forests, central Uganda	Southern Forests	10.2989/SF.2008.70.3.9.670	NA	Excluded	Sam	2022-02-08	No access to PDF	NA
912	4432977	Murphy, Meaghan; Balser, Teri; Buchmann, Nina; Hahn, Volker; Potvin, Catherine	2008	Linking tree biodiversity to belowground process in a young tropical plantation: Impacts on soil CO2 flux	Forest Ecology and Management	10.1016/j.foreco.2008.01.034	NA	Excluded	Sam	2022-03-04	Intervention	NA
913	4432980	H. M. Teixeira; I. M. Cardoso; F. J. J. A. Bianchi; A. da Cruz Silva; D. Jamme; M. Peña-Claros	2020	Linking vegetation and soil functions during secondary forest succession in the Atlantic forest	Forest Ecology and Management	10.1111/avsc.12363	NA	Excluded	Peter	2022-04-21	Intervention	NA
914	4433008	Kerdraon, Deirdre; Drewer, Julia; Chung, Arthur Y.C.; Majalap, Noreen; Slade, Eleanor M.; Bréchet, Laëtitia; Wallwork, Abby; Castro-Trujillo, Biancolini; Sayer, Emma J.	2020	Litter Inputs, but Not Litter Diversity, Maintain Soil Processes in Degraded Tropical Forests-A Cross-Continental Comparison	Frontiers in Forests and Global Change	10.3389/ffgc.2019.00090	NA	Excluded	Sam	2022-01-06	Study type	NA
915	4433024	M. C. León; C. A. Harvey	2006	Live fences and landscape connectivity in a neotropical agricultural landscape	Agroforestry Systems	10.2991/icge-16.2017.55	NA	Excluded	Sam	2022-02-08	Study type	NA
916	4433036	Wen, Yuan; Freeman, Benjamin; Hunt, Danielle; Musarika, Samuel; Zang, Huadong; Marsden, Karina A.; Evans, Chris D.; Chadwick, David R.; Jones, Davey L.	2021	Livestock-induced N2O emissions may limit the benefits of converting cropland to grazed grassland as a greenhouse gas mitigation strategy for agricultural peatlands	Resources, Conservation and Recycling	10.1016/j.resconrec.2021.105764	NA	Excluded	Sam	2022-02-08	Geography	NA
917	4433056	Corradi, Chiara AR; Perugini, Lucia; Carbone, Francesco; Saenz Moya, Gregorio; Valentini, Riccardo	2013	Local cost-benefit analysis for assessing the economic potential of afforestation/reforestation CDM on coca fields in the Peruvian Amazon	Carbon Management	10.4155/cmt.13.38	NA	Excluded	Sam	2022-03-04	Study type	it is an ex ante study
918	4433057	He, Jun; Lang, Rong; Xu, Jianchu	2014	Local dynamics driving forest transition: Insights from Upland Villages in Southwest China	Forests	10.3390/f5020214	NA	Excluded	Sam	2022-01-01	Intervention	NA
919	4433063	Nguyen, Mai Phuong; Vaast, Philippe; Pagella, Tim; Sinclair, Fergus	2020	Local knowledge about ecosystem services provided by trees in coffee agroforestry practices in northwest Vietnam	Land	10.3390/land9120486	NA	Excluded	Sam	2022-02-08	Outcome	NA
920	4433066	Shen, Wenjuan; Li, Mingshi; Huang, Chengquan; He, Tao; Tao, Xin; Wei, Anshi	2019	Local land surface temperature change induced by afforestation based on satellite observations in Guangdong plantation forests in China	Agricultural and Forest Meteorology	10.1016/j.agrformet.2019.107641	NA	Excluded	Sam	2022-01-01	Outcome	NA
921	4433102	Numazawa, Camila T.D.; Numazawa, Sueo; Pacca, Sergio; John, Vanderley M.	2017	Logging residues and CO2 of Brazilian Amazon timber: Two case studies of forest harvesting	Resources, Conservation and Recycling	10.1016/j.resconrec.2017.02.016	NA	Excluded	Sam	2022-02-08	Study type	NA
922	4433113	B. Devi; D. R. Bhardwaj; P. Panwar; S. Pal; N. K. Gupta; C. L. Thakur	2013	Long term effects of natural and plantation forests on carbon sequestration and soil properties in mid-hill sub-humid condition of Himachal Pradesh, India	Range Management and Agroforestry	10.1007/s10980-017-0527-6	NA	Excluded	Auset	2021-10-05	No access to PDF	NA
923	4433120	Satish, K. V.; Reddy, C. Sudhakar	2016	Long Term Monitoring of Forest Fires in Silent Valley National Park, Western Ghats, India Using Remote Sensing Data	Journal of the Indian Society of Remote Sensing	10.1007/s12524-015-0491-z	NA	Excluded	Sam	2021-11-24	Study type	NA
924	4433136	Wang, Minhuang; Xue, Jianming; Horswell, Jacqui; Kimberley, Mark O.; Huang, Zhiqun	2017	Long-term biosolids application alters the composition of soil microbial groups and nutrient status in a pine plantation	Biology and Fertility of Soils	10.1007/s00374-017-1219-8	NA	Excluded	Sam	2022-02-08	Geography	NA
925	4433195	Maccherini, Simona; Santi, Elisa	2012	Long-term experimental restoration in a calcareous grassland: Identifying the most effective restoration strategies	Biological Conservation	10.1016/j.biocon.2011.11.032	NA	Excluded	Peter	2021-12-10	Outcome	NA
926	4433211	Li, Shuo; Xu, Ming; Sun, Bo	2014	Long-term hydrological response to reforestation in a large watershed in southeastern China	Hydrological Processes	10.1002/hyp.10018	NA	Excluded	Sam	2022-01-01	No access to PDF	NA
927	4433213	Parihar, C. M.; Parihar, M. D.; Sapkota, Tek B.; Nanwal, R. K.; Singh, A. K.; Jat, S. L.; Nayak, H. S.; Mahala, D. M.; Singh, L. K.; Kakraliya, S. K.; Stirling, Clare M.; Jat, M. L.	2018	Long-term impact of conservation agriculture and diversified maize rotations on carbon pools and stocks, mineral nitrogen fractions and nitrous oxide fluxes in inceptisol of India	Science of the Total Environment	10.1016/j.scitotenv.2018.05.405	NA	Excluded	Sam	2022-02-08	Not expressed in tons CO2	NA
928	4433241	Stiles, William A.V.; Rowe, Edwin C.; Dennis, Peter	2017	Long-term nitrogen and phosphorus enrichment alters vegetation species composition and reduces carbon storage in upland soil	Science of the Total Environment	10.1016/j.scitotenv.2017.03.136	NA	Excluded	Sam	2021-11-24	Geography	NA
929	4433280	Adame, M. F.; Zakaria, R. M.; Fry, B.; Chong, V. C.; Then, Y. H. A.; Brown, C. J.; Lee, S. Y.	2018	Loss and recovery of carbon and nitrogen after mangrove clearing	Ocean and Coastal Management	10.1016/j.ocecoaman.2018.04.019	NA	Excluded	Sam	2022-02-08	Intervention	NA
930	4433283	Eaton, James M.; Lawrence, Deborah	2009	Loss of carbon sequestration potential after several decades of shifting cultivation in the Southern Yucatán	Forest Ecology and Management	10.1016/j.foreco.2008.10.019	NA	Excluded	Sam	2022-02-08	Intervention	NA
931	4433342	W. Li; J. Li; S. Liu; R. Zhang; W. Qi; R. Zhang; J. M. H. Knops; J. Lu	2017	Magnitude of Species Diversity Effect on Aboveground Plant Biomass Increases Through Successional Time of Abandoned Farmlands on the Eastern Tibetan Plateau of China	Land Degradation and Development	10.5897/AJB2007.000-2449	NA	Excluded	Sam	2022-01-01	Geography	NA
932	4433460	Assèdé, Eméline Sêssi Pélagie; Azihou, Fortuné Akomian; Biaou, Samadori Sorotori Honoré; Mariki, Sayuni B.; Geldenhuys, Coert Johannes; Sinsin, Brice	2021	Managing woodland development stages in Sudanian dry woodlands to meet local demand in fuelwood	Energy for Sustainable Development	10.1016/j.esd.2021.01.006	NA	Excluded	Sam	2022-02-09	Intervention	NA
933	4433476	Samanta, Kaberi; Hazra, Sugata	2017	Mangrove Forest Cover Changes in Indian Sundarban (1986-2012) Using Remote Sensing and GIS	NA	10.1007/978-3-319-46010-9_7	NA	Excluded	Sam	2022-02-09	Intervention	NA
934	4433486	McKee, Karen L.; Rooth, Jill E.; Feller, Ilka C.	2007	Mangrove recruitment after forest disturbance is facilitated by herbaceous species in the Caribbean	Ecological Applications	10.1890/06-1614.1	NA	Excluded	Sam	2022-02-10	Intervention	passive restoration > 20 years
935	4433500	Asner, Gregory P.; Brodrick, Philip G.; Philipson, Christopher; Vaughn, Nicolas R.; Martin, Roberta E.; Knapp, David E.; Heckler, Joseph; Evans, Luke J.; Jucker, Tommaso; Goossens, Benoit; Stark, Danica J.; Reynolds, Glen; Ong, Robert; Renneboog, Nathan; Kugan, Fred; Coomes, David A.	2018	Mapped aboveground carbon stocks to advance forest conservation and recovery in Malaysian Borneo	Biological Conservation	10.1016/j.biocon.2017.10.020	NA	Excluded	Sam	2022-02-10	Study type	NA
936	4433509	Dan, T. T.; Chen, C. F.; Chiang, S. H.; Ogawa, S.	2016	Mapping and Change Analysis in Mangrove Forest By Using Landsat Imagery	ISPRS Annals of Photogrammetry, Remote Sensing and Spatial Information Sciences	NA	NA	Excluded	Sam	2021-11-24	Study type	NA
937	4433581	Fagan, Matthew E.; DeFries, Ruth S.; Sesnie, Steven E.; Arroyo-Mora, J. Pablo; Soto, Carlomagno; Singh, Aditya; Townsend, Philip A.; Chazdon, Robin L.	2015	Mapping species composition of forests and tree plantations in northeastern Costa Rica with an integration of hyperspectral and multitemporal landsat imagery	Remote Sensing	10.3390/rs70505660	NA	Excluded	Sam	2021-11-24	Study type	NA
938	4433590	Vikrant, K. K.; Chauhan, D. S.; Rizvi, R. H.; Maurya, Abhishek	2018	Mapping the Extent of Agroforestry Area in Different Altitudes of Tehri District, North Western Himalaya, India Through GIS and Remote Sensing Data	Journal of the Indian Society of Remote Sensing	10.1007/s12524-018-0792-0	NA	Excluded	Sam	2022-01-06	Study type	NA
939	4433619	E. A. Obeng; F. X. Aguilar	2015	Marginal effects on biodiversity, carbon sequestration and nutrient cycling of transitions from tropical forests to cacao farming systems	Agroforestry Systems	10.1016/j.agee.2011.01.006	NA	Excluded	Sam	2022-02-10	Study type	NA
940	4433680	K. W. Jones; A. Mayer; J. Von Thaden; Z. C. Berry; S. López-Ramírez; J. Salcone; R. H. Manson; H. Asbjornsen	2020	Measuring the net benefits of payments for hydrological services programs in Mexico	Ecological Economics	10.1017/S1367943003001185	NA	Excluded	Sam	2022-02-10	Intervention	NA
941	4433703	Landburg, Gwendolyn; Amatamsir, Chanella; Muys, Bart; Hermy, Martin	2021	Medium and long term effects of logging systems on forest structure and composition in the tropical rainforest of Suriname	Journal of Forest Research	10.1080/13416979.2021.1913305	NA	Excluded	Sam	2022-02-10	No access to PDF	NA
942	4433722	Gonzalez-Sanchez, Emilio J.; Veroz-Gonzalez, Oscar; Conway, Gordon; Moreno-Garcia, Manuel; Kassam, Amir; Mkomwa, Saidi; Ordoñez-Fernandez, Rafaela; Triviño-Tarradas, Paula; Carbonell-Bojollo, Rosa	2019	Meta-analysis on carbon sequestration through Conservation Agriculture in Africa	Soil and Tillage Research	10.1016/j.still.2019.02.020	NA	Excluded	Sam	2022-02-10	Duplicate	NA
943	4433807	Badano, Ernesto I.; Samour-Nieva, Omar R.; Flores, Joel; Douterlungne, David	2015	Microclimate and seeding predation as drivers of tree recruitment in human-disturbed oak forests	Forest Ecology and Management	10.1016/j.foreco.2015.07.031	NA	Excluded	Peter	2021-12-10	Intervention	NA
944	4433876	Walden, L. L.; Harper, R. J.; Sochacki, S. J.; Montagu, K. D.; Wocheslander, R.; Clarke, M.; Ritson, P.; Emms, J.; Davoren, C. W.; Mowat, D.; Smith, A. P.; Gupta, V. V.S.R.	2017	Mitigation of carbon using Atriplex nummularia revegetation	Ecological Engineering	10.1016/j.ecoleng.2017.05.027	NA	Excluded	Sam	2021-11-24	Geography	NA
945	4433894	Lang, Anne C.; von Oheimb, Goddert; Scherer-Lorenzen, Michael; Yang, Bo; Trogisch, Stefan; Bruelheide, Helge; Ma, Keping; Härdtle, Werner	2014	Mixed afforestation of young subtropical trees promotes nitrogen acquisition and retention	Journal of Applied Ecology	10.1111/1365-2664.12157	NA	Excluded	Sam	2022-02-13	Geography	NA
946	4433960	Wasige, John E.; Groen, Thomas A.; Smaling, Eric; Jetten, Victor	2012	Monitoring basin-scale land cover changes in Kagera Basin of Lake Victoria using: Ancillary data and remote sensing	International Journal of Applied Earth Observation and Geoinformation	10.1016/j.jag.2012.08.005	NA	Excluded	Sam	2022-03-04	No access to PDF	NA
947	4433989	Tsai, Yu Hsin; Stow, Douglas; An, Li; Chen, Hsiang Ling; Lewison, Rebecca; Shi, Lei	2019	Monitoring land-cover and land-use dynamics in Fanjingshan National Nature Reserve	Applied Geography	10.1016/j.apgeog.2019.102077	NA	Excluded	Sam	2022-02-13	Study type	NA
948	4434004	Nagendra, Harini; Tucker, Catherine; Carlson, Laura; Southworth, Jane; Karmacharya, Mukunda; Karna, Birendra	2004	Monitoring parks through remote sensing: Studies in Nepal and Honduras	Environmental Management	10.1007/s00267-004-0028-7	NA	Excluded	Sam	2022-01-16	Outcome	NA
949	4434027	Van Vooren, Laura; Reubens, Bert; Ampoorter, Evy; Broekx, Steven; Pardon, Paul; Van Waes, Chris; Verheyen, Kris	2018	Monitoring the Impact of Hedgerows and Grass Strips on the Performance of Multiple Ecosystem Service Indicators	Environmental Management	10.1007/s00267-018-1043-4	NA	Excluded	Sam	2022-02-13	Geography	NA
950	4434028	Almeida, D.R.A.; Broadbent, E.N.; Zambrano, A.M.A.; Wilkinson, B.E.; Ferreira, M.E.; Chazdon, R.; Meli, P.; Gorgens, E.B.; Silva, C.A.; Stark, S.C.; Valbuena, R.; Papa, D.A.; Brancalion, P.H.S.	2019	Monitoring the structure of forest restoration plantations with a drone-lidar system	International Journal of Applied Earth Observation and Geoinformation	10.1016/j.jag.2019.03.014	NA	Excluded	Sam	2022-02-13	Study type	NA
951	4434044	Duriaux-Chavarría, Jean Yves; Baudron, Frédéric; Gergel, Sarah E.; Yang, Kevin F.; Eddy, Ian M.S.; Sunderland, Terry	2021	More people, more trees: A reversal of deforestation trends in Southern Ethiopia	Land Degradation and Development	10.1002/ldr.3806	NA	Excluded	Sam	2021-11-24	Study type	NA
952	4434075	Meli Fokeng, Reeves; Gadinga Forje, Walter; Meli Meli, Vivien; Nyuyki Bodzemo, Bernard	2020	Multi-temporal forest cover change detection in the Metchie-Ngoum Protection Forest Reserve, West Region of Cameroon	Egyptian Journal of Remote Sensing and Space Science	10.1016/j.ejrs.2018.12.002	NA	Excluded	Sam	2022-02-13	Study type	NA
953	4434094	Turschwell, Mischa P.; Tulloch, Vivitskaia J. D.; Sievers, Michael; Pearson, Ryan M.; Andradi-Brown, Dominic A.; Ahmadia, Gabby N.; Connolly, Rod M.; Bryan-Brown, Dale; Lopez-Marcano, Sebastian; Adame, Maria Fernanda; Brown, Christopher J.	2020	Multi-scale estimation of the effects of pressures and drivers on mangrove forest loss globally	Biological Conservation	10.1016/j.biocon.2020.108637	NA	Excluded	Sam	2022-02-13	Study type	NA
954	4434120	Pandey, Deep Narayan	2007	Multifunctional agroforestry systems in India	Current Science	NA	NA	Excluded	Sam	2022-02-13	Study type	NA
955	4434181	Kou-Giesbrecht, Sian; Funk, Jennifer L.; Perakis, Steven S.; Wolf, Amelia A.; Menge, Duncan N L	2021	N supply mediates the radiative balance of N2O emissions and CO2 sequestration driven by N-fixing vs. non-fixing trees	Ecology	10.1002/ecy.3414	NA	Excluded	Sam	2022-01-06	Geography	NA
956	4434189	Werner, Christian; Zheng, Xunhua; Tang, Janwei; Xie, Baohua; Liu, Chunyan; Kiese, Ralf; Butterbach-Bahl, Klaus	2006	N2O, CH4 and CO2 emissions from seasonal tropical rainforests and a rubber plantation in Southwest China	Plant and Soil	10.1007/s11104-006-9143-y	NA	Excluded	Sam	2022-03-04	Study type	NA
957	4434194	Preece, Noel D.; van Oosterzee, Penny; Hidrobo Unda, Gabriela C.; Lawes, Michael J.	2017	National carbon model not sensitive to species, families and site characteristics in a young tropical reforestation project	Forest Ecology and Management	10.1016/j.foreco.2017.02.052	NA	Excluded	Sam	2022-02-13	Study type	NA
958	4434199	Griscom, Bronson W.; Busch, Jonah; Cook-Patton, Susan C.; Ellis, Peter W.; Funk, Jason; Leavitt, Sara M.; Lomax, Guy; Turner, Will R.; Chapman, Melissa; Engelmann, Jens; Gurwick, Noel P.; Landis, Emily; Lawrence, Deborah; Malhi, Yadvinder; Murray, Lisa Schindler; Navarrete, Diego; Roe, Stephanie; Scull, Sabrina; Smith, Pete; Streck, Charlotte; Walker, Wayne S.; Worthington, Thomas	2020	National mitigation potential from natural climate solutions in the tropics	Philosophical Transactions of the Royal Society B: Biological Sciences	10.1098/rstb.2019.0126	NA	Excluded	Sam	2022-02-13	Study type	NA
959	4434210	Souza, Alexandre F.; Cortez, Liseane Santos Rocha; Longhi, Solon Jonas	2012	Native forest management in subtropical South America: Long-term effects of logging and multiple-use on forest structure and diversity	Biodiversity and Conservation	10.1007/s10531-012-0287-1	NA	Excluded	Sam	2022-02-13	Study type	NA
960	4434229	B. W. Griscom; J. Adams; P. W. Ellis; R. A. Houghton; G. Lomax; D. A. Miteva; W. H. Schlesinger; D. Shoch; J. V. Siikamäki; P. Smith; P. Woodbury; C. Zganjar; A. Blackman; J. Campari; R. T. Conant; C. Delgado; P. Elias; T. Gopalakrishna; M. R. Hamsik; M. Herrero; J. Kiesecker; E. Landis; L. Laestadius; S. M. Leavitt; S. Minnemeyer; S. Polasky; P. Potapov; F. E. Putz; J. Sanderman; M. Silvius; E. …	2017	Natural climate solutions	Proceedings of the National Academy of Sciences of the United States of America	10.1007/s10457-011-9452-x	NA	Excluded	Sam	2022-02-13	Study type	NA
961	4434231	Zhang, Kerong; Song, Conghe; Zhang, Yulong; Zhang, Quanfa	2017	Natural disasters and economic development drive forest dynamics and transition in China	Forest Policy and Economics	10.1016/j.forpol.2015.08.010	NA	Excluded	Peter	2021-12-10	Outcome	NA
962	4434240	Zhang, Jindong; Hull, Vanessa; Huang, Jinyan; Yang, Wu; Zhou, Shiqiang; Xu, Weihua; Huang, Yan; Ouyang, Zhiyun; Zhang, Hemin; Liu, Jianguo	2014	Natural recovery and restoration in giant panda habitat after the Wenchuan earthquake	Forest Ecology and Management	10.1016/j.foreco.2014.01.029	NA	Excluded	Seb	2022-02-14	Geography	NA
963	4434336	Pan, Yude; Luo, Tianxiang; Birdsey, Richard; Hom, John; Melillo, Jerry	2004	New estimates of carbon storage and sequestration in China'S forests: Effects of age-class and method on inventory-based carbon estimation	Climatic Change	10.1007/s10584-004-2799-5	NA	Excluded	Sam	2022-01-06	Study type	NA
964	4434384	Chesney, Patrick	2008	Nitrogen and fine root length dynamics in a tropical agroforestry system with periodically pruned Erythrina poeppigiana	Agroforestry Systems	10.1007/s10457-007-9064-7	NA	Excluded	Sam	2022-02-14	Outcome	NA
965	4434388	Ford, Hilary; Roberts, Aled; Jones, Laurence	2016	Nitrogen and phosphorus co-limitation and grazing moderate nitrogen impacts on plant growth and nutrient cycling in sand dune grassland	Science of the Total Environment	10.1016/j.scitotenv.2015.10.089	NA	Excluded	Sam	2022-02-14	Geography	NA
966	4434389	McGrath, Deborah A.; Duryea, Mary L.; Comerford, Nicholas B.; Cropper, Wendell P.	2000	Nitrogen and phosphorus cycling in an Amazonian agroforest eight years following forest conversion	Ecological Applications	10.1890/1051-0761(2000)010[1633:NAPCIA]2.0.CO;2	NA	Excluded	Seb	2022-05-25	Population	Typically, these agroforests were established by cutting and burning primary forest, and interplanting 1- yr-old cupuassu, peach palm, and Brazil nut seedlings at a spacing of 7 3 4 m to complete stocking densities of 190, 150, and 30 trees/ha, respectively.
967	4434478	Aini, Fitri Khusyu; Hergoualc'h, Kristell; Smith, Jo U.; Verchot, Louis	2015	Nitrous oxide emissions along a gradient of tropical forest disturbance on mineral soils in Sumatra	Agriculture, Ecosystems and Environment	10.1016/j.agee.2015.08.022	NA	Excluded	Sam	2022-02-14	Not expressed in tons CO2	NA
968	4434557	Anthelme, Fabien; Gómez-Aparicio, Lorena; Montúfar, Rommel	2014	Nurse-based restoration of degraded tropical forests with tussock grasses: Experimental support from the Andean cloud forest	Journal of Applied Ecology	10.1111/1365-2664.12311	NA	Excluded	Sam	2022-03-04	Intervention	NA
969	4434593	Singh, Pritpal; Benbi, Dinesh Kumar	2020	Nutrient management impacts on net ecosystem carbon budget and energy flow nexus in intensively cultivated cropland ecosystems of north-western India	Paddy and Water Environment	10.1007/s10333-020-00812-9	NA	Excluded	Sam	2022-02-16	Geography	NA
970	4434661	C. C. Smith; J. R. Healey; E. Berenguer; P. J. Young; B. Taylor; F. Elias; F. Espírito-Santo; J. Barlow	2021	Old-growth forest loss and secondary forest recovery across Amazonian countries	Environmental Research Letters	10.1088/1748-9326/ac1701	NA	Excluded	Peter	2021-10-15	Outcome	NA
971	4434696	Doddabasawa; Chittapur, B. M.; Mahadeva Murthy, M.	2020	On-farm evaluation of pigeonpea (Cajanus cajana L. millsp.) neem (azadirachta indica a. juss.) agroforestry systems in the deccan plateau	Legume Research	10.18805/LR-3941	NA	Excluded	Sam	2021-11-01	Could not locate PDF	NA
972	4434724	Susilawati, H. L.; Setyanto, P.	2018	Opportunities to mitigate greenhouse gas emission from paddy rice fields in Indonesia	IOP Conference Series: Earth and Environmental Science	10.1088/1755-1315/200/1/012027	NA	Excluded	Peter	2021-12-11	Study type	NA
973	4434765	M. M. Haque; S. Y. Kim; G. W. Kim; P. J. Kim	2015	Optimization of removal and recycling ratio of cover crop biomass using carbon balance to sustain soil organic carbon stocks in a mono-rice paddy system	Agriculture, Ecosystems and Environment	10.1016/j.agrformet.2011.04.002	NA	Excluded	Sam	2022-05-23	Geography	NA
974	4434771	Olschewski, Roland; Benítez, Pablo C.	2010	Optimizing joint production of timber and carbon sequestration of afforestation projects	Journal of Forest Economics	10.1016/j.jfe.2009.03.002	NA	Excluded	Sam	2022-01-06	No access to PDF	NA
975	4434785	Haque, Md Mozammel; Kim, Sang Yoon; Pramanik, Prabhat; Kim, Gun Yeob; Kim, Pil Joo	2013	Optimum application level of winter cover crop biomass as green manure under considering methane emission and rice productivity in paddy soil	Biology and Fertility of Soils	10.1007/s00374-012-0766-2	NA	Excluded	Sam	2022-05-23	Geography	NA
976	4434790	Bonduki, Yamil; Swisher, Joel	1995	Options for mitigating greenhouse gas emissions in Venezuela's forest sector: a general overview	Interciencia	NA	NA	Excluded	Sam	2022-02-14	Could not locate PDF	NA
977	4434847	Gautam, Mukesh Kumar; Manhas, Rajesh Kumar; Tripathi, Ashutosh Kumar	2016	Overstory structure and soil nutrients effect on plant diversity in unmanaged moist tropical forest	Acta Oecologica	10.1016/j.actao.2016.06.010	NA	Excluded	Peter	2021-12-11	Intervention	NA
978	4434887	Sarkodie, Samuel A.; Ntiamoah, Evans B.; Li, Dongmei	2019	Panel heterogeneous distribution analysis of trade and modernized agriculture on CO2 emissions: The role of renewable and fossil fuel energy consumption	Natural Resources Forum	10.1111/1477-8947.12183	NA	Excluded	Sam	2022-02-14	Study type	NA
979	4434919	Paudyal, Kiran; Baral, Himlal; Burkhard, Benjamin; Bhandari, Santosh P.; Keenan, Rodney J.	2015	Participatory assessment and mapping of ecosystem services in a data-poor region: Case study of community-managed forests in central Nepal	Ecosystem Services	10.1016/j.ecoser.2015.01.007	NA	Excluded	Sam	2022-03-05	Geography	NA
980	4434940	Deng, Lei; Liu, Shuguang; Kim, Dong Gill; Peng, Changhui; Sweeney, Sandra; Shangguan, Zhouping	2017	Past and future carbon sequestration benefits of China's grain for green program	Global Environmental Change	10.1016/j.gloenvcha.2017.09.006	NA	Excluded	Sam	2022-01-01	Study type	NA
981	4434947	Ingty, Tenzing	2021	Pastoralism in the highest peaks: Role of the traditional grazing systems in maintaining biodiversity and ecosystem function in the alpine Himalaya	PLoS ONE	10.1371/journal.pone.0245221	NA	Excluded	Sam	2022-02-14	Geography	NA
982	4434968	Thong, Pentile; Sahoo, Uttam Kumar; Thangjam, Uttam; Pebam, Rocky	2020	Pattern of forest recovery and carbon stock following shifting cultivation in Manipur, North-East India	PLoS ONE	10.1371/journal.pone.0239906	NA	Excluded	Sam	2022-02-14	Intervention	NA
983	4434970	Ribeiro, Maria Beatriz N; Verissimo, Adalberto	2007	Patterns and causes of deforestation in protected areas of Rondonia-Brazil	Natureza & Conservacao	NA	NA	Excluded	Seb	2022-02-14	Could not locate PDF	NA
984	4434976	Zivec, Peta; Balcombe, Stephen; McBroom, James; Sheldon, Fran; Capon, Samantha J.	2021	Patterns and drivers of natural regeneration on old-fields in semi-arid floodplain ecosystems	Agriculture, Ecosystems and Environment	10.1016/j.agee.2021.107466	NA	Excluded	Sam	2022-01-06	Geography	NA
985	4434988	Ali, Ashfaq; Ahmad, Adnan; Akhtar, Kashif; Teng, Mingjun; Zeng, Weisheng; Yan, Zhaogui; Zhou, Zhixiang	2019	Patterns of biomass, carbon, and soil properties in masson pine (Pinus massoniana Lamb) plantations with different stand ages and management practices	Forests	10.3390/f10080645	NA	Excluded	Seb	2022-02-14	Geography	NA
986	4434991	Košuliƒç, Ondřej; Hamřík, Tomáš; Lvonƒçík, Samuel	2020	Patterns of change in the species composition of vascular plants during different succession stages and management intensity of a lowland floodplain forest	Biologia	10.2478/s11756-020-00536-5	NA	Excluded	Sam	2022-02-16	No access to PDF	NA
987	4434994	Leuschner, Christoph; Wiens, Maria; Harteveld, Marieke; Hertel, Dietrich; Tjitrosemito, S.	2006	Patterns of fine root mass and distribution along a disturbance gradient in a tropical montane forest, Central Sulawesi (Indonesia)	Plant and Soil	10.1007/s11104-006-6638-5	NA	Excluded	Peter	2021-12-12	Belowground	NA
988	4435037	Montagnini, Florencia; Finney, Christopher	2011	Payments for environmental services in latin America as a tool for restoration and rural development	Ambio	10.1007/s13280-010-0114-4	NA	Excluded	Seb	2022-02-14	Study type	NA
989	4435078	S. Damene; L. Tamene; P. L. G. Vlek	2013	Performance of exclosure in restoring soil fertility: A case of Gubalafto district in North Wello Zone, northern highlands of Ethiopia	Catena	10.1016/j.scitotenv.2021.145838	NA	Excluded	Seb	2022-02-15	Geography	NA
990	4435080	Correia, Silmara da Luz; da Silva, Paulo Regis Ferreira; Boeni, Madalena; Bredemeier, Christian; Anghinoni, Ibanor; Menegati, Guilherme Batista; Maass, Matheus Barreto; Miozzo, Laís Correa	2018	Performance of flooded rice grown in succession to winter cover crops	Revista Brasileira de Ciencia do Solo	10.1590/18069657rbcs20160461	NA	Excluded	Sam	2022-01-06	Outcome	NA
991	4435121	Moreira, Adônis; Moraes, Larissa Alexandra Cardoso; Zaninetti, Rean Augusto; Canizella, Bruna Trovo	2013	Phosphorus dynamics in the conversion of a secondary forest into a rubber tree plantation in the amazon rainforest	Soil Science	10.1097/SS.0000000000000025	NA	Excluded	Sam	2022-03-05	Belowground	NA
992	4435176	M. A. A. Colmanetti; L. M. Barbosa; R. T. Shirasuna; H. T. Z. do Couto	2016	Fitossociologia e caracterização estrutural do estrato regenerante de um reflorestamento com espécies nativas no sudeste do Brasil	Revista Arvore	10.1023/A:1009726421352	NA	Excluded	Sam	2022-01-30	Study type	NA
993	4435180	Phoonjampa, Rungnapa; Koenig, Andreas; Brockelman, Warren Y.; Borries, Carola; Gale, George A.; Carroll, John P.; Savini, Tommaso	2011	Pileated gibbon density in relation to habitat characteristics and post-logging forest recovery	Biotropica	10.1111/j.1744-7429.2010.00743.x	NA	Excluded	Peter	2021-12-12	Outcome	NA
994	4435200	Gogoi, Anudip; Ahirwal, Jitendra; Sahoo, Uttam Kumar	2021	Plant biodiversity and carbon sequestration potential of the planted forest in Brahmaputra flood plains	Journal of Environmental Management	10.1016/j.jenvman.2020.111671	NA	Excluded	Sam	2022-03-05	Study type	NA
995	4435225	Page, Navendu V.; Qureshi, Qamar; Rawat, Gopal S.; Kushalappa, Cheppudira G.	2010	Plant diversity in sacred forest fragments of Western Ghats: A comparative study of four life forms	Plant Ecology	10.1007/s11258-009-9638-8	NA	Excluded	Sam	2022-03-05	Intervention	NA
996	4435231	Rembold, Katja; Mangopo, Hardianto; Tjitrosoedirdjo, Sri Sudarmiyati; Kreft, Holger	2017	Plant diversity, forest dependency, and alien plant invasions in tropical agricultural landscapes	Biological Conservation	10.1016/j.biocon.2017.07.020	NA	Excluded	Sam	2022-03-05	Intervention	NA
997	4435255	Azeria, Ermias T.; Santala, Kierann; McIntosh, Anne C.S.; Aubin, Isabelle	2020	Plant traits as indicators of recovery of reclaimed wellsites in forested areas: Slow but directional succession trajectory	Forest Ecology and Management	10.1016/j.foreco.2020.118180	NA	Excluded	Sam	2022-01-06	Geography	NA
998	4435276	A. Chowdhury; A. Naz; S. Bhattacharyya	2019	Plantation Methods and Restoration Techniques for Enhanced Blue Carbon Sequestration by Mangroves	NA	10.1017/S0376892913000234	NA	Excluded	Sam	2022-03-05	Study type	NA
999	4435285	L. Li; M. W. Cadotte; C. Martínez-Garza; M. de la Peña-Domene; G. Du	2018	Planting accelerates restoration of tropical forest but assembly mechanisms appear insensitive to initial composition	Journal of Applied Ecology	10.1016/j.ecoser.2016.05.003	NA	Excluded	Sam	2022-03-05	Intervention	NA
1000	4435290	Amusant, Nadine; Digeon, Alexis; Descroix, Laurent; Bruneau, Olivier; Bezard, Vincent; Beauchène, Jacques	2015	Planting rosewood for sustainable essential oil production: Influence of surrounding forest and seed provenance on tree growth and essential oil yields	Bois et Forets des Tropiques	10.19182/bft2015.326.a31283	NA	Excluded	Sam	2022-03-05	Intervention	NA
1001	4435367	Pfeffer, Max J.; Schlelhas, John W.; DeGloria, Stephen D.; Gomez, Jorge	2005	Population, conservation, and land use change in Honduras	Agriculture, Ecosystems and Environment	10.1016/j.agee.2005.05.003	NA	Excluded	Sam	2022-03-05	Outcome	NA
1002	4435391	Myster, Randall W.	2004	Post-agricultural invasion, establishment, and growth of neotropical trees	Botanical Review	10.1663/0006-8101(2004)070[0381:PIEAGO]2.0.CO;2	NA	Excluded	Peter	2021-12-13	Study type	NA
1003	4435403	Marliana, Siti Nurleily; Rühe, Ferdinand	2014	Post-reforestation vegetation development on abandoned highland fields in Java, Indonesia	Forest Ecology and Management	10.1016/j.foreco.2014.05.042	NA	Excluded	Sam	2022-03-05	Outcome	NA
1004	4435433	Yong Shin, Man; Danesh Miah, Md; Lee, Kyeong Hak	2007	Potential contribution of the forestry sector in Bangladesh to carbon sequestration	Journal of Environmental Management	10.1016/j.jenvman.2005.12.025	NA	Excluded	Sam	2022-03-05	Intervention	NA
1005	4435445	Nunes, Sâmia; Cavalcante, Rosane B.L.; Nascimento, Wilson R.; Souza-Filho, Pedro Walfir M.; Santos, Diogo	2019	Potential for forest restoration and deficit compensation in Itacaiúnas watershed, southeastern Brazilian Amazon	Forests	10.3390/f10050439	NA	Excluded	Sam	2022-01-06	Study type	NA
1006	4435478	Lasco, Rodel D.; Evangelista, Remedios S.; Pulhin, Florencia B.	2010	Potential of Community-Based Forest Management to Mitigate Climate Change in the Philippines	Small-scale Forestry	10.1007/s11842-010-9132-0	NA	Excluded	Sam	2022-03-05	Study type	NA
1007	4435525	Arunrat, Noppol; Pumijumnong, Nathsuda	2017	Practices for reducing greenhouse gas emissions from rice production in northeast Thailand	Agriculture (Switzerland)	10.3390/agriculture7010004	NA	Excluded	Sam	2022-03-05	Intervention	NA
1008	4435569	Paul, Keryn I.; Roxburgh, Stephen H.	2020	Predicting carbon sequestration of woody biomass following land restoration	Forest Ecology and Management	10.1016/j.foreco.2019.117838	NA	Excluded	Sam	2022-03-05	Study type	NA
1009	4435573	Pejchar, Liba; Gallo, Travis; Hooten, Mevin B.; Daily, Gretchen C.	2018	Predicting effects of large-scale reforestation on native and exotic birds	Diversity and Distributions	10.1111/ddi.12723	NA	Excluded	Peter	2021-12-13	Outcome	NA
1010	4435638	Islam, Md Mozahidul; Rahman, Md Saifur; Kabir, Md Alamgir; Islam, Md Nazrul; Chowdhury, Ruhul Mohaiman	2020	Predictive assessment on landscape and coastal erosion of Bangladesh using geospatial techniques	Remote Sensing Applications: Society and Environment	10.1016/j.rsase.2019.100277	NA	Excluded	Sam	2022-01-06	Study type	NA
1011	4435660	Elwin, Angie; Bukoski, Jacob J.; Jintana, Vipak; Robinson, Elizabeth J.Z.; Clark, Joanna M.	2019	Preservation and recovery of mangrove ecosystem carbon stocks in abandoned shrimp ponds	Scientific Reports	10.1038/s41598-019-54893-6	NA	Excluded	Sam	2022-03-05	Intervention	NA
1012	4435761	Staples, Timothy L.; Dwyer, John M.; England, Jacqueline R.; Mayfield, Margaret M.	2019	Productivity does not correlate with species and functional diversity in Australian reforestation plantings across a wide climate gradient	Global Ecology and Biogeography	10.1111/geb.12962	NA	Excluded	Sam	2022-01-16	Geography	NA
1013	4435763	Nigatu, Amsalu; Wondie, Menale; Alemu, Asmamaw; Gebeyehu, Dagnachew; Workagegnehu, Hiwot	2020	Productivity of highland bamboo (Yushania alpina) across different plantation niches in West Amhara, Ethiopia	Forest Science and Technology	10.1080/21580103.2020.1791260	NA	Excluded	Sam	2022-03-05	Study type	NA
1014	4435765	Arias, D.; Calvo-Alvarado, J.; Richter, D. de B.; Dohrenbusch, A.	2011	Productivity, aboveground biomass, nutrient uptake and carbon content in fast-growing tree plantations of native and introduced species in the Southern Region of Costa Rica	Biomass and Bioenergy	10.1016/j.biombioe.2011.01.009	NA	Excluded	Sam	2022-03-05	Intervention	NA
1015	4435772	Magne, Anne Nadege; Nonga, Nathalie Ewane; Yemefack, Martin; Robiglio, Valentina	2014	Profitability and implications of cocoa intensification on carbon emissions in Southern Cameroun	Agroforestry Systems	10.1007/s10457-014-9715-4	NA	Excluded	Sam	2022-03-05	Intervention	NA
1016	4435807	Z. Kang; J. Chen; D. Yuan; S. He; Y. Li; Y. Chang; Y. Deng; Y. Chen; Y. Liu; G. Jiang; X. Wang; Q. Zhang	2020	Promotion function of forest vegetation on the water & carbon coupling cycle in karst critical zone: Insights from karst groundwater systems in south China	Journal of Hydrology	10.1590/2179-8087-FLORAM-2020-0073	NA	Excluded	Sam	2022-01-01	Outcome	NA
1017	4435834	Pack, Shalynn M.; Ferreira, Mariana Napolitano; Krithivasan, Roopa; Murrow, Jennifer; Bernard, Enrico; Mascia, Michael B.	2016	Protected Area Downgrading, Downsizing, and Degazettement (PADDD) in the Amazon	Biological Conservation	10.1016/j.biocon.2016.02.004	NA	Excluded	Sam	2022-03-05	Study type	NA
1018	4435872	Pereira, Kelly Marianne Guimaraes; Natielle Gomes Cordeiro; Marcela De Castro Nunes Santos Terra; Marcela Venelli Pyles; Christian Dias Cabacinha; Jose Márcio De Mello; Eduardo Van Den Berg	2020	Protection status as determinant of carbon stock drivers in Cerrado sensu stricto	Journal of Plant Ecology	10.1093/JPE/RTAA024	NA	Excluded	Seb	2022-02-15	No access to PDF	NA
1019	4435881	Müller, Robert; Müller, Daniel; Schierhorn, Florian; Gerold, Gerhard; Pacheco, Pablo	2012	Proximate causes of deforestation in the Bolivian lowlands: An analysis of spatial dynamics	Regional Environmental Change	10.1007/s10113-011-0259-0	NA	Excluded	Seb	2022-02-15	Study type	NA
1020	4435902	Olsson, Alexander; Campana, Pietro Elia; Lind, Mårten; Yan, Jinyue	2015	PV water pumping for carbon sequestration in dry land agriculture	Energy Conversion and Management	10.1016/j.enconman.2014.12.056	NA	Excluded	Sam	2022-03-05	Intervention	NA
1021	4435915	Jain, Avinash; Ansari, S. A.	2013	Quantification by allometric equations of carbon sequestered by Tectona grandis in different agroforestry systems	Journal of Forestry Research	10.1007/s11676-013-0406-1	NA	Excluded	Sam	2022-03-05	Study type	NA
1022	4435957	Dai, Er Fu; Wang, Xiao Li; Zhu, Jian Jia; Xi, Wei Min	2017	Quantifying ecosystem service trade-offs for plantation forest management to benefit provisioning and regulating services	Ecology and Evolution	10.1002/ece3.3286	NA	Excluded	Sam	2022-03-05	Intervention	NA
1023	4435975	Sollmann, Rahel; Mohamed, Azlan; Niedballa, Jürgen; Bender, Johannes; Ambu, Laurentius; Lagan, Peter; Mannan, Sam; Ong, Robert C.; Langner, Andreas; Gardner, Beth; Wilting, Andreas	2017	Quantifying mammal biodiversity co-benefits in certified tropical forests	Diversity and Distributions	10.1111/ddi.12530	NA	Excluded	Sam	2022-03-05	Outcome	NA
1024	4435996	Miller, Ashley T.; Allen, H. Lee; Maier, Chris A.	2006	Quantifying the coarse-root biomass of intensively managed loblolly pine plantations	Canadian Journal of Forest Research	10.1139/x05-229	NA	Excluded	Seb	2022-02-15	Geography	NA
1025	4435997	B. Evans	2019	Quantifying the conservation value of plantation forests for a madagascan herpetofauna	Herpetological Conservation and Biology	10.1016/j.agee.2004.01.007	NA	Excluded	Sam	2022-03-05	Outcome	NA
1026	4436001	Upgupta, Sujata; Singh, Prasoon Kumar	2020	Quantifying the Dynamics and Drivers of Landscape Change in an Opencast Coal Mining Area of Central India (East Bokaro, Jharkhand)	Proceedings of the National Academy of Sciences India Section A - Physical Sciences	10.1007/s40010-018-0589-0	NA	Excluded	Sam	2022-03-05	Study type	NA
1027	4436006	R. Li; M. Xu; R. Powers; F. Zhao; W. Jetz; H. Wen; Q. Sheng	2017	Quantifying the evidence for co-benefits between species conservation and climate change mitigation in giant panda habitats	Scientific Reports	10.1111/1365-2664.13472	NA	Excluded	Sam	2022-03-05	Geography	NA
1028	4436010	Naeem, Shahid; Zhang, Yongqiang; Tian, Jing; Qamer, Faisal Mueen; Latif, Aamir; Paul, Pranesh Kumar	2020	Quantifying the impacts of anthropogenic activities and climate variations on vegetation productivity changes in China from 1985 to 2015	Remote Sensing	10.3390/rs12071113	NA	Excluded	Peter	2021-12-13	Geography	NA
1029	4436014	Qiao, Yina; Chen, Hui; Jiang, Yongjun	2020	Quantifying the impacts of lithology on vegetation restoration using a random forest model in a karst trough valley, China	Ecological Engineering	10.1016/j.ecoleng.2020.105973	NA	Excluded	Sam	2021-12-13	Intervention	NA
1030	4436020	S. Kuyah, C. Mbow, T.S. Rosenstock, G.W. Sileshi, K.L. Tully, M. van Noordwijk	2016	Quantifying Tree Biomass Carbon Stocks and Fluxes in Agricultural Landscapes	Methods for Measuring Greenhouse Gas Balances and Evaluating Mitigation Options in Smallholder Agriculture	10.1007/978-3-319-29794-1	NA	Excluded	Peter	2021-10-15	Intervention	NA
1031	4436021	Roopsind, Anand; Wortel, Verginia; Hanoeman, Wedika; Putz, Francis E.	2017	Quantifying uncertainty about forest recovery 32-years after selective logging in Suriname	Forest Ecology and Management	10.1016/j.foreco.2017.02.026	NA	Excluded	Sam	2022-03-05	Study type	NA
1032	4436046	Daryanto, Stefani; Fu, Bojie; Wang, Lixin; Jacinthe, Pierre André; Zhao, Wenwu	2018	Quantitative synthesis on the ecosystem services of cover crops	Earth-Science Reviews	10.1016/j.earscirev.2018.06.013	NA	Excluded	Sam	2022-03-05	Study type	NA
1033	4436092	Paxton, Eben H.; Yelenik, Stephanie G.; Borneman, Tracy E.; Rose, Eli T.; Camp, Richard J.; Kendall, Steve J.	2018	Rapid colonization of a Hawaiian restoration forest by a diverse avian community	Restoration Ecology	10.1111/rec.12540	NA	Excluded	Sam	2021-12-13	Outcome	measures tree characteristics but only as a variable for the model so does not compare between sites
1034	4436139	Sannier, C. A.D.; Taylor, J. C.; Du Plessis, W.	2002	Real-time monitoring of vegetation biomass with noaa-avhrr in etosha national park, namibia, for fire risk assessment	International Journal of Remote Sensing	10.1080/01431160010006863	NA	Excluded	Sam	2022-01-06	No access to PDF	NA
1035	4436141	K. Vanderhaegen; B. Verbist; K. Hundera; B. Muys	2015	REALU vs. REDD+: Carbon and biodiversity in the Afromontane landscapes of SW Ethiopia	Forest Ecology and Management	10.1186/1750-0680-6-5	NA	Excluded	Sam	2022-03-05	Intervention	NA
1036	4436154	Nöchel, Jonas; Svennin, Jens Christian	2017	Recent tree cover increases in eastern China linked to low, declining human pressure, steep topography, and climatic conditions favoring tree growth	PLoS ONE	10.1371/journal.pone.0177552	NA	Excluded	Sam	2021-12-13	Study type	NA
1037	4436193	L. Rocha-Santos; D. C. Talora	2012	Recovery of atlantic rainforest areas altered by distinct land-use histories in northeastern Brazil	Tropical Conservation Science	10.1088/1755-1315/270/1/012035	NA	Excluded	Sam	2022-03-05	Intervention	NA
1038	4436201	Rolim, Samir Gonçalves; Sambuichi, Regina Helena Rosa; Schroth, Götz; Nascimento, Marcelo Trindade; Gomes, José Manoel Lucio	2017	Recovery of Forest and Phylogenetic Structure in Abandoned Cocoa Agroforestry in the Atlantic Forest of Brazil	Environmental Management	10.1007/s00267-016-0800-5	NA	Excluded	Sam	2022-03-05	Intervention	not within 20 years
1039	4436209	Hughes, R. Flint; Uowolo, Amanda L.; Togia, Tavita P.	2012	Recovery of native forest after removal of an invasive tree, Falcataria moluccana, in American Samoa	Biological Invasions	10.1007/s10530-011-0164-y	NA	Excluded	Sam	2021-12-13	Intervention	NA
1040	4436223	H. T. T. Do; J. C. Grant; N. B. Trinh; H. C. Zimmer; L. D. Tran; J. D. Nichols	2019	Recovery of tropical moist deciduous dipterocarp forest in Southern Vietnam	Forest Ecology and Management	10.1073/pnas.1101825108	NA	Excluded	Sam	2022-03-05	Intervention	NA
1041	4436248	De Souza Cunha, Felipe Arias Fogliano; Cosenza, Carlos Alberto Nunes; Lucena, André F.P.	2014	REDD+: A carbon stock-flow analysis of the Brazilian Amazon municipalities	Carbon Management	10.1080/17583004.2015.1040949	NA	Excluded	Sam	2022-02-16	Study type	NA
1042	4436294	Román-Dañobeytia, Francisco J.; Levy-Tacher, Samuel I.; Macario-Mendoza, Pedro; Zúñiga-Morales, José	2014	Redefining secondary forests in the mexican forest code: Implications for management, restoration, and conservation	Forests	10.3390/f5050978	NA	Excluded	Sam	2021-12-13	Study type	potential risks
1043	4436298	Holste, Ellen K.; Holl, Karen D.; Zahawi, Rakan A.; Kobe, Richard K.	2016	Reduced aboveground tree growth associated with higher arbuscular mycorrhizal fungal diversity in tropical forest restoration	Ecology and Evolution	10.1002/ece3.2487	NA	Excluded	Sam	2022-03-05	Intervention	NA
1044	4436300	Lubbers, Ingrid M.; Jan Van Groenigen, Kees; Brussaard, Lijbert; Van Groenigen, Jan Willem	2015	Reduced greenhouse gas mitigation potential of no-tillage soils through earthworm activity	Scientific Reports	10.1038/srep13787	NA	Excluded	Sam	2022-03-05	Study type	NA
1045	4436316	Pezzopane, José Ricardo Mac Edo; Bonani, Willian Lucas; Bosi, Cristiam; Fernandes Da Rocha, Eduardo Lopes; De Campos Bernardi, Alberto Carlos; Oliveira, Patricia Perondi Anchão; De Faria Pedroso, André	2020	Reducing competition in a crop-livestock-forest integrated system by thinning eucalyptus trees	Experimental Agriculture	10.1017/S0014479720000162	NA	Excluded	Sam	2022-03-05	Outcome	NA
1046	4436317	Nicodemo, Maria Luiza Franceschi; Castiglioni, Paula Priscila; Pezzopane, José Ricardo Macedo; Tholon, Patrícia; Carpanezzi, Antônio Aparecido	2016	Reducing Competition in Agroforestry By Pruning Native Trees	Revista √Årvore	10.1590/0100-67622016000300014	NA	Excluded	Sam	2022-03-05	Outcome	NA
1047	4436320	Castro-Nunez, Augusto; Charry, Andres; Castro-Llanos, Fabio; Sylvester, Janelle; Bax, Vincent	2020	Reducing deforestation through value chain interventions in countries emerging from conflict: The case of the Colombian cocoa sector	Applied Geography	10.1016/j.apgeog.2020.102280	NA	Excluded	Sam	2021-12-13	Outcome	perceptions of potential
1048	4436345	Pham, Ha T.; Miyagawa, Shuichi; Photchanachai, Songsin	2016	Reduction in woody plant diversity in paddy field landscapes during agricultural intensification in northeast Thailand	Tropics	10.3759/tropics.25.13	NA	Excluded	Sam	2022-03-05	Intervention	NA
1049	4436374	Trac, Christine Jane; Harrell, Stevan; Hinckley, Thomas M.; Henck, Amanda C.	2007	Reforestation programs in Southwest China: Reported success, observed failure, and the reasons why	Journal of Mountain Science	10.1007/s11629-007-0275-1	NA	Excluded	Sam	2022-03-05	Geography	NA
1050	4436382	C. P. Ghimire; M. Bonell; L. A. Bruijnzeel; N. A. Coles; M. W. Lubczynski	2013	Reforesting severely degraded grassland in the Lesser Himalaya of Nepal: Effects on soil hydraulic conductivity and overland flow production	Journal of Geophysical Research: Earth Surface	10.1007/s10457-010-9366-z	NA	Excluded	Sam	2022-01-16	Outcome	NA
1051	4436392	Kitamura, Ryo; Okada, Naoki; Sakai, Masaharu; Visaratana, Thiti; Thai-ngam, Ratana; Hongthong, Bundit; Potingam, Kriangkrai	2018	Regeneration of natural-forest species in plantations of fast-growing species in northeast Thailand	Tropics	10.3759/tropics.ms17-04	NA	Excluded	Sam	2022-03-05	Study type	NA
1052	4436395	Yan, Xiao Li; Bao, Wei Kai; Pang, Xue Yong; Zhang, Ning Xuan; Chen, Jiquan	2013	Regeneration strategies influence ground bryophyte composition and diversity after forest clearcutting	Annals of Forest Science	10.1007/s13595-013-0323-7	NA	Excluded	Sam	2022-03-05	Geography	NA
1053	4436398	Guerra-Martínez, Francisco; García-Romero, Arturo; Cruz-Mendoza, Andrea; Osorio-Olvera, Laura	2019	Regional analysis of indirect factors affecting the recovery, degradation and deforestation in the tropical dry forests of Oaxaca, Mexico	Singapore Journal of Tropical Geography	10.1111/sjtg.12281	NA	Excluded	Sam	2022-03-05	Intervention	NA
1054	4436442	von Brandis, Rainer Georg	2012	Rehabilitation of abandoned coconut plantations at D'Arros Island, Republic of Seychelles	Ocean and Coastal Management	10.1016/j.ocecoaman.2012.09.003	NA	Excluded	Sam	2022-03-05	Outcome	NA
1055	4436444	Maikhuri, R. K.; Senwal, R. L.; Rao, K. S.; Saxena, K. G.	1997	Rehabilitation of degraded community lands for sustainable development in Himalaya: A case study in Garhwal Himalaya, India	International Journal of Sustainable Development and World Ecology	10.1080/13504509709469954	NA	Excluded	Sam	2022-03-05	No access to PDF	NA
1056	4436447	T. Atsbha; S. Wayu; N. Gebretsadkan; T. Gebremariam; T. Giday	2019	Rehabilitation of indigenous browse plant species following exclosure established on communal grazing lands in South Tigray, Ethiopia, and implication for conservation	Ecological Processes	10.1016/j.jenvman.2013.05.058	NA	Excluded	Sam	2022-03-05	Geography	NA
1057	4436470	J. Zou; C. Luo; X. Xu; N. Zhao; L. Zhao; X. Zhao	2016	Relationship of plant diversity with litter and soil available nitrogen in an alpine meadow under a 9-year grazing exclusion	Ecological Research	10.1007/s10457-012-9545-1	NA	Excluded	Sam	2022-05-29	Geography	NA
1058	4436530	Meroni, Michele; Schucknecht, Anne; Fasbender, Dominique; Rembold, Felix; Fava, Francesco; Mauclaire, Margaux; Goffner, Deborah; Di Lucchio, Luisa M.; Leonardi, Ugo	2017	Remote sensing monitoring of land restoration interventions in semi-arid environments with a before-after control-impact statistical design	International Journal of Applied Earth Observation and Geoinformation	10.1016/j.jag.2017.02.016	NA	Excluded	Sam	2022-03-05	Duplicate	NA
1059	4436544	Koglo, Yawovi S.; Agyare, Wilson A.; Diwediga, Badabate; Sogbedji, Jean M.; Adden, Ayi K.; Gaiser, Thomas	2018	Remote sensing-based and participatory analysis of forests, agricultural land dynamics, and potential land conservation measures in kloto district (Togo, West Africa)	Soil Systems	10.3390/soilsystems2030049	NA	Excluded	Sam	2022-03-05	Intervention	NA
1060	4436564	Aguilar-Dorantes, Karla; Mehltreter, Klaus; Vibrans, Heike; Mata-Rosas, Martin; Esqueda-Esquivel, Valentín A.	2014	Repeated Selective Cutting Controls Neotropical Bracken ( Pteridium arachnoideum ) and Restores Abandoned Pastures	Invasive Plant Science and Management	10.1614/ipsm-d-13-00062.1	NA	Excluded	Sam	2022-03-05	Outcome	NA
1061	4436587	Hajjar, Reem; Oldekop, Johan A.	2018	Research frontiers in community forest management	Current Opinion in Environmental Sustainability	10.1016/j.cosust.2018.06.003	NA	Excluded	Sam	2022-01-06	Study type	NA
1062	4436640	N. Ingerpuu; T. Kupper; K. Vellak; P. Kupper; J. S√µber; A. Tullus; M. Zobel; J. Liira	2019	Response of bryophytes to afforestation, increase of air humidity, and enrichment of soil diaspore bank	Forest Ecology and Management	10.1002/eap.1578	NA	Excluded	Sam	2022-03-05	Geography	NA
1063	4436679	Huang, Zhigang; Ouyang, Zhiyun; Li, Fengrui; Zheng, Hua; Wang, Xiaoke	2010	Response of runoff and soil loss to reforestation and rainfall type in red soil region of southern China	Journal of Environmental Sciences	10.1016/S1001-0742(09)60317-X	NA	Excluded	Sam	2021-12-13	Outcome	NA
1064	4436701	D. Oral; M. Ozcan; F. Gokbulak; A. Efe; A. Hizal	2013	Response of understory vegetation to exclosure in a heavily compacted forest recreational site	Journal of Environmental Biology	10.5558/tfc2013-038	NA	Excluded	Peter	2022-01-18	Intervention	NA
1065	4436702	Ali, Ashfaq; Dai, Dong; Akhtar, Kashif; Teng, Mingjun; Yan, Zhaogui; Urbina-Cardona, Nicolas; Mullerova, Jana; Zhou, Zhixiang	2019	Response of understory vegetation, tree regeneration, and soil quality to manipulated stand density in a Pinus massoniana plantation	Global Ecology and Conservation	10.1016/j.gecco.2019.e00775	NA	Excluded	Sam	2022-03-05	Geography	NA
1066	4436707	Zhu, C. F.; Luo, H. D.; Wang, J. W.; Liu, S. M.; Wen, L. S.; Xue, X. L.; Guo, X. M.; Niu, D. K.; Zhang, L.	2018	Response of Vegetation Restoration Species To Soil and Plant Nitrogen Pools in Wugong Mountain, China	Fresenius Environmental Bulletin	NA	NA	Excluded	Sam	2022-01-01	No access to PDF	NA
1067	4436713	Hooper, Elaine; Condit, Richard; Legendre, Pierre	2002	Responses of 20 native tree species to reforestation strategies for abandoned farmland in Panama	Ecological Applications	10.1890/1051-0761(2002)012[1626:RONTST]2.0.CO;2	NA	Excluded	Sam	2022-03-05	Intervention	NA
1068	4436718	Ma, Zhen; Ma, Miaojun; Baskin, Jerry M.; Baskin, Carol C.; Li, Junyong; Du, Guozhen	2014	Responses of alpine meadow seed bank and vegetation to nine consecutive years of soil fertilization	Ecological Engineering	10.1016/j.ecoleng.2014.04.009	NA	Excluded	Sam	2022-01-06	Geography	NA
1069	4436729	Otieno, D. O.; K'Otuto, G. O.; Maina, J. N.; Kuzyakov, Y.; Onyango, J. C.	2010	Responses of ecosystem carbon dioxide fluxes to soil moisture fluctuations in a moist Kenyan savanna	Journal of Tropical Ecology	10.1017/S0266467410000416	NA	Excluded	Sam	2022-03-05	Intervention	NA
1070	4436749	L. Yu; X. L. Song; J. N. Zhao; H. Wang; L. Bai; D. L. Yang	2015	Responses of plant diversity and primary productivity to nutrient addition in a Stipa baicalensis grassland, China	Journal of Integrative Agriculture	10.1007/978-4-431-54910-9_2	NA	Excluded	Sam	2022-01-01	Geography	NA
1071	4436757	Yan, Meifang; Zhang, Wenjing; Zhang, Zeyu; Wang, Lu; Ren, Hongrui; Jiang, Yuan; Zhang, Xinshi	2018	Responses of soil C stock and soil C loss to land restoration in Ili River Valley, China	Catena	10.1016/j.catena.2018.07.035	NA	Excluded	Sam	2022-01-01	Geography	NA
1072	4436778	Y. Zhang; S. Guo; Q. Liu; J. Jiang; R. Wang; N. Li	2015	Responses of soil respiration to land use conversions in degraded ecosystem of the semi-arid Loess Plateau	Ecological Engineering	10.1007/s10531-010-9779-z	NA	Excluded	Seb	2022-02-15	Geography	NA
1073	4436781	Li, Cui; Xiao, Bo; Wang, Qinghai; Zheng, Ruilun; Wu, Juying	2017	Responses of soil seed bank and vegetation to the increasing intensity of human disturbance in a semi-arid region of northern China	Sustainability (Switzerland)	10.3390/su9101837	NA	Excluded	Sam	2021-12-13	Geography	NA
1074	4436793	J. X. Liu; Z. G. Li; X. P. Zhang; R. Li; X. C. Liu; H. Y. Zhang	2013	Responses of vegetation cover to the Grain for Green Program and their driving forces in the He-Long region of the middle reaches of the Yellow River	Journal of Arid Land	10.1016/j.eiar.2013.10.002	NA	Excluded	Sam	2022-03-05	Intervention	NA
1075	4436831	Massad, Tara J.; Chambers, Jeffrey Q.; Rolim, Samir G.; Jesus, Renato M.; Dyer, Lee A.	2011	Restoration of Pasture to Forest in Brazil's Mata Atlântica: The Roles of Herbivory, Seedling Defenses, and Plot Design in Reforestation	Restoration Ecology	10.1111/j.1526-100X.2010.00683.x	NA	Excluded	Sam	2022-03-05	Intervention	NA
1076	4436848	J. M. Dwyer; R. Fensham; Y. M. Buckley	2010	Restoration thinning accelerates structural development and carbon sequestration in an endangered Australian ecosystem	Journal of Applied Ecology	10.1016/j.worlddev.2017.01.003	NA	Excluded	Sam	2022-01-16	Study type	NA
1077	4436863	X. Wei; Q. Li; Y. Liu; S. Liu; X. Guo; L. Zhang; D. Niu; W. Zhang	2013	Restoring ecosystem carbon sequestration through afforestation: A sub-tropic restoration case study	Forest Ecology and Management	10.1659/0276-4741(2001)021[0276:TIOALI]2.0.CO;2	NA	Excluded	Sam	2022-03-06	Geography	NA
1078	4436887	Curzon, Miranda T.; Kern, Christel C.; Baker, Susan C.; Palik, Brian J.; D'Amato, Anthony W.	2020	Retention forestry influences understory diversity and functional identity	Ecological Applications	10.1002/eap.2097	NA	Excluded	Sam	2022-01-06	Geography	NA
1079	4436908	Oo, Aung Zaw; Sudo, Shigeto; Win, Khin Thuzar; Shibata, Akira; Sano, Tomohito; Hirono, Yuhei	2018	Returning tea pruning residue and its biochar had a contrasting effect on soil N2O and CO2 emissions from tea plantation soil	Atmosphere	10.3390/atmos9030109	NA	Excluded	Sam	2021-12-13	Geography	relevant on other aspects though! in japan
1080	4436916	N. B. Schwartz; T. M. Aide; J. Graesser; H. R. Grau; M. Uriarte	2020	Reversals of Reforestation Across Latin America Limit Climate Mitigation Potential of Tropical Forests	Frontiers in Forests and Global Change	10.5251/abjna.2011.2.1.134.142	NA	Excluded	Sam	2022-03-06	Intervention	NA
1081	4436944	Parikh, Jyoti K.; Sudhakara Reddy, B.	1998	Revisiting carbon sequestration for joint implementation	Greenhouse Gas Mitigation	10.1016/b978-008043325-7/50043-9	NA	Excluded	Sam	2021-12-13	Could not locate PDF	NA
1082	4436946	Leblond, Jean Philippe	2019	Revisiting forest transition explanations: The role of "push" factors and adaptation strategies in forest expansion in northern Phetchabun, Thailand	Land Use Policy	10.1016/j.landusepol.2019.01.035	NA	Excluded	Sam	2021-12-13	Study type	NA
1083	4436996	Bossart, J. L.; Opuni-Frimpong, E.; Kuudaar, S.; Nkrumah, E.	2006	Richness, abundance, and complementarity of fruit-feeding butterfly species in relict sacred forests and forest reserves of Ghana	Biodiversity and Conservation	10.1007/s10531-005-2574-6	NA	Excluded	Sam	2022-03-06	Outcome	NA
1084	4437061	Martínez, Daniel; García, Daniel	2017	Role of Avian Seed Dispersers in Tree Recruitment in Woodland Pastures	Ecosystems	10.1007/s10021-016-0043-6	NA	Excluded	Sam	2022-03-06	Geography	NA
1085	4437078	Abraham, Leena; Kiran, G. Sandhya	2005	Role of planning strategies in success/failure of joint forest management plantation	Current Science	NA	NA	Excluded	Sam	2022-03-06	Intervention	NA
1086	4437083	Kalita, Rinku Moni; Das, Ashesh Kumar; Nath, Arun Jyoti	2019	Role of smallholder tea growers in carbon sink management	Current Science	10.18520/cs/v116/i9/1560-1566	NA	Excluded	Sam	2022-03-06	Intervention	NA
1087	4437100	Defrenet, Elsa; Roupsard, Olivier; Van Den Meersche, Karel; Charbonnier, Fabien; Pérez-Molina, Junior Pastor; Khac, Emmanuelle; Prieto, Iván; Stokes, Alexia; Roumet, Catherine; Rapidel, Bruno; De Melo Virginio Filho, Elias; Vargas, Victor J.; Robelo, Diego; Barquero, Alejandra; Jourdan, Christophe	2016	Root biomass, turnover and net primary productivity of a coffee agroforestry system in Costa Rica: effects of soil depth, shade trees, distance to row and coffee age	Annals of Botany	10.1093/aob/mcw153	NA	Excluded	Sam	2022-03-06	Belowground	NA
1088	4437130	Yang, Xueqing; Blagodatsky, Sergey; Liu, Feng; Beckschäfer, Philip; Xu, Jianchu; Cadisch, Georg	2017	Rubber tree allometry, biomass partitioning and carbon stocks in mountainous landscapes of sub-tropical China	Forest Ecology and Management	10.1016/j.foreco.2017.08.013	NA	Excluded	Sam	2021-12-13	Study type	NA
1089	4437152	Michalski, Fernanda; Metzger, Jean Paul; Peres, Carlos A.	2010	Rural property size drives patterns of upland and riparian forest retention in a tropical deforestation frontier	Global Environmental Change	10.1016/j.gloenvcha.2010.04.010	NA	Excluded	Sam	2021-12-13	Intervention	NA
1090	4437179	Noulèkoun, Florent; Naab, Jesse B.; Lamers, John P.A.; Baumert, Sophia; Khamzina, Asia	2018	Sapling biomass allometry and carbon content in five afforestation species on marginal farmland in semi-arid Benin	New Forests	10.1007/s11056-017-9624-2	NA	Excluded	Sam	2022-03-06	Study type	NA
1091	4437180	Chaturvedi, R. K.; Raghubanshi, A. S.; Singh, J. S.	2017	Sapling harvest: A predominant factor affecting future composition of tropical dry forests	Forest Ecology and Management	10.1016/j.foreco.2016.10.026	NA	Excluded	Sam	2021-12-13	Intervention	NA
1092	4437200	M. Haddad, Thaís; A. G. Viani, Ricardo; G. B. Cava, Mário; Durigan, Giselda; W. Veldman, Joseph	2020	Savannas after afforestation: Assessment of herbaceous community responses to wildfire versus native tree planting	Biotropica	10.1111/btp.12827	NA	Excluded	Sam	2022-03-06	Intervention	NA
1093	4437268	X. Sun; X. Wen; G. Yu; Y. Liu; Q. Liu	2006	Seasonal drought effects on carbon sequestration of a mid-subtropical planted forest of southeastern China	Science in China, Series D: Earth Sciences	10.1007/s10457-016-9945-8	NA	Excluded	Sam	2022-01-01	Study type	NA
1094	4437300	Lennox, Gareth D.; Gardner, Toby A.; Thomson, James R.; Ferreira, Joice; Berenguer, Erika; Lees, Alexander C.; Mac Nally, Ralph; Aragão, Luiz E.O.C.; Ferraz, Silvio F.B.; Louzada, Julio; Moura, Nárgila G.; Oliveira, Victor H.F.; Pardini, Renata; Solar, Ricardo R.C.; Vaz-de Mello, Fernando Z.; Vieira, Ima C.G.; Barlow, Jos	2018	Second rate or a second chance? Assessing biomass and biodiversity recovery in regenerating Amazonian forests	Global Change Biology	10.1111/gcb.14443	NA	Excluded	Sam	2022-03-06	Intervention	NA
1095	4437303	Oberhauser, Ulrich	1997	Secondary forest regeneration beneath pine (Pinus kesiya) plantations in the northern Thai highlands: A chronosequence study	Forest Ecology and Management	10.1016/S0378-1127(97)00203-X	NA	Excluded	Sam	2022-03-06	Study type	NA
1096	4437331	Tamilarasan, C.; Jerlin, R.; Raja, K.	2021	Seed ball technique for enhancing the establishment of subabul (leucaena leucocephala) under varied habitats	Journal of Tropical Forest Science	10.26525/JTFS2021.33.3.349	NA	Excluded	Sam	2022-03-06	Study type	NA
1097	4437342	Reid, J. Leighton; Holl, Karen D.; Zahawi, Rakan A.	2015	Seed dispersal limitations shift over time in tropical forest restoration	Ecological Applications	10.1890/14-1399.1	NA	Excluded	Sam	2022-03-06	Outcome	NA
1098	4437352	Cole, R. J.; Holl, K. D.; Zahawi, R. A.	2010	Seed rain under tree islands planted to restore degraded lands in a tropical agricultural landscape	Ecological Applications	10.1890/09-0714.1	NA	Excluded	Sam	2022-03-06	Outcome	NA
1099	4437357	Wang, Jun; Li, Danyan; Ren, Hai; Yang, Long	2010	Seed supply and the regeneration potential for plantations and shrubland in southern China	Forest Ecology and Management	10.1016/j.foreco.2010.03.015	NA	Excluded	Sam	2022-02-16	Outcome	NA
1100	4437389	J. Hou; J. Tian; L. Xu; Z. Zhang; Z. Chen; N. He	2021	Selective harvesting at rational intervals promotes carbon sequestration in temperate coniferous and broad-leaved mixed forests in China	Journal of Forestry Research	10.1016/0167-8809(92)90105-K	NA	Excluded	Sam	2022-01-01	Geography	NA
1101	4437396	Osazuwa-Peters, Oyomoare L.; Jiménez, Iván; Oberle, Brad; Chapman, Colin A.; Zanne, Amy E.	2015	Selective logging: Do rates of forest turnover in stems, species composition and functional traits decrease with time since disturbance? - A 45 year perspective	Forest Ecology and Management	10.1016/j.foreco.2015.08.002	NA	Excluded	Sam	2022-03-06	Intervention	NA
1102	4437397	O. L. Osazuwa-Peters; C. A. Chapman; A. E. Zanne	2015	Selective logging: Does the imprint remain on tree structure and composition after 45 years?	Conservation Physiology	10.1111/aje.12340	NA	Excluded	Sam	2022-03-06	Intervention	NA
1103	4437450	E. A. Alvarez-Alvarez; R. C. Almazán-Núñez; F. González-García; M. Brito-Millán; A. Méndez-Bahena; S. García-Ibáñez	2021	Shade coffee plantations maintain woody plant diversity and structure in a cloud forest landscape of southern Mexico	Journal of Forestry Research	10.1098/rstb.2011.0094	NA	Excluded	Sam	2022-03-06	Intervention	NA
1104	4437488	Austin, K. G.; Mosnier, A.; Pirker, J.; McCallum, I.; Fritz, S.; Kasibhatla, P. S.	2017	Shifting patterns of oil palm driven deforestation in Indonesia and implications for zero-deforestation commitments	Land Use Policy	10.1016/j.landusepol.2017.08.036	NA	Excluded	Sam	2022-03-06	Intervention	NA
1105	4437498	Pérez-García, Oscar; del Castillo, Rafael F.	2017	Shifts in swidden agriculture alter the diversity of young fallows: Is the regeneration of cloud forest at stake in southern Mexico?	Agriculture, Ecosystems and Environment	10.1016/j.agee.2017.07.024	NA	Excluded	Sam	2022-03-06	Intervention	NA
1106	4437520	Zolin, Cornélio Alberto; Matos, Eduardo da Silva; Magalhães, Ciro Augusto de Souza; Paulino, Janaína; Lal, Rattan; Spera, Sílvio Tulio; Behling, Maurel	2021	Short-term effect of a crop-livestock-forestry system on soil, water and nutrient loss in the cerrado-amazon ecotone	Acta Amazonica	10.1590/1809-4392202000391	NA	Excluded	Sam	2022-03-06	Belowground	NA
1107	4437524	Aun, K.; Kukumägi, M.; Varik, M.; Becker, H.; Aosaar, J.; Uri, M.; Buht, M.; Uri, V.	2021	Short-term effect of thinning on the carbon budget of young and middle-aged silver birch (Betula pendula Roth) stands	Forest Ecology and Management	10.1016/j.foreco.2020.118660	NA	Excluded	Peter	2022-07-10	Geography	NA
1108	4437539	Q. Liu; Y. Sun; G. Wang; F. Cheng; F. Xia	2019	Short-term effects of thinning on the understory natural environment of mixed broadleaf-conifer forest in Changbai Mountain area, Northeast China	PeerJ	10.1088/1755-1315/230/1/012114	NA	Excluded	Sam	2022-01-01	Geography	NA
1109	4437562	Pattanayak, Subhrendu K.; Wunder, Sven; Ferraro, Paul J.	2010	Show me the money: Do payments supply environmental services in developing countries?	Review of Environmental Economics and Policy	10.1093/reep/req006	NA	Excluded	Sam	2022-03-06	Study type	NA
1110	4437593	J. Hu; J. Herbohn; R. L. Chazdon; J. Baynes; J. Vanclay	2020	Silvicultural treatment effects on commercial timber volume and functional composition of a selectively logged Australian tropical forest over 48 years	Forest Ecology and Management	10.1016/j.biocon.2006.08.035	NA	Excluded	Sam	2022-01-16	Outcome	NA
1111	4437600	F. Montagnini; M. Ibrahim; E. Murgueitio Restrepo	2013	Silvopastoral systems and climate change mitigation in Latin America	Bois et Forets des Tropiques	10.1016/j.foreco.2021.119036	NA	Excluded	Sam	2022-03-06	Study type	NA
1112	4437612	Moriizumi, Yue; Matsui, Naohiro; Hondo, Hiroki	2010	Simplified life cycle sustainability assessment of mangrove management: A case of plantation on wastelands in Thailand	Journal of Cleaner Production	10.1016/j.jclepro.2010.07.017	NA	Excluded	Sam	2022-03-06	Study type	NA
1113	4437635	Adhikari, Sanchayeeta; Southworth, Jane	2012	Simulating forest cover changes of bannerghatta national park based on a CA-Markov model: A remote sensing approach	Remote Sensing	10.3390/rs4103215	NA	Excluded	Sam	2021-12-13	Study type	NA
1114	4437663	Kaonga, Martin L.; Bayliss-Smith, Tim P.	2012	Simulation of carbon pool changes in woodlots in eastern Zambia using the CO2FIX model	Agroforestry Systems	10.1007/s10457-011-9429-9	NA	Excluded	Sam	2022-03-06	Study type	NA
1115	4437711	Banayo, Niño P.M.C.; Bueno, Crisanta S.; Haefele, Stephan M.; Desamero, Nenita V.; Kato, Yoichiro	2018	Site-specific nutrient management enhances sink size, a major yield constraint in rainfed lowland rice	Field Crops Research	10.1016/j.fcr.2018.05.006	NA	Excluded	Sam	2022-03-06	Outcome	NA
1116	4437724	Nepstad, Daniel; McGrath, David; Stickler, Claudia; Alencar, Ane; Azevedo, Andrea; Swette, Briana; Bezerra, Tathiana; DiGiano, Maria; Shimada, João; Da Motta, Ronaldo Seroa; Armijo, Eric; Castello, Leandro; Brando, Paulo; Hansen, Matt C.; McGrath-Horn, Max; Carvalho, Oswaldo; Hess, Laura	2014	Slowing Amazon deforestation through public policy and interventions in beef and soy supply chains	Science	10.1126/science.1248525	NA	Excluded	Sam	2022-01-06	Intervention	supply chain only
1117	4437755	Nyantakyi-Frimpong, Hanson; Matouš, Petr; Isaac, Marney E.	2019	Smallholder farmers'social networks and resource-conserving agriculture in ghana: A multicase comparison using exponential random graph models	Ecology and Society	10.5751/ES-10623-240105	NA	Excluded	Sam	2022-03-06	Outcome	NA
1118	4437775	R. J. Cole	2010	Social and environmental impacts of payments for environmental services for agroforestry on small-scale farms in southern Costa Rica	International Journal of Sustainable Development and World Ecology	10.1080/13504501003729085	NA	Excluded	Sam	2021-11-01	Outcome	Studying perceptions of changes and adoption of practices
1119	4437803	S. Shrestha; U. B. Shrestha; K. Bawa	2018	Socio-economic factors and management regimes as drivers of tree cover change in Nepal	PeerJ	10.1016/j.ecolecon.2018.06.016	NA	Excluded	Sam	2022-01-16	Study type	NA
1120	4437845	Martelletti, Sara; Meloni, Fabio; Freppaz, Michele; Paone, Andrea; Lonati, Michele; Pittarello, Marco; Ferrarato, Massimiliano; Motta, Renzo; Nosenzo, Antonio	2020	Soil and plant characteristics in a restored area under mid-term site management	Sustainability (Switzerland)	10.3390/su12114433	NA	Excluded	Sam	2022-03-06	Geography	NA
1121	4437848	Mahajan, Gopal Ramdas; Das, Bappa; Manivannan, Sandrasekaran; Manjunath, Begur Lakshminarasimha; Verma, Ram Ratan; Desai, Sujeet; Kulkarni, Rahul Mukund; Latare, Ashish Marotrao; Sale, Reshma; Murgaonkar, Dayesh; Patel, Kiran Puna; Morajkar, Shaiesh; Desai, Ashwini; Barnes, Natasha; Mulla, Heena	2021	Soil and water conservation measures improve soil carbon sequestration and soil quality under cashews	International Journal of Sediment Research	10.1016/j.ijsrc.2020.07.009	NA	Excluded	Sam	2021-12-13	Intervention	NA
1122	4437868	D. Rivest; M. Lorente; A. Olivier; C. Messier	2013	Soil biochemical properties and microbial resilience in agroforestry systems: Effects on wheat growth under controlled drought and flooding conditions	Science of the Total Environment	10.1016/j.gloenvcha.2015.04.001	NA	Excluded	Sam	2022-03-06	Geography	NA
1123	4437899	Yu, Shebao; Wang, Dan; Dai, Wei; Li, Ping	2014	Soil carbon budget in different-aged Chinese fir plantations in south China	Journal of Forestry Research	10.1007/s11676-014-0500-z	NA	Excluded	Sam	2022-01-01	Belowground	NA
1124	4437911	Song, Xinzhang; Kimberley, Mark O.; Zhou, Guomo; Wang, Hailong	2017	Soil carbon dynamics in successional and plantation forests in subtropical China	Journal of Soils and Sediments	10.1007/s11368-016-1421-6	NA	Excluded	Sam	2021-12-13	Intervention	NA
1125	4437923	Potma Gonçalves, Daniel Ruiz; Carlos de Moraes Sá, João; Mishra, Umakant; Ferreira Furlan, Flávia Juliana; Ferreira, Lucimara Aparecida; Inagaki, Thiago Massao; Romaniw, Jucimare; de Oliveira Ferreira, Ademir; Briedis, Clever	2018	Soil carbon inventory to quantify the impact of land use change to mitigate greenhouse gas emissions and ecosystem services	Environmental Pollution	10.1016/j.envpol.2018.07.068	NA	Excluded	Sam	2021-12-13	Study type	NA
1126	4437952	Srinivasarao, Ch.; Venkateswarlu, B.; Rani, Y. Sudha; Singh, A. K.; Dixit, S.	2014	Soil Carbon Sequestration with Improved Soil Management in Three Tribal Villages in India	Soil Carbon	10.1007/978-3-319-04084-4_25	NA	Excluded	Sam	2022-03-06	Intervention	NA
1127	4438009	McKnight, Julie Y.; Harden, Carol P.; Schaeffer, Sean M.	2017	Soil CO2 flux trends with differences in soil moisture among four types of land use in an Ecuadorian páramo landscape	Physical Geography	10.1080/02723646.2016.1256101	NA	Excluded	Sam	2022-03-06	Belowground	NA
1128	4438010	Li, Cheng Fang; Kou, Zhi Kui; Yang, Jin Hua; Cai, Ming Li; Wang, Jin Ping; Cao, Cou Gui	2010	Soil CO2 fluxes from direct seeding rice fields under two tillage practices in central China	Atmospheric Environment	10.1016/j.atmosenv.2010.04.045	NA	Excluded	Sam	2022-01-01	Geography	NA
1129	4438070	M. A. McDonald; P. A. Stevens; J. R. Healey	2003	Soil fertility under Calliandra calothyrsus hedgerows and other land-use treatments following forest clearance in Jamaica	Agroforestry Systems	10.3390/environments7030020	NA	Excluded	Sam	2022-03-06	Outcome	NA
1130	4438084	Voglmeier, Karl; Six, Johan; Jocher, Markus; Ammann, Christof	2020	Soil greenhouse gas budget of two intensively managed grazing systems	Agricultural and Forest Meteorology	10.1016/j.agrformet.2020.107960	NA	Excluded	Sam	2022-03-06	Intervention	NA
1131	4438085	Dowhower, Steven L.; Teague, W. Richard; Casey, Ken D.; Daniel, Rhonda	2020	Soil greenhouse gas emissions as impacted by soil moisture and temperature under continuous and holistic planned grazing in native tallgrass prairie	Agriculture, Ecosystems and Environment	10.1016/j.agee.2019.106647	NA	Excluded	Sam	2022-03-06	Geography	NA
1132	4438098	Stover, Holly J.; Henry, Hugh A.L.	2020	Soil Homogenization Modifies Productivity, Nitrogen Retention and Decomposition in Restored Grassland	Ecosystems	10.1007/s10021-019-00401-w	NA	Excluded	Sam	2022-03-06	Geography	NA
1133	4438109	Kumar, Raj; Bhardwaj, A. K.; Rao, B. K.; Vishwakarma, A. K.; Kakade, Vijaysinha; Dinesh, D.; Singh, Gaurav; Kumar, Gopal; Pande, V. C.; Bhatnagar, P. R.; Bagdi, G. L.	2021	Soil loss hinders the restoration potential of tree plantations on highly eroded ravine slopes	Journal of Soils and Sediments	10.1007/s11368-020-02833-7	NA	Excluded	Sam	2022-03-06	Intervention	NA
1134	4438131	van der Bij, A. U.; Pawlett, M.; Harris, J. A.; Ritz, K.; van Diggelen, R.	2017	Soil microbial community assembly precedes vegetation development after drastic techniques to mitigate effects of nitrogen deposition	Biological Conservation	10.1016/j.biocon.2016.09.008	NA	Excluded	Sam	2022-03-06	Geography	NA
1135	4438227	dos Santos, Uemeson José; Duda, Gustavo Pereira; Marques, Marise Conceição; Valente de Medeiros, Erika; de Sousa Lima, José Romualdo; Soares de Souza, Eduardo; Brossard, Michel; Hammecker, Claude	2019	Soil organic carbon fractions and humic substances are affected by land uses of Caatinga forest in Brazil	Arid Land Research and Management	10.1080/15324982.2018.1555871	NA	Excluded	Sam	2022-03-06	No access to PDF	NA
1136	4438297	Kardol, Paul; Bezemer, T. Martijn; Van Der Putten, Wim H.	2009	Soil organism and plant introductions in restoration of species-rich grassland communities	Restoration Ecology	10.1111/j.1526-100X.2007.00351.x	NA	Excluded	Sam	2022-03-06	Geography	NA
1137	4438355	Yang, Yu Sheng; Chen, Guang Shui; Guo, Jian Fen; Xie, Jin Sheng; Wang, Xiao Guo	2007	Soil respiration and carbon balance in a subtropical native forest and two managed plantations	Plant Ecology	10.1007/s11258-006-9249-6	NA	Excluded	Sam	2022-03-06	Intervention	NA
1138	4438370	Wu, Jun jie; Groldberg, Stefanie Daniela; Mortimer, Peter Edward; Xu, Jian chu	2016	Soil respiration under three different land use types in a tropical mountain region of China	Journal of Mountain Science	10.1007/s11629-014-3250-7	NA	Excluded	Sam	2022-01-01	Intervention	NA
1139	4438381	Kassahun, Amaha; Snyman, H. A.; Smit, G. N.	2009	Soil seed bank evaluation along a degradation gradient in arid rangelands of the Somali region, eastern Ethiopia	Agriculture, Ecosystems and Environment	10.1016/j.agee.2008.10.016	NA	Excluded	Sam	2022-03-06	Intervention	NA
1140	4438430	de Jong, B H J; AguirreBravo, C; Franco, C R	1999	Some methodological approaches to estimate and monitor carbon mitigation in the forestry sector	North American Science Symposium: Toward a Unified Framework For Inventorying and Monitoring Forest Ecosystem Resources	NA	NA	Excluded	Sam	2022-03-06	Could not locate PDF	NA
1141	4438445	C. Plückers; U. Rascher; H. Scharr; P. Von Gillhaussen; C. Beierkuhnlein; V. M. Temperton	2013	Sowing different mixtures in dry acidic grassland produced priority effects of varying strength	Acta Oecologica	10.3389/ffgc.2021.630959	NA	Excluded	Sam	2022-03-06	Geography	NA
1142	4438458	M. Mujiono; T. Latif Indra; D. Harmantyo	2017	Spatial Analysis of Deforestation and Its Impact on Carbon Emissions Using FREL	NA	10.1073/pnas.0608409104	NA	Excluded	Sam	2022-03-06	Intervention	NA
1143	4438464	Zhao, Yong li; Goldberg, Stefanie D.; Xu, Jian chu; Harrison, Rhett D.	2018	Spatial and seasonal variation in soil respiration along a slope in a rubber plantation and a natural forest in Xishuangbanna, Southwest China	Journal of Mountain Science	10.1007/s11629-017-4478-9	NA	Excluded	Sam	2022-01-01	Belowground	NA
1144	4438474	Rosa, Isabel M. D.; Gabriel, Cristina; Carreiras, Joāo M. B.	2017	Spatial and temporal dimensions of landscape fragmentation across the Brazilian Amazon	Regional Environmental Change	10.1007/s10113-017-1120-x	NA	Excluded	Sam	2022-03-06	Intervention	NA
1145	4438502	Baral, Himlal; Keenan, Rodney J.; Fox, Julian C.; Stork, Nigel E.; Kasel, Sabine	2013	Spatial assessment of ecosystem goods and services in complex production landscapes: A case study from south-eastern Australia	Ecological Complexity	10.1016/j.ecocom.2012.11.001	NA	Excluded	Sam	2022-01-06	Geography	NA
1146	4438503	Paudyal, Kiran; Samsudin, Yusuf B.; Baral, Himlal; Okarda, Beni; Phuong, Vu Tan; Paudel, Shyam; Keenan, Rodney J.	2020	Spatial assessment of ecosystem services from planted forests in central Vietnam	Forests	10.3390/f11080822	NA	Excluded	Sam	2022-03-06	Intervention	NA
1147	4438581	Albers, Heidi J.; White, Benjamin; Robinson, Elizabeth J.Z.; Sterner, Erik	2020	Spatial protected area decisions to reduce carbon emissions from forest extraction	Spatial Economic Analysis	10.1080/17421772.2019.1692143	NA	Excluded	Sam	2021-12-13	Study type	NA
1148	4438623	Wang, Yahui; Dai, Erfu	2020	Spatial-temporal changes in ecosystem services and the trade-off relationship in mountain regions: A case study of Hengduan Mountain region in Southwest China	Journal of Cleaner Production	10.1016/j.jclepro.2020.121573	NA	Excluded	Sam	2022-02-16	Geography	NA
1149	4438648	Tapia-Armijos, María Fernanda; Homeier, Jürgen; Draper Munt, David	2017	Spatio-temporal analysis of the human footprint in South Ecuador: Influence of human pressure on ecosystems and effectiveness of protected areas	Applied Geography	10.1016/j.apgeog.2016.10.007	NA	Excluded	Sam	2022-03-06	Outcome	NA
1150	4438654	Guo, Zhao Di; Hu, Hui Feng; Li, Pin; Li, Nu Yun; Fang, Jing Yun	2013	Spatio-temporal changes in biomass carbon sinks in China's forests from 1977 to 2008	Science China Life Sciences	10.1007/s11427-013-4492-2	NA	Excluded	Sam	2022-01-01	Study type	NA
1151	4438655	Ayyappan, N.; Stephen, A.; Muthusankar, G.; Jeyakumar, S.; Presena, J.	2016	Spatio-temporal changes in fringe mangrove extent in Pondicherry, India after two phenomenal perturbations: Tsunami and cyclone Thane	Tropical Ecology	NA	NA	Excluded	Sam	2022-03-06	Intervention	NA
1152	4438693	Li, Renqiang; Zhao, Shujie; Zhao, Haifeng; Xu, Ming; Zhang, Liyun; Wen, Hui; Sheng, Qingkai	2017	Spatiotemporal Assessment of Forest Biomass Carbon Sinks: The Relative Roles of Forest Expansion and Growth in Sichuan Province, China	Journal of Environmental Quality	10.2134/jeq2016.07.0261	NA	Excluded	Sam	2021-12-13	No access to PDF	NA
1153	4438695	Tang, Xiaojing; Woodcock, Curtis E.; Olofsson, Pontus; Hutyra, Lucy R.	2021	Spatiotemporal assessment of land use/land cover change and associated carbon emissions and uptake in the Mekong River Basin	Remote Sensing of Environment	10.1016/j.rse.2021.112336	NA	Excluded	Sam	2022-03-06	Intervention	NA
1154	4438708	Ding, Zhi; Zheng, Hui; Liu, Ying; Zeng, Sidong; Yu, Pujia; Shi, Wei; Tang, Xuguang	2021	Spatiotemporal patterns of ecosystem restoration activities and their effects on changes in terrestrial gross primary production in southwest China	Remote Sensing	10.3390/rs13061209	NA	Excluded	Sam	2022-01-01	Not expressed in tons CO2	NA
1155	4438725	Wu, Mengxing; He, Ziying; Fung, Shingting; Cao, Yingjie; Guan, Dongsheng; Peng, Yisheng; Lee, Shing Yip	2020	Species choice in mangrove reforestation may influence the quantity and quality of long-term carbon sequestration and storage	Science of the Total Environment	10.1016/j.scitotenv.2020.136742	NA	Excluded	Sam	2022-03-06	Belowground	NA
1156	4438735	A. D. Agbelade; B. H. Ojo	2020	Species diversity, volume determination and structure of protected forests for in-situ biodiversity conservation	International Journal of Conservation Science	10.1111/j.1365-2486.2012.02788.x	NA	Excluded	Sam	2022-03-06	Intervention	NA
1157	4438739	Seahra, Shannon E.; Yurkonis, Kathryn A.; Newman, Jonathan A.	2016	Species patch size at seeding affects diversity and productivity responses in establishing grasslands	Journal of Ecology	10.1111/1365-2745.12514	NA	Excluded	Sam	2022-03-06	Geography	NA
1158	4438745	R. Naidoo	2004	Species richness and community composition of songbirds in a tropical forest-agricultural landscape	Animal Conservation	NA	NA	Excluded	Peter	2022-02-10	Outcome	NA
1159	4438757	Callaway, John C.; Sullivan, Gary; Zedler, Joy B.	2003	Species-rich plantings increase biomass and nitrogen accumulation in a wetland restoration experiment	Ecological Applications	10.1890/02-5144	NA	Excluded	Sam	2022-03-06	Population	NA
1160	4438839	Chauhan, Suresh; Ganguly, Anirban	2011	Standardizing rehabilitation protocol using vegetation cover for bauxite waste (red mud) in eastern India	Ecological Engineering	10.1016/j.ecoleng.2010.12.017	NA	Excluded	Sam	2022-03-06	Intervention	NA
1161	4438925	Zhang, Jingjing; Xu, Weihua; Kong, Lingqiao; Hull, Vanessa; Xiao, Yi; Xiao, Yang; Ouyang, Zhiyun	2018	Strengthening protected areas for giant panda habitat and ecosystem services	Biological Conservation	10.1016/j.biocon.2018.08.016	NA	Excluded	Sam	2021-12-13	Study type	NA
1162	4438943	Song, Hyeon Ji; Lee, Jin Ho; Canatoy, Ronley C.; Lee, Jeong Gu; Kim, Pil Joo	2021	Strong mitigation of greenhouse gas emission impact via aerobic short pre-digestion of green manure amended soils during rice cropping	Science of the Total Environment	10.1016/j.scitotenv.2020.143193	NA	Excluded	Sam	2022-05-22	Geography	NA
1163	4438957	Cochard, Roland; Edwards, Peter J.	2011	Structure and biomass along an Acacia zanzibarica woodland-savanna gradient in a former ranching area in coastal Tanzania	Journal of Vegetation Science	10.1111/j.1654-1103.2011.01275.x	NA	Excluded	Sam	2021-12-13	Study type	NA
1164	4438963	Girma, A.; Mosandl, R.	2012	Structure and potential regeneration of degraded secondary stands in Munessssa-Shashemene Forest, Ethiopia	Journal of Tropical Forest Science	10.2307/23616951	NA	Excluded	Sam	2022-03-06	Intervention	NA
1165	4439002	Fernández Milmanda, Belén; Garay, Candelaria	2019	Subnational variation in forest protection in the Argentine Chaco	World Development	10.1016/j.worlddev.2019.02.002	NA	Excluded	Sam	2022-03-06	Outcome	NA
1166	4439007	Bosire, J. O.; Dahdouh-Guebas, F.; Kairo, J. G.; Wartel, S.; Kazungu, J.; Koedam, N.	2006	Success rates of recruited tree species and their contribution to the structural development of reforested mangrove stands	Marine Ecology Progress Series	10.3354/meps325085	NA	Excluded	Sam	2022-03-06	Intervention	NA
1167	4439012	Van Breugel, Michiel; Hall, Jefferson S.; Craven, Dylan; Bailon, Mario; Hernandez, Andres; Abbene, Michele; Van Breugel, Paulo	2013	Succession of ephemeral secondary forests and their limited role for the conservation of floristic diversity in a human-modified tropical landscape	PLoS ONE	10.1371/journal.pone.0082433	NA	Excluded	Sam	2022-03-06	Intervention	NA
1168	4439014	Falkowski, Tomasz B.; Chankin, Adolfo; Diemont, Stewart A.W.	2020	Successional changes in vegetation and litter structure in traditional Lacandon Maya agroforests	Agroecology and Sustainable Food Systems	10.1080/21683565.2019.1649784	NA	Excluded	Sam	2022-03-06	No access to PDF	NA
1169	4439038	Haque, Md M.; Biswas, J. C.; Kim, S. Y.; Kim, P. J.	2016	Suppressing methane emission and global warming potential from rice fields through intermittent drainage and green biomass amendment	Soil Use and Management	10.1111/sum.12229	NA	Excluded	Sam	2022-03-06	Geography	NA
1170	4439060	Mayoral, Carolina; van Breugel, Michiel; Cerezo, Arturo; Hall, Jefferson S.	2017	Survival and growth of five Neotropical timber species in monocultures and mixtures	Forest Ecology and Management	10.1016/j.foreco.2017.08.002	NA	Excluded	Sam	2022-03-06	Intervention	NA
1171	4439065	Ramjohn, Ian A.; Murphy, Peter G.; Burton, Thomas M.; Lugo, Ariel E.	2012	Survival and rebound of Antillean dry forests: Role of forest fragments	Forest Ecology and Management	10.1016/j.foreco.2012.08.001	NA	Excluded	Sam	2022-02-16	Intervention	NA
1172	4439069	Ceni Coelho, Geraldo; Benvenuti-Ferreira, Glaci; Schirmer, Jorge; A. Lucchese, Osório	2016	Survival, growth and seed mass in a mixed tree species planting for Atlantic Forest restoration	AIMS Environmental Science	10.3934/environsci.2016.3.382	NA	Excluded	Sam	2022-03-06	Intervention	NA
1173	4439126	Hussain, Khalid; Ilyas, Ayesha; Wongleecharoen, Chalermchart; Hilger, Thomas; Wajid, Aftab; Ahmad, Ashfaq; Cadisch, Georg	2020	Sustainable land use options for optimum resources use in maize based cropping system on uplands of Western Thailand	Agroforestry Systems	10.1007/s10457-020-00550-1	NA	Excluded	Sam	2022-03-06	Outcome	NA
1174	4439154	Damnyag, Lawrence; Saastamoinen, Olli; Blay, Dominic; Dwomoh, Francis K.; Anglaaere, Luke C.N.; Pappinen, Ari	2013	Sustaining protected areas: Identifying and controlling deforestation and forest degradation drivers in the Ankasa Conservation Area, Ghana	Biological Conservation	10.1016/j.biocon.2013.05.024	NA	Excluded	Sam	2022-03-06	Outcome	NA
1175	4439172	Viani, Ricardo A. G.; Braga, Daniel P. P.; Ribeiro, Milton Cezar; Pereira, Paulo Henrique; Brancalion, Pedro H. S.	2018	Synergism Between Payments for Water-Related Ecosystem Services, Ecological Restoration, and Landscape Connectivity Within the Atlantic Forest Hotspot	Tropical Conservation Science	10.1177/1940082918790222	NA	Excluded	Sam	2022-03-06	Study type	NA
1176	4439196	A. Giriraj; P. K. Joshi; S. Babar; M. Wegmann; C. Conrad; S. Sudhakar; C. Beierkuhnlein	2009	Systematic assessment of forest cover change and forest fragmentation in Indian sub-continent using multi-scale satellite remote sensing inputs	Geoinformatics for Natural Resource Management	10.1080/21683565.2015.1110223	NA	Excluded	Sam	2022-03-06	Intervention	NA
1177	4439200	Kukkonen, Markus O.; Tammi, Ilpo	2019	Systematic reassessment of Laos'protected area network	Biological Conservation	10.1016/j.biocon.2018.11.012	NA	Excluded	Sam	2022-03-06	Study type	NA
1178	4439218	Fagan, Matthew E.; De Fries, Ruth S.; Sesnie, Steven E.; Arroyo-Mora, J. Pablo; Chazdon, Robin L.	2016	Targeted reforestation could reverse declines in connectivity for understory birds in a tropical habitat corridor	Ecological Applications	10.1890/14-2188	NA	Excluded	Sam	2021-12-13	Outcome	NA
1179	4439230	Prokop, Paweł	2018	Tea plantations as a driving force of long-term land use and population changes in the Eastern Himalayan piedmont	Land Use Policy	10.1016/j.landusepol.2018.05.035	NA	Excluded	Sam	2022-03-06	Intervention	NA
1180	4439241	N. B. Alber; G. E. Brink; R. D. Jackson	2014	Temperate grass response to extent and timing of grazing	Canadian Journal of Plant Science	10.1016/j.agrformet.2019.107857	NA	Excluded	Sam	2022-03-06	Geography	NA
1181	4439248	Wang, J. Y.; Ren, C. J.; Feng, X. X.; Zhang, L.; Doughty, R.; Zhao, F. Z.	2020	Temperature sensitivity of soil carbon decomposition due to shifts in soil extracellular enzymes after afforestation	Geoderma	10.1016/j.geoderma.2020.114426	NA	Excluded	Sam	2022-03-06	Belowground	NA
1182	4439265	Matamala, R.; Jastrow, J. D.; Miller, R. M.; Garten, C. T.	2008	Temporal changes in C and N stocks of restored prairie: Implications for C sequestration strategies	Ecological Applications	10.1890/07-1609.1	NA	Excluded	Sam	2021-12-13	Geography	NA
1183	4439286	Fóti, Szilvia; Balogh, János; Papp, Marianna; Koncz, Péter; Hidy, Dóra; Csintalan, Zsolt; Kertész, Péter; Bartha, Sándor; Zimmermann, Zita; Biró, Marianna; Hováth, László; Molnár, Erik; Szaniszló, Albert; Kristóf, Krisztina; Kampfl, Györgyi; Nagy, Zoltán	2018	Temporal Variability of CO2 and N2O Flux Spatial Patterns at a Mowed and a Grazed Grassland	Ecosystems	10.1007/s10021-017-0138-8	NA	Excluded	Sam	2022-01-06	Geography	NA
1184	4439289	Shah, Shipra; Sharma, Dharam Prakash; Pala, Nazir A.; Tripathi, Priyanka; Kumar, Munesh	2014	Temporal variations in carbon stock of Pinus roxburghii Sargent forests of Himachal Pradesh, India	Journal of Mountain Science	10.1007/s11629-013-2725-2	NA	Excluded	Sam	2022-03-06	Intervention	NA
1185	4439310	Acanakwo, Erik F.; Okullo, Paul; Sheil, Douglas; Moe, Stein R.	2018	Termites confer resistance to changes in tree composition following reduced browsing in an african savanna	Journal of Vegetation Science	10.1111/jvs.12682	NA	Excluded	Sam	2022-03-06	Intervention	NA
1186	4439314	Ma, Shuai; Qiao, Yong Peng; Wang, Liang Jie; Zhang, Jin Chi	2021	Terrain gradient variations in ecosystem services of different vegetation types in mountainous regions: Vegetation resource conservation and sustainable development	Forest Ecology and Management	10.1016/j.foreco.2020.118856	NA	Excluded	Sam	2022-03-06	Geography	NA
1187	4439353	Santoro, Antonio; Aguilar, Ever Alexis Martinez; Venturi, Martina; Piras, Francesco; Corrieri, Federica; Quintanilla, Juan Rosa; Agnoletti, Mauro	2020	The agroforestry heritage system of Sabana De Morro in El Salvador	Forests	10.3390/F11070747	NA	Excluded	Sam	2022-03-06	Study type	NA
1188	4439365	Tang, Yuzhi; Shao, Quanqin; Liu, Jiyuan; Fan, Jiangwen; Cao, Wei; Huang, Lin; Yang, Fan; Guo, Xingjian	2017	The assessment of ecological effectiveness in the region implemented grain for green programme in China in 1990-2010	International Geoscience and Remote Sensing Symposium (IGARSS)	10.1109/IGARSS.2017.8128424	NA	Excluded	Sam	2022-03-06	Could not locate PDF	NA
1189	4439374	Edstedt, Karin; Carton, Wim	2018	The benefits that (only) capital can see? Resource access and degradation in industrial carbon forestry, lessons from the CDM in Uganda	Geoforum	10.1016/j.geoforum.2018.09.030	NA	Excluded	Sam	2022-01-06	Outcome	NA
1190	4439381	Boer, Henry J.	2020	The biopolitics of carbon accounting in Indonesia‚Äôs forests	Environment and Planning C: Politics and Space	10.1177/2399654419852970	NA	Excluded	Sam	2021-12-13	Study type	NA
1191	4439401	Kongsager, Rico; Napier, Jonas; Mertz, Ole	2013	The carbon sequestration potential of tree crop plantations	Mitigation and Adaptation Strategies for Global Change	10.1007/s11027-012-9417-z	NA	Excluded	Consensus	2022-03-06	Study type	NA
1192	4439410	Teng, Xiangyu; Liu, Fan peng; Chiu, Yung ho	2021	The change in energy and carbon emissions efficiency after afforestation in China by applying a modified dynamic SBM model	Energy	10.1016/j.energy.2020.119301	NA	Excluded	Sam	2021-12-13	Study type	NA
1193	4439420	Persson, Martin; Moberg, Jesper; Ostwald, Madelene; Xu, Jintao	2013	The Chinese Grain for Green Programme: Assessing the carbon sequestered vialand reform	Journal of Environmental Management	10.1016/j.jenvman.2013.02.045	NA	Excluded	Sam	2022-03-06	Study type	NA
1194	4439424	Aggarwal, Pramod K.; Jarvis, Andy; Campbell, Bruce M.; Zougmoré, Robert B.; Khatri-Chhetri, Arun; Vermeulen, Sonja J.; Loboguerrero, Ana Maria; Sebastian, Leocadio S.; Kinyangi, James; Bonilla-Findji, Osana; Radeny, Maren; Recha, John; Martinez-Baron, Deissy; Ramirez-Villegas, Julian; Huyer, Sophia; Thornton, Philip; Wollenberg, Eva; Hansen, James; Alvarez-Toro, Patricia; Aguilar-Ariza, Andrés; A…	2018	The climate-smart village approach: Framework of an integrative strategy for scaling up adaptation options in agriculture	Ecology and Society	10.5751/ES-09844-230114	NA	Excluded	Sam	2022-01-06	Study type	NA
1195	4439437	Hana, Xiaozeng; Hou, Xueying; Li, Haibo	2010	The Composition and Organic Carbon Distribution of Organo-mineral Complex in a black Soil as Influenced by Land-use Change and Long-term Fertilization	Molecular Environmental Soil Science at the Interfaces in the Earth‚Äôs Critical Zone	10.1007/978-3-642-05297-2_10	NA	Excluded	Sam	2022-03-06	Belowground	NA
1196	4439460	Liu, Dan; Chen, Yang; Cai, Wenwen; Dong, Wenjie; Xiao, Jingfeng; Chen, Jiquan; Zhang, Haicheng; Xia, Jiangzhou; Yuan, Wenping	2014	The contribution of China's Grain to Green Program to carbon sequestration	Landscape Ecology	10.1007/s10980-014-0081-4	NA	Excluded	Sam	2022-02-16	Study type	NA
1197	4439488	Fantini, Alfredo C.; Bauer, Eliane; de Valois, Cassio M.; Siddique, Ilyas	2017	The demise of swidden-fallow agriculture in an Atlantic Rainforest region: Implications for farmers'livelihood and conservation	Land Use Policy	10.1016/j.landusepol.2017.09.039	NA	Excluded	Sam	2022-03-06	Outcome	NA
1198	4439491	Wahyu, A.; Suharjito, D.; Darusman, D.; Syaufina, L.	2020	The Development of Community-Based Forest Management in Indonesia and Its Contribution to Community Welfare and Forest Condition	IOP Conference Series: Earth and Environmental Science	10.1088/1755-1315/528/1/012037	NA	Excluded	Sam	2022-03-06	Study type	NA
1199	4439514	S. A. Paembonan; B. Putranto; S. Millang; B. Nurkin	2019	The dynamics of variations in carbon biomass in community forest and agroforestry in South Sulawesi	IOP Conference Series: Earth and Environmental Science	10.1016/j.agee.2007.09.008	NA	Excluded	Sam	2022-03-06	Study type	NA
1200	4439561	Tadesse, Meron; Simane, Belay; Abera, Wuletawu; Tamene, Lulseged; Ambaw, Gebermedihin; Recha, John W.; Mekonnen, Kindu; Demeke, Getamesay; Nigussie, Abebe; Solomon, Dawit	2021	The effect of climate-smart agriculture on soil fertility, crop yield, and soil carbon in southern ethiopia	Sustainability (Switzerland)	10.3390/su13084515	NA	Excluded	Sam	2022-03-06	Belowground	NA
1201	4439582	Dannenmann, Michael; Gasche, Rainer; Ledebuhr, Astrid; Holst, Thomas; Mayer, Helmut; Papen, Hans	2007	The effect of forest management on trace gas exchange at the pedosphere-atmosphere interface in beech (Fagus sylvatica L.) forests stocking on calcareous soils	European Journal of Forest Research	10.1007/s10342-006-0153-3	NA	Excluded	Sam	2022-03-06	Geography	NA
1202	4439587	Insam, H.; Rangger, A.; Henrich, M.; Hitzl, W.	1996	The effect of grazing on soil microbial biomass and community on alpine pastures	Phyton - Annales Rei Botanicae	NA	NA	Excluded	Sam	2022-02-16	Geography	NA
1203	4439627	Assunção, Juliano; Gandour, Clarissa; Rocha, Romero; Rocha, Rudi	2020	The Effect of Rural Credit on Deforestation: Evidence from the Brazilian Amazon	Economic Journal	10.1093/ej/uez060	NA	Excluded	Sam	2021-12-13	Intervention	access to rural credit and land titling
1204	4439650	Almeida, D. R.A.; Stark, S. C.; Chazdon, R.; Nelson, B. W.; Cesar, R. G.; Meli, P.; Gorgens, E. B.; Duarte, M. M.; Valbuena, R.; Moreno, V. S.; Mendes, A. F.; Amazonas, N.; Gonçalves, N. B.; Silva, C. A.; Schietti, J.; Brancalion, P. H.S.	2019	The effectiveness of lidar remote sensing for monitoring forest cover attributes and landscape restoration	Forest Ecology and Management	10.1016/j.foreco.2019.02.002	NA	Excluded	Sam	2022-03-06	Study type	NA
1205	4439693	Mack, Michelle C.; D'Antonio, Carla M.	2003	The Effects of Exotic Grasses on Litter Decomposition in a Hawaiian Woodland: The Importance of Indirect Effects	Ecosystems	10.1007/s10021-003-0119-y	NA	Excluded	Sam	2021-12-13	Study type	NA
1206	4439696	Y. Li; S. Dong; L. Wen; X. Wang; Y. Wu	2013	The effects of fencing on carbon stocks in the degraded alpine grasslands of the Qinghai-Tibetan Plateau	Journal of Environmental Management	10.5751/ES-02593-130256	NA	Excluded	Sam	2022-01-01	Geography	NA
1207	4439733	A. Häger	2012	The effects of management and plant diversity on carbon storage in coffee agroforestry systems in Costa Rica	Agroforestry Systems	10.1017/S0266467405003135	NA	Excluded	Sam	2022-03-06	Intervention	NA
1208	4439753	C. C. P. Cosset; D. P. Edwards	2017	The effects of restoring logged tropical forests on avian phylogenetic and functional diversity	Ecological Applications	10.3390/f7030055	NA	Excluded	Sam	2022-03-09	Outcome	NA
1209	4439775	L. Fang; J. Zhongkui; M. Lvyi	2013	The effects of thinning on carbon stocks and fluxes in a Chinese arborvitae plantation	Forestry Chronicle	10.1016/j.foreco.2003.12.016	NA	Excluded	Sam	2022-01-02	Geography	NA
1210	4439776	Montes, Fernando; Cañellas, Isabel; Del Río, Miren; Calama, Rafael; Montero, Gregorio	2004	The effects of thinning on the structural diversity of coppice forests	Annals of Forest Science	10.1051/forest:2004074	NA	Excluded	Sam	2022-01-21	Geography	NA
1211	4439791	Zhang, Jianliang; Liu, Fangzheng; Cui, Guofa	2014	The efficacy of landscape-level conservation in changbai mountain biosphere reserve, china	PLoS ONE	10.1371/journal.pone.0095081	NA	Excluded	Sam	2021-12-13	Geography	NA
1212	4439801	de Vries, Jerke; Eweg, Rik	2019	The environmental impact of valorising agricultural by-products	ASSESSING THE ENVIRONMENTAL IMPACT OF AGRICULTURE	NA	NA	Excluded	Sam	2021-11-01	Could not locate PDF	NA
1213	4439838	Sloan, Sean; Meyfroidt, Patrick; Rudel, Thomas K.; Bongers, Frans; Chazdon, Robin	2019	The forest transformation: Planted tree cover and regional dynamics of tree gains and losses	Global Environmental Change	10.1016/j.gloenvcha.2019.101988	NA	Excluded	Sam	2022-03-09	Intervention	NA
1214	4439875	Widiyatno; Purnomo, S.; Soekotjo; iem, M.Na'; Hardiwinoto, S.; Kasmujiono	2013	The Growth of Selected Shorea Spp in Secondary Tropical Rain Forest: The Effect of Silviculture Treatment to Improve Growth Quality of Shorea Spp	Procedia Environmental Sciences	10.1016/j.proenv.2013.02.024	NA	Excluded	Sam	2022-03-09	Outcome	NA
1215	4439880	Smith, D. A.; Holland, M. B.; Michon, A.; Ibáñez, A.; Herrera, F.	2017	The Hidden Layer of Indigenous Land Tenure: Informal Forest Ownership and Its Implications for Forest Use and Conservation in Panama's Largest Collective Territory	International Forestry Review	10.1505/146554817822272358	NA	Excluded	Sam	2022-01-06	Intervention	tenure
1216	4439883	N. J. Berry; O. L. Phillips; S. L. Lewis; J. K. Hill; D. P. Edwards; N. B. Tawatao; N. Ahmad; D. Magintan; C. V. Khen; M. Maryati; R. C. Ong; K. C. Hamer	2010	The high value of logged tropical forests: Lessons from northern Borneo	Biodiversity and Conservation	10.1016/j.foreco.2013.10.019	NA	Excluded	Sam	2022-03-09	Intervention	NA
1217	4439890	Takahashi, Ryo; Todo, Yasuyuki	2014	The impact of a shade coffee certification program on forest conservation using remote sensing and household data	Environmental Impact Assessment Review	10.1016/j.eiar.2013.10.002	NA	Excluded	Sam	2022-03-09	Duplicate	NA
1218	4439898	Thonfeld, Frank; Steinbach, Stefanie; Muro, Javier; Hentze, Konrad; Games, Ian; Näschen, Kristian; Kauzeni, Pellage Francis	2020	The impact of anthropogenic land use change on the protected areas of the Kilombero catchment, Tanzania	ISPRS Journal of Photogrammetry and Remote Sensing	10.1016/j.isprsjprs.2020.07.019	NA	Excluded	Sam	2022-03-09	Intervention	NA
1219	4439906	Tehan, Maureen Frances; Godden, Lee Carol; Young, Margaret A.; Gover, Kirsty Ann	2017	The Impact of Climate Change Mitigation on Indigenous and Forest Communities	NA	NA	NA	Excluded	Sam	2021-12-13	Study type	Book
1220	4439948	Zapfack, Louis; Engwald, Stefan; Sonke, Bonaventure; Achoundong, Gaston; Madong, Birang A.	2002	The impact of land conversion on plant biodiversity in the forest zone of Cameroon	Biodiversity and Conservation	10.1023/A:1020861925294	NA	Excluded	Sam	2022-03-09	Intervention	NA
1221	4439961	Kgosikoma, Olaotswe E.; Mojeremane, Witness; Harvie, Barbra	2015	The impact of livestock grazing management systems on soil and vegetation characteristics across savanna ecosystems in Botswana	African Journal of Range and Forage Science	10.2989/10220119.2015.1008042	NA	Excluded	Sam	2022-03-09	Intervention	NA
1222	4439968	Kusin, Faradiella Mohd; Akhir, Nurul Izzati Mat; Mohamat-Yusuff, Ferdaus; Awang, Muhamad	2015	The impact of nitrogen fertilizer use on greenhouse gas emissions in an oil palm plantation associated with land use change	Atmosfera	10.20937/atm.2015.28.04.03	NA	Excluded	Sam	2022-03-09	Intervention	NA
1223	4439990	Gao, Jie; Bian, Hongyan	2019	The impact of the plains afforestation program and alternative land use scenarios on ecosystem services in an urbanizing watershed	Urban Forestry and Urban Greening	10.1016/j.ufug.2019.126373	NA	Excluded	Sam	2021-11-01	Could not locate PDF	NA
1224	4439998	Poudel, Narayan Raj; Fuwa, Nobuhiko; Otsuka, Keijiro	2015	The impacts of a community forestry program on forest conditions, management intensity and revenue generation in the Dang district of Nepal	Environment and Development Economics	10.1017/S1355770X14000473	NA	Excluded	Sam	2022-03-09	Study type	NA
1225	4440017	Ding, Yi; Zang, Runguo; Lu, Xinghui; Huang, Jihong	2017	The impacts of selective logging and clear-cutting on woody plant diversity after 40 years of natural recovery in a tropical montane rain forest, south China	Science of the Total Environment	10.1016/j.scitotenv.2016.11.185	NA	Excluded	Sam	2022-01-01	Intervention	passive restoration 40+ years
1226	4440023	Djoeroemana, Siliwoloe; Semangun, Haryono; Saragih, Bungaran; Sulthoni, Achmad	2000	The Implications of Fire Management and Reforestation for Economic Development in East Nusa Tenggara	Fire and Sustainable Agricultural and Forestry Development in Eastern Indonesia and Northern Australia. Proceedings of an international workshop held at Northern Territory University, Darwin, Australia, 13-15 April 1999	NA	NA	Excluded	Sam	2021-12-13	Study type	NA
1227	4440179	Sorenson, Quinn M.; Damschen, Ellen I.	2019	The mechanisms affecting seedling establishment in restored savanna understories are seasonally dependent	Journal of Applied Ecology	10.1111/1365-2664.13354	NA	Excluded	Sam	2022-03-09	Geography	NA
1228	4440185	Huang, Lin; Zhai, Jun; Liu, Jiyuan; Sun, Chaoyang	2018	The moderating or amplifying biophysical effects of afforestation on CO2-induced cooling depend on the local background climate regimes in China	Agricultural and Forest Meteorology	10.1016/j.agrformet.2018.05.020	NA	Excluded	Sam	2022-02-16	Outcome	NA
1229	4440195	Schwartzman, Stephan; Boas, André Villas; Ono, Katia Yukari; Fonseca, Marisa Gesteira; Doblas, Juan; Zimmerman, Barbara; Junqueira, Paulo; Jerozolimski, Adriano; Salazar, Marcelo; Junqueira, Rodrigo Prates; Torres, Maurício	2013	The natural and social history of the indigenous lands and protected areas corridor of the Xingu River basin	Philosophical Transactions of the Royal Society B: Biological Sciences	10.1098/rstb.2012.0164	NA	Excluded	Sam	2022-03-09	Study type	NA
1230	4440217	Fonseca, Carolina Antony; Drummond, José Augusto	2015	The Payments for Environmental Services Program in Costa Rica: an Assessment of the Program‚Äôs Early Years	Desenvolvimento e Meio Ambiente	10.5380/dma.v33i0.37003	NA	Excluded	Sam	2021-12-13	Study type	non-systematic review
1231	4440230	H. F. Pratiwi; E. Haryono	2020	The potential contribution of the lagoon ecosystem as mangrove carbon sinks in Java	IOP Conference Series: Earth and Environmental Science	10.1007/s10113-010-0115-7	NA	Excluded	Sam	2022-03-09	Intervention	NA
1232	4440242	D. T. Ngo; A. V. Le; H. T. Le; S. M. Stas; T. C. Le; H. D. Tran; T. Pham; T. T. Le; B. D. Spracklen; C. Langan; R. Cuthbert; W. Buermann; O. L. Phillips; E. K. K. Jew; D. V. Spracklen	2020	The potential for REDD+ to reduce forest degradation in Vietnam	Environmental Research Letters	10.1016/j.foreco.2016.01.024	NA	Excluded	Sam	2022-03-09	Intervention	NA
1233	4440247	Pokorny, Benno; Robiglio, Valentina; Reyes, Martin; Vargas, Ricardo; Patiño Carrera, Cesar Francesco	2021	The potential of agroforestry concessions to stabilize Amazonian forest frontiers: a case study on the economic and environmental robustness of informally settled small-scale cocoa farmers in Peru	Land Use Policy	10.1016/j.landusepol.2020.105242	NA	Excluded	Sam	2022-03-09	Outcome	NA
1234	4440269	Neita, Jhon César; Escobar, Federico	2012	The potential value of agroforestry to dung beetle diversity in the wet tropical forests of the Pacific lowlands of Colombia	Agroforestry Systems	10.1007/s10457-011-9445-9	NA	Excluded	Sam	2021-12-13	Outcome	dung beetles
1235	4440270	L. Mingjun; Y. Lifei; X. Huanbai; N. Chaojun; H. Zongsheng; D. Mingfeng; Z. Jun; S. Jianhua	2018	The prediction of forest carbon sequestration dynamics in guizhou province and relevant influencing factors	Pakistan Journal of Botany	NA	NA	Excluded	Peter	2021-10-15	Study type	NA
1236	4440281	Song, Zhaoliang; Liu, Hongyan; Li, Beilei; Yang, Xiaomin	2013	The production of phytolith-occluded carbon in China's forests: Implications to biogeochemical carbon sequestration	Global Change Biology	10.1111/gcb.12275	NA	Excluded	Sam	2022-01-01	Study type	NA
1237	4440353	M. P. Perring; R. J. Standish; K. B. Hulvey; L. Lach; T. K. Morald; R. Parsons; R. K. Didham; R. J. Hobbs	2012	The Ridgefield Multiple Ecosystem Services Experiment: Can restoration of former agricultural land achieve multiple outcomes?	Agriculture, Ecosystems and Environment	NA	NA	Excluded	Seb	2022-02-15	Geography	NA
1238	4440380	Hobbs, Peter R.; Sayre, Ken; Gupta, Raj	2008	The role of conservation agriculture in sustainable agriculture	Philosophical Transactions of the Royal Society B: Biological Sciences	10.1098/rstb.2007.2169	NA	Excluded	Sam	2022-03-09	Study type	NA
1239	4440381	De Pinto, Alessandro; Cenacchi, Nicola; Robertson, Richard; Kwon, Ho Young; Thomas, Timothy; Koo, Jawoo; Begeladze, Salome; Kumar, Chetan	2020	The Role of Crop Production in the Forest Landscape Restoration Approach-Assessing the Potential Benefits of Meeting the Bonn Challenge	Frontiers in Sustainable Food Systems	10.3389/fsufs.2020.00061	NA	Excluded	Sam	2021-12-13	Study type	NA
1240	4440430	A. Hector; C. Philipson; P. Saner; J. Chamagne; D. Dzulkifli; M. O'Brien; J. L. Snaddon; P. Ulok; M. Weilenmann; G. Reynolds; H. C. J. Godfray	2011	The Sabah Biodiversity Experiment: A long-term test of the role of tree diversity in restoring tropical forest structure and functioning	Philosophical Transactions of the Royal Society B: Biological Sciences	10.1016/j.ecolecon.2010.06.011	NA	Excluded	Peter	2022-04-11	Outcome	NA
1241	4440481	Buffum, Bill; Gratzer, Georg; Tenzin, Yeshi	2008	The sustainability of selection cutting in a late successional broadleaved community forest in Bhutan	Forest Ecology and Management	10.1016/j.foreco.2008.07.031	NA	Excluded	Sam	2022-03-09	Geography	NA
1242	4440493	Ma, Hua; Wang, Yunqi; Yue, Hui; Zhong, Binglin	2013	The threshold between natural recovery and the need for artificial restoration in degraded lands in Fujian Province, China	Environmental Monitoring and Assessment	10.1007/s10661-013-3200-9	NA	Excluded	Sam	2022-01-01	Study type	NA
1243	4440514	Valencia, Vivian; West, Paige; Sterling, Eleanor J.; García-Barrios, Luis; Naeem, Shahid	2015	The use of farmers'knowledge in coffee agroforestry management: Implications for the conservation of tree biodiversity	Ecosphere	10.1890/es14-00428.1	NA	Excluded	Sam	2022-03-09	Outcome	NA
1244	4440583	Fang, Shengzuo; Lin, Da; Tian, Ye; Hong, Senxian	2016	Thinning intensity affects soil-atmosphere fluxes of greenhouse gases and soil nitrogen mineralization in a lowland poplar plantation	Forests	10.3390/f7070141	NA	Excluded	Sam	2022-03-09	Geography	NA
1245	4440637	Sasaki, Nophea	2021	Timber production and carbon emission reductions through improved forest management and substitution of fossil fuels with wood biomass	Resources, Conservation and Recycling	10.1016/j.resconrec.2021.105737	NA	Excluded	Peter	2022-03-09	Outcome	NA
1246	4440653	Blackman, Allen; Corral, Leonardo; Lima, Eirivelthon Santos; Asner, Gregory P.	2017	Titling indigenous communities protects forests in the Peruvian Amazon	Proceedings of the National Academy of Sciences of the United States of America	10.1073/pnas.1603290114	NA	Excluded	Sam	2021-12-13	Intervention	titling and tenure only
1247	4440686	Ferreira, Maxmiller Cardoso; Vieira, Daniel Luis Mascia	2017	Topsoil for restoration: Resprouting of root fragments and germination of pioneers trigger tropical dry forest regeneration	Ecological Engineering	10.1016/j.ecoleng.2017.03.006	NA	Excluded	Sam	2022-03-09	Outcome	NA
1248	4440710	Meijaard, Erik; Santika, Truly; Wilson, Kerrie A.; Budiharta, Sugeng; Kusworo, Ahmad; Law, Elizabeth A.; Friedman, Rachel; Hutabarat, Joseph A.; Indrawan, Tito P.; Sherman, Julie; St. John, Freya A. V.; Struebig, Matthew J.	2021	Toward improved impact evaluation of community forest management in Indonesia	Conservation Science and Practice	10.1111/csp2.189	NA	Excluded	Seb	2022-03-23	Study type	it is a review, not a new analysis
1249	4440749	Rahman, Syed Ajijur; Sunderland, Terry; Kshatriya, Mrigesh; Roshetko, James M.; Pagella, Tim; Healey, John R.	2016	Towards productive landscapes: Trade-offs in tree-cover and income across a matrix of smallholder agricultural land-use systems	Land Use Policy	10.1016/j.landusepol.2016.07.003	NA	Excluded	Sam	2022-03-09	Outcome	NA
1250	4440814	Rendón-Sandoval, Francisco J.; Casas, Alejandro; Moreno-Calles, Ana I.; Torres-García, Ignacio; García-Frapolli, Eduardo	2020	Traditional agroforestry systems and conservation of native plant diversity of seasonally dry tropical forests	Sustainability (Switzerland)	10.3390/su12114600	NA	Excluded	Sam	2022-03-09	Outcome	NA
1251	4440815	Velázquez-Rosas, Noé; Silva-Rivera, Evodia; Ruiz-Guerra, Betsabé; Armenta-Montero, Samaria; González, Jesús Trejo	2018	Traditional ecological knowledge as a tool for biocultural landscape restoration in northern Veracruz, Mexico: A case study in El Tajín region	Ecology and Society	10.5751/ES-10294-230306	NA	Excluded	Sam	2022-03-09	Intervention	NA
1252	4440818	Mo, Xiao Xue; Zhu, Hua; Zhang, Yong Jiang; Ferry Slik, J. W.; Liu, Jing Xin	2011	Traditional forest management has limited impact on plant diversity and composition in a tropical seasonal rainforest in SW China	Biological Conservation	10.1016/j.biocon.2011.03.019	NA	Excluded	Sam	2022-01-01	Intervention	NA
1253	4440823	J. Pelletier; C. Codjia; C. Potvin	2012	Traditional shifting agriculture: Tracking forest carbon stock and biodiversity through time in western Panama	Global Change Biology	10.1016/S1001-0742(07)60057-6	NA	Excluded	Sam	2022-03-09	Intervention	NA
1254	4440824	Imbert, Daniel; Saur, Etienne; Bonhême, Ingrid; Roseau, Valérie	2004	Traditional taro (Colocasia esculenta) cultivation in the swamp forest of Guadeloupe (F.W.I.): Impact on forest structure and plant biodiversity	Revue d'Ecologie (La Terre et la Vie)	NA	NA	Excluded	Sam	2022-03-09	Could not locate PDF	NA
1255	4440860	Kassa, Henok; Dondeyne, Stefaan; Poesen, Jean; Frankl, Amaury; Nyssen, Jan	2017	Transition from Forest-based to Cereal-based Agricultural Systems: A Review of the Drivers of Land use Change and Degradation in Southwest Ethiopia	Land Degradation and Development	10.1002/ldr.2575	NA	Excluded	Sam	2022-03-09	Study type	NA
1256	4440883	S. K. Chauhan; S. Singh; S. Sharma; R. Sharma; H. S. Saralch	2019	Tree biomass and carbon sequestration in four short rotation tree plantations	Range Management and Agroforestry	10.1590/2179-8087.111617	NA	Excluded	Sam	2022-03-09	Geography	NA
1257	4440889	Woods, Carrie L.; Mekonnen, Amare Bitew; Baez-Schon, Mabel; Thomas, Robyn; Scull, Peter; Tsegay, Berhanu Abraha; Cardelús, Catherine L.	2020	Tree community composition and dispersal syndrome vary with human disturbance in sacred church forests in Ethiopia	Forests	10.3390/f11101082	NA	Excluded	Sam	2022-03-09	Study type	NA
1258	4440891	Webb, Edward L.; Peralta, Rodolfo	1998	Tree community diversity of lowland swamp forest in Northeast Costa Rica, and changes associated with controlled selective logging	Biodiversity and Conservation	10.1023/A:1008892016370	NA	Excluded	Seb	2022-03-10	Intervention	NA
1259	4440892	Owiny, Arthur A.	2015	Tree community reassembly after selective and clear-cut logging in an Afro-tropical rainforest	Israel Journal of Ecology and Evolution	10.1080/15659801.2015.1131479	NA	Excluded	Seb	2022-03-10	No access to PDF	NA
1260	4440906	Jara, Taye; Hylander, Kristoffer; Nemomissa, Sileshi	2017	Tree diversity across different tropical agricultural land use types	Agriculture, Ecosystems and Environment	10.1016/j.agee.2017.01.042	NA	Excluded	Sam	2021-12-13	Study type	NA
1261	4440908	Manaye, Ashenafi; Tesfamariam, Berihu; Tesfaye, Musse; Worku, Adefires; Gufi, Yirga	2021	Tree diversity and carbon stocks in agroforestry systems in northern Ethiopia	Carbon Balance and Management	10.1186/s13021-021-00174-7	NA	Excluded	Seb	2022-03-10	Intervention	NA
1262	4440910	Suchiang, Blessing R.; Nonghuloo, Ibadahun M.; Kharbhih, Saralyn; Singh, Prem P.; Tiwary, Raghuvar; Adhikari, Dibyendu; Upadhaya, Krishna; Ramanujam, Papiya; Barik, Saroj K.	2020	Tree diversity and community composition in sacred forests are superior than the other community forests in a human-dominated landscape of Meghalaya	Tropical Ecology	10.1007/s42965-020-00066-w	NA	Excluded	Seb	2022-03-10	Intervention	NA
1263	4440919	Vebrova, Hana; Lojka, Bohdan; Husband, Thomas P.; Zans, Maria Elena Chuspe; Van Damme, Patrick; Rollo, Alexandr; Kalousova, Marie	2014	Tree diversity in cacao agroforests in San Alejandro, Peruvian Amazon	Agroforestry Systems	10.1007/s10457-013-9654-5	NA	Excluded	Seb	2022-03-10	Intervention	NA
1264	4440940	Oelmann, Yvonne; Potvin, Catherine; Mark, Timo; Werther, Lisa; Tapernon, Simone; Wilcke, Wolfgang	2010	Tree mixture effects on aboveground nutrient pools of trees in an experimental plantation in Panama	Plant and Soil	10.1007/s11104-009-9997-x	NA	Excluded	Seb	2022-03-10	Intervention	NA
1265	4440942	Zemp, Delphine Clara; Gérard, Anne; Hölscher, Dirk; Ammer, Christian; Irawan, Bambang; Sundawati, Leti; Teuscher, Miriam; Kreft, Holger	2019	Tree performance in a biodiversity enrichment experiment in an oil palm landscape	Journal of Applied Ecology	10.1111/1365-2664.13460	NA	Excluded	Seb	2022-03-10	Intervention	NA
1266	4440943	R. Kumar; P. R. Bhatnagar; V. Kakade; S. Dobhal	2020	Tree plantation and soil water conservation enhances climate resilience and carbon sequestration of agro ecosystem in semi-arid degraded ravine lands	Agricultural and Forest Meteorology	10.1016/S0006-3207(99)00195-0	NA	Excluded	Seb	2022-03-10	Intervention	NA
1267	4440944	Hua, Fangyuan; Wang, Lin; Fisher, Brendan; Zheng, Xinlei; Wang, Xiaoyang; Yu, Douglas W.; Tang, Ya; Zhu, Jianguo; Wilcove, David S.	2018	Tree plantations displacing native forests: The nature and drivers of apparent forest recovery on former croplands in Southwestern China from 2000 to 2015	Biological Conservation	10.1016/j.biocon.2018.03.034	NA	Excluded	Sam	2022-01-01	Study type	NA
1268	4440951	Toledo-Aceves, Tarin; Trujillo-Miranda, Alma L.; López-Barrera, Fabiola	2021	Tree regeneration in active and passive cloud forest restoration: Functional groups and timber species	Forest Ecology and Management	10.1016/j.foreco.2021.119050	NA	Excluded	Seb	2022-03-10	No access to PDF	NA
1269	4440955	M. D. Preston; M. E. Brummell; E. Smenderovac; B. Rantala-Sykes; R. H. M. Rumney; G. Sherman; N. Basiliko; P. Beckett; M. Hebert	2020	Tree restoration and ecosystem carbon storage in an acid and metal impacted landscape: Chronosequence and resampling approaches	Forest Ecology and Management	10.1023/A:1023262724696	NA	Excluded	Seb	2022-03-10	Geography	NA
1270	4440967	Gondwe, Monica Fides Kalagho; Geldenhuys, Coert Johannes; Chirwa, Paxie Wanangwa Chikusie; Assédé, Emeline Sêssi Pélagie; Syampungani, Stephen; Cho, Moses Azong	2021	Tree species composition and diversity in Miombo woodlands between co-managed and government-managed regimes, Malawi	African Journal of Ecology	10.1111/aje.12799	NA	Excluded	Seb	2022-03-10	Intervention	NA
1271	4440969	Ding, Xiaxia; Liu, Guanglu; Fu, Songling; Chen, Han Y.H.	2021	Tree species composition and nutrient availability affect soil microbial diversity and composition across forest types in subtropical China	Catena	10.1016/j.catena.2021.105224	NA	Excluded	Sam	2022-01-01	Outcome	NA
1272	4440990	Gradstein, S. Robbert; Kessler, Michael; Pitopang, Ramadhanil	2007	Tree species diversity relative to human land uses in tropical rain forest margins in Central Sulawesi	Environmental Science and Engineering	10.1007/978-3-540-30290-2_16	NA	Excluded	Seb	2022-03-10	Intervention	NA
1273	4441021	Duncan, R. Scot; Chapman, Colin A.	2003	Tree-shrub interactions during early secondary forest succession in Uganda	Restoration Ecology	10.1046/j.1526-100X.2003.00153.x	NA	Excluded	Seb	2022-03-10	Intervention	NA
1274	4441048	Birdsey, Richard; Pan, Yude	2015	Trends in management of the world's forests and impacts on carbon stocks	Forest Ecology and Management	10.1016/j.foreco.2015.04.031	NA	Excluded	Consensus	2021-12-13	Study type	NA
1275	4441054	Abere, Tirusew; Adgo, Enyew; Afework, Selomon	2020	Trends of land use/cover change in Kecha-Laguna paired micro watersheds, Northwestern Ethiopia	Cogent Environmental Science	10.1080/23311843.2020.1801219	NA	Excluded	Sam	2021-12-13	Study type	NA
1276	4441088	Reid, John Leighton; Chaves-Fallas, José Miguel; Holl, Karen D.; Zahawi, Rakan A.	2016	Tropical forest restoration enriches vascular epiphyte recovery	Applied Vegetation Science	10.1111/avsc.12234	NA	Excluded	Seb	2022-03-10	Outcome	NA
1277	4441110	P. Gonzalez; B. Kroll; C. R. Vargas	2014	Tropical rainforest biodiversity and aboveground carbon changes and uncertainties in the Selva Central, Peru	Forest Ecology and Management	10.1111/j.1365-2486.2009.01985.x	NA	Excluded	Seb	2022-03-10	Study type	NA
1278	4441134	Young, Nicholas E.; Evangelista, Paul H.; Mengitsu, Tefera; Leisz, Stephen	2020	Twenty-three years of forest cover change in protected areas under different governance strategies: A case study from Ethiopia's southern highlands	Land Use Policy	10.1016/j.landusepol.2019.104426	NA	Excluded	Seb	2022-03-11	Study type	NA
1279	4441147	Bourgoin, Clément; Betbeder, Julie; Couteron, Pierre; Blanc, Lilian; Dessard, Hélène; Oszwald, Johan; Le Roux, Renan; Cornu, Guillaume; Reymondin, Louis; Mazzei, Lucas; Sist, Plinio; Läderach, Peter; Gond, Valéry	2020	UAV-based canopy textures assess changes in forest structure from long-term degradation	Ecological Indicators	10.1016/j.ecolind.2020.106386	NA	Excluded	Seb	2022-03-11	Intervention	NA
1280	4441212	Lansing, David M.	2013	Understanding linkages between ecosystem service payments, forest plantations, and export agriculture	Geoforum	10.1016/j.geoforum.2013.03.009	NA	Excluded	Sam	2021-12-13	Study type	NA
1281	4441224	Kunert, Norbert; El-Madany, Tarek S.; Aparecido, Luiza Maria T.; Wolf, Sebastian; Potvin, Catherine	2019	Understanding the controls over forest carbon use efficiency on small spatial scales: Effects of forest disturbance and tree diversity	Agricultural and Forest Meteorology	10.1016/j.agrformet.2019.02.007	NA	Excluded	Sam	2021-12-13	Study type	NA
1282	4441233	A. E. Daniels; K. Bagstad; V. Esposito; A. Moulaert; C. M. Rodriguez	2010	Understanding the impacts of Costa Rica's PES: Are we asking the right questions?	Ecological Economics	NA	NA	Excluded	Seb	2022-02-15	Study type	NA
1283	4441255	Luna-Bautista, Lizbeth; Hernández-de la Rosa, Patricia; Velázquez-Martínez, Alejandro; Gómez-Guerrero, Armando; Acosta-Mireles, Miguel	2015	Understory in the composition and diversity of managed forest areas in Santa Catarina Ixtepeji, Oaxaca	Revista Chapingo serie ciencias forestales y del ambiente	10.5154/r.rchscfa.2014.08.037	NA	Excluded	Seb	2022-03-11	Non-english	NA
1284	4441279	Erb, Karl Heinz; Kastner, Thomas; Plutzar, Christoph; Bais, Anna Liza S.; Carvalhais, Nuno; Fetzel, Tamara; Gingrich, Simone; Haberl, Helmut; Lauk, Christian; Niedertscheider, Maria; Pongratz, Julia; Thurner, Martin; Luyssaert, Sebastiaan	2018	Unexpectedly large impact of forest management and grazing on global vegetation biomass	Nature	10.1038/nature25138	NA	Excluded	Sam	2021-12-13	Study type	NA
1285	4441300	Nunes, S. mia; Oliveira, Luis; Siqueira, Jo o.; Morton, Douglas C.; Souza, Carlos M.	2020	Unmasking secondary vegetation dynamics in the Brazilian Amazon	Environmental Research Letters	10.1088/1748-9326/ab76db	NA	Excluded	Seb	2022-03-11	Intervention	NA
1286	4441316	Ayanu, Yohannes; Conrad, Christopher; Jentsch, Anke; Koellner, Thomas	2015	Unveiling undercover cropland inside forests using landscape variables: A supplement to remote sensing image classification	PLoS ONE	10.1371/journal.pone.0130079	NA	Excluded	Sam	2021-12-13	Study type	NA
1287	4441318	Ediger, Laura; Chen, Huafang	2006	Upland China in transition: The impacts of afforestation on landscape patterns and livelihoods	Mountain Research and Development	10.1659/0276-4741(2006)26[220:UCIT]2.0.CO;2	NA	Excluded	Sam	2022-01-01	Study type	NA
1288	4441373	Van Den Hoek, Jamon; Burnicki, Amy C.; Ozdogan, Mutlu; Zhu, A. Xing	2015	Using a pattern metric-based analysis to examine the success of forest policy implementation in Southwest China	Landscape Ecology	10.1007/s10980-015-0171-y	NA	Excluded	Sam	2022-01-01	Outcome	NA
1289	4441383	Grant, C. D.; Loneragan, W. A.	2003	Using dominance-diversity curves to assess completion criteria after bauxite mining rehabilitation in Western Australia	Restoration Ecology	10.1046/j.1526-100X.2003.00049.x	NA	Excluded	Sam	2021-11-26	Geography	NA
1290	4441386	Rigal, Clément; Vaast, Philippe; Xu, Jianchu	2018	Using farmers'local knowledge of tree provision of ecosystem services to strengthen the emergence of coffee-agroforestry landscapes in southwest China	PLoS ONE	10.1371/journal.pone.0204046	NA	Excluded	Sam	2022-01-01	Outcome	NA
1291	4441389	X. Liu; X. Zhang; L. Zhang; Y. Li; L. Zhao; S. Xu; Y. Gao; S. Gu	2018	Using functional trait diversity to infer community assembly mechanisms: An exclosure experiment as an example	Journal of Plant Ecology	10.1111/j.1755-263X.2010.00107.x	NA	Excluded	Sam	2022-03-11	Geography	NA
1292	4441399	A. O. Ndubi	2018	Using Land Cover Change to Predict Forest Degradation Pressure Points, Eastern Mau Forest, Kenya	International Letters of Natural Sciences	10.1016/j.landusepol.2006.01.003	NA	Excluded	Sam	2022-03-11	Intervention	NA
1293	4441402	Alam, Akhtar; Bhat, M. Sultan; Maheen, M.	2020	Using Landsat satellite data for assessing the land use and land cover change in Kashmir valley	GeoJournal	10.1007/s10708-019-10037-x	NA	Excluded	Sam	2022-01-06	Geography	NA
1294	4441403	Helman, David; Mussery, Amir	2020	Using Landsat satellites to assess the impact of check dams built across erosive gullies on vegetation rehabilitation	Science of the Total Environment	10.1016/j.scitotenv.2020.138873	NA	Excluded	Sam	2022-03-11	Geography	NA
1295	4441405	Liu, Wenjun; Hughes, Alice C.; Bai, Yang; Li, Zengjia; Mei, Cencen; Ma, Youxin	2020	Using landscape connectivity tools to identify conservation priorities in forested areas and potential restoration priorities in rubber plantation in Xishuangbanna, Southwest China	Landscape Ecology	10.1007/s10980-019-00952-2	NA	Excluded	Sam	2021-12-13	Outcome	functional connectivity
1296	4441447	Chicas, S. D.; Omine, K.; Ford, J. B.; Sugimura, K.; Yoshida, K.	2017	Using spatial metrics and surveys for the assessment of trans-boundary deforestation in protected areas of the Maya Mountain Massif: Belize-Guatemala border	Journal of Environmental Management	10.1016/j.jenvman.2016.11.063	NA	Excluded	Sam	2022-03-11	Intervention	NA
1297	4441488	Herrero, Hannah V.; Southworth, Jane; Bunting, Erin	2016	Utilizing multiple lines of evidence to determine landscape degradation within protected area landscapes: A case study of Chobe National Park, Botswana from 1982 to 2011	Remote Sensing	10.3390/rs8080623	NA	Excluded	Sam	2021-12-13	Study type	NA
1298	4441500	Niskanen, Anssi	1998	Value of external environmental impacts of reforestation in Thailand	Ecological Economics	10.1016/S0921-8009(97)00121-3	NA	Excluded	Sam	2022-03-11	Intervention	NA
1299	4441503	Catterall, Carla P.	2020	Values of weedy regrowth for rainforest restoration	Ecological Management and Restoration	10.1111/emr.12397	NA	Excluded	Sam	2021-12-13	Study type	NA
1300	4441511	Čugunovs, Mihails; Tuittila, Eeva Stiina; Mehtätalo, Lauri; Pekkola, Laura; Sara-Aho, Ida; Kouki, Jari	2017	Variability and patterns in forest soil and vegetation characteristics after prescribed burning in clear-cuts and restoration burnings	Silva Fennica	10.14214/sf.1718	NA	Excluded	Sam	2022-03-11	Geography	NA
1301	4441537	Bhatta, S. P.; Sharma, K. P.; Balami, S.	2018	Variation in carbon storage among tree species in the planted forest of Kathmandu, Central Nepal	Current Science	10.18520/cs/v115/i2/274-282	NA	Excluded	Sam	2022-01-16	Study type	NA
1302	4441599	Bonilla-Moheno, Martha; Redo, Daniel J.; Aide, T. Mitchell; Clark, Matthew L.; Grau, H. Ricardo	2013	Vegetation change and land tenure in Mexico: A country-wide analysis	Land Use Policy	10.1016/j.landusepol.2012.04.002	NA	Excluded	Sam	2021-12-13	Intervention	land tenure only
1303	4441609	Manna, Sudip; Mondal, Partho Protim; Mukhopadhyay, Anirban; Akhand, Anirban; Hazra, Sugata; Mitra, Debashis	2013	Vegetation cover change analysis from multi-temporal satellite data in Jharkhali Island, Sundarbans, India	Indian Journal of Marine Sciences	NA	NA	Excluded	Sam	2022-03-11	Intervention	NA
1304	4441617	P. Chen; H. Liu; Z. Wang; D. Mao; C. Liang; L. Wen; Z. Li; J. Zhang; D. Liu; Y. Zhuo; L. Wang	2021	Vegetation dynamic assessment by ndvi and field observations for sustainability of China's Wulagai river basin	International Journal of Environmental Research and Public Health	10.1007/s10457-013-9659-0	NA	Excluded	Sam	2022-01-01	Geography	NA
1305	4441625	Kumar, A.; Jhariya, M. K.; Yadav, D. K.; Banerjee, A.	2017	Vegetation dynamics in Bishrampur collieries of northern Chhattisgarh, India: eco-restoration and management perspectives	Environmental Monitoring and Assessment	10.1007/s10661-017-6086-0	NA	Excluded	Sam	2021-12-13	Study type	NA
1306	4441626	Liu, Zhihua; Wimberly, Michael C.; Dwomoh, Francis K.	2017	Vegetation dynamics in the upper guinean forest region of West Africa from 2001 to 2015	Remote Sensing	10.3390/rs9010005	NA	Excluded	Sam	2022-03-11	Intervention	NA
1307	4441662	Deheuvels, Olivier; Avelino, Jacques; Somarriba, Eduardo; Malezieux, Eric	2012	Vegetation structure and productivity in cocoa-based agroforestry systems in Talamanca, Costa Rica	Agriculture, Ecosystems and Environment	10.1016/j.agee.2011.03.003	NA	Excluded	Sam	2022-03-10	Intervention	NA
[truncated: 31 more rows]

## Sheet: Map of Reviews_Excluded Studies
	aid	Authors	Pub_year	Title	Journal	DOI	Screened	Status	Project	Assessor	Date	Excl_reason	Excl_notes	Assessor_2_notes
[truncated: 462 more rows]

[truncated: 1 more sheets: Unobtainable Articles]
