# Supplementary material for: Assessing evidence on the impacts of nature-based interventions for climate change mitigation: a systematic map of primary and secondary research from subtropical and tropical terrestrial regions
Source: Environ Evid. 2023 Oct 25;12:21. doi: 10.1186/s13750-023-00312-3 (PMC11378798; doi:10.1186/s13750-023-00312-3)
Supplement: Supplementary file 10 — Additional file 10. Coded metadata from reviews. [file 13750_2023_312_MOESM10_ESM.xlsx]

## Sheet: Overview
Additional File 10
Coded metadata from reviews
This file provides the detailed meta-data coding results from our review of review papers.

## Sheet: Coding
aid	Authors	Publication_year	Title	Journal	DOI	Screened	Status	Coding_status	Project	Publication_type	Author_affiliation	Affiliation_type	Study_goal	Review_type	Articles_source	Publication_years	Articles_number	Assessor	Population	Biome	Scale	Study_country	Intervention_description	Intervention_type	Complementary_type	Study_description	Outcome_description	Primary_outcome	Secondary_outcome
10000	Samii, Cyrus; Lisiecki, Matthew; Kulkarni, Parashar; Paler, Laura; Chavis, Larry; Snilstveit, Birte; Vojtkova, Martina; Gallagher, Emma	2014	Effects of Payment for Environmental Services (PES) on Deforestation and Poverty in Low and Middle Income Countries: A Systematic Review	Campbell Systematic Reviews	10.4073/csr.2014.11	Yes	Included	Yes	Main Map	Peer-reviewed published article	Department of Politics, New York University, 19 West 4th Street, New York, NY 10012	Academic	In this review, we assess the effects of PES programs on deforestation and welfare outcomes in low and middle income countries (LMICs), and whether the twin goals of improving both environmental and human welfare outcomes are at odds with each other. We also examine how inequality, institutional capacity, corruption, and democratic accountability may moderate the effects of PES programs. The firs…	Systematic review	AgEcon (http://ageconsearch.umn.edu/ ), Greenfile (Ebsco), Agris (FAO - http://agris.fao.org/ ), RUPES (http://rupes.worldagroforestry.org), Science and Social Science Citation Index, British Library for Development Studies, Scopus, Agricola, CAB Abstracts, EMBASE, Science Direct, EconLit, JSTOR, Directory of Open Access Journals, IDEAS, Google, Google Scholar, SciRUS, ThomsonWeb Plus, + speciali…	2013 and back	20	NA	forest areas in developing countries (lower income, lower middle income, or upper middle income by the World Bank) and forest-dwellers and populations residing in communities that are proximate to natural growth forest areas in developing countries	Forest	Global	NA	PES programs. The requirements for a program to be considered a PES program are that there is a clear start date when either payments or rewards are themselves offered to individual or corporate property holders to maintain or rehabilitate (for example, via planting endemic species) natural forests, or institutions are established to facilitate such offers. We allow for those offering the rewards…	Protection	Conservation payments	Quantitative studies providing a robust counterfactual via randomized experiment or quasi- experiment or qualitative study with clear research objectives, original analysis, explanation of methods, and seeking to contribute to the academic conservation or social science literature. "PES versus no PES contemporaneous counterfactual"	(i) deforestation or (ii) poverty conditions of forest- dwelling communities	Land use/Land cover	Economic well-being
10000	Samii, Cyrus; Lisiecki, Matthew; Kulkarni, Parashar; Paler, Laura; Chavis, Larry; Snilstveit, Birte; Vojtkova, Martina; Gallagher, Emma	2014	Effects of Payment for Environmental Services (PES) on Deforestation and Poverty in Low and Middle Income Countries: A Systematic Review	Campbell Systematic Reviews	10.4073/csr.2014.11	Yes	Included	Yes	Main Map	Peer-reviewed published article	Department of Politics, New York University, 19 West 4th Street, New York, NY 10012	Academic	In this review, we assess the effects of PES programs on deforestation and welfare outcomes in low and middle income countries (LMICs), and whether the twin goals of improving both environmental and human welfare outcomes are at odds with each other. We also examine how inequality, institutional capacity, corruption, and democratic accountability may moderate the effects of PES programs. The firs…	Systematic review	AgEcon (http://ageconsearch.umn.edu/ ), Greenfile (Ebsco), Agris (FAO - http://agris.fao.org/ ), RUPES (http://rupes.worldagroforestry.org), Science and Social Science Citation Index, British Library for Development Studies, Scopus, Agricola, CAB Abstracts, EMBASE, Science Direct, EconLit, JSTOR, Directory of Open Access Journals, IDEAS, Google, Google Scholar, SciRUS, ThomsonWeb Plus, + speciali…	2013 and back	20	NA	forest areas in developing countries (lower income, lower middle income, or upper middle income by the World Bank) and forest-dwellers and populations residing in communities that are proximate to natural growth forest areas in developing countries	Forest	Global	NA	PES programs. The requirements for a program to be considered a PES program are that there is a clear start date when either payments or rewards are themselves offered to individual or corporate property holders to maintain or rehabilitate (for example, via planting endemic species) natural forests, or institutions are established to facilitate such offers. We allow for those offering the rewards…	Site/area management	Conservation payments	Quantitative studies providing a robust counterfactual via randomized experiment or quasi- experiment or qualitative study with clear research objectives, original analysis, explanation of methods, and seeking to contribute to the academic conservation or social science literature. "PES versus no PES contemporaneous counterfactual"	(i) deforestation or (ii) poverty conditions of forest- dwelling communities	Land use/Land cover	Economic well-being
10000	Samii, Cyrus; Lisiecki, Matthew; Kulkarni, Parashar; Paler, Laura; Chavis, Larry; Snilstveit, Birte; Vojtkova, Martina; Gallagher, Emma	2014	Effects of Payment for Environmental Services (PES) on Deforestation and Poverty in Low and Middle Income Countries: A Systematic Review	Campbell Systematic Reviews	10.4073/csr.2014.11	Yes	Included	Yes	Main Map	Peer-reviewed published article	Department of Politics, New York University, 19 West 4th Street, New York, NY 10012	Academic	In this review, we assess the effects of PES programs on deforestation and welfare outcomes in low and middle income countries (LMICs), and whether the twin goals of improving both environmental and human welfare outcomes are at odds with each other. We also examine how inequality, institutional capacity, corruption, and democratic accountability may moderate the effects of PES programs. The firs…	Systematic review	AgEcon (http://ageconsearch.umn.edu/ ), Greenfile (Ebsco), Agris (FAO - http://agris.fao.org/ ), RUPES (http://rupes.worldagroforestry.org), Science and Social Science Citation Index, British Library for Development Studies, Scopus, Agricola, CAB Abstracts, EMBASE, Science Direct, EconLit, JSTOR, Directory of Open Access Journals, IDEAS, Google, Google Scholar, SciRUS, ThomsonWeb Plus, + speciali…	2013 and back	20	NA	forest areas in developing countries (lower income, lower middle income, or upper middle income by the World Bank) and forest-dwellers and populations residing in communities that are proximate to natural growth forest areas in developing countries	Forest	Global	NA	PES programs. The requirements for a program to be considered a PES program are that there is a clear start date when either payments or rewards are themselves offered to individual or corporate property holders to maintain or rehabilitate (for example, via planting endemic species) natural forests, or institutions are established to facilitate such offers. We allow for those offering the rewards…	Natural resource management	Conservation payments	Quantitative studies providing a robust counterfactual via randomized experiment or quasi- experiment or qualitative study with clear research objectives, original analysis, explanation of methods, and seeking to contribute to the academic conservation or social science literature. "PES versus no PES contemporaneous counterfactual"	(i) deforestation or (ii) poverty conditions of forest- dwelling communities	Land use/Land cover	Economic well-being
10000	Samii, Cyrus; Lisiecki, Matthew; Kulkarni, Parashar; Paler, Laura; Chavis, Larry; Snilstveit, Birte; Vojtkova, Martina; Gallagher, Emma	2014	Effects of Payment for Environmental Services (PES) on Deforestation and Poverty in Low and Middle Income Countries: A Systematic Review	Campbell Systematic Reviews	10.4073/csr.2014.11	Yes	Included	Yes	Main Map	Peer-reviewed published article	Department of Politics, New York University, 19 West 4th Street, New York, NY 10012	Academic	In this review, we assess the effects of PES programs on deforestation and welfare outcomes in low and middle income countries (LMICs), and whether the twin goals of improving both environmental and human welfare outcomes are at odds with each other. We also examine how inequality, institutional capacity, corruption, and democratic accountability may moderate the effects of PES programs. The firs…	Systematic review	AgEcon (http://ageconsearch.umn.edu/ ), Greenfile (Ebsco), Agris (FAO - http://agris.fao.org/ ), RUPES (http://rupes.worldagroforestry.org), Science and Social Science Citation Index, British Library for Development Studies, Scopus, Agricola, CAB Abstracts, EMBASE, Science Direct, EconLit, JSTOR, Directory of Open Access Journals, IDEAS, Google, Google Scholar, SciRUS, ThomsonWeb Plus, + speciali…	2013 and back	20	NA	forest areas in developing countries (lower income, lower middle income, or upper middle income by the World Bank) and forest-dwellers and populations residing in communities that are proximate to natural growth forest areas in developing countries	Forest	Global	NA	PES programs. The requirements for a program to be considered a PES program are that there is a clear start date when either payments or rewards are themselves offered to individual or corporate property holders to maintain or rehabilitate (for example, via planting endemic species) natural forests, or institutions are established to facilitate such offers. We allow for those offering the rewards…	Invasive/problematic species control	Conservation payments	Quantitative studies providing a robust counterfactual via randomized experiment or quasi- experiment or qualitative study with clear research objectives, original analysis, explanation of methods, and seeking to contribute to the academic conservation or social science literature. "PES versus no PES contemporaneous counterfactual"	(i) deforestation or (ii) poverty conditions of forest- dwelling communities	Land use/Land cover	Economic well-being
10000	Samii, Cyrus; Lisiecki, Matthew; Kulkarni, Parashar; Paler, Laura; Chavis, Larry; Snilstveit, Birte; Vojtkova, Martina; Gallagher, Emma	2014	Effects of Payment for Environmental Services (PES) on Deforestation and Poverty in Low and Middle Income Countries: A Systematic Review	Campbell Systematic Reviews	10.4073/csr.2014.11	Yes	Included	Yes	Main Map	Peer-reviewed published article	Department of Politics, New York University, 19 West 4th Street, New York, NY 10012	Academic	In this review, we assess the effects of PES programs on deforestation and welfare outcomes in low and middle income countries (LMICs), and whether the twin goals of improving both environmental and human welfare outcomes are at odds with each other. We also examine how inequality, institutional capacity, corruption, and democratic accountability may moderate the effects of PES programs. The firs…	Systematic review	AgEcon (http://ageconsearch.umn.edu/ ), Greenfile (Ebsco), Agris (FAO - http://agris.fao.org/ ), RUPES (http://rupes.worldagroforestry.org), Science and Social Science Citation Index, British Library for Development Studies, Scopus, Agricola, CAB Abstracts, EMBASE, Science Direct, EconLit, JSTOR, Directory of Open Access Journals, IDEAS, Google, Google Scholar, SciRUS, ThomsonWeb Plus, + speciali…	2013 and back	20	NA	forest areas in developing countries (lower income, lower middle income, or upper middle income by the World Bank) and forest-dwellers and populations residing in communities that are proximate to natural growth forest areas in developing countries	Forest	Global	NA	PES programs. The requirements for a program to be considered a PES program are that there is a clear start date when either payments or rewards are themselves offered to individual or corporate property holders to maintain or rehabilitate (for example, via planting endemic species) natural forests, or institutions are established to facilitate such offers. We allow for those offering the rewards…	Trees in croplands	Conservation payments	Quantitative studies providing a robust counterfactual via randomized experiment or quasi- experiment or qualitative study with clear research objectives, original analysis, explanation of methods, and seeking to contribute to the academic conservation or social science literature. "PES versus no PES contemporaneous counterfactual"	(i) deforestation or (ii) poverty conditions of forest- dwelling communities	Land use/Land cover	Economic well-being
10000	Samii, Cyrus; Lisiecki, Matthew; Kulkarni, Parashar; Paler, Laura; Chavis, Larry; Snilstveit, Birte; Vojtkova, Martina; Gallagher, Emma	2014	Effects of Payment for Environmental Services (PES) on Deforestation and Poverty in Low and Middle Income Countries: A Systematic Review	Campbell Systematic Reviews	10.4073/csr.2014.11	Yes	Included	Yes	Main Map	Peer-reviewed published article	Department of Politics, New York University, 19 West 4th Street, New York, NY 10012	Academic	In this review, we assess the effects of PES programs on deforestation and welfare outcomes in low and middle income countries (LMICs), and whether the twin goals of improving both environmental and human welfare outcomes are at odds with each other. We also examine how inequality, institutional capacity, corruption, and democratic accountability may moderate the effects of PES programs. The firs…	Systematic review	AgEcon (http://ageconsearch.umn.edu/ ), Greenfile (Ebsco), Agris (FAO - http://agris.fao.org/ ), RUPES (http://rupes.worldagroforestry.org), Science and Social Science Citation Index, British Library for Development Studies, Scopus, Agricola, CAB Abstracts, EMBASE, Science Direct, EconLit, JSTOR, Directory of Open Access Journals, IDEAS, Google, Google Scholar, SciRUS, ThomsonWeb Plus, + speciali…	2013 and back	20	NA	forest areas in developing countries (lower income, lower middle income, or upper middle income by the World Bank) and forest-dwellers and populations residing in communities that are proximate to natural growth forest areas in developing countries	Forest	Global	NA	PES programs. The requirements for a program to be considered a PES program are that there is a clear start date when either payments or rewards are themselves offered to individual or corporate property holders to maintain or rehabilitate (for example, via planting endemic species) natural forests, or institutions are established to facilitate such offers. We allow for those offering the rewards…	Restoration of existing ecosystems	Conservation payments	Quantitative studies providing a robust counterfactual via randomized experiment or quasi- experiment or qualitative study with clear research objectives, original analysis, explanation of methods, and seeking to contribute to the academic conservation or social science literature. "PES versus no PES contemporaneous counterfactual"	(i) deforestation or (ii) poverty conditions of forest- dwelling communities	Land use/Land cover	Economic well-being
10002	Doswald, Nathalie; Marín, Isabel Puche; Pérez, Jerónimo José Rocio; Prowse, Martin; Roy, Emma De; Torrente, Luis Sanchez; Velasco, Guido Fernández De	2021	Effectiveness of Climate Change Mitigation Interventions in the Private Sector in Developing Countries - A Synthetic Review	IEU Learning Paper	NA	Yes	Included	Yes, except for CEESAT criteria	Main Map	Working paper	Independent Evaluation Unit at the Green Climate Fund (GCF/IEU)	Research Institute	This paper presents a synthetic review of causal evidence on the effectiveness of private sector mitigation interventions in the private sector in developing countries. It describes topics for which high-quality evidence exists and provides a critical assessment of the evidence base. Key Question: What evidence exists concerning the effectiveness and efficiency of CCM interventions in the private…	synthetic review	Web of Science (WoS) and Scopus There is an extensive list of specialist and grey literature websites searched in Appendix 2	2005 to 2020	32	NA	Forest and farm systems and the people living there in low- and middle-income countries	Forest	Global	NA	-Biogas/biodigesters systems -Sustainable agriculture and agroforestry -different cropping systems for rice, maize, lentils and other vegetables -maintaining and planting a diverse array of tree species for various uses and benefits -system rice intensification - other climate-smart agriculture practices -Land management (rehabilitation) -Land management (forest protection); Direct payments for f…	Protection	Conservation finance	The search was restricted to articles found in the primary publication databases written in English, Spanish, German and French. Included: -Comparisons with a no-mitigation intervention scenario -Different levels of intervention and comparisons between interventions -Time observation studies Quantitative or mixed-methods studies published as peerreview articles or as grey literature (documents pu…	Climate Change mitigation effectiveness measured in different ways: -GHG emission reductions -crop productivity -total sequestered CO2 - land-use -land improvement -forest cover -biodiversity -social benefits -livelihood improvements	Greenhouse gas emissions	Economic well-being
10002	Doswald, Nathalie; Marín, Isabel Puche; Pérez, Jerónimo José Rocio; Prowse, Martin; Roy, Emma De; Torrente, Luis Sanchez; Velasco, Guido Fernández De	2021	Effectiveness of Climate Change Mitigation Interventions in the Private Sector in Developing Countries - A Synthetic Review	IEU Learning Paper	NA	Yes	Included	Yes, except for CEESAT criteria	Main Map	Working paper	Independent Evaluation Unit at the Green Climate Fund (GCF/IEU)	Research Institute	This paper presents a synthetic review of causal evidence on the effectiveness of private sector mitigation interventions in the private sector in developing countries. It describes topics for which high-quality evidence exists and provides a critical assessment of the evidence base. Key Question: What evidence exists concerning the effectiveness and efficiency of CCM interventions in the private…	synthetic review	Web of Science (WoS) and Scopus There is an extensive list of specialist and grey literature websites searched in Appendix 2	2005 to 2020	32	NA	Forest and farm systems and the people living there in low- and middle-income countries	Forest	Global	NA	-Biogas/biodigesters systems -Sustainable agriculture and agroforestry -different cropping systems for rice, maize, lentils and other vegetables -maintaining and planting a diverse array of tree species for various uses and benefits -system rice intensification - other climate-smart agriculture practices -Land management (rehabilitation) -Land management (forest protection); Direct payments for f…	Protection	Conservation finance	The search was restricted to articles found in the primary publication databases written in English, Spanish, German and French. Included: -Comparisons with a no-mitigation intervention scenario -Different levels of intervention and comparisons between interventions -Time observation studies Quantitative or mixed-methods studies published as peerreview articles or as grey literature (documents pu…	Climate Change mitigation effectiveness measured in different ways: -GHG emission reductions -crop productivity -total sequestered CO2 - land-use -land improvement -forest cover -biodiversity -social benefits -livelihood improvements	Greenhouse gas emissions	Social capital
10002	Doswald, Nathalie; Marín, Isabel Puche; Pérez, Jerónimo José Rocio; Prowse, Martin; Roy, Emma De; Torrente, Luis Sanchez; Velasco, Guido Fernández De	2021	Effectiveness of Climate Change Mitigation Interventions in the Private Sector in Developing Countries - A Synthetic Review	IEU Learning Paper	NA	Yes	Included	Yes, except for CEESAT criteria	Main Map	Working paper	Independent Evaluation Unit at the Green Climate Fund (GCF/IEU)	Research Institute	This paper presents a synthetic review of causal evidence on the effectiveness of private sector mitigation interventions in the private sector in developing countries. It describes topics for which high-quality evidence exists and provides a critical assessment of the evidence base. Key Question: What evidence exists concerning the effectiveness and efficiency of CCM interventions in the private…	synthetic review	Web of Science (WoS) and Scopus There is an extensive list of specialist and grey literature websites searched in Appendix 2	2005 to 2020	32	NA	Forest and farm systems and the people living there in low- and middle-income countries	Forest	Global	NA	-Biogas/biodigesters systems -Sustainable agriculture and agroforestry -different cropping systems for rice, maize, lentils and other vegetables -maintaining and planting a diverse array of tree species for various uses and benefits -system rice intensification - other climate-smart agriculture practices -Land management (rehabilitation) -Land management (forest protection); Direct payments for f…	Protection	Conservation finance	The search was restricted to articles found in the primary publication databases written in English, Spanish, German and French. Included: -Comparisons with a no-mitigation intervention scenario -Different levels of intervention and comparisons between interventions -Time observation studies Quantitative or mixed-methods studies published as peerreview articles or as grey literature (documents pu…	Climate Change mitigation effectiveness measured in different ways: -GHG emission reductions -crop productivity -total sequestered CO2 - land-use -land improvement -forest cover -biodiversity -social benefits -livelihood improvements	Greenhouse gas emissions	Agricultural productivity
10002	Doswald, Nathalie; Marín, Isabel Puche; Pérez, Jerónimo José Rocio; Prowse, Martin; Roy, Emma De; Torrente, Luis Sanchez; Velasco, Guido Fernández De	2021	Effectiveness of Climate Change Mitigation Interventions in the Private Sector in Developing Countries - A Synthetic Review	IEU Learning Paper	NA	Yes	Included	Yes, except for CEESAT criteria	Main Map	Working paper	Independent Evaluation Unit at the Green Climate Fund (GCF/IEU)	Research Institute	This paper presents a synthetic review of causal evidence on the effectiveness of private sector mitigation interventions in the private sector in developing countries. It describes topics for which high-quality evidence exists and provides a critical assessment of the evidence base. Key Question: What evidence exists concerning the effectiveness and efficiency of CCM interventions in the private…	synthetic review	Web of Science (WoS) and Scopus There is an extensive list of specialist and grey literature websites searched in Appendix 2	2005 to 2020	32	NA	Forest and farm systems and the people living there in low- and middle-income countries	Forest	Global	NA	-Biogas/biodigesters systems -Sustainable agriculture and agroforestry -different cropping systems for rice, maize, lentils and other vegetables -maintaining and planting a diverse array of tree species for various uses and benefits -system rice intensification - other climate-smart agriculture practices -Land management (rehabilitation) -Land management (forest protection); Direct payments for f…	Protection	Conservation finance	The search was restricted to articles found in the primary publication databases written in English, Spanish, German and French. Included: -Comparisons with a no-mitigation intervention scenario -Different levels of intervention and comparisons between interventions -Time observation studies Quantitative or mixed-methods studies published as peerreview articles or as grey literature (documents pu…	Climate Change mitigation effectiveness measured in different ways: -GHG emission reductions -crop productivity -total sequestered CO2 - land-use -land improvement -forest cover -biodiversity -social benefits -livelihood improvements	Greenhouse gas emissions	Ecological community outcomes
10002	Doswald, Nathalie; Marín, Isabel Puche; Pérez, Jerónimo José Rocio; Prowse, Martin; Roy, Emma De; Torrente, Luis Sanchez; Velasco, Guido Fernández De	2021	Effectiveness of Climate Change Mitigation Interventions in the Private Sector in Developing Countries - A Synthetic Review	IEU Learning Paper	NA	Yes	Included	Yes, except for CEESAT criteria	Main Map	Working paper	Independent Evaluation Unit at the Green Climate Fund (GCF/IEU)	Research Institute	This paper presents a synthetic review of causal evidence on the effectiveness of private sector mitigation interventions in the private sector in developing countries. It describes topics for which high-quality evidence exists and provides a critical assessment of the evidence base. Key Question: What evidence exists concerning the effectiveness and efficiency of CCM interventions in the private…	synthetic review	Web of Science (WoS) and Scopus There is an extensive list of specialist and grey literature websites searched in Appendix 2	2005 to 2020	32	NA	Forest and farm systems and the people living there in low- and middle-income countries	Forest	Global	NA	-Biogas/biodigesters systems -Sustainable agriculture and agroforestry -different cropping systems for rice, maize, lentils and other vegetables -maintaining and planting a diverse array of tree species for various uses and benefits -system rice intensification - other climate-smart agriculture practices -Land management (rehabilitation) -Land management (forest protection); Direct payments for f…	Protection	Conservation finance	The search was restricted to articles found in the primary publication databases written in English, Spanish, German and French. Included: -Comparisons with a no-mitigation intervention scenario -Different levels of intervention and comparisons between interventions -Time observation studies Quantitative or mixed-methods studies published as peerreview articles or as grey literature (documents pu…	Climate Change mitigation effectiveness measured in different ways: -GHG emission reductions -crop productivity -total sequestered CO2 - land-use -land improvement -forest cover -biodiversity -social benefits -livelihood improvements	Carbon storage and sequestration	Economic well-being
10002	Doswald, Nathalie; Marín, Isabel Puche; Pérez, Jerónimo José Rocio; Prowse, Martin; Roy, Emma De; Torrente, Luis Sanchez; Velasco, Guido Fernández De	2021	Effectiveness of Climate Change Mitigation Interventions in the Private Sector in Developing Countries - A Synthetic Review	IEU Learning Paper	NA	Yes	Included	Yes, except for CEESAT criteria	Main Map	Working paper	Independent Evaluation Unit at the Green Climate Fund (GCF/IEU)	Research Institute	This paper presents a synthetic review of causal evidence on the effectiveness of private sector mitigation interventions in the private sector in developing countries. It describes topics for which high-quality evidence exists and provides a critical assessment of the evidence base. Key Question: What evidence exists concerning the effectiveness and efficiency of CCM interventions in the private…	synthetic review	Web of Science (WoS) and Scopus There is an extensive list of specialist and grey literature websites searched in Appendix 2	2005 to 2020	32	NA	Forest and farm systems and the people living there in low- and middle-income countries	Forest	Global	NA	-Biogas/biodigesters systems -Sustainable agriculture and agroforestry -different cropping systems for rice, maize, lentils and other vegetables -maintaining and planting a diverse array of tree species for various uses and benefits -system rice intensification - other climate-smart agriculture practices -Land management (rehabilitation) -Land management (forest protection); Direct payments for f…	Protection	Conservation finance	The search was restricted to articles found in the primary publication databases written in English, Spanish, German and French. Included: -Comparisons with a no-mitigation intervention scenario -Different levels of intervention and comparisons between interventions -Time observation studies Quantitative or mixed-methods studies published as peerreview articles or as grey literature (documents pu…	Climate Change mitigation effectiveness measured in different ways: -GHG emission reductions -crop productivity -total sequestered CO2 - land-use -land improvement -forest cover -biodiversity -social benefits -livelihood improvements	Carbon storage and sequestration	Social capital
10002	Doswald, Nathalie; Marín, Isabel Puche; Pérez, Jerónimo José Rocio; Prowse, Martin; Roy, Emma De; Torrente, Luis Sanchez; Velasco, Guido Fernández De	2021	Effectiveness of Climate Change Mitigation Interventions in the Private Sector in Developing Countries - A Synthetic Review	IEU Learning Paper	NA	Yes	Included	Yes, except for CEESAT criteria	Main Map	Working paper	Independent Evaluation Unit at the Green Climate Fund (GCF/IEU)	Research Institute	This paper presents a synthetic review of causal evidence on the effectiveness of private sector mitigation interventions in the private sector in developing countries. It describes topics for which high-quality evidence exists and provides a critical assessment of the evidence base. Key Question: What evidence exists concerning the effectiveness and efficiency of CCM interventions in the private…	synthetic review	Web of Science (WoS) and Scopus There is an extensive list of specialist and grey literature websites searched in Appendix 2	2005 to 2020	32	NA	Forest and farm systems and the people living there in low- and middle-income countries	Forest	Global	NA	-Biogas/biodigesters systems -Sustainable agriculture and agroforestry -different cropping systems for rice, maize, lentils and other vegetables -maintaining and planting a diverse array of tree species for various uses and benefits -system rice intensification - other climate-smart agriculture practices -Land management (rehabilitation) -Land management (forest protection); Direct payments for f…	Protection	Conservation finance	The search was restricted to articles found in the primary publication databases written in English, Spanish, German and French. Included: -Comparisons with a no-mitigation intervention scenario -Different levels of intervention and comparisons between interventions -Time observation studies Quantitative or mixed-methods studies published as peerreview articles or as grey literature (documents pu…	Climate Change mitigation effectiveness measured in different ways: -GHG emission reductions -crop productivity -total sequestered CO2 - land-use -land improvement -forest cover -biodiversity -social benefits -livelihood improvements	Carbon storage and sequestration	Agricultural productivity
10002	Doswald, Nathalie; Marín, Isabel Puche; Pérez, Jerónimo José Rocio; Prowse, Martin; Roy, Emma De; Torrente, Luis Sanchez; Velasco, Guido Fernández De	2021	Effectiveness of Climate Change Mitigation Interventions in the Private Sector in Developing Countries - A Synthetic Review	IEU Learning Paper	NA	Yes	Included	Yes, except for CEESAT criteria	Main Map	Working paper	Independent Evaluation Unit at the Green Climate Fund (GCF/IEU)	Research Institute	This paper presents a synthetic review of causal evidence on the effectiveness of private sector mitigation interventions in the private sector in developing countries. It describes topics for which high-quality evidence exists and provides a critical assessment of the evidence base. Key Question: What evidence exists concerning the effectiveness and efficiency of CCM interventions in the private…	synthetic review	Web of Science (WoS) and Scopus There is an extensive list of specialist and grey literature websites searched in Appendix 2	2005 to 2020	32	NA	Forest and farm systems and the people living there in low- and middle-income countries	Forest	Global	NA	-Biogas/biodigesters systems -Sustainable agriculture and agroforestry -different cropping systems for rice, maize, lentils and other vegetables -maintaining and planting a diverse array of tree species for various uses and benefits -system rice intensification - other climate-smart agriculture practices -Land management (rehabilitation) -Land management (forest protection); Direct payments for f…	Protection	Conservation finance	The search was restricted to articles found in the primary publication databases written in English, Spanish, German and French. Included: -Comparisons with a no-mitigation intervention scenario -Different levels of intervention and comparisons between interventions -Time observation studies Quantitative or mixed-methods studies published as peerreview articles or as grey literature (documents pu…	Climate Change mitigation effectiveness measured in different ways: -GHG emission reductions -crop productivity -total sequestered CO2 - land-use -land improvement -forest cover -biodiversity -social benefits -livelihood improvements	Carbon storage and sequestration	Ecological community outcomes
10002	Doswald, Nathalie; Marín, Isabel Puche; Pérez, Jerónimo José Rocio; Prowse, Martin; Roy, Emma De; Torrente, Luis Sanchez; Velasco, Guido Fernández De	2021	Effectiveness of Climate Change Mitigation Interventions in the Private Sector in Developing Countries - A Synthetic Review	IEU Learning Paper	NA	Yes	Included	Yes, except for CEESAT criteria	Main Map	Working paper	Independent Evaluation Unit at the Green Climate Fund (GCF/IEU)	Research Institute	This paper presents a synthetic review of causal evidence on the effectiveness of private sector mitigation interventions in the private sector in developing countries. It describes topics for which high-quality evidence exists and provides a critical assessment of the evidence base. Key Question: What evidence exists concerning the effectiveness and efficiency of CCM interventions in the private…	synthetic review	Web of Science (WoS) and Scopus There is an extensive list of specialist and grey literature websites searched in Appendix 2	2005 to 2020	32	NA	Forest and farm systems and the people living there in low- and middle-income countries	Forest	Global	NA	-Biogas/biodigesters systems -Sustainable agriculture and agroforestry -different cropping systems for rice, maize, lentils and other vegetables -maintaining and planting a diverse array of tree species for various uses and benefits -system rice intensification - other climate-smart agriculture practices -Land management (rehabilitation) -Land management (forest protection); Direct payments for f…	Protection	Conservation finance	The search was restricted to articles found in the primary publication databases written in English, Spanish, German and French. Included: -Comparisons with a no-mitigation intervention scenario -Different levels of intervention and comparisons between interventions -Time observation studies Quantitative or mixed-methods studies published as peerreview articles or as grey literature (documents pu…	Climate Change mitigation effectiveness measured in different ways: -GHG emission reductions -crop productivity -total sequestered CO2 - land-use -land improvement -forest cover -biodiversity -social benefits -livelihood improvements	Land use/Land cover	Economic well-being
10002	Doswald, Nathalie; Marín, Isabel Puche; Pérez, Jerónimo José Rocio; Prowse, Martin; Roy, Emma De; Torrente, Luis Sanchez; Velasco, Guido Fernández De	2021	Effectiveness of Climate Change Mitigation Interventions in the Private Sector in Developing Countries - A Synthetic Review	IEU Learning Paper	NA	Yes	Included	Yes, except for CEESAT criteria	Main Map	Working paper	Independent Evaluation Unit at the Green Climate Fund (GCF/IEU)	Research Institute	This paper presents a synthetic review of causal evidence on the effectiveness of private sector mitigation interventions in the private sector in developing countries. It describes topics for which high-quality evidence exists and provides a critical assessment of the evidence base. Key Question: What evidence exists concerning the effectiveness and efficiency of CCM interventions in the private…	synthetic review	Web of Science (WoS) and Scopus There is an extensive list of specialist and grey literature websites searched in Appendix 2	2005 to 2020	32	NA	Forest and farm systems and the people living there in low- and middle-income countries	Forest	Global	NA	-Biogas/biodigesters systems -Sustainable agriculture and agroforestry -different cropping systems for rice, maize, lentils and other vegetables -maintaining and planting a diverse array of tree species for various uses and benefits -system rice intensification - other climate-smart agriculture practices -Land management (rehabilitation) -Land management (forest protection); Direct payments for f…	Protection	Conservation finance	The search was restricted to articles found in the primary publication databases written in English, Spanish, German and French. Included: -Comparisons with a no-mitigation intervention scenario -Different levels of intervention and comparisons between interventions -Time observation studies Quantitative or mixed-methods studies published as peerreview articles or as grey literature (documents pu…	Climate Change mitigation effectiveness measured in different ways: -GHG emission reductions -crop productivity -total sequestered CO2 - land-use -land improvement -forest cover -biodiversity -social benefits -livelihood improvements	Land use/Land cover	Social capital
10002	Doswald, Nathalie; Marín, Isabel Puche; Pérez, Jerónimo José Rocio; Prowse, Martin; Roy, Emma De; Torrente, Luis Sanchez; Velasco, Guido Fernández De	2021	Effectiveness of Climate Change Mitigation Interventions in the Private Sector in Developing Countries - A Synthetic Review	IEU Learning Paper	NA	Yes	Included	Yes, except for CEESAT criteria	Main Map	Working paper	Independent Evaluation Unit at the Green Climate Fund (GCF/IEU)	Research Institute	This paper presents a synthetic review of causal evidence on the effectiveness of private sector mitigation interventions in the private sector in developing countries. It describes topics for which high-quality evidence exists and provides a critical assessment of the evidence base. Key Question: What evidence exists concerning the effectiveness and efficiency of CCM interventions in the private…	synthetic review	Web of Science (WoS) and Scopus There is an extensive list of specialist and grey literature websites searched in Appendix 2	2005 to 2020	32	NA	Forest and farm systems and the people living there in low- and middle-income countries	Forest	Global	NA	-Biogas/biodigesters systems -Sustainable agriculture and agroforestry -different cropping systems for rice, maize, lentils and other vegetables -maintaining and planting a diverse array of tree species for various uses and benefits -system rice intensification - other climate-smart agriculture practices -Land management (rehabilitation) -Land management (forest protection); Direct payments for f…	Protection	Conservation finance	The search was restricted to articles found in the primary publication databases written in English, Spanish, German and French. Included: -Comparisons with a no-mitigation intervention scenario -Different levels of intervention and comparisons between interventions -Time observation studies Quantitative or mixed-methods studies published as peerreview articles or as grey literature (documents pu…	Climate Change mitigation effectiveness measured in different ways: -GHG emission reductions -crop productivity -total sequestered CO2 - land-use -land improvement -forest cover -biodiversity -social benefits -livelihood improvements	Land use/Land cover	Agricultural productivity
10002	Doswald, Nathalie; Marín, Isabel Puche; Pérez, Jerónimo José Rocio; Prowse, Martin; Roy, Emma De; Torrente, Luis Sanchez; Velasco, Guido Fernández De	2021	Effectiveness of Climate Change Mitigation Interventions in the Private Sector in Developing Countries - A Synthetic Review	IEU Learning Paper	NA	Yes	Included	Yes, except for CEESAT criteria	Main Map	Working paper	Independent Evaluation Unit at the Green Climate Fund (GCF/IEU)	Research Institute	This paper presents a synthetic review of causal evidence on the effectiveness of private sector mitigation interventions in the private sector in developing countries. It describes topics for which high-quality evidence exists and provides a critical assessment of the evidence base. Key Question: What evidence exists concerning the effectiveness and efficiency of CCM interventions in the private…	synthetic review	Web of Science (WoS) and Scopus There is an extensive list of specialist and grey literature websites searched in Appendix 2	2005 to 2020	32	NA	Forest and farm systems and the people living there in low- and middle-income countries	Forest	Global	NA	-Biogas/biodigesters systems -Sustainable agriculture and agroforestry -different cropping systems for rice, maize, lentils and other vegetables -maintaining and planting a diverse array of tree species for various uses and benefits -system rice intensification - other climate-smart agriculture practices -Land management (rehabilitation) -Land management (forest protection); Direct payments for f…	Protection	Conservation finance	The search was restricted to articles found in the primary publication databases written in English, Spanish, German and French. Included: -Comparisons with a no-mitigation intervention scenario -Different levels of intervention and comparisons between interventions -Time observation studies Quantitative or mixed-methods studies published as peerreview articles or as grey literature (documents pu…	Climate Change mitigation effectiveness measured in different ways: -GHG emission reductions -crop productivity -total sequestered CO2 - land-use -land improvement -forest cover -biodiversity -social benefits -livelihood improvements	Land use/Land cover	Ecological community outcomes
10002	Doswald, Nathalie; Marín, Isabel Puche; Pérez, Jerónimo José Rocio; Prowse, Martin; Roy, Emma De; Torrente, Luis Sanchez; Velasco, Guido Fernández De	2021	Effectiveness of Climate Change Mitigation Interventions in the Private Sector in Developing Countries - A Synthetic Review	IEU Learning Paper	NA	Yes	Included	Yes, except for CEESAT criteria	Main Map	Working paper	Independent Evaluation Unit at the Green Climate Fund (GCF/IEU)	Research Institute	This paper presents a synthetic review of causal evidence on the effectiveness of private sector mitigation interventions in the private sector in developing countries. It describes topics for which high-quality evidence exists and provides a critical assessment of the evidence base. Key Question: What evidence exists concerning the effectiveness and efficiency of CCM interventions in the private…	synthetic review	Web of Science (WoS) and Scopus There is an extensive list of specialist and grey literature websites searched in Appendix 2	2005 to 2020	32	NA	Forest and farm systems and the people living there in low- and middle-income countries	Forest	Global	NA	-Biogas/biodigesters systems -Sustainable agriculture and agroforestry -different cropping systems for rice, maize, lentils and other vegetables -maintaining and planting a diverse array of tree species for various uses and benefits -system rice intensification - other climate-smart agriculture practices -Land management (rehabilitation) -Land management (forest protection); Direct payments for f…	Protection	Conservation finance	The search was restricted to articles found in the primary publication databases written in English, Spanish, German and French. Included: -Comparisons with a no-mitigation intervention scenario -Different levels of intervention and comparisons between interventions -Time observation studies Quantitative or mixed-methods studies published as peerreview articles or as grey literature (documents pu…	Climate Change mitigation effectiveness measured in different ways: -GHG emission reductions -crop productivity -total sequestered CO2 - land-use -land improvement -forest cover -biodiversity -social benefits -livelihood improvements	Land condition	Economic well-being
10002	Doswald, Nathalie; Marín, Isabel Puche; Pérez, Jerónimo José Rocio; Prowse, Martin; Roy, Emma De; Torrente, Luis Sanchez; Velasco, Guido Fernández De	2021	Effectiveness of Climate Change Mitigation Interventions in the Private Sector in Developing Countries - A Synthetic Review	IEU Learning Paper	NA	Yes	Included	Yes, except for CEESAT criteria	Main Map	Working paper	Independent Evaluation Unit at the Green Climate Fund (GCF/IEU)	Research Institute	This paper presents a synthetic review of causal evidence on the effectiveness of private sector mitigation interventions in the private sector in developing countries. It describes topics for which high-quality evidence exists and provides a critical assessment of the evidence base. Key Question: What evidence exists concerning the effectiveness and efficiency of CCM interventions in the private…	synthetic review	Web of Science (WoS) and Scopus There is an extensive list of specialist and grey literature websites searched in Appendix 2	2005 to 2020	32	NA	Forest and farm systems and the people living there in low- and middle-income countries	Forest	Global	NA	-Biogas/biodigesters systems -Sustainable agriculture and agroforestry -different cropping systems for rice, maize, lentils and other vegetables -maintaining and planting a diverse array of tree species for various uses and benefits -system rice intensification - other climate-smart agriculture practices -Land management (rehabilitation) -Land management (forest protection); Direct payments for f…	Protection	Conservation finance	The search was restricted to articles found in the primary publication databases written in English, Spanish, German and French. Included: -Comparisons with a no-mitigation intervention scenario -Different levels of intervention and comparisons between interventions -Time observation studies Quantitative or mixed-methods studies published as peerreview articles or as grey literature (documents pu…	Climate Change mitigation effectiveness measured in different ways: -GHG emission reductions -crop productivity -total sequestered CO2 - land-use -land improvement -forest cover -biodiversity -social benefits -livelihood improvements	Land condition	Social capital
10002	Doswald, Nathalie; Marín, Isabel Puche; Pérez, Jerónimo José Rocio; Prowse, Martin; Roy, Emma De; Torrente, Luis Sanchez; Velasco, Guido Fernández De	2021	Effectiveness of Climate Change Mitigation Interventions in the Private Sector in Developing Countries - A Synthetic Review	IEU Learning Paper	NA	Yes	Included	Yes, except for CEESAT criteria	Main Map	Working paper	Independent Evaluation Unit at the Green Climate Fund (GCF/IEU)	Research Institute	This paper presents a synthetic review of causal evidence on the effectiveness of private sector mitigation interventions in the private sector in developing countries. It describes topics for which high-quality evidence exists and provides a critical assessment of the evidence base. Key Question: What evidence exists concerning the effectiveness and efficiency of CCM interventions in the private…	synthetic review	Web of Science (WoS) and Scopus There is an extensive list of specialist and grey literature websites searched in Appendix 2	2005 to 2020	32	NA	Forest and farm systems and the people living there in low- and middle-income countries	Forest	Global	NA	-Biogas/biodigesters systems -Sustainable agriculture and agroforestry -different cropping systems for rice, maize, lentils and other vegetables -maintaining and planting a diverse array of tree species for various uses and benefits -system rice intensification - other climate-smart agriculture practices -Land management (rehabilitation) -Land management (forest protection); Direct payments for f…	Protection	Conservation finance	The search was restricted to articles found in the primary publication databases written in English, Spanish, German and French. Included: -Comparisons with a no-mitigation intervention scenario -Different levels of intervention and comparisons between interventions -Time observation studies Quantitative or mixed-methods studies published as peerreview articles or as grey literature (documents pu…	Climate Change mitigation effectiveness measured in different ways: -GHG emission reductions -crop productivity -total sequestered CO2 - land-use -land improvement -forest cover -biodiversity -social benefits -livelihood improvements	Land condition	Agricultural productivity
10002	Doswald, Nathalie; Marín, Isabel Puche; Pérez, Jerónimo José Rocio; Prowse, Martin; Roy, Emma De; Torrente, Luis Sanchez; Velasco, Guido Fernández De	2021	Effectiveness of Climate Change Mitigation Interventions in the Private Sector in Developing Countries - A Synthetic Review	IEU Learning Paper	NA	Yes	Included	Yes, except for CEESAT criteria	Main Map	Working paper	Independent Evaluation Unit at the Green Climate Fund (GCF/IEU)	Research Institute	This paper presents a synthetic review of causal evidence on the effectiveness of private sector mitigation interventions in the private sector in developing countries. It describes topics for which high-quality evidence exists and provides a critical assessment of the evidence base. Key Question: What evidence exists concerning the effectiveness and efficiency of CCM interventions in the private…	synthetic review	Web of Science (WoS) and Scopus There is an extensive list of specialist and grey literature websites searched in Appendix 2	2005 to 2020	32	NA	Forest and farm systems and the people living there in low- and middle-income countries	Forest	Global	NA	-Biogas/biodigesters systems -Sustainable agriculture and agroforestry -different cropping systems for rice, maize, lentils and other vegetables -maintaining and planting a diverse array of tree species for various uses and benefits -system rice intensification - other climate-smart agriculture practices -Land management (rehabilitation) -Land management (forest protection); Direct payments for f…	Protection	Conservation finance	The search was restricted to articles found in the primary publication databases written in English, Spanish, German and French. Included: -Comparisons with a no-mitigation intervention scenario -Different levels of intervention and comparisons between interventions -Time observation studies Quantitative or mixed-methods studies published as peerreview articles or as grey literature (documents pu…	Climate Change mitigation effectiveness measured in different ways: -GHG emission reductions -crop productivity -total sequestered CO2 - land-use -land improvement -forest cover -biodiversity -social benefits -livelihood improvements	Land condition	Ecological community outcomes
10002	Doswald, Nathalie; Marín, Isabel Puche; Pérez, Jerónimo José Rocio; Prowse, Martin; Roy, Emma De; Torrente, Luis Sanchez; Velasco, Guido Fernández De	2021	Effectiveness of Climate Change Mitigation Interventions in the Private Sector in Developing Countries - A Synthetic Review	IEU Learning Paper	NA	Yes	Included	Yes, except for CEESAT criteria	Main Map	Working paper	Independent Evaluation Unit at the Green Climate Fund (GCF/IEU)	Research Institute	This paper presents a synthetic review of causal evidence on the effectiveness of private sector mitigation interventions in the private sector in developing countries. It describes topics for which high-quality evidence exists and provides a critical assessment of the evidence base. Key Question: What evidence exists concerning the effectiveness and efficiency of CCM interventions in the private…	synthetic review	Web of Science (WoS) and Scopus There is an extensive list of specialist and grey literature websites searched in Appendix 2	2005 to 2020	32	NA	Forest and farm systems and the people living there in low- and middle-income countries	Agriculture	Global	NA	-Biogas/biodigesters systems -Sustainable agriculture and agroforestry -different cropping systems for rice, maize, lentils and other vegetables -maintaining and planting a diverse array of tree species for various uses and benefits -system rice intensification - other climate-smart agriculture practices -Land management (rehabilitation) -Land management (forest protection); Direct payments for f…	Protection	Conservation finance	The search was restricted to articles found in the primary publication databases written in English, Spanish, German and French. Included: -Comparisons with a no-mitigation intervention scenario -Different levels of intervention and comparisons between interventions -Time observation studies Quantitative or mixed-methods studies published as peerreview articles or as grey literature (documents pu…	Climate Change mitigation effectiveness measured in different ways: -GHG emission reductions -crop productivity -total sequestered CO2 - land-use -land improvement -forest cover -biodiversity -social benefits -livelihood improvements	Greenhouse gas emissions	Economic well-being
10002	Doswald, Nathalie; Marín, Isabel Puche; Pérez, Jerónimo José Rocio; Prowse, Martin; Roy, Emma De; Torrente, Luis Sanchez; Velasco, Guido Fernández De	2021	Effectiveness of Climate Change Mitigation Interventions in the Private Sector in Developing Countries - A Synthetic Review	IEU Learning Paper	NA	Yes	Included	Yes, except for CEESAT criteria	Main Map	Working paper	Independent Evaluation Unit at the Green Climate Fund (GCF/IEU)	Research Institute	This paper presents a synthetic review of causal evidence on the effectiveness of private sector mitigation interventions in the private sector in developing countries. It describes topics for which high-quality evidence exists and provides a critical assessment of the evidence base. Key Question: What evidence exists concerning the effectiveness and efficiency of CCM interventions in the private…	synthetic review	Web of Science (WoS) and Scopus There is an extensive list of specialist and grey literature websites searched in Appendix 2	2005 to 2020	32	NA	Forest and farm systems and the people living there in low- and middle-income countries	Agriculture	Global	NA	-Biogas/biodigesters systems -Sustainable agriculture and agroforestry -different cropping systems for rice, maize, lentils and other vegetables -maintaining and planting a diverse array of tree species for various uses and benefits -system rice intensification - other climate-smart agriculture practices -Land management (rehabilitation) -Land management (forest protection); Direct payments for f…	Protection	Conservation finance	The search was restricted to articles found in the primary publication databases written in English, Spanish, German and French. Included: -Comparisons with a no-mitigation intervention scenario -Different levels of intervention and comparisons between interventions -Time observation studies Quantitative or mixed-methods studies published as peerreview articles or as grey literature (documents pu…	Climate Change mitigation effectiveness measured in different ways: -GHG emission reductions -crop productivity -total sequestered CO2 - land-use -land improvement -forest cover -biodiversity -social benefits -livelihood improvements	Greenhouse gas emissions	Social capital
10002	Doswald, Nathalie; Marín, Isabel Puche; Pérez, Jerónimo José Rocio; Prowse, Martin; Roy, Emma De; Torrente, Luis Sanchez; Velasco, Guido Fernández De	2021	Effectiveness of Climate Change Mitigation Interventions in the Private Sector in Developing Countries - A Synthetic Review	IEU Learning Paper	NA	Yes	Included	Yes, except for CEESAT criteria	Main Map	Working paper	Independent Evaluation Unit at the Green Climate Fund (GCF/IEU)	Research Institute	This paper presents a synthetic review of causal evidence on the effectiveness of private sector mitigation interventions in the private sector in developing countries. It describes topics for which high-quality evidence exists and provides a critical assessment of the evidence base. Key Question: What evidence exists concerning the effectiveness and efficiency of CCM interventions in the private…	synthetic review	Web of Science (WoS) and Scopus There is an extensive list of specialist and grey literature websites searched in Appendix 2	2005 to 2020	32	NA	Forest and farm systems and the people living there in low- and middle-income countries	Agriculture	Global	NA	-Biogas/biodigesters systems -Sustainable agriculture and agroforestry -different cropping systems for rice, maize, lentils and other vegetables -maintaining and planting a diverse array of tree species for various uses and benefits -system rice intensification - other climate-smart agriculture practices -Land management (rehabilitation) -Land management (forest protection); Direct payments for f…	Protection	Conservation finance	The search was restricted to articles found in the primary publication databases written in English, Spanish, German and French. Included: -Comparisons with a no-mitigation intervention scenario -Different levels of intervention and comparisons between interventions -Time observation studies Quantitative or mixed-methods studies published as peerreview articles or as grey literature (documents pu…	Climate Change mitigation effectiveness measured in different ways: -GHG emission reductions -crop productivity -total sequestered CO2 - land-use -land improvement -forest cover -biodiversity -social benefits -livelihood improvements	Greenhouse gas emissions	Agricultural productivity
10002	Doswald, Nathalie; Marín, Isabel Puche; Pérez, Jerónimo José Rocio; Prowse, Martin; Roy, Emma De; Torrente, Luis Sanchez; Velasco, Guido Fernández De	2021	Effectiveness of Climate Change Mitigation Interventions in the Private Sector in Developing Countries - A Synthetic Review	IEU Learning Paper	NA	Yes	Included	Yes, except for CEESAT criteria	Main Map	Working paper	Independent Evaluation Unit at the Green Climate Fund (GCF/IEU)	Research Institute	This paper presents a synthetic review of causal evidence on the effectiveness of private sector mitigation interventions in the private sector in developing countries. It describes topics for which high-quality evidence exists and provides a critical assessment of the evidence base. Key Question: What evidence exists concerning the effectiveness and efficiency of CCM interventions in the private…	synthetic review	Web of Science (WoS) and Scopus There is an extensive list of specialist and grey literature websites searched in Appendix 2	2005 to 2020	32	NA	Forest and farm systems and the people living there in low- and middle-income countries	Agriculture	Global	NA	-Biogas/biodigesters systems -Sustainable agriculture and agroforestry -different cropping systems for rice, maize, lentils and other vegetables -maintaining and planting a diverse array of tree species for various uses and benefits -system rice intensification - other climate-smart agriculture practices -Land management (rehabilitation) -Land management (forest protection); Direct payments for f…	Protection	Conservation finance	The search was restricted to articles found in the primary publication databases written in English, Spanish, German and French. Included: -Comparisons with a no-mitigation intervention scenario -Different levels of intervention and comparisons between interventions -Time observation studies Quantitative or mixed-methods studies published as peerreview articles or as grey literature (documents pu…	Climate Change mitigation effectiveness measured in different ways: -GHG emission reductions -crop productivity -total sequestered CO2 - land-use -land improvement -forest cover -biodiversity -social benefits -livelihood improvements	Greenhouse gas emissions	Ecological community outcomes
10002	Doswald, Nathalie; Marín, Isabel Puche; Pérez, Jerónimo José Rocio; Prowse, Martin; Roy, Emma De; Torrente, Luis Sanchez; Velasco, Guido Fernández De	2021	Effectiveness of Climate Change Mitigation Interventions in the Private Sector in Developing Countries - A Synthetic Review	IEU Learning Paper	NA	Yes	Included	Yes, except for CEESAT criteria	Main Map	Working paper	Independent Evaluation Unit at the Green Climate Fund (GCF/IEU)	Research Institute	This paper presents a synthetic review of causal evidence on the effectiveness of private sector mitigation interventions in the private sector in developing countries. It describes topics for which high-quality evidence exists and provides a critical assessment of the evidence base. Key Question: What evidence exists concerning the effectiveness and efficiency of CCM interventions in the private…	synthetic review	Web of Science (WoS) and Scopus There is an extensive list of specialist and grey literature websites searched in Appendix 2	2005 to 2020	32	NA	Forest and farm systems and the people living there in low- and middle-income countries	Agriculture	Global	NA	-Biogas/biodigesters systems -Sustainable agriculture and agroforestry -different cropping systems for rice, maize, lentils and other vegetables -maintaining and planting a diverse array of tree species for various uses and benefits -system rice intensification - other climate-smart agriculture practices -Land management (rehabilitation) -Land management (forest protection); Direct payments for f…	Protection	Conservation finance	The search was restricted to articles found in the primary publication databases written in English, Spanish, German and French. Included: -Comparisons with a no-mitigation intervention scenario -Different levels of intervention and comparisons between interventions -Time observation studies Quantitative or mixed-methods studies published as peerreview articles or as grey literature (documents pu…	Climate Change mitigation effectiveness measured in different ways: -GHG emission reductions -crop productivity -total sequestered CO2 - land-use -land improvement -forest cover -biodiversity -social benefits -livelihood improvements	Carbon storage and sequestration	Economic well-being
10002	Doswald, Nathalie; Marín, Isabel Puche; Pérez, Jerónimo José Rocio; Prowse, Martin; Roy, Emma De; Torrente, Luis Sanchez; Velasco, Guido Fernández De	2021	Effectiveness of Climate Change Mitigation Interventions in the Private Sector in Developing Countries - A Synthetic Review	IEU Learning Paper	NA	Yes	Included	Yes, except for CEESAT criteria	Main Map	Working paper	Independent Evaluation Unit at the Green Climate Fund (GCF/IEU)	Research Institute	This paper presents a synthetic review of causal evidence on the effectiveness of private sector mitigation interventions in the private sector in developing countries. It describes topics for which high-quality evidence exists and provides a critical assessment of the evidence base. Key Question: What evidence exists concerning the effectiveness and efficiency of CCM interventions in the private…	synthetic review	Web of Science (WoS) and Scopus There is an extensive list of specialist and grey literature websites searched in Appendix 2	2005 to 2020	32	NA	Forest and farm systems and the people living there in low- and middle-income countries	Agriculture	Global	NA	-Biogas/biodigesters systems -Sustainable agriculture and agroforestry -different cropping systems for rice, maize, lentils and other vegetables -maintaining and planting a diverse array of tree species for various uses and benefits -system rice intensification - other climate-smart agriculture practices -Land management (rehabilitation) -Land management (forest protection); Direct payments for f…	Protection	Conservation finance	The search was restricted to articles found in the primary publication databases written in English, Spanish, German and French. Included: -Comparisons with a no-mitigation intervention scenario -Different levels of intervention and comparisons between interventions -Time observation studies Quantitative or mixed-methods studies published as peerreview articles or as grey literature (documents pu…	Climate Change mitigation effectiveness measured in different ways: -GHG emission reductions -crop productivity -total sequestered CO2 - land-use -land improvement -forest cover -biodiversity -social benefits -livelihood improvements	Carbon storage and sequestration	Social capital
10002	Doswald, Nathalie; Marín, Isabel Puche; Pérez, Jerónimo José Rocio; Prowse, Martin; Roy, Emma De; Torrente, Luis Sanchez; Velasco, Guido Fernández De	2021	Effectiveness of Climate Change Mitigation Interventions in the Private Sector in Developing Countries - A Synthetic Review	IEU Learning Paper	NA	Yes	Included	Yes, except for CEESAT criteria	Main Map	Working paper	Independent Evaluation Unit at the Green Climate Fund (GCF/IEU)	Research Institute	This paper presents a synthetic review of causal evidence on the effectiveness of private sector mitigation interventions in the private sector in developing countries. It describes topics for which high-quality evidence exists and provides a critical assessment of the evidence base. Key Question: What evidence exists concerning the effectiveness and efficiency of CCM interventions in the private…	synthetic review	Web of Science (WoS) and Scopus There is an extensive list of specialist and grey literature websites searched in Appendix 2	2005 to 2020	32	NA	Forest and farm systems and the people living there in low- and middle-income countries	Agriculture	Global	NA	-Biogas/biodigesters systems -Sustainable agriculture and agroforestry -different cropping systems for rice, maize, lentils and other vegetables -maintaining and planting a diverse array of tree species for various uses and benefits -system rice intensification - other climate-smart agriculture practices -Land management (rehabilitation) -Land management (forest protection); Direct payments for f…	Protection	Conservation finance	The search was restricted to articles found in the primary publication databases written in English, Spanish, German and French. Included: -Comparisons with a no-mitigation intervention scenario -Different levels of intervention and comparisons between interventions -Time observation studies Quantitative or mixed-methods studies published as peerreview articles or as grey literature (documents pu…	Climate Change mitigation effectiveness measured in different ways: -GHG emission reductions -crop productivity -total sequestered CO2 - land-use -land improvement -forest cover -biodiversity -social benefits -livelihood improvements	Carbon storage and sequestration	Agricultural productivity
10002	Doswald, Nathalie; Marín, Isabel Puche; Pérez, Jerónimo José Rocio; Prowse, Martin; Roy, Emma De; Torrente, Luis Sanchez; Velasco, Guido Fernández De	2021	Effectiveness of Climate Change Mitigation Interventions in the Private Sector in Developing Countries - A Synthetic Review	IEU Learning Paper	NA	Yes	Included	Yes, except for CEESAT criteria	Main Map	Working paper	Independent Evaluation Unit at the Green Climate Fund (GCF/IEU)	Research Institute	This paper presents a synthetic review of causal evidence on the effectiveness of private sector mitigation interventions in the private sector in developing countries. It describes topics for which high-quality evidence exists and provides a critical assessment of the evidence base. Key Question: What evidence exists concerning the effectiveness and efficiency of CCM interventions in the private…	synthetic review	Web of Science (WoS) and Scopus There is an extensive list of specialist and grey literature websites searched in Appendix 2	2005 to 2020	32	NA	Forest and farm systems and the people living there in low- and middle-income countries	Agriculture	Global	NA	-Biogas/biodigesters systems -Sustainable agriculture and agroforestry -different cropping systems for rice, maize, lentils and other vegetables -maintaining and planting a diverse array of tree species for various uses and benefits -system rice intensification - other climate-smart agriculture practices -Land management (rehabilitation) -Land management (forest protection); Direct payments for f…	Protection	Conservation finance	The search was restricted to articles found in the primary publication databases written in English, Spanish, German and French. Included: -Comparisons with a no-mitigation intervention scenario -Different levels of intervention and comparisons between interventions -Time observation studies Quantitative or mixed-methods studies published as peerreview articles or as grey literature (documents pu…	Climate Change mitigation effectiveness measured in different ways: -GHG emission reductions -crop productivity -total sequestered CO2 - land-use -land improvement -forest cover -biodiversity -social benefits -livelihood improvements	Carbon storage and sequestration	Ecological community outcomes
10002	Doswald, Nathalie; Marín, Isabel Puche; Pérez, Jerónimo José Rocio; Prowse, Martin; Roy, Emma De; Torrente, Luis Sanchez; Velasco, Guido Fernández De	2021	Effectiveness of Climate Change Mitigation Interventions in the Private Sector in Developing Countries - A Synthetic Review	IEU Learning Paper	NA	Yes	Included	Yes, except for CEESAT criteria	Main Map	Working paper	Independent Evaluation Unit at the Green Climate Fund (GCF/IEU)	Research Institute	This paper presents a synthetic review of causal evidence on the effectiveness of private sector mitigation interventions in the private sector in developing countries. It describes topics for which high-quality evidence exists and provides a critical assessment of the evidence base. Key Question: What evidence exists concerning the effectiveness and efficiency of CCM interventions in the private…	synthetic review	Web of Science (WoS) and Scopus There is an extensive list of specialist and grey literature websites searched in Appendix 2	2005 to 2020	32	NA	Forest and farm systems and the people living there in low- and middle-income countries	Agriculture	Global	NA	-Biogas/biodigesters systems -Sustainable agriculture and agroforestry -different cropping systems for rice, maize, lentils and other vegetables -maintaining and planting a diverse array of tree species for various uses and benefits -system rice intensification - other climate-smart agriculture practices -Land management (rehabilitation) -Land management (forest protection); Direct payments for f…	Protection	Conservation finance	The search was restricted to articles found in the primary publication databases written in English, Spanish, German and French. Included: -Comparisons with a no-mitigation intervention scenario -Different levels of intervention and comparisons between interventions -Time observation studies Quantitative or mixed-methods studies published as peerreview articles or as grey literature (documents pu…	Climate Change mitigation effectiveness measured in different ways: -GHG emission reductions -crop productivity -total sequestered CO2 - land-use -land improvement -forest cover -biodiversity -social benefits -livelihood improvements	Land use/Land cover	Economic well-being
10002	Doswald, Nathalie; Marín, Isabel Puche; Pérez, Jerónimo José Rocio; Prowse, Martin; Roy, Emma De; Torrente, Luis Sanchez; Velasco, Guido Fernández De	2021	Effectiveness of Climate Change Mitigation Interventions in the Private Sector in Developing Countries - A Synthetic Review	IEU Learning Paper	NA	Yes	Included	Yes, except for CEESAT criteria	Main Map	Working paper	Independent Evaluation Unit at the Green Climate Fund (GCF/IEU)	Research Institute	This paper presents a synthetic review of causal evidence on the effectiveness of private sector mitigation interventions in the private sector in developing countries. It describes topics for which high-quality evidence exists and provides a critical assessment of the evidence base. Key Question: What evidence exists concerning the effectiveness and efficiency of CCM interventions in the private…	synthetic review	Web of Science (WoS) and Scopus There is an extensive list of specialist and grey literature websites searched in Appendix 2	2005 to 2020	32	NA	Forest and farm systems and the people living there in low- and middle-income countries	Agriculture	Global	NA	-Biogas/biodigesters systems -Sustainable agriculture and agroforestry -different cropping systems for rice, maize, lentils and other vegetables -maintaining and planting a diverse array of tree species for various uses and benefits -system rice intensification - other climate-smart agriculture practices -Land management (rehabilitation) -Land management (forest protection); Direct payments for f…	Protection	Conservation finance	The search was restricted to articles found in the primary publication databases written in English, Spanish, German and French. Included: -Comparisons with a no-mitigation intervention scenario -Different levels of intervention and comparisons between interventions -Time observation studies Quantitative or mixed-methods studies published as peerreview articles or as grey literature (documents pu…	Climate Change mitigation effectiveness measured in different ways: -GHG emission reductions -crop productivity -total sequestered CO2 - land-use -land improvement -forest cover -biodiversity -social benefits -livelihood improvements	Land use/Land cover	Social capital
10002	Doswald, Nathalie; Marín, Isabel Puche; Pérez, Jerónimo José Rocio; Prowse, Martin; Roy, Emma De; Torrente, Luis Sanchez; Velasco, Guido Fernández De	2021	Effectiveness of Climate Change Mitigation Interventions in the Private Sector in Developing Countries - A Synthetic Review	IEU Learning Paper	NA	Yes	Included	Yes, except for CEESAT criteria	Main Map	Working paper	Independent Evaluation Unit at the Green Climate Fund (GCF/IEU)	Research Institute	This paper presents a synthetic review of causal evidence on the effectiveness of private sector mitigation interventions in the private sector in developing countries. It describes topics for which high-quality evidence exists and provides a critical assessment of the evidence base. Key Question: What evidence exists concerning the effectiveness and efficiency of CCM interventions in the private…	synthetic review	Web of Science (WoS) and Scopus There is an extensive list of specialist and grey literature websites searched in Appendix 2	2005 to 2020	32	NA	Forest and farm systems and the people living there in low- and middle-income countries	Agriculture	Global	NA	-Biogas/biodigesters systems -Sustainable agriculture and agroforestry -different cropping systems for rice, maize, lentils and other vegetables -maintaining and planting a diverse array of tree species for various uses and benefits -system rice intensification - other climate-smart agriculture practices -Land management (rehabilitation) -Land management (forest protection); Direct payments for f…	Protection	Conservation finance	The search was restricted to articles found in the primary publication databases written in English, Spanish, German and French. Included: -Comparisons with a no-mitigation intervention scenario -Different levels of intervention and comparisons between interventions -Time observation studies Quantitative or mixed-methods studies published as peerreview articles or as grey literature (documents pu…	Climate Change mitigation effectiveness measured in different ways: -GHG emission reductions -crop productivity -total sequestered CO2 - land-use -land improvement -forest cover -biodiversity -social benefits -livelihood improvements	Land use/Land cover	Agricultural productivity
10002	Doswald, Nathalie; Marín, Isabel Puche; Pérez, Jerónimo José Rocio; Prowse, Martin; Roy, Emma De; Torrente, Luis Sanchez; Velasco, Guido Fernández De	2021	Effectiveness of Climate Change Mitigation Interventions in the Private Sector in Developing Countries - A Synthetic Review	IEU Learning Paper	NA	Yes	Included	Yes, except for CEESAT criteria	Main Map	Working paper	Independent Evaluation Unit at the Green Climate Fund (GCF/IEU)	Research Institute	This paper presents a synthetic review of causal evidence on the effectiveness of private sector mitigation interventions in the private sector in developing countries. It describes topics for which high-quality evidence exists and provides a critical assessment of the evidence base. Key Question: What evidence exists concerning the effectiveness and efficiency of CCM interventions in the private…	synthetic review	Web of Science (WoS) and Scopus There is an extensive list of specialist and grey literature websites searched in Appendix 2	2005 to 2020	32	NA	Forest and farm systems and the people living there in low- and middle-income countries	Agriculture	Global	NA	-Biogas/biodigesters systems -Sustainable agriculture and agroforestry -different cropping systems for rice, maize, lentils and other vegetables -maintaining and planting a diverse array of tree species for various uses and benefits -system rice intensification - other climate-smart agriculture practices -Land management (rehabilitation) -Land management (forest protection); Direct payments for f…	Protection	Conservation finance	The search was restricted to articles found in the primary publication databases written in English, Spanish, German and French. Included: -Comparisons with a no-mitigation intervention scenario -Different levels of intervention and comparisons between interventions -Time observation studies Quantitative or mixed-methods studies published as peerreview articles or as grey literature (documents pu…	Climate Change mitigation effectiveness measured in different ways: -GHG emission reductions -crop productivity -total sequestered CO2 - land-use -land improvement -forest cover -biodiversity -social benefits -livelihood improvements	Land use/Land cover	Ecological community outcomes
10002	Doswald, Nathalie; Marín, Isabel Puche; Pérez, Jerónimo José Rocio; Prowse, Martin; Roy, Emma De; Torrente, Luis Sanchez; Velasco, Guido Fernández De	2021	Effectiveness of Climate Change Mitigation Interventions in the Private Sector in Developing Countries - A Synthetic Review	IEU Learning Paper	NA	Yes	Included	Yes, except for CEESAT criteria	Main Map	Working paper	Independent Evaluation Unit at the Green Climate Fund (GCF/IEU)	Research Institute	This paper presents a synthetic review of causal evidence on the effectiveness of private sector mitigation interventions in the private sector in developing countries. It describes topics for which high-quality evidence exists and provides a critical assessment of the evidence base. Key Question: What evidence exists concerning the effectiveness and efficiency of CCM interventions in the private…	synthetic review	Web of Science (WoS) and Scopus There is an extensive list of specialist and grey literature websites searched in Appendix 2	2005 to 2020	32	NA	Forest and farm systems and the people living there in low- and middle-income countries	Agriculture	Global	NA	-Biogas/biodigesters systems -Sustainable agriculture and agroforestry -different cropping systems for rice, maize, lentils and other vegetables -maintaining and planting a diverse array of tree species for various uses and benefits -system rice intensification - other climate-smart agriculture practices -Land management (rehabilitation) -Land management (forest protection); Direct payments for f…	Protection	Conservation finance	The search was restricted to articles found in the primary publication databases written in English, Spanish, German and French. Included: -Comparisons with a no-mitigation intervention scenario -Different levels of intervention and comparisons between interventions -Time observation studies Quantitative or mixed-methods studies published as peerreview articles or as grey literature (documents pu…	Climate Change mitigation effectiveness measured in different ways: -GHG emission reductions -crop productivity -total sequestered CO2 - land-use -land improvement -forest cover -biodiversity -social benefits -livelihood improvements	Land condition	Economic well-being
10002	Doswald, Nathalie; Marín, Isabel Puche; Pérez, Jerónimo José Rocio; Prowse, Martin; Roy, Emma De; Torrente, Luis Sanchez; Velasco, Guido Fernández De	2021	Effectiveness of Climate Change Mitigation Interventions in the Private Sector in Developing Countries - A Synthetic Review	IEU Learning Paper	NA	Yes	Included	Yes, except for CEESAT criteria	Main Map	Working paper	Independent Evaluation Unit at the Green Climate Fund (GCF/IEU)	Research Institute	This paper presents a synthetic review of causal evidence on the effectiveness of private sector mitigation interventions in the private sector in developing countries. It describes topics for which high-quality evidence exists and provides a critical assessment of the evidence base. Key Question: What evidence exists concerning the effectiveness and efficiency of CCM interventions in the private…	synthetic review	Web of Science (WoS) and Scopus There is an extensive list of specialist and grey literature websites searched in Appendix 2	2005 to 2020	32	NA	Forest and farm systems and the people living there in low- and middle-income countries	Agriculture	Global	NA	-Biogas/biodigesters systems -Sustainable agriculture and agroforestry -different cropping systems for rice, maize, lentils and other vegetables -maintaining and planting a diverse array of tree species for various uses and benefits -system rice intensification - other climate-smart agriculture practices -Land management (rehabilitation) -Land management (forest protection); Direct payments for f…	Protection	Conservation finance	The search was restricted to articles found in the primary publication databases written in English, Spanish, German and French. Included: -Comparisons with a no-mitigation intervention scenario -Different levels of intervention and comparisons between interventions -Time observation studies Quantitative or mixed-methods studies published as peerreview articles or as grey literature (documents pu…	Climate Change mitigation effectiveness measured in different ways: -GHG emission reductions -crop productivity -total sequestered CO2 - land-use -land improvement -forest cover -biodiversity -social benefits -livelihood improvements	Land condition	Social capital
10002	Doswald, Nathalie; Marín, Isabel Puche; Pérez, Jerónimo José Rocio; Prowse, Martin; Roy, Emma De; Torrente, Luis Sanchez; Velasco, Guido Fernández De	2021	Effectiveness of Climate Change Mitigation Interventions in the Private Sector in Developing Countries - A Synthetic Review	IEU Learning Paper	NA	Yes	Included	Yes, except for CEESAT criteria	Main Map	Working paper	Independent Evaluation Unit at the Green Climate Fund (GCF/IEU)	Research Institute	This paper presents a synthetic review of causal evidence on the effectiveness of private sector mitigation interventions in the private sector in developing countries. It describes topics for which high-quality evidence exists and provides a critical assessment of the evidence base. Key Question: What evidence exists concerning the effectiveness and efficiency of CCM interventions in the private…	synthetic review	Web of Science (WoS) and Scopus There is an extensive list of specialist and grey literature websites searched in Appendix 2	2005 to 2020	32	NA	Forest and farm systems and the people living there in low- and middle-income countries	Agriculture	Global	NA	-Biogas/biodigesters systems -Sustainable agriculture and agroforestry -different cropping systems for rice, maize, lentils and other vegetables -maintaining and planting a diverse array of tree species for various uses and benefits -system rice intensification - other climate-smart agriculture practices -Land management (rehabilitation) -Land management (forest protection); Direct payments for f…	Protection	Conservation finance	The search was restricted to articles found in the primary publication databases written in English, Spanish, German and French. Included: -Comparisons with a no-mitigation intervention scenario -Different levels of intervention and comparisons between interventions -Time observation studies Quantitative or mixed-methods studies published as peerreview articles or as grey literature (documents pu…	Climate Change mitigation effectiveness measured in different ways: -GHG emission reductions -crop productivity -total sequestered CO2 - land-use -land improvement -forest cover -biodiversity -social benefits -livelihood improvements	Land condition	Agricultural productivity
10002	Doswald, Nathalie; Marín, Isabel Puche; Pérez, Jerónimo José Rocio; Prowse, Martin; Roy, Emma De; Torrente, Luis Sanchez; Velasco, Guido Fernández De	2021	Effectiveness of Climate Change Mitigation Interventions in the Private Sector in Developing Countries - A Synthetic Review	IEU Learning Paper	NA	Yes	Included	Yes, except for CEESAT criteria	Main Map	Working paper	Independent Evaluation Unit at the Green Climate Fund (GCF/IEU)	Research Institute	This paper presents a synthetic review of causal evidence on the effectiveness of private sector mitigation interventions in the private sector in developing countries. It describes topics for which high-quality evidence exists and provides a critical assessment of the evidence base. Key Question: What evidence exists concerning the effectiveness and efficiency of CCM interventions in the private…	synthetic review	Web of Science (WoS) and Scopus There is an extensive list of specialist and grey literature websites searched in Appendix 2	2005 to 2020	32	NA	Forest and farm systems and the people living there in low- and middle-income countries	Agriculture	Global	NA	-Biogas/biodigesters systems -Sustainable agriculture and agroforestry -different cropping systems for rice, maize, lentils and other vegetables -maintaining and planting a diverse array of tree species for various uses and benefits -system rice intensification - other climate-smart agriculture practices -Land management (rehabilitation) -Land management (forest protection); Direct payments for f…	Protection	Conservation finance	The search was restricted to articles found in the primary publication databases written in English, Spanish, German and French. Included: -Comparisons with a no-mitigation intervention scenario -Different levels of intervention and comparisons between interventions -Time observation studies Quantitative or mixed-methods studies published as peerreview articles or as grey literature (documents pu…	Climate Change mitigation effectiveness measured in different ways: -GHG emission reductions -crop productivity -total sequestered CO2 - land-use -land improvement -forest cover -biodiversity -social benefits -livelihood improvements	Land condition	Ecological community outcomes
10002	Doswald, Nathalie; Marín, Isabel Puche; Pérez, Jerónimo José Rocio; Prowse, Martin; Roy, Emma De; Torrente, Luis Sanchez; Velasco, Guido Fernández De	2021	Effectiveness of Climate Change Mitigation Interventions in the Private Sector in Developing Countries - A Synthetic Review	IEU Learning Paper	NA	Yes	Included	Yes, except for CEESAT criteria	Main Map	Working paper	Independent Evaluation Unit at the Green Climate Fund (GCF/IEU)	Research Institute	This paper presents a synthetic review of causal evidence on the effectiveness of private sector mitigation interventions in the private sector in developing countries. It describes topics for which high-quality evidence exists and provides a critical assessment of the evidence base. Key Question: What evidence exists concerning the effectiveness and efficiency of CCM interventions in the private…	synthetic review	Web of Science (WoS) and Scopus There is an extensive list of specialist and grey literature websites searched in Appendix 2	2005 to 2020	32	NA	Forest and farm systems and the people living there in low- and middle-income countries	Forest	Global	NA	-Biogas/biodigesters systems -Sustainable agriculture and agroforestry -different cropping systems for rice, maize, lentils and other vegetables -maintaining and planting a diverse array of tree species for various uses and benefits -system rice intensification - other climate-smart agriculture practices -Land management (rehabilitation) -Land management (forest protection); Direct payments for f…	Conservation agriculture	Conservation finance	The search was restricted to articles found in the primary publication databases written in English, Spanish, German and French. Included: -Comparisons with a no-mitigation intervention scenario -Different levels of intervention and comparisons between interventions -Time observation studies Quantitative or mixed-methods studies published as peerreview articles or as grey literature (documents pu…	Climate Change mitigation effectiveness measured in different ways: -GHG emission reductions -crop productivity -total sequestered CO2 - land-use -land improvement -forest cover -biodiversity -social benefits -livelihood improvements	Greenhouse gas emissions	Economic well-being
10002	Doswald, Nathalie; Marín, Isabel Puche; Pérez, Jerónimo José Rocio; Prowse, Martin; Roy, Emma De; Torrente, Luis Sanchez; Velasco, Guido Fernández De	2021	Effectiveness of Climate Change Mitigation Interventions in the Private Sector in Developing Countries - A Synthetic Review	IEU Learning Paper	NA	Yes	Included	Yes, except for CEESAT criteria	Main Map	Working paper	Independent Evaluation Unit at the Green Climate Fund (GCF/IEU)	Research Institute	This paper presents a synthetic review of causal evidence on the effectiveness of private sector mitigation interventions in the private sector in developing countries. It describes topics for which high-quality evidence exists and provides a critical assessment of the evidence base. Key Question: What evidence exists concerning the effectiveness and efficiency of CCM interventions in the private…	synthetic review	Web of Science (WoS) and Scopus There is an extensive list of specialist and grey literature websites searched in Appendix 2	2005 to 2020	32	NA	Forest and farm systems and the people living there in low- and middle-income countries	Forest	Global	NA	-Biogas/biodigesters systems -Sustainable agriculture and agroforestry -different cropping systems for rice, maize, lentils and other vegetables -maintaining and planting a diverse array of tree species for various uses and benefits -system rice intensification - other climate-smart agriculture practices -Land management (rehabilitation) -Land management (forest protection); Direct payments for f…	Conservation agriculture	Conservation finance	The search was restricted to articles found in the primary publication databases written in English, Spanish, German and French. Included: -Comparisons with a no-mitigation intervention scenario -Different levels of intervention and comparisons between interventions -Time observation studies Quantitative or mixed-methods studies published as peerreview articles or as grey literature (documents pu…	Climate Change mitigation effectiveness measured in different ways: -GHG emission reductions -crop productivity -total sequestered CO2 - land-use -land improvement -forest cover -biodiversity -social benefits -livelihood improvements	Greenhouse gas emissions	Social capital
10002	Doswald, Nathalie; Marín, Isabel Puche; Pérez, Jerónimo José Rocio; Prowse, Martin; Roy, Emma De; Torrente, Luis Sanchez; Velasco, Guido Fernández De	2021	Effectiveness of Climate Change Mitigation Interventions in the Private Sector in Developing Countries - A Synthetic Review	IEU Learning Paper	NA	Yes	Included	Yes, except for CEESAT criteria	Main Map	Working paper	Independent Evaluation Unit at the Green Climate Fund (GCF/IEU)	Research Institute	This paper presents a synthetic review of causal evidence on the effectiveness of private sector mitigation interventions in the private sector in developing countries. It describes topics for which high-quality evidence exists and provides a critical assessment of the evidence base. Key Question: What evidence exists concerning the effectiveness and efficiency of CCM interventions in the private…	synthetic review	Web of Science (WoS) and Scopus There is an extensive list of specialist and grey literature websites searched in Appendix 2	2005 to 2020	32	NA	Forest and farm systems and the people living there in low- and middle-income countries	Forest	Global	NA	-Biogas/biodigesters systems -Sustainable agriculture and agroforestry -different cropping systems for rice, maize, lentils and other vegetables -maintaining and planting a diverse array of tree species for various uses and benefits -system rice intensification - other climate-smart agriculture practices -Land management (rehabilitation) -Land management (forest protection); Direct payments for f…	Conservation agriculture	Conservation finance	The search was restricted to articles found in the primary publication databases written in English, Spanish, German and French. Included: -Comparisons with a no-mitigation intervention scenario -Different levels of intervention and comparisons between interventions -Time observation studies Quantitative or mixed-methods studies published as peerreview articles or as grey literature (documents pu…	Climate Change mitigation effectiveness measured in different ways: -GHG emission reductions -crop productivity -total sequestered CO2 - land-use -land improvement -forest cover -biodiversity -social benefits -livelihood improvements	Greenhouse gas emissions	Agricultural productivity
10002	Doswald, Nathalie; Marín, Isabel Puche; Pérez, Jerónimo José Rocio; Prowse, Martin; Roy, Emma De; Torrente, Luis Sanchez; Velasco, Guido Fernández De	2021	Effectiveness of Climate Change Mitigation Interventions in the Private Sector in Developing Countries - A Synthetic Review	IEU Learning Paper	NA	Yes	Included	Yes, except for CEESAT criteria	Main Map	Working paper	Independent Evaluation Unit at the Green Climate Fund (GCF/IEU)	Research Institute	This paper presents a synthetic review of causal evidence on the effectiveness of private sector mitigation interventions in the private sector in developing countries. It describes topics for which high-quality evidence exists and provides a critical assessment of the evidence base. Key Question: What evidence exists concerning the effectiveness and efficiency of CCM interventions in the private…	synthetic review	Web of Science (WoS) and Scopus There is an extensive list of specialist and grey literature websites searched in Appendix 2	2005 to 2020	32	NA	Forest and farm systems and the people living there in low- and middle-income countries	Forest	Global	NA	-Biogas/biodigesters systems -Sustainable agriculture and agroforestry -different cropping systems for rice, maize, lentils and other vegetables -maintaining and planting a diverse array of tree species for various uses and benefits -system rice intensification - other climate-smart agriculture practices -Land management (rehabilitation) -Land management (forest protection); Direct payments for f…	Conservation agriculture	Conservation finance	The search was restricted to articles found in the primary publication databases written in English, Spanish, German and French. Included: -Comparisons with a no-mitigation intervention scenario -Different levels of intervention and comparisons between interventions -Time observation studies Quantitative or mixed-methods studies published as peerreview articles or as grey literature (documents pu…	Climate Change mitigation effectiveness measured in different ways: -GHG emission reductions -crop productivity -total sequestered CO2 - land-use -land improvement -forest cover -biodiversity -social benefits -livelihood improvements	Greenhouse gas emissions	Ecological community outcomes
10002	Doswald, Nathalie; Marín, Isabel Puche; Pérez, Jerónimo José Rocio; Prowse, Martin; Roy, Emma De; Torrente, Luis Sanchez; Velasco, Guido Fernández De	2021	Effectiveness of Climate Change Mitigation Interventions in the Private Sector in Developing Countries - A Synthetic Review	IEU Learning Paper	NA	Yes	Included	Yes, except for CEESAT criteria	Main Map	Working paper	Independent Evaluation Unit at the Green Climate Fund (GCF/IEU)	Research Institute	This paper presents a synthetic review of causal evidence on the effectiveness of private sector mitigation interventions in the private sector in developing countries. It describes topics for which high-quality evidence exists and provides a critical assessment of the evidence base. Key Question: What evidence exists concerning the effectiveness and efficiency of CCM interventions in the private…	synthetic review	Web of Science (WoS) and Scopus There is an extensive list of specialist and grey literature websites searched in Appendix 2	2005 to 2020	32	NA	Forest and farm systems and the people living there in low- and middle-income countries	Forest	Global	NA	-Biogas/biodigesters systems -Sustainable agriculture and agroforestry -different cropping systems for rice, maize, lentils and other vegetables -maintaining and planting a diverse array of tree species for various uses and benefits -system rice intensification - other climate-smart agriculture practices -Land management (rehabilitation) -Land management (forest protection); Direct payments for f…	Conservation agriculture	Conservation finance	The search was restricted to articles found in the primary publication databases written in English, Spanish, German and French. Included: -Comparisons with a no-mitigation intervention scenario -Different levels of intervention and comparisons between interventions -Time observation studies Quantitative or mixed-methods studies published as peerreview articles or as grey literature (documents pu…	Climate Change mitigation effectiveness measured in different ways: -GHG emission reductions -crop productivity -total sequestered CO2 - land-use -land improvement -forest cover -biodiversity -social benefits -livelihood improvements	Carbon storage and sequestration	Economic well-being
10002	Doswald, Nathalie; Marín, Isabel Puche; Pérez, Jerónimo José Rocio; Prowse, Martin; Roy, Emma De; Torrente, Luis Sanchez; Velasco, Guido Fernández De	2021	Effectiveness of Climate Change Mitigation Interventions in the Private Sector in Developing Countries - A Synthetic Review	IEU Learning Paper	NA	Yes	Included	Yes, except for CEESAT criteria	Main Map	Working paper	Independent Evaluation Unit at the Green Climate Fund (GCF/IEU)	Research Institute	This paper presents a synthetic review of causal evidence on the effectiveness of private sector mitigation interventions in the private sector in developing countries. It describes topics for which high-quality evidence exists and provides a critical assessment of the evidence base. Key Question: What evidence exists concerning the effectiveness and efficiency of CCM interventions in the private…	synthetic review	Web of Science (WoS) and Scopus There is an extensive list of specialist and grey literature websites searched in Appendix 2	2005 to 2020	32	NA	Forest and farm systems and the people living there in low- and middle-income countries	Forest	Global	NA	-Biogas/biodigesters systems -Sustainable agriculture and agroforestry -different cropping systems for rice, maize, lentils and other vegetables -maintaining and planting a diverse array of tree species for various uses and benefits -system rice intensification - other climate-smart agriculture practices -Land management (rehabilitation) -Land management (forest protection); Direct payments for f…	Conservation agriculture	Conservation finance	The search was restricted to articles found in the primary publication databases written in English, Spanish, German and French. Included: -Comparisons with a no-mitigation intervention scenario -Different levels of intervention and comparisons between interventions -Time observation studies Quantitative or mixed-methods studies published as peerreview articles or as grey literature (documents pu…	Climate Change mitigation effectiveness measured in different ways: -GHG emission reductions -crop productivity -total sequestered CO2 - land-use -land improvement -forest cover -biodiversity -social benefits -livelihood improvements	Carbon storage and sequestration	Social capital
10002	Doswald, Nathalie; Marín, Isabel Puche; Pérez, Jerónimo José Rocio; Prowse, Martin; Roy, Emma De; Torrente, Luis Sanchez; Velasco, Guido Fernández De	2021	Effectiveness of Climate Change Mitigation Interventions in the Private Sector in Developing Countries - A Synthetic Review	IEU Learning Paper	NA	Yes	Included	Yes, except for CEESAT criteria	Main Map	Working paper	Independent Evaluation Unit at the Green Climate Fund (GCF/IEU)	Research Institute	This paper presents a synthetic review of causal evidence on the effectiveness of private sector mitigation interventions in the private sector in developing countries. It describes topics for which high-quality evidence exists and provides a critical assessment of the evidence base. Key Question: What evidence exists concerning the effectiveness and efficiency of CCM interventions in the private…	synthetic review	Web of Science (WoS) and Scopus There is an extensive list of specialist and grey literature websites searched in Appendix 2	2005 to 2020	32	NA	Forest and farm systems and the people living there in low- and middle-income countries	Forest	Global	NA	-Biogas/biodigesters systems -Sustainable agriculture and agroforestry -different cropping systems for rice, maize, lentils and other vegetables -maintaining and planting a diverse array of tree species for various uses and benefits -system rice intensification - other climate-smart agriculture practices -Land management (rehabilitation) -Land management (forest protection); Direct payments for f…	Conservation agriculture	Conservation finance	The search was restricted to articles found in the primary publication databases written in English, Spanish, German and French. Included: -Comparisons with a no-mitigation intervention scenario -Different levels of intervention and comparisons between interventions -Time observation studies Quantitative or mixed-methods studies published as peerreview articles or as grey literature (documents pu…	Climate Change mitigation effectiveness measured in different ways: -GHG emission reductions -crop productivity -total sequestered CO2 - land-use -land improvement -forest cover -biodiversity -social benefits -livelihood improvements	Carbon storage and sequestration	Agricultural productivity
10002	Doswald, Nathalie; Marín, Isabel Puche; Pérez, Jerónimo José Rocio; Prowse, Martin; Roy, Emma De; Torrente, Luis Sanchez; Velasco, Guido Fernández De	2021	Effectiveness of Climate Change Mitigation Interventions in the Private Sector in Developing Countries - A Synthetic Review	IEU Learning Paper	NA	Yes	Included	Yes, except for CEESAT criteria	Main Map	Working paper	Independent Evaluation Unit at the Green Climate Fund (GCF/IEU)	Research Institute	This paper presents a synthetic review of causal evidence on the effectiveness of private sector mitigation interventions in the private sector in developing countries. It describes topics for which high-quality evidence exists and provides a critical assessment of the evidence base. Key Question: What evidence exists concerning the effectiveness and efficiency of CCM interventions in the private…	synthetic review	Web of Science (WoS) and Scopus There is an extensive list of specialist and grey literature websites searched in Appendix 2	2005 to 2020	32	NA	Forest and farm systems and the people living there in low- and middle-income countries	Forest	Global	NA	-Biogas/biodigesters systems -Sustainable agriculture and agroforestry -different cropping systems for rice, maize, lentils and other vegetables -maintaining and planting a diverse array of tree species for various uses and benefits -system rice intensification - other climate-smart agriculture practices -Land management (rehabilitation) -Land management (forest protection); Direct payments for f…	Conservation agriculture	Conservation finance	The search was restricted to articles found in the primary publication databases written in English, Spanish, German and French. Included: -Comparisons with a no-mitigation intervention scenario -Different levels of intervention and comparisons between interventions -Time observation studies Quantitative or mixed-methods studies published as peerreview articles or as grey literature (documents pu…	Climate Change mitigation effectiveness measured in different ways: -GHG emission reductions -crop productivity -total sequestered CO2 - land-use -land improvement -forest cover -biodiversity -social benefits -livelihood improvements	Carbon storage and sequestration	Ecological community outcomes
10002	Doswald, Nathalie; Marín, Isabel Puche; Pérez, Jerónimo José Rocio; Prowse, Martin; Roy, Emma De; Torrente, Luis Sanchez; Velasco, Guido Fernández De	2021	Effectiveness of Climate Change Mitigation Interventions in the Private Sector in Developing Countries - A Synthetic Review	IEU Learning Paper	NA	Yes	Included	Yes, except for CEESAT criteria	Main Map	Working paper	Independent Evaluation Unit at the Green Climate Fund (GCF/IEU)	Research Institute	This paper presents a synthetic review of causal evidence on the effectiveness of private sector mitigation interventions in the private sector in developing countries. It describes topics for which high-quality evidence exists and provides a critical assessment of the evidence base. Key Question: What evidence exists concerning the effectiveness and efficiency of CCM interventions in the private…	synthetic review	Web of Science (WoS) and Scopus There is an extensive list of specialist and grey literature websites searched in Appendix 2	2005 to 2020	32	NA	Forest and farm systems and the people living there in low- and middle-income countries	Forest	Global	NA	-Biogas/biodigesters systems -Sustainable agriculture and agroforestry -different cropping systems for rice, maize, lentils and other vegetables -maintaining and planting a diverse array of tree species for various uses and benefits -system rice intensification - other climate-smart agriculture practices -Land management (rehabilitation) -Land management (forest protection); Direct payments for f…	Conservation agriculture	Conservation finance	The search was restricted to articles found in the primary publication databases written in English, Spanish, German and French. Included: -Comparisons with a no-mitigation intervention scenario -Different levels of intervention and comparisons between interventions -Time observation studies Quantitative or mixed-methods studies published as peerreview articles or as grey literature (documents pu…	Climate Change mitigation effectiveness measured in different ways: -GHG emission reductions -crop productivity -total sequestered CO2 - land-use -land improvement -forest cover -biodiversity -social benefits -livelihood improvements	Land use/Land cover	Economic well-being
10002	Doswald, Nathalie; Marín, Isabel Puche; Pérez, Jerónimo José Rocio; Prowse, Martin; Roy, Emma De; Torrente, Luis Sanchez; Velasco, Guido Fernández De	2021	Effectiveness of Climate Change Mitigation Interventions in the Private Sector in Developing Countries - A Synthetic Review	IEU Learning Paper	NA	Yes	Included	Yes, except for CEESAT criteria	Main Map	Working paper	Independent Evaluation Unit at the Green Climate Fund (GCF/IEU)	Research Institute	This paper presents a synthetic review of causal evidence on the effectiveness of private sector mitigation interventions in the private sector in developing countries. It describes topics for which high-quality evidence exists and provides a critical assessment of the evidence base. Key Question: What evidence exists concerning the effectiveness and efficiency of CCM interventions in the private…	synthetic review	Web of Science (WoS) and Scopus There is an extensive list of specialist and grey literature websites searched in Appendix 2	2005 to 2020	32	NA	Forest and farm systems and the people living there in low- and middle-income countries	Forest	Global	NA	-Biogas/biodigesters systems -Sustainable agriculture and agroforestry -different cropping systems for rice, maize, lentils and other vegetables -maintaining and planting a diverse array of tree species for various uses and benefits -system rice intensification - other climate-smart agriculture practices -Land management (rehabilitation) -Land management (forest protection); Direct payments for f…	Conservation agriculture	Conservation finance	The search was restricted to articles found in the primary publication databases written in English, Spanish, German and French. Included: -Comparisons with a no-mitigation intervention scenario -Different levels of intervention and comparisons between interventions -Time observation studies Quantitative or mixed-methods studies published as peerreview articles or as grey literature (documents pu…	Climate Change mitigation effectiveness measured in different ways: -GHG emission reductions -crop productivity -total sequestered CO2 - land-use -land improvement -forest cover -biodiversity -social benefits -livelihood improvements	Land use/Land cover	Social capital
10002	Doswald, Nathalie; Marín, Isabel Puche; Pérez, Jerónimo José Rocio; Prowse, Martin; Roy, Emma De; Torrente, Luis Sanchez; Velasco, Guido Fernández De	2021	Effectiveness of Climate Change Mitigation Interventions in the Private Sector in Developing Countries - A Synthetic Review	IEU Learning Paper	NA	Yes	Included	Yes, except for CEESAT criteria	Main Map	Working paper	Independent Evaluation Unit at the Green Climate Fund (GCF/IEU)	Research Institute	This paper presents a synthetic review of causal evidence on the effectiveness of private sector mitigation interventions in the private sector in developing countries. It describes topics for which high-quality evidence exists and provides a critical assessment of the evidence base. Key Question: What evidence exists concerning the effectiveness and efficiency of CCM interventions in the private…	synthetic review	Web of Science (WoS) and Scopus There is an extensive list of specialist and grey literature websites searched in Appendix 2	2005 to 2020	32	NA	Forest and farm systems and the people living there in low- and middle-income countries	Forest	Global	NA	-Biogas/biodigesters systems -Sustainable agriculture and agroforestry -different cropping systems for rice, maize, lentils and other vegetables -maintaining and planting a diverse array of tree species for various uses and benefits -system rice intensification - other climate-smart agriculture practices -Land management (rehabilitation) -Land management (forest protection); Direct payments for f…	Conservation agriculture	Conservation finance	The search was restricted to articles found in the primary publication databases written in English, Spanish, German and French. Included: -Comparisons with a no-mitigation intervention scenario -Different levels of intervention and comparisons between interventions -Time observation studies Quantitative or mixed-methods studies published as peerreview articles or as grey literature (documents pu…	Climate Change mitigation effectiveness measured in different ways: -GHG emission reductions -crop productivity -total sequestered CO2 - land-use -land improvement -forest cover -biodiversity -social benefits -livelihood improvements	Land use/Land cover	Agricultural productivity
10002	Doswald, Nathalie; Marín, Isabel Puche; Pérez, Jerónimo José Rocio; Prowse, Martin; Roy, Emma De; Torrente, Luis Sanchez; Velasco, Guido Fernández De	2021	Effectiveness of Climate Change Mitigation Interventions in the Private Sector in Developing Countries - A Synthetic Review	IEU Learning Paper	NA	Yes	Included	Yes, except for CEESAT criteria	Main Map	Working paper	Independent Evaluation Unit at the Green Climate Fund (GCF/IEU)	Research Institute	This paper presents a synthetic review of causal evidence on the effectiveness of private sector mitigation interventions in the private sector in developing countries. It describes topics for which high-quality evidence exists and provides a critical assessment of the evidence base. Key Question: What evidence exists concerning the effectiveness and efficiency of CCM interventions in the private…	synthetic review	Web of Science (WoS) and Scopus There is an extensive list of specialist and grey literature websites searched in Appendix 2	2005 to 2020	32	NA	Forest and farm systems and the people living there in low- and middle-income countries	Forest	Global	NA	-Biogas/biodigesters systems -Sustainable agriculture and agroforestry -different cropping systems for rice, maize, lentils and other vegetables -maintaining and planting a diverse array of tree species for various uses and benefits -system rice intensification - other climate-smart agriculture practices -Land management (rehabilitation) -Land management (forest protection); Direct payments for f…	Conservation agriculture	Conservation finance	The search was restricted to articles found in the primary publication databases written in English, Spanish, German and French. Included: -Comparisons with a no-mitigation intervention scenario -Different levels of intervention and comparisons between interventions -Time observation studies Quantitative or mixed-methods studies published as peerreview articles or as grey literature (documents pu…	Climate Change mitigation effectiveness measured in different ways: -GHG emission reductions -crop productivity -total sequestered CO2 - land-use -land improvement -forest cover -biodiversity -social benefits -livelihood improvements	Land use/Land cover	Ecological community outcomes
10002	Doswald, Nathalie; Marín, Isabel Puche; Pérez, Jerónimo José Rocio; Prowse, Martin; Roy, Emma De; Torrente, Luis Sanchez; Velasco, Guido Fernández De	2021	Effectiveness of Climate Change Mitigation Interventions in the Private Sector in Developing Countries - A Synthetic Review	IEU Learning Paper	NA	Yes	Included	Yes, except for CEESAT criteria	Main Map	Working paper	Independent Evaluation Unit at the Green Climate Fund (GCF/IEU)	Research Institute	This paper presents a synthetic review of causal evidence on the effectiveness of private sector mitigation interventions in the private sector in developing countries. It describes topics for which high-quality evidence exists and provides a critical assessment of the evidence base. Key Question: What evidence exists concerning the effectiveness and efficiency of CCM interventions in the private…	synthetic review	Web of Science (WoS) and Scopus There is an extensive list of specialist and grey literature websites searched in Appendix 2	2005 to 2020	32	NA	Forest and farm systems and the people living there in low- and middle-income countries	Forest	Global	NA	-Biogas/biodigesters systems -Sustainable agriculture and agroforestry -different cropping systems for rice, maize, lentils and other vegetables -maintaining and planting a diverse array of tree species for various uses and benefits -system rice intensification - other climate-smart agriculture practices -Land management (rehabilitation) -Land management (forest protection); Direct payments for f…	Conservation agriculture	Conservation finance	The search was restricted to articles found in the primary publication databases written in English, Spanish, German and French. Included: -Comparisons with a no-mitigation intervention scenario -Different levels of intervention and comparisons between interventions -Time observation studies Quantitative or mixed-methods studies published as peerreview articles or as grey literature (documents pu…	Climate Change mitigation effectiveness measured in different ways: -GHG emission reductions -crop productivity -total sequestered CO2 - land-use -land improvement -forest cover -biodiversity -social benefits -livelihood improvements	Land condition	Economic well-being
10002	Doswald, Nathalie; Marín, Isabel Puche; Pérez, Jerónimo José Rocio; Prowse, Martin; Roy, Emma De; Torrente, Luis Sanchez; Velasco, Guido Fernández De	2021	Effectiveness of Climate Change Mitigation Interventions in the Private Sector in Developing Countries - A Synthetic Review	IEU Learning Paper	NA	Yes	Included	Yes, except for CEESAT criteria	Main Map	Working paper	Independent Evaluation Unit at the Green Climate Fund (GCF/IEU)	Research Institute	This paper presents a synthetic review of causal evidence on the effectiveness of private sector mitigation interventions in the private sector in developing countries. It describes topics for which high-quality evidence exists and provides a critical assessment of the evidence base. Key Question: What evidence exists concerning the effectiveness and efficiency of CCM interventions in the private…	synthetic review	Web of Science (WoS) and Scopus There is an extensive list of specialist and grey literature websites searched in Appendix 2	2005 to 2020	32	NA	Forest and farm systems and the people living there in low- and middle-income countries	Forest	Global	NA	-Biogas/biodigesters systems -Sustainable agriculture and agroforestry -different cropping systems for rice, maize, lentils and other vegetables -maintaining and planting a diverse array of tree species for various uses and benefits -system rice intensification - other climate-smart agriculture practices -Land management (rehabilitation) -Land management (forest protection); Direct payments for f…	Conservation agriculture	Conservation finance	The search was restricted to articles found in the primary publication databases written in English, Spanish, German and French. Included: -Comparisons with a no-mitigation intervention scenario -Different levels of intervention and comparisons between interventions -Time observation studies Quantitative or mixed-methods studies published as peerreview articles or as grey literature (documents pu…	Climate Change mitigation effectiveness measured in different ways: -GHG emission reductions -crop productivity -total sequestered CO2 - land-use -land improvement -forest cover -biodiversity -social benefits -livelihood improvements	Land condition	Social capital
10002	Doswald, Nathalie; Marín, Isabel Puche; Pérez, Jerónimo José Rocio; Prowse, Martin; Roy, Emma De; Torrente, Luis Sanchez; Velasco, Guido Fernández De	2021	Effectiveness of Climate Change Mitigation Interventions in the Private Sector in Developing Countries - A Synthetic Review	IEU Learning Paper	NA	Yes	Included	Yes, except for CEESAT criteria	Main Map	Working paper	Independent Evaluation Unit at the Green Climate Fund (GCF/IEU)	Research Institute	This paper presents a synthetic review of causal evidence on the effectiveness of private sector mitigation interventions in the private sector in developing countries. It describes topics for which high-quality evidence exists and provides a critical assessment of the evidence base. Key Question: What evidence exists concerning the effectiveness and efficiency of CCM interventions in the private…	synthetic review	Web of Science (WoS) and Scopus There is an extensive list of specialist and grey literature websites searched in Appendix 2	2005 to 2020	32	NA	Forest and farm systems and the people living there in low- and middle-income countries	Forest	Global	NA	-Biogas/biodigesters systems -Sustainable agriculture and agroforestry -different cropping systems for rice, maize, lentils and other vegetables -maintaining and planting a diverse array of tree species for various uses and benefits -system rice intensification - other climate-smart agriculture practices -Land management (rehabilitation) -Land management (forest protection); Direct payments for f…	Conservation agriculture	Conservation finance	The search was restricted to articles found in the primary publication databases written in English, Spanish, German and French. Included: -Comparisons with a no-mitigation intervention scenario -Different levels of intervention and comparisons between interventions -Time observation studies Quantitative or mixed-methods studies published as peerreview articles or as grey literature (documents pu…	Climate Change mitigation effectiveness measured in different ways: -GHG emission reductions -crop productivity -total sequestered CO2 - land-use -land improvement -forest cover -biodiversity -social benefits -livelihood improvements	Land condition	Agricultural productivity
10002	Doswald, Nathalie; Marín, Isabel Puche; Pérez, Jerónimo José Rocio; Prowse, Martin; Roy, Emma De; Torrente, Luis Sanchez; Velasco, Guido Fernández De	2021	Effectiveness of Climate Change Mitigation Interventions in the Private Sector in Developing Countries - A Synthetic Review	IEU Learning Paper	NA	Yes	Included	Yes, except for CEESAT criteria	Main Map	Working paper	Independent Evaluation Unit at the Green Climate Fund (GCF/IEU)	Research Institute	This paper presents a synthetic review of causal evidence on the effectiveness of private sector mitigation interventions in the private sector in developing countries. It describes topics for which high-quality evidence exists and provides a critical assessment of the evidence base. Key Question: What evidence exists concerning the effectiveness and efficiency of CCM interventions in the private…	synthetic review	Web of Science (WoS) and Scopus There is an extensive list of specialist and grey literature websites searched in Appendix 2	2005 to 2020	32	NA	Forest and farm systems and the people living there in low- and middle-income countries	Forest	Global	NA	-Biogas/biodigesters systems -Sustainable agriculture and agroforestry -different cropping systems for rice, maize, lentils and other vegetables -maintaining and planting a diverse array of tree species for various uses and benefits -system rice intensification - other climate-smart agriculture practices -Land management (rehabilitation) -Land management (forest protection); Direct payments for f…	Conservation agriculture	Conservation finance	The search was restricted to articles found in the primary publication databases written in English, Spanish, German and French. Included: -Comparisons with a no-mitigation intervention scenario -Different levels of intervention and comparisons between interventions -Time observation studies Quantitative or mixed-methods studies published as peerreview articles or as grey literature (documents pu…	Climate Change mitigation effectiveness measured in different ways: -GHG emission reductions -crop productivity -total sequestered CO2 - land-use -land improvement -forest cover -biodiversity -social benefits -livelihood improvements	Land condition	Ecological community outcomes
10002	Doswald, Nathalie; Marín, Isabel Puche; Pérez, Jerónimo José Rocio; Prowse, Martin; Roy, Emma De; Torrente, Luis Sanchez; Velasco, Guido Fernández De	2021	Effectiveness of Climate Change Mitigation Interventions in the Private Sector in Developing Countries - A Synthetic Review	IEU Learning Paper	NA	Yes	Included	Yes, except for CEESAT criteria	Main Map	Working paper	Independent Evaluation Unit at the Green Climate Fund (GCF/IEU)	Research Institute	This paper presents a synthetic review of causal evidence on the effectiveness of private sector mitigation interventions in the private sector in developing countries. It describes topics for which high-quality evidence exists and provides a critical assessment of the evidence base. Key Question: What evidence exists concerning the effectiveness and efficiency of CCM interventions in the private…	synthetic review	Web of Science (WoS) and Scopus There is an extensive list of specialist and grey literature websites searched in Appendix 2	2005 to 2020	32	NA	Forest and farm systems and the people living there in low- and middle-income countries	Agriculture	Global	NA	-Biogas/biodigesters systems -Sustainable agriculture and agroforestry -different cropping systems for rice, maize, lentils and other vegetables -maintaining and planting a diverse array of tree species for various uses and benefits -system rice intensification - other climate-smart agriculture practices -Land management (rehabilitation) -Land management (forest protection); Direct payments for f…	Conservation agriculture	Conservation finance	The search was restricted to articles found in the primary publication databases written in English, Spanish, German and French. Included: -Comparisons with a no-mitigation intervention scenario -Different levels of intervention and comparisons between interventions -Time observation studies Quantitative or mixed-methods studies published as peerreview articles or as grey literature (documents pu…	Climate Change mitigation effectiveness measured in different ways: -GHG emission reductions -crop productivity -total sequestered CO2 - land-use -land improvement -forest cover -biodiversity -social benefits -livelihood improvements	Greenhouse gas emissions	Economic well-being
10002	Doswald, Nathalie; Marín, Isabel Puche; Pérez, Jerónimo José Rocio; Prowse, Martin; Roy, Emma De; Torrente, Luis Sanchez; Velasco, Guido Fernández De	2021	Effectiveness of Climate Change Mitigation Interventions in the Private Sector in Developing Countries - A Synthetic Review	IEU Learning Paper	NA	Yes	Included	Yes, except for CEESAT criteria	Main Map	Working paper	Independent Evaluation Unit at the Green Climate Fund (GCF/IEU)	Research Institute	This paper presents a synthetic review of causal evidence on the effectiveness of private sector mitigation interventions in the private sector in developing countries. It describes topics for which high-quality evidence exists and provides a critical assessment of the evidence base. Key Question: What evidence exists concerning the effectiveness and efficiency of CCM interventions in the private…	synthetic review	Web of Science (WoS) and Scopus There is an extensive list of specialist and grey literature websites searched in Appendix 2	2005 to 2020	32	NA	Forest and farm systems and the people living there in low- and middle-income countries	Agriculture	Global	NA	-Biogas/biodigesters systems -Sustainable agriculture and agroforestry -different cropping systems for rice, maize, lentils and other vegetables -maintaining and planting a diverse array of tree species for various uses and benefits -system rice intensification - other climate-smart agriculture practices -Land management (rehabilitation) -Land management (forest protection); Direct payments for f…	Conservation agriculture	Conservation finance	The search was restricted to articles found in the primary publication databases written in English, Spanish, German and French. Included: -Comparisons with a no-mitigation intervention scenario -Different levels of intervention and comparisons between interventions -Time observation studies Quantitative or mixed-methods studies published as peerreview articles or as grey literature (documents pu…	Climate Change mitigation effectiveness measured in different ways: -GHG emission reductions -crop productivity -total sequestered CO2 - land-use -land improvement -forest cover -biodiversity -social benefits -livelihood improvements	Greenhouse gas emissions	Social capital
10002	Doswald, Nathalie; Marín, Isabel Puche; Pérez, Jerónimo José Rocio; Prowse, Martin; Roy, Emma De; Torrente, Luis Sanchez; Velasco, Guido Fernández De	2021	Effectiveness of Climate Change Mitigation Interventions in the Private Sector in Developing Countries - A Synthetic Review	IEU Learning Paper	NA	Yes	Included	Yes, except for CEESAT criteria	Main Map	Working paper	Independent Evaluation Unit at the Green Climate Fund (GCF/IEU)	Research Institute	This paper presents a synthetic review of causal evidence on the effectiveness of private sector mitigation interventions in the private sector in developing countries. It describes topics for which high-quality evidence exists and provides a critical assessment of the evidence base. Key Question: What evidence exists concerning the effectiveness and efficiency of CCM interventions in the private…	synthetic review	Web of Science (WoS) and Scopus There is an extensive list of specialist and grey literature websites searched in Appendix 2	2005 to 2020	32	NA	Forest and farm systems and the people living there in low- and middle-income countries	Agriculture	Global	NA	-Biogas/biodigesters systems -Sustainable agriculture and agroforestry -different cropping systems for rice, maize, lentils and other vegetables -maintaining and planting a diverse array of tree species for various uses and benefits -system rice intensification - other climate-smart agriculture practices -Land management (rehabilitation) -Land management (forest protection); Direct payments for f…	Conservation agriculture	Conservation finance	The search was restricted to articles found in the primary publication databases written in English, Spanish, German and French. Included: -Comparisons with a no-mitigation intervention scenario -Different levels of intervention and comparisons between interventions -Time observation studies Quantitative or mixed-methods studies published as peerreview articles or as grey literature (documents pu…	Climate Change mitigation effectiveness measured in different ways: -GHG emission reductions -crop productivity -total sequestered CO2 - land-use -land improvement -forest cover -biodiversity -social benefits -livelihood improvements	Greenhouse gas emissions	Agricultural productivity
10002	Doswald, Nathalie; Marín, Isabel Puche; Pérez, Jerónimo José Rocio; Prowse, Martin; Roy, Emma De; Torrente, Luis Sanchez; Velasco, Guido Fernández De	2021	Effectiveness of Climate Change Mitigation Interventions in the Private Sector in Developing Countries - A Synthetic Review	IEU Learning Paper	NA	Yes	Included	Yes, except for CEESAT criteria	Main Map	Working paper	Independent Evaluation Unit at the Green Climate Fund (GCF/IEU)	Research Institute	This paper presents a synthetic review of causal evidence on the effectiveness of private sector mitigation interventions in the private sector in developing countries. It describes topics for which high-quality evidence exists and provides a critical assessment of the evidence base. Key Question: What evidence exists concerning the effectiveness and efficiency of CCM interventions in the private…	synthetic review	Web of Science (WoS) and Scopus There is an extensive list of specialist and grey literature websites searched in Appendix 2	2005 to 2020	32	NA	Forest and farm systems and the people living there in low- and middle-income countries	Agriculture	Global	NA	-Biogas/biodigesters systems -Sustainable agriculture and agroforestry -different cropping systems for rice, maize, lentils and other vegetables -maintaining and planting a diverse array of tree species for various uses and benefits -system rice intensification - other climate-smart agriculture practices -Land management (rehabilitation) -Land management (forest protection); Direct payments for f…	Conservation agriculture	Conservation finance	The search was restricted to articles found in the primary publication databases written in English, Spanish, German and French. Included: -Comparisons with a no-mitigation intervention scenario -Different levels of intervention and comparisons between interventions -Time observation studies Quantitative or mixed-methods studies published as peerreview articles or as grey literature (documents pu…	Climate Change mitigation effectiveness measured in different ways: -GHG emission reductions -crop productivity -total sequestered CO2 - land-use -land improvement -forest cover -biodiversity -social benefits -livelihood improvements	Greenhouse gas emissions	Ecological community outcomes
10002	Doswald, Nathalie; Marín, Isabel Puche; Pérez, Jerónimo José Rocio; Prowse, Martin; Roy, Emma De; Torrente, Luis Sanchez; Velasco, Guido Fernández De	2021	Effectiveness of Climate Change Mitigation Interventions in the Private Sector in Developing Countries - A Synthetic Review	IEU Learning Paper	NA	Yes	Included	Yes, except for CEESAT criteria	Main Map	Working paper	Independent Evaluation Unit at the Green Climate Fund (GCF/IEU)	Research Institute	This paper presents a synthetic review of causal evidence on the effectiveness of private sector mitigation interventions in the private sector in developing countries. It describes topics for which high-quality evidence exists and provides a critical assessment of the evidence base. Key Question: What evidence exists concerning the effectiveness and efficiency of CCM interventions in the private…	synthetic review	Web of Science (WoS) and Scopus There is an extensive list of specialist and grey literature websites searched in Appendix 2	2005 to 2020	32	NA	Forest and farm systems and the people living there in low- and middle-income countries	Agriculture	Global	NA	-Biogas/biodigesters systems -Sustainable agriculture and agroforestry -different cropping systems for rice, maize, lentils and other vegetables -maintaining and planting a diverse array of tree species for various uses and benefits -system rice intensification - other climate-smart agriculture practices -Land management (rehabilitation) -Land management (forest protection); Direct payments for f…	Conservation agriculture	Conservation finance	The search was restricted to articles found in the primary publication databases written in English, Spanish, German and French. Included: -Comparisons with a no-mitigation intervention scenario -Different levels of intervention and comparisons between interventions -Time observation studies Quantitative or mixed-methods studies published as peerreview articles or as grey literature (documents pu…	Climate Change mitigation effectiveness measured in different ways: -GHG emission reductions -crop productivity -total sequestered CO2 - land-use -land improvement -forest cover -biodiversity -social benefits -livelihood improvements	Carbon storage and sequestration	Economic well-being
10002	Doswald, Nathalie; Marín, Isabel Puche; Pérez, Jerónimo José Rocio; Prowse, Martin; Roy, Emma De; Torrente, Luis Sanchez; Velasco, Guido Fernández De	2021	Effectiveness of Climate Change Mitigation Interventions in the Private Sector in Developing Countries - A Synthetic Review	IEU Learning Paper	NA	Yes	Included	Yes, except for CEESAT criteria	Main Map	Working paper	Independent Evaluation Unit at the Green Climate Fund (GCF/IEU)	Research Institute	This paper presents a synthetic review of causal evidence on the effectiveness of private sector mitigation interventions in the private sector in developing countries. It describes topics for which high-quality evidence exists and provides a critical assessment of the evidence base. Key Question: What evidence exists concerning the effectiveness and efficiency of CCM interventions in the private…	synthetic review	Web of Science (WoS) and Scopus There is an extensive list of specialist and grey literature websites searched in Appendix 2	2005 to 2020	32	NA	Forest and farm systems and the people living there in low- and middle-income countries	Agriculture	Global	NA	-Biogas/biodigesters systems -Sustainable agriculture and agroforestry -different cropping systems for rice, maize, lentils and other vegetables -maintaining and planting a diverse array of tree species for various uses and benefits -system rice intensification - other climate-smart agriculture practices -Land management (rehabilitation) -Land management (forest protection); Direct payments for f…	Conservation agriculture	Conservation finance	The search was restricted to articles found in the primary publication databases written in English, Spanish, German and French. Included: -Comparisons with a no-mitigation intervention scenario -Different levels of intervention and comparisons between interventions -Time observation studies Quantitative or mixed-methods studies published as peerreview articles or as grey literature (documents pu…	Climate Change mitigation effectiveness measured in different ways: -GHG emission reductions -crop productivity -total sequestered CO2 - land-use -land improvement -forest cover -biodiversity -social benefits -livelihood improvements	Carbon storage and sequestration	Social capital
10002	Doswald, Nathalie; Marín, Isabel Puche; Pérez, Jerónimo José Rocio; Prowse, Martin; Roy, Emma De; Torrente, Luis Sanchez; Velasco, Guido Fernández De	2021	Effectiveness of Climate Change Mitigation Interventions in the Private Sector in Developing Countries - A Synthetic Review	IEU Learning Paper	NA	Yes	Included	Yes, except for CEESAT criteria	Main Map	Working paper	Independent Evaluation Unit at the Green Climate Fund (GCF/IEU)	Research Institute	This paper presents a synthetic review of causal evidence on the effectiveness of private sector mitigation interventions in the private sector in developing countries. It describes topics for which high-quality evidence exists and provides a critical assessment of the evidence base. Key Question: What evidence exists concerning the effectiveness and efficiency of CCM interventions in the private…	synthetic review	Web of Science (WoS) and Scopus There is an extensive list of specialist and grey literature websites searched in Appendix 2	2005 to 2020	32	NA	Forest and farm systems and the people living there in low- and middle-income countries	Agriculture	Global	NA	-Biogas/biodigesters systems -Sustainable agriculture and agroforestry -different cropping systems for rice, maize, lentils and other vegetables -maintaining and planting a diverse array of tree species for various uses and benefits -system rice intensification - other climate-smart agriculture practices -Land management (rehabilitation) -Land management (forest protection); Direct payments for f…	Conservation agriculture	Conservation finance	The search was restricted to articles found in the primary publication databases written in English, Spanish, German and French. Included: -Comparisons with a no-mitigation intervention scenario -Different levels of intervention and comparisons between interventions -Time observation studies Quantitative or mixed-methods studies published as peerreview articles or as grey literature (documents pu…	Climate Change mitigation effectiveness measured in different ways: -GHG emission reductions -crop productivity -total sequestered CO2 - land-use -land improvement -forest cover -biodiversity -social benefits -livelihood improvements	Carbon storage and sequestration	Agricultural productivity
10002	Doswald, Nathalie; Marín, Isabel Puche; Pérez, Jerónimo José Rocio; Prowse, Martin; Roy, Emma De; Torrente, Luis Sanchez; Velasco, Guido Fernández De	2021	Effectiveness of Climate Change Mitigation Interventions in the Private Sector in Developing Countries - A Synthetic Review	IEU Learning Paper	NA	Yes	Included	Yes, except for CEESAT criteria	Main Map	Working paper	Independent Evaluation Unit at the Green Climate Fund (GCF/IEU)	Research Institute	This paper presents a synthetic review of causal evidence on the effectiveness of private sector mitigation interventions in the private sector in developing countries. It describes topics for which high-quality evidence exists and provides a critical assessment of the evidence base. Key Question: What evidence exists concerning the effectiveness and efficiency of CCM interventions in the private…	synthetic review	Web of Science (WoS) and Scopus There is an extensive list of specialist and grey literature websites searched in Appendix 2	2005 to 2020	32	NA	Forest and farm systems and the people living there in low- and middle-income countries	Agriculture	Global	NA	-Biogas/biodigesters systems -Sustainable agriculture and agroforestry -different cropping systems for rice, maize, lentils and other vegetables -maintaining and planting a diverse array of tree species for various uses and benefits -system rice intensification - other climate-smart agriculture practices -Land management (rehabilitation) -Land management (forest protection); Direct payments for f…	Conservation agriculture	Conservation finance	The search was restricted to articles found in the primary publication databases written in English, Spanish, German and French. Included: -Comparisons with a no-mitigation intervention scenario -Different levels of intervention and comparisons between interventions -Time observation studies Quantitative or mixed-methods studies published as peerreview articles or as grey literature (documents pu…	Climate Change mitigation effectiveness measured in different ways: -GHG emission reductions -crop productivity -total sequestered CO2 - land-use -land improvement -forest cover -biodiversity -social benefits -livelihood improvements	Carbon storage and sequestration	Ecological community outcomes
10002	Doswald, Nathalie; Marín, Isabel Puche; Pérez, Jerónimo José Rocio; Prowse, Martin; Roy, Emma De; Torrente, Luis Sanchez; Velasco, Guido Fernández De	2021	Effectiveness of Climate Change Mitigation Interventions in the Private Sector in Developing Countries - A Synthetic Review	IEU Learning Paper	NA	Yes	Included	Yes, except for CEESAT criteria	Main Map	Working paper	Independent Evaluation Unit at the Green Climate Fund (GCF/IEU)	Research Institute	This paper presents a synthetic review of causal evidence on the effectiveness of private sector mitigation interventions in the private sector in developing countries. It describes topics for which high-quality evidence exists and provides a critical assessment of the evidence base. Key Question: What evidence exists concerning the effectiveness and efficiency of CCM interventions in the private…	synthetic review	Web of Science (WoS) and Scopus There is an extensive list of specialist and grey literature websites searched in Appendix 2	2005 to 2020	32	NA	Forest and farm systems and the people living there in low- and middle-income countries	Agriculture	Global	NA	-Biogas/biodigesters systems -Sustainable agriculture and agroforestry -different cropping systems for rice, maize, lentils and other vegetables -maintaining and planting a diverse array of tree species for various uses and benefits -system rice intensification - other climate-smart agriculture practices -Land management (rehabilitation) -Land management (forest protection); Direct payments for f…	Conservation agriculture	Conservation finance	The search was restricted to articles found in the primary publication databases written in English, Spanish, German and French. Included: -Comparisons with a no-mitigation intervention scenario -Different levels of intervention and comparisons between interventions -Time observation studies Quantitative or mixed-methods studies published as peerreview articles or as grey literature (documents pu…	Climate Change mitigation effectiveness measured in different ways: -GHG emission reductions -crop productivity -total sequestered CO2 - land-use -land improvement -forest cover -biodiversity -social benefits -livelihood improvements	Land use/Land cover	Economic well-being
10002	Doswald, Nathalie; Marín, Isabel Puche; Pérez, Jerónimo José Rocio; Prowse, Martin; Roy, Emma De; Torrente, Luis Sanchez; Velasco, Guido Fernández De	2021	Effectiveness of Climate Change Mitigation Interventions in the Private Sector in Developing Countries - A Synthetic Review	IEU Learning Paper	NA	Yes	Included	Yes, except for CEESAT criteria	Main Map	Working paper	Independent Evaluation Unit at the Green Climate Fund (GCF/IEU)	Research Institute	This paper presents a synthetic review of causal evidence on the effectiveness of private sector mitigation interventions in the private sector in developing countries. It describes topics for which high-quality evidence exists and provides a critical assessment of the evidence base. Key Question: What evidence exists concerning the effectiveness and efficiency of CCM interventions in the private…	synthetic review	Web of Science (WoS) and Scopus There is an extensive list of specialist and grey literature websites searched in Appendix 2	2005 to 2020	32	NA	Forest and farm systems and the people living there in low- and middle-income countries	Agriculture	Global	NA	-Biogas/biodigesters systems -Sustainable agriculture and agroforestry -different cropping systems for rice, maize, lentils and other vegetables -maintaining and planting a diverse array of tree species for various uses and benefits -system rice intensification - other climate-smart agriculture practices -Land management (rehabilitation) -Land management (forest protection); Direct payments for f…	Conservation agriculture	Conservation finance	The search was restricted to articles found in the primary publication databases written in English, Spanish, German and French. Included: -Comparisons with a no-mitigation intervention scenario -Different levels of intervention and comparisons between interventions -Time observation studies Quantitative or mixed-methods studies published as peerreview articles or as grey literature (documents pu…	Climate Change mitigation effectiveness measured in different ways: -GHG emission reductions -crop productivity -total sequestered CO2 - land-use -land improvement -forest cover -biodiversity -social benefits -livelihood improvements	Land use/Land cover	Social capital
10002	Doswald, Nathalie; Marín, Isabel Puche; Pérez, Jerónimo José Rocio; Prowse, Martin; Roy, Emma De; Torrente, Luis Sanchez; Velasco, Guido Fernández De	2021	Effectiveness of Climate Change Mitigation Interventions in the Private Sector in Developing Countries - A Synthetic Review	IEU Learning Paper	NA	Yes	Included	Yes, except for CEESAT criteria	Main Map	Working paper	Independent Evaluation Unit at the Green Climate Fund (GCF/IEU)	Research Institute	This paper presents a synthetic review of causal evidence on the effectiveness of private sector mitigation interventions in the private sector in developing countries. It describes topics for which high-quality evidence exists and provides a critical assessment of the evidence base. Key Question: What evidence exists concerning the effectiveness and efficiency of CCM interventions in the private…	synthetic review	Web of Science (WoS) and Scopus There is an extensive list of specialist and grey literature websites searched in Appendix 2	2005 to 2020	32	NA	Forest and farm systems and the people living there in low- and middle-income countries	Agriculture	Global	NA	-Biogas/biodigesters systems -Sustainable agriculture and agroforestry -different cropping systems for rice, maize, lentils and other vegetables -maintaining and planting a diverse array of tree species for various uses and benefits -system rice intensification - other climate-smart agriculture practices -Land management (rehabilitation) -Land management (forest protection); Direct payments for f…	Conservation agriculture	Conservation finance	The search was restricted to articles found in the primary publication databases written in English, Spanish, German and French. Included: -Comparisons with a no-mitigation intervention scenario -Different levels of intervention and comparisons between interventions -Time observation studies Quantitative or mixed-methods studies published as peerreview articles or as grey literature (documents pu…	Climate Change mitigation effectiveness measured in different ways: -GHG emission reductions -crop productivity -total sequestered CO2 - land-use -land improvement -forest cover -biodiversity -social benefits -livelihood improvements	Land use/Land cover	Agricultural productivity
10002	Doswald, Nathalie; Marín, Isabel Puche; Pérez, Jerónimo José Rocio; Prowse, Martin; Roy, Emma De; Torrente, Luis Sanchez; Velasco, Guido Fernández De	2021	Effectiveness of Climate Change Mitigation Interventions in the Private Sector in Developing Countries - A Synthetic Review	IEU Learning Paper	NA	Yes	Included	Yes, except for CEESAT criteria	Main Map	Working paper	Independent Evaluation Unit at the Green Climate Fund (GCF/IEU)	Research Institute	This paper presents a synthetic review of causal evidence on the effectiveness of private sector mitigation interventions in the private sector in developing countries. It describes topics for which high-quality evidence exists and provides a critical assessment of the evidence base. Key Question: What evidence exists concerning the effectiveness and efficiency of CCM interventions in the private…	synthetic review	Web of Science (WoS) and Scopus There is an extensive list of specialist and grey literature websites searched in Appendix 2	2005 to 2020	32	NA	Forest and farm systems and the people living there in low- and middle-income countries	Agriculture	Global	NA	-Biogas/biodigesters systems -Sustainable agriculture and agroforestry -different cropping systems for rice, maize, lentils and other vegetables -maintaining and planting a diverse array of tree species for various uses and benefits -system rice intensification - other climate-smart agriculture practices -Land management (rehabilitation) -Land management (forest protection); Direct payments for f…	Conservation agriculture	Conservation finance	The search was restricted to articles found in the primary publication databases written in English, Spanish, German and French. Included: -Comparisons with a no-mitigation intervention scenario -Different levels of intervention and comparisons between interventions -Time observation studies Quantitative or mixed-methods studies published as peerreview articles or as grey literature (documents pu…	Climate Change mitigation effectiveness measured in different ways: -GHG emission reductions -crop productivity -total sequestered CO2 - land-use -land improvement -forest cover -biodiversity -social benefits -livelihood improvements	Land use/Land cover	Ecological community outcomes
10002	Doswald, Nathalie; Marín, Isabel Puche; Pérez, Jerónimo José Rocio; Prowse, Martin; Roy, Emma De; Torrente, Luis Sanchez; Velasco, Guido Fernández De	2021	Effectiveness of Climate Change Mitigation Interventions in the Private Sector in Developing Countries - A Synthetic Review	IEU Learning Paper	NA	Yes	Included	Yes, except for CEESAT criteria	Main Map	Working paper	Independent Evaluation Unit at the Green Climate Fund (GCF/IEU)	Research Institute	This paper presents a synthetic review of causal evidence on the effectiveness of private sector mitigation interventions in the private sector in developing countries. It describes topics for which high-quality evidence exists and provides a critical assessment of the evidence base. Key Question: What evidence exists concerning the effectiveness and efficiency of CCM interventions in the private…	synthetic review	Web of Science (WoS) and Scopus There is an extensive list of specialist and grey literature websites searched in Appendix 2	2005 to 2020	32	NA	Forest and farm systems and the people living there in low- and middle-income countries	Agriculture	Global	NA	-Biogas/biodigesters systems -Sustainable agriculture and agroforestry -different cropping systems for rice, maize, lentils and other vegetables -maintaining and planting a diverse array of tree species for various uses and benefits -system rice intensification - other climate-smart agriculture practices -Land management (rehabilitation) -Land management (forest protection); Direct payments for f…	Conservation agriculture	Conservation finance	The search was restricted to articles found in the primary publication databases written in English, Spanish, German and French. Included: -Comparisons with a no-mitigation intervention scenario -Different levels of intervention and comparisons between interventions -Time observation studies Quantitative or mixed-methods studies published as peerreview articles or as grey literature (documents pu…	Climate Change mitigation effectiveness measured in different ways: -GHG emission reductions -crop productivity -total sequestered CO2 - land-use -land improvement -forest cover -biodiversity -social benefits -livelihood improvements	Land condition	Economic well-being
10002	Doswald, Nathalie; Marín, Isabel Puche; Pérez, Jerónimo José Rocio; Prowse, Martin; Roy, Emma De; Torrente, Luis Sanchez; Velasco, Guido Fernández De	2021	Effectiveness of Climate Change Mitigation Interventions in the Private Sector in Developing Countries - A Synthetic Review	IEU Learning Paper	NA	Yes	Included	Yes, except for CEESAT criteria	Main Map	Working paper	Independent Evaluation Unit at the Green Climate Fund (GCF/IEU)	Research Institute	This paper presents a synthetic review of causal evidence on the effectiveness of private sector mitigation interventions in the private sector in developing countries. It describes topics for which high-quality evidence exists and provides a critical assessment of the evidence base. Key Question: What evidence exists concerning the effectiveness and efficiency of CCM interventions in the private…	synthetic review	Web of Science (WoS) and Scopus There is an extensive list of specialist and grey literature websites searched in Appendix 2	2005 to 2020	32	NA	Forest and farm systems and the people living there in low- and middle-income countries	Agriculture	Global	NA	-Biogas/biodigesters systems -Sustainable agriculture and agroforestry -different cropping systems for rice, maize, lentils and other vegetables -maintaining and planting a diverse array of tree species for various uses and benefits -system rice intensification - other climate-smart agriculture practices -Land management (rehabilitation) -Land management (forest protection); Direct payments for f…	Conservation agriculture	Conservation finance	The search was restricted to articles found in the primary publication databases written in English, Spanish, German and French. Included: -Comparisons with a no-mitigation intervention scenario -Different levels of intervention and comparisons between interventions -Time observation studies Quantitative or mixed-methods studies published as peerreview articles or as grey literature (documents pu…	Climate Change mitigation effectiveness measured in different ways: -GHG emission reductions -crop productivity -total sequestered CO2 - land-use -land improvement -forest cover -biodiversity -social benefits -livelihood improvements	Land condition	Social capital
10002	Doswald, Nathalie; Marín, Isabel Puche; Pérez, Jerónimo José Rocio; Prowse, Martin; Roy, Emma De; Torrente, Luis Sanchez; Velasco, Guido Fernández De	2021	Effectiveness of Climate Change Mitigation Interventions in the Private Sector in Developing Countries - A Synthetic Review	IEU Learning Paper	NA	Yes	Included	Yes, except for CEESAT criteria	Main Map	Working paper	Independent Evaluation Unit at the Green Climate Fund (GCF/IEU)	Research Institute	This paper presents a synthetic review of causal evidence on the effectiveness of private sector mitigation interventions in the private sector in developing countries. It describes topics for which high-quality evidence exists and provides a critical assessment of the evidence base. Key Question: What evidence exists concerning the effectiveness and efficiency of CCM interventions in the private…	synthetic review	Web of Science (WoS) and Scopus There is an extensive list of specialist and grey literature websites searched in Appendix 2	2005 to 2020	32	NA	Forest and farm systems and the people living there in low- and middle-income countries	Agriculture	Global	NA	-Biogas/biodigesters systems -Sustainable agriculture and agroforestry -different cropping systems for rice, maize, lentils and other vegetables -maintaining and planting a diverse array of tree species for various uses and benefits -system rice intensification - other climate-smart agriculture practices -Land management (rehabilitation) -Land management (forest protection); Direct payments for f…	Conservation agriculture	Conservation finance	The search was restricted to articles found in the primary publication databases written in English, Spanish, German and French. Included: -Comparisons with a no-mitigation intervention scenario -Different levels of intervention and comparisons between interventions -Time observation studies Quantitative or mixed-methods studies published as peerreview articles or as grey literature (documents pu…	Climate Change mitigation effectiveness measured in different ways: -GHG emission reductions -crop productivity -total sequestered CO2 - land-use -land improvement -forest cover -biodiversity -social benefits -livelihood improvements	Land condition	Agricultural productivity
10002	Doswald, Nathalie; Marín, Isabel Puche; Pérez, Jerónimo José Rocio; Prowse, Martin; Roy, Emma De; Torrente, Luis Sanchez; Velasco, Guido Fernández De	2021	Effectiveness of Climate Change Mitigation Interventions in the Private Sector in Developing Countries - A Synthetic Review	IEU Learning Paper	NA	Yes	Included	Yes, except for CEESAT criteria	Main Map	Working paper	Independent Evaluation Unit at the Green Climate Fund (GCF/IEU)	Research Institute	This paper presents a synthetic review of causal evidence on the effectiveness of private sector mitigation interventions in the private sector in developing countries. It describes topics for which high-quality evidence exists and provides a critical assessment of the evidence base. Key Question: What evidence exists concerning the effectiveness and efficiency of CCM interventions in the private…	synthetic review	Web of Science (WoS) and Scopus There is an extensive list of specialist and grey literature websites searched in Appendix 2	2005 to 2020	32	NA	Forest and farm systems and the people living there in low- and middle-income countries	Agriculture	Global	NA	-Biogas/biodigesters systems -Sustainable agriculture and agroforestry -different cropping systems for rice, maize, lentils and other vegetables -maintaining and planting a diverse array of tree species for various uses and benefits -system rice intensification - other climate-smart agriculture practices -Land management (rehabilitation) -Land management (forest protection); Direct payments for f…	Conservation agriculture	Conservation finance	The search was restricted to articles found in the primary publication databases written in English, Spanish, German and French. Included: -Comparisons with a no-mitigation intervention scenario -Different levels of intervention and comparisons between interventions -Time observation studies Quantitative or mixed-methods studies published as peerreview articles or as grey literature (documents pu…	Climate Change mitigation effectiveness measured in different ways: -GHG emission reductions -crop productivity -total sequestered CO2 - land-use -land improvement -forest cover -biodiversity -social benefits -livelihood improvements	Land condition	Ecological community outcomes
10002	Doswald, Nathalie; Marín, Isabel Puche; Pérez, Jerónimo José Rocio; Prowse, Martin; Roy, Emma De; Torrente, Luis Sanchez; Velasco, Guido Fernández De	2021	Effectiveness of Climate Change Mitigation Interventions in the Private Sector in Developing Countries - A Synthetic Review	IEU Learning Paper	NA	Yes	Included	Yes, except for CEESAT criteria	Main Map	Working paper	Independent Evaluation Unit at the Green Climate Fund (GCF/IEU)	Research Institute	This paper presents a synthetic review of causal evidence on the effectiveness of private sector mitigation interventions in the private sector in developing countries. It describes topics for which high-quality evidence exists and provides a critical assessment of the evidence base. Key Question: What evidence exists concerning the effectiveness and efficiency of CCM interventions in the private…	synthetic review	Web of Science (WoS) and Scopus There is an extensive list of specialist and grey literature websites searched in Appendix 2	2005 to 2020	32	NA	Forest and farm systems and the people living there in low- and middle-income countries	Forest	Global	NA	-Biogas/biodigesters systems -Sustainable agriculture and agroforestry -different cropping systems for rice, maize, lentils and other vegetables -maintaining and planting a diverse array of tree species for various uses and benefits -system rice intensification - other climate-smart agriculture practices -Land management (rehabilitation) -Land management (forest protection); Direct payments for f…	Improved rice cultivation	Conservation finance	The search was restricted to articles found in the primary publication databases written in English, Spanish, German and French. Included: -Comparisons with a no-mitigation intervention scenario -Different levels of intervention and comparisons between interventions -Time observation studies Quantitative or mixed-methods studies published as peerreview articles or as grey literature (documents pu…	Climate Change mitigation effectiveness measured in different ways: -GHG emission reductions -crop productivity -total sequestered CO2 - land-use -land improvement -forest cover -biodiversity -social benefits -livelihood improvements	Greenhouse gas emissions	Economic well-being
10002	Doswald, Nathalie; Marín, Isabel Puche; Pérez, Jerónimo José Rocio; Prowse, Martin; Roy, Emma De; Torrente, Luis Sanchez; Velasco, Guido Fernández De	2021	Effectiveness of Climate Change Mitigation Interventions in the Private Sector in Developing Countries - A Synthetic Review	IEU Learning Paper	NA	Yes	Included	Yes, except for CEESAT criteria	Main Map	Working paper	Independent Evaluation Unit at the Green Climate Fund (GCF/IEU)	Research Institute	This paper presents a synthetic review of causal evidence on the effectiveness of private sector mitigation interventions in the private sector in developing countries. It describes topics for which high-quality evidence exists and provides a critical assessment of the evidence base. Key Question: What evidence exists concerning the effectiveness and efficiency of CCM interventions in the private…	synthetic review	Web of Science (WoS) and Scopus There is an extensive list of specialist and grey literature websites searched in Appendix 2	2005 to 2020	32	NA	Forest and farm systems and the people living there in low- and middle-income countries	Forest	Global	NA	-Biogas/biodigesters systems -Sustainable agriculture and agroforestry -different cropping systems for rice, maize, lentils and other vegetables -maintaining and planting a diverse array of tree species for various uses and benefits -system rice intensification - other climate-smart agriculture practices -Land management (rehabilitation) -Land management (forest protection); Direct payments for f…	Improved rice cultivation	Conservation finance	The search was restricted to articles found in the primary publication databases written in English, Spanish, German and French. Included: -Comparisons with a no-mitigation intervention scenario -Different levels of intervention and comparisons between interventions -Time observation studies Quantitative or mixed-methods studies published as peerreview articles or as grey literature (documents pu…	Climate Change mitigation effectiveness measured in different ways: -GHG emission reductions -crop productivity -total sequestered CO2 - land-use -land improvement -forest cover -biodiversity -social benefits -livelihood improvements	Greenhouse gas emissions	Social capital
10002	Doswald, Nathalie; Marín, Isabel Puche; Pérez, Jerónimo José Rocio; Prowse, Martin; Roy, Emma De; Torrente, Luis Sanchez; Velasco, Guido Fernández De	2021	Effectiveness of Climate Change Mitigation Interventions in the Private Sector in Developing Countries - A Synthetic Review	IEU Learning Paper	NA	Yes	Included	Yes, except for CEESAT criteria	Main Map	Working paper	Independent Evaluation Unit at the Green Climate Fund (GCF/IEU)	Research Institute	This paper presents a synthetic review of causal evidence on the effectiveness of private sector mitigation interventions in the private sector in developing countries. It describes topics for which high-quality evidence exists and provides a critical assessment of the evidence base. Key Question: What evidence exists concerning the effectiveness and efficiency of CCM interventions in the private…	synthetic review	Web of Science (WoS) and Scopus There is an extensive list of specialist and grey literature websites searched in Appendix 2	2005 to 2020	32	NA	Forest and farm systems and the people living there in low- and middle-income countries	Forest	Global	NA	-Biogas/biodigesters systems -Sustainable agriculture and agroforestry -different cropping systems for rice, maize, lentils and other vegetables -maintaining and planting a diverse array of tree species for various uses and benefits -system rice intensification - other climate-smart agriculture practices -Land management (rehabilitation) -Land management (forest protection); Direct payments for f…	Improved rice cultivation	Conservation finance	The search was restricted to articles found in the primary publication databases written in English, Spanish, German and French. Included: -Comparisons with a no-mitigation intervention scenario -Different levels of intervention and comparisons between interventions -Time observation studies Quantitative or mixed-methods studies published as peerreview articles or as grey literature (documents pu…	Climate Change mitigation effectiveness measured in different ways: -GHG emission reductions -crop productivity -total sequestered CO2 - land-use -land improvement -forest cover -biodiversity -social benefits -livelihood improvements	Greenhouse gas emissions	Agricultural productivity
10002	Doswald, Nathalie; Marín, Isabel Puche; Pérez, Jerónimo José Rocio; Prowse, Martin; Roy, Emma De; Torrente, Luis Sanchez; Velasco, Guido Fernández De	2021	Effectiveness of Climate Change Mitigation Interventions in the Private Sector in Developing Countries - A Synthetic Review	IEU Learning Paper	NA	Yes	Included	Yes, except for CEESAT criteria	Main Map	Working paper	Independent Evaluation Unit at the Green Climate Fund (GCF/IEU)	Research Institute	This paper presents a synthetic review of causal evidence on the effectiveness of private sector mitigation interventions in the private sector in developing countries. It describes topics for which high-quality evidence exists and provides a critical assessment of the evidence base. Key Question: What evidence exists concerning the effectiveness and efficiency of CCM interventions in the private…	synthetic review	Web of Science (WoS) and Scopus There is an extensive list of specialist and grey literature websites searched in Appendix 2	2005 to 2020	32	NA	Forest and farm systems and the people living there in low- and middle-income countries	Forest	Global	NA	-Biogas/biodigesters systems -Sustainable agriculture and agroforestry -different cropping systems for rice, maize, lentils and other vegetables -maintaining and planting a diverse array of tree species for various uses and benefits -system rice intensification - other climate-smart agriculture practices -Land management (rehabilitation) -Land management (forest protection); Direct payments for f…	Improved rice cultivation	Conservation finance	The search was restricted to articles found in the primary publication databases written in English, Spanish, German and French. Included: -Comparisons with a no-mitigation intervention scenario -Different levels of intervention and comparisons between interventions -Time observation studies Quantitative or mixed-methods studies published as peerreview articles or as grey literature (documents pu…	Climate Change mitigation effectiveness measured in different ways: -GHG emission reductions -crop productivity -total sequestered CO2 - land-use -land improvement -forest cover -biodiversity -social benefits -livelihood improvements	Greenhouse gas emissions	Ecological community outcomes
10002	Doswald, Nathalie; Marín, Isabel Puche; Pérez, Jerónimo José Rocio; Prowse, Martin; Roy, Emma De; Torrente, Luis Sanchez; Velasco, Guido Fernández De	2021	Effectiveness of Climate Change Mitigation Interventions in the Private Sector in Developing Countries - A Synthetic Review	IEU Learning Paper	NA	Yes	Included	Yes, except for CEESAT criteria	Main Map	Working paper	Independent Evaluation Unit at the Green Climate Fund (GCF/IEU)	Research Institute	This paper presents a synthetic review of causal evidence on the effectiveness of private sector mitigation interventions in the private sector in developing countries. It describes topics for which high-quality evidence exists and provides a critical assessment of the evidence base. Key Question: What evidence exists concerning the effectiveness and efficiency of CCM interventions in the private…	synthetic review	Web of Science (WoS) and Scopus There is an extensive list of specialist and grey literature websites searched in Appendix 2	2005 to 2020	32	NA	Forest and farm systems and the people living there in low- and middle-income countries	Forest	Global	NA	-Biogas/biodigesters systems -Sustainable agriculture and agroforestry -different cropping systems for rice, maize, lentils and other vegetables -maintaining and planting a diverse array of tree species for various uses and benefits -system rice intensification - other climate-smart agriculture practices -Land management (rehabilitation) -Land management (forest protection); Direct payments for f…	Improved rice cultivation	Conservation finance	The search was restricted to articles found in the primary publication databases written in English, Spanish, German and French. Included: -Comparisons with a no-mitigation intervention scenario -Different levels of intervention and comparisons between interventions -Time observation studies Quantitative or mixed-methods studies published as peerreview articles or as grey literature (documents pu…	Climate Change mitigation effectiveness measured in different ways: -GHG emission reductions -crop productivity -total sequestered CO2 - land-use -land improvement -forest cover -biodiversity -social benefits -livelihood improvements	Carbon storage and sequestration	Economic well-being
10002	Doswald, Nathalie; Marín, Isabel Puche; Pérez, Jerónimo José Rocio; Prowse, Martin; Roy, Emma De; Torrente, Luis Sanchez; Velasco, Guido Fernández De	2021	Effectiveness of Climate Change Mitigation Interventions in the Private Sector in Developing Countries - A Synthetic Review	IEU Learning Paper	NA	Yes	Included	Yes, except for CEESAT criteria	Main Map	Working paper	Independent Evaluation Unit at the Green Climate Fund (GCF/IEU)	Research Institute	This paper presents a synthetic review of causal evidence on the effectiveness of private sector mitigation interventions in the private sector in developing countries. It describes topics for which high-quality evidence exists and provides a critical assessment of the evidence base. Key Question: What evidence exists concerning the effectiveness and efficiency of CCM interventions in the private…	synthetic review	Web of Science (WoS) and Scopus There is an extensive list of specialist and grey literature websites searched in Appendix 2	2005 to 2020	32	NA	Forest and farm systems and the people living there in low- and middle-income countries	Forest	Global	NA	-Biogas/biodigesters systems -Sustainable agriculture and agroforestry -different cropping systems for rice, maize, lentils and other vegetables -maintaining and planting a diverse array of tree species for various uses and benefits -system rice intensification - other climate-smart agriculture practices -Land management (rehabilitation) -Land management (forest protection); Direct payments for f…	Improved rice cultivation	Conservation finance	The search was restricted to articles found in the primary publication databases written in English, Spanish, German and French. Included: -Comparisons with a no-mitigation intervention scenario -Different levels of intervention and comparisons between interventions -Time observation studies Quantitative or mixed-methods studies published as peerreview articles or as grey literature (documents pu…	Climate Change mitigation effectiveness measured in different ways: -GHG emission reductions -crop productivity -total sequestered CO2 - land-use -land improvement -forest cover -biodiversity -social benefits -livelihood improvements	Carbon storage and sequestration	Social capital
10002	Doswald, Nathalie; Marín, Isabel Puche; Pérez, Jerónimo José Rocio; Prowse, Martin; Roy, Emma De; Torrente, Luis Sanchez; Velasco, Guido Fernández De	2021	Effectiveness of Climate Change Mitigation Interventions in the Private Sector in Developing Countries - A Synthetic Review	IEU Learning Paper	NA	Yes	Included	Yes, except for CEESAT criteria	Main Map	Working paper	Independent Evaluation Unit at the Green Climate Fund (GCF/IEU)	Research Institute	This paper presents a synthetic review of causal evidence on the effectiveness of private sector mitigation interventions in the private sector in developing countries. It describes topics for which high-quality evidence exists and provides a critical assessment of the evidence base. Key Question: What evidence exists concerning the effectiveness and efficiency of CCM interventions in the private…	synthetic review	Web of Science (WoS) and Scopus There is an extensive list of specialist and grey literature websites searched in Appendix 2	2005 to 2020	32	NA	Forest and farm systems and the people living there in low- and middle-income countries	Forest	Global	NA	-Biogas/biodigesters systems -Sustainable agriculture and agroforestry -different cropping systems for rice, maize, lentils and other vegetables -maintaining and planting a diverse array of tree species for various uses and benefits -system rice intensification - other climate-smart agriculture practices -Land management (rehabilitation) -Land management (forest protection); Direct payments for f…	Improved rice cultivation	Conservation finance	The search was restricted to articles found in the primary publication databases written in English, Spanish, German and French. Included: -Comparisons with a no-mitigation intervention scenario -Different levels of intervention and comparisons between interventions -Time observation studies Quantitative or mixed-methods studies published as peerreview articles or as grey literature (documents pu…	Climate Change mitigation effectiveness measured in different ways: -GHG emission reductions -crop productivity -total sequestered CO2 - land-use -land improvement -forest cover -biodiversity -social benefits -livelihood improvements	Carbon storage and sequestration	Agricultural productivity
10002	Doswald, Nathalie; Marín, Isabel Puche; Pérez, Jerónimo José Rocio; Prowse, Martin; Roy, Emma De; Torrente, Luis Sanchez; Velasco, Guido Fernández De	2021	Effectiveness of Climate Change Mitigation Interventions in the Private Sector in Developing Countries - A Synthetic Review	IEU Learning Paper	NA	Yes	Included	Yes, except for CEESAT criteria	Main Map	Working paper	Independent Evaluation Unit at the Green Climate Fund (GCF/IEU)	Research Institute	This paper presents a synthetic review of causal evidence on the effectiveness of private sector mitigation interventions in the private sector in developing countries. It describes topics for which high-quality evidence exists and provides a critical assessment of the evidence base. Key Question: What evidence exists concerning the effectiveness and efficiency of CCM interventions in the private…	synthetic review	Web of Science (WoS) and Scopus There is an extensive list of specialist and grey literature websites searched in Appendix 2	2005 to 2020	32	NA	Forest and farm systems and the people living there in low- and middle-income countries	Forest	Global	NA	-Biogas/biodigesters systems -Sustainable agriculture and agroforestry -different cropping systems for rice, maize, lentils and other vegetables -maintaining and planting a diverse array of tree species for various uses and benefits -system rice intensification - other climate-smart agriculture practices -Land management (rehabilitation) -Land management (forest protection); Direct payments for f…	Improved rice cultivation	Conservation finance	The search was restricted to articles found in the primary publication databases written in English, Spanish, German and French. Included: -Comparisons with a no-mitigation intervention scenario -Different levels of intervention and comparisons between interventions -Time observation studies Quantitative or mixed-methods studies published as peerreview articles or as grey literature (documents pu…	Climate Change mitigation effectiveness measured in different ways: -GHG emission reductions -crop productivity -total sequestered CO2 - land-use -land improvement -forest cover -biodiversity -social benefits -livelihood improvements	Carbon storage and sequestration	Ecological community outcomes
10002	Doswald, Nathalie; Marín, Isabel Puche; Pérez, Jerónimo José Rocio; Prowse, Martin; Roy, Emma De; Torrente, Luis Sanchez; Velasco, Guido Fernández De	2021	Effectiveness of Climate Change Mitigation Interventions in the Private Sector in Developing Countries - A Synthetic Review	IEU Learning Paper	NA	Yes	Included	Yes, except for CEESAT criteria	Main Map	Working paper	Independent Evaluation Unit at the Green Climate Fund (GCF/IEU)	Research Institute	This paper presents a synthetic review of causal evidence on the effectiveness of private sector mitigation interventions in the private sector in developing countries. It describes topics for which high-quality evidence exists and provides a critical assessment of the evidence base. Key Question: What evidence exists concerning the effectiveness and efficiency of CCM interventions in the private…	synthetic review	Web of Science (WoS) and Scopus There is an extensive list of specialist and grey literature websites searched in Appendix 2	2005 to 2020	32	NA	Forest and farm systems and the people living there in low- and middle-income countries	Forest	Global	NA	-Biogas/biodigesters systems -Sustainable agriculture and agroforestry -different cropping systems for rice, maize, lentils and other vegetables -maintaining and planting a diverse array of tree species for various uses and benefits -system rice intensification - other climate-smart agriculture practices -Land management (rehabilitation) -Land management (forest protection); Direct payments for f…	Improved rice cultivation	Conservation finance	The search was restricted to articles found in the primary publication databases written in English, Spanish, German and French. Included: -Comparisons with a no-mitigation intervention scenario -Different levels of intervention and comparisons between interventions -Time observation studies Quantitative or mixed-methods studies published as peerreview articles or as grey literature (documents pu…	Climate Change mitigation effectiveness measured in different ways: -GHG emission reductions -crop productivity -total sequestered CO2 - land-use -land improvement -forest cover -biodiversity -social benefits -livelihood improvements	Land use/Land cover	Economic well-being
10002	Doswald, Nathalie; Marín, Isabel Puche; Pérez, Jerónimo José Rocio; Prowse, Martin; Roy, Emma De; Torrente, Luis Sanchez; Velasco, Guido Fernández De	2021	Effectiveness of Climate Change Mitigation Interventions in the Private Sector in Developing Countries - A Synthetic Review	IEU Learning Paper	NA	Yes	Included	Yes, except for CEESAT criteria	Main Map	Working paper	Independent Evaluation Unit at the Green Climate Fund (GCF/IEU)	Research Institute	This paper presents a synthetic review of causal evidence on the effectiveness of private sector mitigation interventions in the private sector in developing countries. It describes topics for which high-quality evidence exists and provides a critical assessment of the evidence base. Key Question: What evidence exists concerning the effectiveness and efficiency of CCM interventions in the private…	synthetic review	Web of Science (WoS) and Scopus There is an extensive list of specialist and grey literature websites searched in Appendix 2	2005 to 2020	32	NA	Forest and farm systems and the people living there in low- and middle-income countries	Forest	Global	NA	-Biogas/biodigesters systems -Sustainable agriculture and agroforestry -different cropping systems for rice, maize, lentils and other vegetables -maintaining and planting a diverse array of tree species for various uses and benefits -system rice intensification - other climate-smart agriculture practices -Land management (rehabilitation) -Land management (forest protection); Direct payments for f…	Improved rice cultivation	Conservation finance	The search was restricted to articles found in the primary publication databases written in English, Spanish, German and French. Included: -Comparisons with a no-mitigation intervention scenario -Different levels of intervention and comparisons between interventions -Time observation studies Quantitative or mixed-methods studies published as peerreview articles or as grey literature (documents pu…	Climate Change mitigation effectiveness measured in different ways: -GHG emission reductions -crop productivity -total sequestered CO2 - land-use -land improvement -forest cover -biodiversity -social benefits -livelihood improvements	Land use/Land cover	Social capital
10002	Doswald, Nathalie; Marín, Isabel Puche; Pérez, Jerónimo José Rocio; Prowse, Martin; Roy, Emma De; Torrente, Luis Sanchez; Velasco, Guido Fernández De	2021	Effectiveness of Climate Change Mitigation Interventions in the Private Sector in Developing Countries - A Synthetic Review	IEU Learning Paper	NA	Yes	Included	Yes, except for CEESAT criteria	Main Map	Working paper	Independent Evaluation Unit at the Green Climate Fund (GCF/IEU)	Research Institute	This paper presents a synthetic review of causal evidence on the effectiveness of private sector mitigation interventions in the private sector in developing countries. It describes topics for which high-quality evidence exists and provides a critical assessment of the evidence base. Key Question: What evidence exists concerning the effectiveness and efficiency of CCM interventions in the private…	synthetic review	Web of Science (WoS) and Scopus There is an extensive list of specialist and grey literature websites searched in Appendix 2	2005 to 2020	32	NA	Forest and farm systems and the people living there in low- and middle-income countries	Forest	Global	NA	-Biogas/biodigesters systems -Sustainable agriculture and agroforestry -different cropping systems for rice, maize, lentils and other vegetables -maintaining and planting a diverse array of tree species for various uses and benefits -system rice intensification - other climate-smart agriculture practices -Land management (rehabilitation) -Land management (forest protection); Direct payments for f…	Improved rice cultivation	Conservation finance	The search was restricted to articles found in the primary publication databases written in English, Spanish, German and French. Included: -Comparisons with a no-mitigation intervention scenario -Different levels of intervention and comparisons between interventions -Time observation studies Quantitative or mixed-methods studies published as peerreview articles or as grey literature (documents pu…	Climate Change mitigation effectiveness measured in different ways: -GHG emission reductions -crop productivity -total sequestered CO2 - land-use -land improvement -forest cover -biodiversity -social benefits -livelihood improvements	Land use/Land cover	Agricultural productivity
10002	Doswald, Nathalie; Marín, Isabel Puche; Pérez, Jerónimo José Rocio; Prowse, Martin; Roy, Emma De; Torrente, Luis Sanchez; Velasco, Guido Fernández De	2021	Effectiveness of Climate Change Mitigation Interventions in the Private Sector in Developing Countries - A Synthetic Review	IEU Learning Paper	NA	Yes	Included	Yes, except for CEESAT criteria	Main Map	Working paper	Independent Evaluation Unit at the Green Climate Fund (GCF/IEU)	Research Institute	This paper presents a synthetic review of causal evidence on the effectiveness of private sector mitigation interventions in the private sector in developing countries. It describes topics for which high-quality evidence exists and provides a critical assessment of the evidence base. Key Question: What evidence exists concerning the effectiveness and efficiency of CCM interventions in the private…	synthetic review	Web of Science (WoS) and Scopus There is an extensive list of specialist and grey literature websites searched in Appendix 2	2005 to 2020	32	NA	Forest and farm systems and the people living there in low- and middle-income countries	Forest	Global	NA	-Biogas/biodigesters systems -Sustainable agriculture and agroforestry -different cropping systems for rice, maize, lentils and other vegetables -maintaining and planting a diverse array of tree species for various uses and benefits -system rice intensification - other climate-smart agriculture practices -Land management (rehabilitation) -Land management (forest protection); Direct payments for f…	Improved rice cultivation	Conservation finance	The search was restricted to articles found in the primary publication databases written in English, Spanish, German and French. Included: -Comparisons with a no-mitigation intervention scenario -Different levels of intervention and comparisons between interventions -Time observation studies Quantitative or mixed-methods studies published as peerreview articles or as grey literature (documents pu…	Climate Change mitigation effectiveness measured in different ways: -GHG emission reductions -crop productivity -total sequestered CO2 - land-use -land improvement -forest cover -biodiversity -social benefits -livelihood improvements	Land use/Land cover	Ecological community outcomes
10002	Doswald, Nathalie; Marín, Isabel Puche; Pérez, Jerónimo José Rocio; Prowse, Martin; Roy, Emma De; Torrente, Luis Sanchez; Velasco, Guido Fernández De	2021	Effectiveness of Climate Change Mitigation Interventions in the Private Sector in Developing Countries - A Synthetic Review	IEU Learning Paper	NA	Yes	Included	Yes, except for CEESAT criteria	Main Map	Working paper	Independent Evaluation Unit at the Green Climate Fund (GCF/IEU)	Research Institute	This paper presents a synthetic review of causal evidence on the effectiveness of private sector mitigation interventions in the private sector in developing countries. It describes topics for which high-quality evidence exists and provides a critical assessment of the evidence base. Key Question: What evidence exists concerning the effectiveness and efficiency of CCM interventions in the private…	synthetic review	Web of Science (WoS) and Scopus There is an extensive list of specialist and grey literature websites searched in Appendix 2	2005 to 2020	32	NA	Forest and farm systems and the people living there in low- and middle-income countries	Forest	Global	NA	-Biogas/biodigesters systems -Sustainable agriculture and agroforestry -different cropping systems for rice, maize, lentils and other vegetables -maintaining and planting a diverse array of tree species for various uses and benefits -system rice intensification - other climate-smart agriculture practices -Land management (rehabilitation) -Land management (forest protection); Direct payments for f…	Improved rice cultivation	Conservation finance	The search was restricted to articles found in the primary publication databases written in English, Spanish, German and French. Included: -Comparisons with a no-mitigation intervention scenario -Different levels of intervention and comparisons between interventions -Time observation studies Quantitative or mixed-methods studies published as peerreview articles or as grey literature (documents pu…	Climate Change mitigation effectiveness measured in different ways: -GHG emission reductions -crop productivity -total sequestered CO2 - land-use -land improvement -forest cover -biodiversity -social benefits -livelihood improvements	Land condition	Economic well-being
10002	Doswald, Nathalie; Marín, Isabel Puche; Pérez, Jerónimo José Rocio; Prowse, Martin; Roy, Emma De; Torrente, Luis Sanchez; Velasco, Guido Fernández De	2021	Effectiveness of Climate Change Mitigation Interventions in the Private Sector in Developing Countries - A Synthetic Review	IEU Learning Paper	NA	Yes	Included	Yes, except for CEESAT criteria	Main Map	Working paper	Independent Evaluation Unit at the Green Climate Fund (GCF/IEU)	Research Institute	This paper presents a synthetic review of causal evidence on the effectiveness of private sector mitigation interventions in the private sector in developing countries. It describes topics for which high-quality evidence exists and provides a critical assessment of the evidence base. Key Question: What evidence exists concerning the effectiveness and efficiency of CCM interventions in the private…	synthetic review	Web of Science (WoS) and Scopus There is an extensive list of specialist and grey literature websites searched in Appendix 2	2005 to 2020	32	NA	Forest and farm systems and the people living there in low- and middle-income countries	Forest	Global	NA	-Biogas/biodigesters systems -Sustainable agriculture and agroforestry -different cropping systems for rice, maize, lentils and other vegetables -maintaining and planting a diverse array of tree species for various uses and benefits -system rice intensification - other climate-smart agriculture practices -Land management (rehabilitation) -Land management (forest protection); Direct payments for f…	Improved rice cultivation	Conservation finance	The search was restricted to articles found in the primary publication databases written in English, Spanish, German and French. Included: -Comparisons with a no-mitigation intervention scenario -Different levels of intervention and comparisons between interventions -Time observation studies Quantitative or mixed-methods studies published as peerreview articles or as grey literature (documents pu…	Climate Change mitigation effectiveness measured in different ways: -GHG emission reductions -crop productivity -total sequestered CO2 - land-use -land improvement -forest cover -biodiversity -social benefits -livelihood improvements	Land condition	Social capital
10002	Doswald, Nathalie; Marín, Isabel Puche; Pérez, Jerónimo José Rocio; Prowse, Martin; Roy, Emma De; Torrente, Luis Sanchez; Velasco, Guido Fernández De	2021	Effectiveness of Climate Change Mitigation Interventions in the Private Sector in Developing Countries - A Synthetic Review	IEU Learning Paper	NA	Yes	Included	Yes, except for CEESAT criteria	Main Map	Working paper	Independent Evaluation Unit at the Green Climate Fund (GCF/IEU)	Research Institute	This paper presents a synthetic review of causal evidence on the effectiveness of private sector mitigation interventions in the private sector in developing countries. It describes topics for which high-quality evidence exists and provides a critical assessment of the evidence base. Key Question: What evidence exists concerning the effectiveness and efficiency of CCM interventions in the private…	synthetic review	Web of Science (WoS) and Scopus There is an extensive list of specialist and grey literature websites searched in Appendix 2	2005 to 2020	32	NA	Forest and farm systems and the people living there in low- and middle-income countries	Forest	Global	NA	-Biogas/biodigesters systems -Sustainable agriculture and agroforestry -different cropping systems for rice, maize, lentils and other vegetables -maintaining and planting a diverse array of tree species for various uses and benefits -system rice intensification - other climate-smart agriculture practices -Land management (rehabilitation) -Land management (forest protection); Direct payments for f…	Improved rice cultivation	Conservation finance	The search was restricted to articles found in the primary publication databases written in English, Spanish, German and French. Included: -Comparisons with a no-mitigation intervention scenario -Different levels of intervention and comparisons between interventions -Time observation studies Quantitative or mixed-methods studies published as peerreview articles or as grey literature (documents pu…	Climate Change mitigation effectiveness measured in different ways: -GHG emission reductions -crop productivity -total sequestered CO2 - land-use -land improvement -forest cover -biodiversity -social benefits -livelihood improvements	Land condition	Agricultural productivity
10002	Doswald, Nathalie; Marín, Isabel Puche; Pérez, Jerónimo José Rocio; Prowse, Martin; Roy, Emma De; Torrente, Luis Sanchez; Velasco, Guido Fernández De	2021	Effectiveness of Climate Change Mitigation Interventions in the Private Sector in Developing Countries - A Synthetic Review	IEU Learning Paper	NA	Yes	Included	Yes, except for CEESAT criteria	Main Map	Working paper	Independent Evaluation Unit at the Green Climate Fund (GCF/IEU)	Research Institute	This paper presents a synthetic review of causal evidence on the effectiveness of private sector mitigation interventions in the private sector in developing countries. It describes topics for which high-quality evidence exists and provides a critical assessment of the evidence base. Key Question: What evidence exists concerning the effectiveness and efficiency of CCM interventions in the private…	synthetic review	Web of Science (WoS) and Scopus There is an extensive list of specialist and grey literature websites searched in Appendix 2	2005 to 2020	32	NA	Forest and farm systems and the people living there in low- and middle-income countries	Forest	Global	NA	-Biogas/biodigesters systems -Sustainable agriculture and agroforestry -different cropping systems for rice, maize, lentils and other vegetables -maintaining and planting a diverse array of tree species for various uses and benefits -system rice intensification - other climate-smart agriculture practices -Land management (rehabilitation) -Land management (forest protection); Direct payments for f…	Improved rice cultivation	Conservation finance	The search was restricted to articles found in the primary publication databases written in English, Spanish, German and French. Included: -Comparisons with a no-mitigation intervention scenario -Different levels of intervention and comparisons between interventions -Time observation studies Quantitative or mixed-methods studies published as peerreview articles or as grey literature (documents pu…	Climate Change mitigation effectiveness measured in different ways: -GHG emission reductions -crop productivity -total sequestered CO2 - land-use -land improvement -forest cover -biodiversity -social benefits -livelihood improvements	Land condition	Ecological community outcomes
10002	Doswald, Nathalie; Marín, Isabel Puche; Pérez, Jerónimo José Rocio; Prowse, Martin; Roy, Emma De; Torrente, Luis Sanchez; Velasco, Guido Fernández De	2021	Effectiveness of Climate Change Mitigation Interventions in the Private Sector in Developing Countries - A Synthetic Review	IEU Learning Paper	NA	Yes	Included	Yes, except for CEESAT criteria	Main Map	Working paper	Independent Evaluation Unit at the Green Climate Fund (GCF/IEU)	Research Institute	This paper presents a synthetic review of causal evidence on the effectiveness of private sector mitigation interventions in the private sector in developing countries. It describes topics for which high-quality evidence exists and provides a critical assessment of the evidence base. Key Question: What evidence exists concerning the effectiveness and efficiency of CCM interventions in the private…	synthetic review	Web of Science (WoS) and Scopus There is an extensive list of specialist and grey literature websites searched in Appendix 2	2005 to 2020	32	NA	Forest and farm systems and the people living there in low- and middle-income countries	Agriculture	Global	NA	-Biogas/biodigesters systems -Sustainable agriculture and agroforestry -different cropping systems for rice, maize, lentils and other vegetables -maintaining and planting a diverse array of tree species for various uses and benefits -system rice intensification - other climate-smart agriculture practices -Land management (rehabilitation) -Land management (forest protection); Direct payments for f…	Improved rice cultivation	Conservation finance	The search was restricted to articles found in the primary publication databases written in English, Spanish, German and French. Included: -Comparisons with a no-mitigation intervention scenario -Different levels of intervention and comparisons between interventions -Time observation studies Quantitative or mixed-methods studies published as peerreview articles or as grey literature (documents pu…	Climate Change mitigation effectiveness measured in different ways: -GHG emission reductions -crop productivity -total sequestered CO2 - land-use -land improvement -forest cover -biodiversity -social benefits -livelihood improvements	Greenhouse gas emissions	Economic well-being
10002	Doswald, Nathalie; Marín, Isabel Puche; Pérez, Jerónimo José Rocio; Prowse, Martin; Roy, Emma De; Torrente, Luis Sanchez; Velasco, Guido Fernández De	2021	Effectiveness of Climate Change Mitigation Interventions in the Private Sector in Developing Countries - A Synthetic Review	IEU Learning Paper	NA	Yes	Included	Yes, except for CEESAT criteria	Main Map	Working paper	Independent Evaluation Unit at the Green Climate Fund (GCF/IEU)	Research Institute	This paper presents a synthetic review of causal evidence on the effectiveness of private sector mitigation interventions in the private sector in developing countries. It describes topics for which high-quality evidence exists and provides a critical assessment of the evidence base. Key Question: What evidence exists concerning the effectiveness and efficiency of CCM interventions in the private…	synthetic review	Web of Science (WoS) and Scopus There is an extensive list of specialist and grey literature websites searched in Appendix 2	2005 to 2020	32	NA	Forest and farm systems and the people living there in low- and middle-income countries	Agriculture	Global	NA	-Biogas/biodigesters systems -Sustainable agriculture and agroforestry -different cropping systems for rice, maize, lentils and other vegetables -maintaining and planting a diverse array of tree species for various uses and benefits -system rice intensification - other climate-smart agriculture practices -Land management (rehabilitation) -Land management (forest protection); Direct payments for f…	Improved rice cultivation	Conservation finance	The search was restricted to articles found in the primary publication databases written in English, Spanish, German and French. Included: -Comparisons with a no-mitigation intervention scenario -Different levels of intervention and comparisons between interventions -Time observation studies Quantitative or mixed-methods studies published as peerreview articles or as grey literature (documents pu…	Climate Change mitigation effectiveness measured in different ways: -GHG emission reductions -crop productivity -total sequestered CO2 - land-use -land improvement -forest cover -biodiversity -social benefits -livelihood improvements	Greenhouse gas emissions	Social capital
10002	Doswald, Nathalie; Marín, Isabel Puche; Pérez, Jerónimo José Rocio; Prowse, Martin; Roy, Emma De; Torrente, Luis Sanchez; Velasco, Guido Fernández De	2021	Effectiveness of Climate Change Mitigation Interventions in the Private Sector in Developing Countries - A Synthetic Review	IEU Learning Paper	NA	Yes	Included	Yes, except for CEESAT criteria	Main Map	Working paper	Independent Evaluation Unit at the Green Climate Fund (GCF/IEU)	Research Institute	This paper presents a synthetic review of causal evidence on the effectiveness of private sector mitigation interventions in the private sector in developing countries. It describes topics for which high-quality evidence exists and provides a critical assessment of the evidence base. Key Question: What evidence exists concerning the effectiveness and efficiency of CCM interventions in the private…	synthetic review	Web of Science (WoS) and Scopus There is an extensive list of specialist and grey literature websites searched in Appendix 2	2005 to 2020	32	NA	Forest and farm systems and the people living there in low- and middle-income countries	Agriculture	Global	NA	-Biogas/biodigesters systems -Sustainable agriculture and agroforestry -different cropping systems for rice, maize, lentils and other vegetables -maintaining and planting a diverse array of tree species for various uses and benefits -system rice intensification - other climate-smart agriculture practices -Land management (rehabilitation) -Land management (forest protection); Direct payments for f…	Improved rice cultivation	Conservation finance	The search was restricted to articles found in the primary publication databases written in English, Spanish, German and French. Included: -Comparisons with a no-mitigation intervention scenario -Different levels of intervention and comparisons between interventions -Time observation studies Quantitative or mixed-methods studies published as peerreview articles or as grey literature (documents pu…	Climate Change mitigation effectiveness measured in different ways: -GHG emission reductions -crop productivity -total sequestered CO2 - land-use -land improvement -forest cover -biodiversity -social benefits -livelihood improvements	Greenhouse gas emissions	Agricultural productivity
10002	Doswald, Nathalie; Marín, Isabel Puche; Pérez, Jerónimo José Rocio; Prowse, Martin; Roy, Emma De; Torrente, Luis Sanchez; Velasco, Guido Fernández De	2021	Effectiveness of Climate Change Mitigation Interventions in the Private Sector in Developing Countries - A Synthetic Review	IEU Learning Paper	NA	Yes	Included	Yes, except for CEESAT criteria	Main Map	Working paper	Independent Evaluation Unit at the Green Climate Fund (GCF/IEU)	Research Institute	This paper presents a synthetic review of causal evidence on the effectiveness of private sector mitigation interventions in the private sector in developing countries. It describes topics for which high-quality evidence exists and provides a critical assessment of the evidence base. Key Question: What evidence exists concerning the effectiveness and efficiency of CCM interventions in the private…	synthetic review	Web of Science (WoS) and Scopus There is an extensive list of specialist and grey literature websites searched in Appendix 2	2005 to 2020	32	NA	Forest and farm systems and the people living there in low- and middle-income countries	Agriculture	Global	NA	-Biogas/biodigesters systems -Sustainable agriculture and agroforestry -different cropping systems for rice, maize, lentils and other vegetables -maintaining and planting a diverse array of tree species for various uses and benefits -system rice intensification - other climate-smart agriculture practices -Land management (rehabilitation) -Land management (forest protection); Direct payments for f…	Improved rice cultivation	Conservation finance	The search was restricted to articles found in the primary publication databases written in English, Spanish, German and French. Included: -Comparisons with a no-mitigation intervention scenario -Different levels of intervention and comparisons between interventions -Time observation studies Quantitative or mixed-methods studies published as peerreview articles or as grey literature (documents pu…	Climate Change mitigation effectiveness measured in different ways: -GHG emission reductions -crop productivity -total sequestered CO2 - land-use -land improvement -forest cover -biodiversity -social benefits -livelihood improvements	Greenhouse gas emissions	Ecological community outcomes
10002	Doswald, Nathalie; Marín, Isabel Puche; Pérez, Jerónimo José Rocio; Prowse, Martin; Roy, Emma De; Torrente, Luis Sanchez; Velasco, Guido Fernández De	2021	Effectiveness of Climate Change Mitigation Interventions in the Private Sector in Developing Countries - A Synthetic Review	IEU Learning Paper	NA	Yes	Included	Yes, except for CEESAT criteria	Main Map	Working paper	Independent Evaluation Unit at the Green Climate Fund (GCF/IEU)	Research Institute	This paper presents a synthetic review of causal evidence on the effectiveness of private sector mitigation interventions in the private sector in developing countries. It describes topics for which high-quality evidence exists and provides a critical assessment of the evidence base. Key Question: What evidence exists concerning the effectiveness and efficiency of CCM interventions in the private…	synthetic review	Web of Science (WoS) and Scopus There is an extensive list of specialist and grey literature websites searched in Appendix 2	2005 to 2020	32	NA	Forest and farm systems and the people living there in low- and middle-income countries	Agriculture	Global	NA	-Biogas/biodigesters systems -Sustainable agriculture and agroforestry -different cropping systems for rice, maize, lentils and other vegetables -maintaining and planting a diverse array of tree species for various uses and benefits -system rice intensification - other climate-smart agriculture practices -Land management (rehabilitation) -Land management (forest protection); Direct payments for f…	Improved rice cultivation	Conservation finance	The search was restricted to articles found in the primary publication databases written in English, Spanish, German and French. Included: -Comparisons with a no-mitigation intervention scenario -Different levels of intervention and comparisons between interventions -Time observation studies Quantitative or mixed-methods studies published as peerreview articles or as grey literature (documents pu…	Climate Change mitigation effectiveness measured in different ways: -GHG emission reductions -crop productivity -total sequestered CO2 - land-use -land improvement -forest cover -biodiversity -social benefits -livelihood improvements	Carbon storage and sequestration	Economic well-being
10002	Doswald, Nathalie; Marín, Isabel Puche; Pérez, Jerónimo José Rocio; Prowse, Martin; Roy, Emma De; Torrente, Luis Sanchez; Velasco, Guido Fernández De	2021	Effectiveness of Climate Change Mitigation Interventions in the Private Sector in Developing Countries - A Synthetic Review	IEU Learning Paper	NA	Yes	Included	Yes, except for CEESAT criteria	Main Map	Working paper	Independent Evaluation Unit at the Green Climate Fund (GCF/IEU)	Research Institute	This paper presents a synthetic review of causal evidence on the effectiveness of private sector mitigation interventions in the private sector in developing countries. It describes topics for which high-quality evidence exists and provides a critical assessment of the evidence base. Key Question: What evidence exists concerning the effectiveness and efficiency of CCM interventions in the private…	synthetic review	Web of Science (WoS) and Scopus There is an extensive list of specialist and grey literature websites searched in Appendix 2	2005 to 2020	32	NA	Forest and farm systems and the people living there in low- and middle-income countries	Agriculture	Global	NA	-Biogas/biodigesters systems -Sustainable agriculture and agroforestry -different cropping systems for rice, maize, lentils and other vegetables -maintaining and planting a diverse array of tree species for various uses and benefits -system rice intensification - other climate-smart agriculture practices -Land management (rehabilitation) -Land management (forest protection); Direct payments for f…	Improved rice cultivation	Conservation finance	The search was restricted to articles found in the primary publication databases written in English, Spanish, German and French. Included: -Comparisons with a no-mitigation intervention scenario -Different levels of intervention and comparisons between interventions -Time observation studies Quantitative or mixed-methods studies published as peerreview articles or as grey literature (documents pu…	Climate Change mitigation effectiveness measured in different ways: -GHG emission reductions -crop productivity -total sequestered CO2 - land-use -land improvement -forest cover -biodiversity -social benefits -livelihood improvements	Carbon storage and sequestration	Social capital
10002	Doswald, Nathalie; Marín, Isabel Puche; Pérez, Jerónimo José Rocio; Prowse, Martin; Roy, Emma De; Torrente, Luis Sanchez; Velasco, Guido Fernández De	2021	Effectiveness of Climate Change Mitigation Interventions in the Private Sector in Developing Countries - A Synthetic Review	IEU Learning Paper	NA	Yes	Included	Yes, except for CEESAT criteria	Main Map	Working paper	Independent Evaluation Unit at the Green Climate Fund (GCF/IEU)	Research Institute	This paper presents a synthetic review of causal evidence on the effectiveness of private sector mitigation interventions in the private sector in developing countries. It describes topics for which high-quality evidence exists and provides a critical assessment of the evidence base. Key Question: What evidence exists concerning the effectiveness and efficiency of CCM interventions in the private…	synthetic review	Web of Science (WoS) and Scopus There is an extensive list of specialist and grey literature websites searched in Appendix 2	2005 to 2020	32	NA	Forest and farm systems and the people living there in low- and middle-income countries	Agriculture	Global	NA	-Biogas/biodigesters systems -Sustainable agriculture and agroforestry -different cropping systems for rice, maize, lentils and other vegetables -maintaining and planting a diverse array of tree species for various uses and benefits -system rice intensification - other climate-smart agriculture practices -Land management (rehabilitation) -Land management (forest protection); Direct payments for f…	Improved rice cultivation	Conservation finance	The search was restricted to articles found in the primary publication databases written in English, Spanish, German and French. Included: -Comparisons with a no-mitigation intervention scenario -Different levels of intervention and comparisons between interventions -Time observation studies Quantitative or mixed-methods studies published as peerreview articles or as grey literature (documents pu…	Climate Change mitigation effectiveness measured in different ways: -GHG emission reductions -crop productivity -total sequestered CO2 - land-use -land improvement -forest cover -biodiversity -social benefits -livelihood improvements	Carbon storage and sequestration	Agricultural productivity
10002	Doswald, Nathalie; Marín, Isabel Puche; Pérez, Jerónimo José Rocio; Prowse, Martin; Roy, Emma De; Torrente, Luis Sanchez; Velasco, Guido Fernández De	2021	Effectiveness of Climate Change Mitigation Interventions in the Private Sector in Developing Countries - A Synthetic Review	IEU Learning Paper	NA	Yes	Included	Yes, except for CEESAT criteria	Main Map	Working paper	Independent Evaluation Unit at the Green Climate Fund (GCF/IEU)	Research Institute	This paper presents a synthetic review of causal evidence on the effectiveness of private sector mitigation interventions in the private sector in developing countries. It describes topics for which high-quality evidence exists and provides a critical assessment of the evidence base. Key Question: What evidence exists concerning the effectiveness and efficiency of CCM interventions in the private…	synthetic review	Web of Science (WoS) and Scopus There is an extensive list of specialist and grey literature websites searched in Appendix 2	2005 to 2020	32	NA	Forest and farm systems and the people living there in low- and middle-income countries	Agriculture	Global	NA	-Biogas/biodigesters systems -Sustainable agriculture and agroforestry -different cropping systems for rice, maize, lentils and other vegetables -maintaining and planting a diverse array of tree species for various uses and benefits -system rice intensification - other climate-smart agriculture practices -Land management (rehabilitation) -Land management (forest protection); Direct payments for f…	Improved rice cultivation	Conservation finance	The search was restricted to articles found in the primary publication databases written in English, Spanish, German and French. Included: -Comparisons with a no-mitigation intervention scenario -Different levels of intervention and comparisons between interventions -Time observation studies Quantitative or mixed-methods studies published as peerreview articles or as grey literature (documents pu…	Climate Change mitigation effectiveness measured in different ways: -GHG emission reductions -crop productivity -total sequestered CO2 - land-use -land improvement -forest cover -biodiversity -social benefits -livelihood improvements	Carbon storage and sequestration	Ecological community outcomes
10002	Doswald, Nathalie; Marín, Isabel Puche; Pérez, Jerónimo José Rocio; Prowse, Martin; Roy, Emma De; Torrente, Luis Sanchez; Velasco, Guido Fernández De	2021	Effectiveness of Climate Change Mitigation Interventions in the Private Sector in Developing Countries - A Synthetic Review	IEU Learning Paper	NA	Yes	Included	Yes, except for CEESAT criteria	Main Map	Working paper	Independent Evaluation Unit at the Green Climate Fund (GCF/IEU)	Research Institute	This paper presents a synthetic review of causal evidence on the effectiveness of private sector mitigation interventions in the private sector in developing countries. It describes topics for which high-quality evidence exists and provides a critical assessment of the evidence base. Key Question: What evidence exists concerning the effectiveness and efficiency of CCM interventions in the private…	synthetic review	Web of Science (WoS) and Scopus There is an extensive list of specialist and grey literature websites searched in Appendix 2	2005 to 2020	32	NA	Forest and farm systems and the people living there in low- and middle-income countries	Agriculture	Global	NA	-Biogas/biodigesters systems -Sustainable agriculture and agroforestry -different cropping systems for rice, maize, lentils and other vegetables -maintaining and planting a diverse array of tree species for various uses and benefits -system rice intensification - other climate-smart agriculture practices -Land management (rehabilitation) -Land management (forest protection); Direct payments for f…	Improved rice cultivation	Conservation finance	The search was restricted to articles found in the primary publication databases written in English, Spanish, German and French. Included: -Comparisons with a no-mitigation intervention scenario -Different levels of intervention and comparisons between interventions -Time observation studies Quantitative or mixed-methods studies published as peerreview articles or as grey literature (documents pu…	Climate Change mitigation effectiveness measured in different ways: -GHG emission reductions -crop productivity -total sequestered CO2 - land-use -land improvement -forest cover -biodiversity -social benefits -livelihood improvements	Land use/Land cover	Economic well-being
10002	Doswald, Nathalie; Marín, Isabel Puche; Pérez, Jerónimo José Rocio; Prowse, Martin; Roy, Emma De; Torrente, Luis Sanchez; Velasco, Guido Fernández De	2021	Effectiveness of Climate Change Mitigation Interventions in the Private Sector in Developing Countries - A Synthetic Review	IEU Learning Paper	NA	Yes	Included	Yes, except for CEESAT criteria	Main Map	Working paper	Independent Evaluation Unit at the Green Climate Fund (GCF/IEU)	Research Institute	This paper presents a synthetic review of causal evidence on the effectiveness of private sector mitigation interventions in the private sector in developing countries. It describes topics for which high-quality evidence exists and provides a critical assessment of the evidence base. Key Question: What evidence exists concerning the effectiveness and efficiency of CCM interventions in the private…	synthetic review	Web of Science (WoS) and Scopus There is an extensive list of specialist and grey literature websites searched in Appendix 2	2005 to 2020	32	NA	Forest and farm systems and the people living there in low- and middle-income countries	Agriculture	Global	NA	-Biogas/biodigesters systems -Sustainable agriculture and agroforestry -different cropping systems for rice, maize, lentils and other vegetables -maintaining and planting a diverse array of tree species for various uses and benefits -system rice intensification - other climate-smart agriculture practices -Land management (rehabilitation) -Land management (forest protection); Direct payments for f…	Improved rice cultivation	Conservation finance	The search was restricted to articles found in the primary publication databases written in English, Spanish, German and French. Included: -Comparisons with a no-mitigation intervention scenario -Different levels of intervention and comparisons between interventions -Time observation studies Quantitative or mixed-methods studies published as peerreview articles or as grey literature (documents pu…	Climate Change mitigation effectiveness measured in different ways: -GHG emission reductions -crop productivity -total sequestered CO2 - land-use -land improvement -forest cover -biodiversity -social benefits -livelihood improvements	Land use/Land cover	Social capital
10002	Doswald, Nathalie; Marín, Isabel Puche; Pérez, Jerónimo José Rocio; Prowse, Martin; Roy, Emma De; Torrente, Luis Sanchez; Velasco, Guido Fernández De	2021	Effectiveness of Climate Change Mitigation Interventions in the Private Sector in Developing Countries - A Synthetic Review	IEU Learning Paper	NA	Yes	Included	Yes, except for CEESAT criteria	Main Map	Working paper	Independent Evaluation Unit at the Green Climate Fund (GCF/IEU)	Research Institute	This paper presents a synthetic review of causal evidence on the effectiveness of private sector mitigation interventions in the private sector in developing countries. It describes topics for which high-quality evidence exists and provides a critical assessment of the evidence base. Key Question: What evidence exists concerning the effectiveness and efficiency of CCM interventions in the private…	synthetic review	Web of Science (WoS) and Scopus There is an extensive list of specialist and grey literature websites searched in Appendix 2	2005 to 2020	32	NA	Forest and farm systems and the people living there in low- and middle-income countries	Agriculture	Global	NA	-Biogas/biodigesters systems -Sustainable agriculture and agroforestry -different cropping systems for rice, maize, lentils and other vegetables -maintaining and planting a diverse array of tree species for various uses and benefits -system rice intensification - other climate-smart agriculture practices -Land management (rehabilitation) -Land management (forest protection); Direct payments for f…	Improved rice cultivation	Conservation finance	The search was restricted to articles found in the primary publication databases written in English, Spanish, German and French. Included: -Comparisons with a no-mitigation intervention scenario -Different levels of intervention and comparisons between interventions -Time observation studies Quantitative or mixed-methods studies published as peerreview articles or as grey literature (documents pu…	Climate Change mitigation effectiveness measured in different ways: -GHG emission reductions -crop productivity -total sequestered CO2 - land-use -land improvement -forest cover -biodiversity -social benefits -livelihood improvements	Land use/Land cover	Agricultural productivity
10002	Doswald, Nathalie; Marín, Isabel Puche; Pérez, Jerónimo José Rocio; Prowse, Martin; Roy, Emma De; Torrente, Luis Sanchez; Velasco, Guido Fernández De	2021	Effectiveness of Climate Change Mitigation Interventions in the Private Sector in Developing Countries - A Synthetic Review	IEU Learning Paper	NA	Yes	Included	Yes, except for CEESAT criteria	Main Map	Working paper	Independent Evaluation Unit at the Green Climate Fund (GCF/IEU)	Research Institute	This paper presents a synthetic review of causal evidence on the effectiveness of private sector mitigation interventions in the private sector in developing countries. It describes topics for which high-quality evidence exists and provides a critical assessment of the evidence base. Key Question: What evidence exists concerning the effectiveness and efficiency of CCM interventions in the private…	synthetic review	Web of Science (WoS) and Scopus There is an extensive list of specialist and grey literature websites searched in Appendix 2	2005 to 2020	32	NA	Forest and farm systems and the people living there in low- and middle-income countries	Agriculture	Global	NA	-Biogas/biodigesters systems -Sustainable agriculture and agroforestry -different cropping systems for rice, maize, lentils and other vegetables -maintaining and planting a diverse array of tree species for various uses and benefits -system rice intensification - other climate-smart agriculture practices -Land management (rehabilitation) -Land management (forest protection); Direct payments for f…	Improved rice cultivation	Conservation finance	The search was restricted to articles found in the primary publication databases written in English, Spanish, German and French. Included: -Comparisons with a no-mitigation intervention scenario -Different levels of intervention and comparisons between interventions -Time observation studies Quantitative or mixed-methods studies published as peerreview articles or as grey literature (documents pu…	Climate Change mitigation effectiveness measured in different ways: -GHG emission reductions -crop productivity -total sequestered CO2 - land-use -land improvement -forest cover -biodiversity -social benefits -livelihood improvements	Land use/Land cover	Ecological community outcomes
10002	Doswald, Nathalie; Marín, Isabel Puche; Pérez, Jerónimo José Rocio; Prowse, Martin; Roy, Emma De; Torrente, Luis Sanchez; Velasco, Guido Fernández De	2021	Effectiveness of Climate Change Mitigation Interventions in the Private Sector in Developing Countries - A Synthetic Review	IEU Learning Paper	NA	Yes	Included	Yes, except for CEESAT criteria	Main Map	Working paper	Independent Evaluation Unit at the Green Climate Fund (GCF/IEU)	Research Institute	This paper presents a synthetic review of causal evidence on the effectiveness of private sector mitigation interventions in the private sector in developing countries. It describes topics for which high-quality evidence exists and provides a critical assessment of the evidence base. Key Question: What evidence exists concerning the effectiveness and efficiency of CCM interventions in the private…	synthetic review	Web of Science (WoS) and Scopus There is an extensive list of specialist and grey literature websites searched in Appendix 2	2005 to 2020	32	NA	Forest and farm systems and the people living there in low- and middle-income countries	Agriculture	Global	NA	-Biogas/biodigesters systems -Sustainable agriculture and agroforestry -different cropping systems for rice, maize, lentils and other vegetables -maintaining and planting a diverse array of tree species for various uses and benefits -system rice intensification - other climate-smart agriculture practices -Land management (rehabilitation) -Land management (forest protection); Direct payments for f…	Improved rice cultivation	Conservation finance	The search was restricted to articles found in the primary publication databases written in English, Spanish, German and French. Included: -Comparisons with a no-mitigation intervention scenario -Different levels of intervention and comparisons between interventions -Time observation studies Quantitative or mixed-methods studies published as peerreview articles or as grey literature (documents pu…	Climate Change mitigation effectiveness measured in different ways: -GHG emission reductions -crop productivity -total sequestered CO2 - land-use -land improvement -forest cover -biodiversity -social benefits -livelihood improvements	Land condition	Economic well-being
10002	Doswald, Nathalie; Marín, Isabel Puche; Pérez, Jerónimo José Rocio; Prowse, Martin; Roy, Emma De; Torrente, Luis Sanchez; Velasco, Guido Fernández De	2021	Effectiveness of Climate Change Mitigation Interventions in the Private Sector in Developing Countries - A Synthetic Review	IEU Learning Paper	NA	Yes	Included	Yes, except for CEESAT criteria	Main Map	Working paper	Independent Evaluation Unit at the Green Climate Fund (GCF/IEU)	Research Institute	This paper presents a synthetic review of causal evidence on the effectiveness of private sector mitigation interventions in the private sector in developing countries. It describes topics for which high-quality evidence exists and provides a critical assessment of the evidence base. Key Question: What evidence exists concerning the effectiveness and efficiency of CCM interventions in the private…	synthetic review	Web of Science (WoS) and Scopus There is an extensive list of specialist and grey literature websites searched in Appendix 2	2005 to 2020	32	NA	Forest and farm systems and the people living there in low- and middle-income countries	Agriculture	Global	NA	-Biogas/biodigesters systems -Sustainable agriculture and agroforestry -different cropping systems for rice, maize, lentils and other vegetables -maintaining and planting a diverse array of tree species for various uses and benefits -system rice intensification - other climate-smart agriculture practices -Land management (rehabilitation) -Land management (forest protection); Direct payments for f…	Improved rice cultivation	Conservation finance	The search was restricted to articles found in the primary publication databases written in English, Spanish, German and French. Included: -Comparisons with a no-mitigation intervention scenario -Different levels of intervention and comparisons between interventions -Time observation studies Quantitative or mixed-methods studies published as peerreview articles or as grey literature (documents pu…	Climate Change mitigation effectiveness measured in different ways: -GHG emission reductions -crop productivity -total sequestered CO2 - land-use -land improvement -forest cover -biodiversity -social benefits -livelihood improvements	Land condition	Social capital
10002	Doswald, Nathalie; Marín, Isabel Puche; Pérez, Jerónimo José Rocio; Prowse, Martin; Roy, Emma De; Torrente, Luis Sanchez; Velasco, Guido Fernández De	2021	Effectiveness of Climate Change Mitigation Interventions in the Private Sector in Developing Countries - A Synthetic Review	IEU Learning Paper	NA	Yes	Included	Yes, except for CEESAT criteria	Main Map	Working paper	Independent Evaluation Unit at the Green Climate Fund (GCF/IEU)	Research Institute	This paper presents a synthetic review of causal evidence on the effectiveness of private sector mitigation interventions in the private sector in developing countries. It describes topics for which high-quality evidence exists and provides a critical assessment of the evidence base. Key Question: What evidence exists concerning the effectiveness and efficiency of CCM interventions in the private…	synthetic review	Web of Science (WoS) and Scopus There is an extensive list of specialist and grey literature websites searched in Appendix 2	2005 to 2020	32	NA	Forest and farm systems and the people living there in low- and middle-income countries	Agriculture	Global	NA	-Biogas/biodigesters systems -Sustainable agriculture and agroforestry -different cropping systems for rice, maize, lentils and other vegetables -maintaining and planting a diverse array of tree species for various uses and benefits -system rice intensification - other climate-smart agriculture practices -Land management (rehabilitation) -Land management (forest protection); Direct payments for f…	Improved rice cultivation	Conservation finance	The search was restricted to articles found in the primary publication databases written in English, Spanish, German and French. Included: -Comparisons with a no-mitigation intervention scenario -Different levels of intervention and comparisons between interventions -Time observation studies Quantitative or mixed-methods studies published as peerreview articles or as grey literature (documents pu…	Climate Change mitigation effectiveness measured in different ways: -GHG emission reductions -crop productivity -total sequestered CO2 - land-use -land improvement -forest cover -biodiversity -social benefits -livelihood improvements	Land condition	Agricultural productivity
10002	Doswald, Nathalie; Marín, Isabel Puche; Pérez, Jerónimo José Rocio; Prowse, Martin; Roy, Emma De; Torrente, Luis Sanchez; Velasco, Guido Fernández De	2021	Effectiveness of Climate Change Mitigation Interventions in the Private Sector in Developing Countries - A Synthetic Review	IEU Learning Paper	NA	Yes	Included	Yes, except for CEESAT criteria	Main Map	Working paper	Independent Evaluation Unit at the Green Climate Fund (GCF/IEU)	Research Institute	This paper presents a synthetic review of causal evidence on the effectiveness of private sector mitigation interventions in the private sector in developing countries. It describes topics for which high-quality evidence exists and provides a critical assessment of the evidence base. Key Question: What evidence exists concerning the effectiveness and efficiency of CCM interventions in the private…	synthetic review	Web of Science (WoS) and Scopus There is an extensive list of specialist and grey literature websites searched in Appendix 2	2005 to 2020	32	NA	Forest and farm systems and the people living there in low- and middle-income countries	Agriculture	Global	NA	-Biogas/biodigesters systems -Sustainable agriculture and agroforestry -different cropping systems for rice, maize, lentils and other vegetables -maintaining and planting a diverse array of tree species for various uses and benefits -system rice intensification - other climate-smart agriculture practices -Land management (rehabilitation) -Land management (forest protection); Direct payments for f…	Improved rice cultivation	Conservation finance	The search was restricted to articles found in the primary publication databases written in English, Spanish, German and French. Included: -Comparisons with a no-mitigation intervention scenario -Different levels of intervention and comparisons between interventions -Time observation studies Quantitative or mixed-methods studies published as peerreview articles or as grey literature (documents pu…	Climate Change mitigation effectiveness measured in different ways: -GHG emission reductions -crop productivity -total sequestered CO2 - land-use -land improvement -forest cover -biodiversity -social benefits -livelihood improvements	Land condition	Ecological community outcomes
10002	Doswald, Nathalie; Marín, Isabel Puche; Pérez, Jerónimo José Rocio; Prowse, Martin; Roy, Emma De; Torrente, Luis Sanchez; Velasco, Guido Fernández De	2021	Effectiveness of Climate Change Mitigation Interventions in the Private Sector in Developing Countries - A Synthetic Review	IEU Learning Paper	NA	Yes	Included	Yes, except for CEESAT criteria	Main Map	Working paper	Independent Evaluation Unit at the Green Climate Fund (GCF/IEU)	Research Institute	This paper presents a synthetic review of causal evidence on the effectiveness of private sector mitigation interventions in the private sector in developing countries. It describes topics for which high-quality evidence exists and provides a critical assessment of the evidence base. Key Question: What evidence exists concerning the effectiveness and efficiency of CCM interventions in the private…	synthetic review	Web of Science (WoS) and Scopus There is an extensive list of specialist and grey literature websites searched in Appendix 2	2005 to 2020	32	NA	Forest and farm systems and the people living there in low- and middle-income countries	Forest	Global	NA	-Biogas/biodigesters systems -Sustainable agriculture and agroforestry -different cropping systems for rice, maize, lentils and other vegetables -maintaining and planting a diverse array of tree species for various uses and benefits -system rice intensification - other climate-smart agriculture practices -Land management (rehabilitation) -Land management (forest protection); Direct payments for f…	Trees in croplands	Conservation finance	The search was restricted to articles found in the primary publication databases written in English, Spanish, German and French. Included: -Comparisons with a no-mitigation intervention scenario -Different levels of intervention and comparisons between interventions -Time observation studies Quantitative or mixed-methods studies published as peerreview articles or as grey literature (documents pu…	Climate Change mitigation effectiveness measured in different ways: -GHG emission reductions -crop productivity -total sequestered CO2 - land-use -land improvement -forest cover -biodiversity -social benefits -livelihood improvements	Greenhouse gas emissions	Economic well-being
10002	Doswald, Nathalie; Marín, Isabel Puche; Pérez, Jerónimo José Rocio; Prowse, Martin; Roy, Emma De; Torrente, Luis Sanchez; Velasco, Guido Fernández De	2021	Effectiveness of Climate Change Mitigation Interventions in the Private Sector in Developing Countries - A Synthetic Review	IEU Learning Paper	NA	Yes	Included	Yes, except for CEESAT criteria	Main Map	Working paper	Independent Evaluation Unit at the Green Climate Fund (GCF/IEU)	Research Institute	This paper presents a synthetic review of causal evidence on the effectiveness of private sector mitigation interventions in the private sector in developing countries. It describes topics for which high-quality evidence exists and provides a critical assessment of the evidence base. Key Question: What evidence exists concerning the effectiveness and efficiency of CCM interventions in the private…	synthetic review	Web of Science (WoS) and Scopus There is an extensive list of specialist and grey literature websites searched in Appendix 2	2005 to 2020	32	NA	Forest and farm systems and the people living there in low- and middle-income countries	Forest	Global	NA	-Biogas/biodigesters systems -Sustainable agriculture and agroforestry -different cropping systems for rice, maize, lentils and other vegetables -maintaining and planting a diverse array of tree species for various uses and benefits -system rice intensification - other climate-smart agriculture practices -Land management (rehabilitation) -Land management (forest protection); Direct payments for f…	Trees in croplands	Conservation finance	The search was restricted to articles found in the primary publication databases written in English, Spanish, German and French. Included: -Comparisons with a no-mitigation intervention scenario -Different levels of intervention and comparisons between interventions -Time observation studies Quantitative or mixed-methods studies published as peerreview articles or as grey literature (documents pu…	Climate Change mitigation effectiveness measured in different ways: -GHG emission reductions -crop productivity -total sequestered CO2 - land-use -land improvement -forest cover -biodiversity -social benefits -livelihood improvements	Greenhouse gas emissions	Social capital
10002	Doswald, Nathalie; Marín, Isabel Puche; Pérez, Jerónimo José Rocio; Prowse, Martin; Roy, Emma De; Torrente, Luis Sanchez; Velasco, Guido Fernández De	2021	Effectiveness of Climate Change Mitigation Interventions in the Private Sector in Developing Countries - A Synthetic Review	IEU Learning Paper	NA	Yes	Included	Yes, except for CEESAT criteria	Main Map	Working paper	Independent Evaluation Unit at the Green Climate Fund (GCF/IEU)	Research Institute	This paper presents a synthetic review of causal evidence on the effectiveness of private sector mitigation interventions in the private sector in developing countries. It describes topics for which high-quality evidence exists and provides a critical assessment of the evidence base. Key Question: What evidence exists concerning the effectiveness and efficiency of CCM interventions in the private…	synthetic review	Web of Science (WoS) and Scopus There is an extensive list of specialist and grey literature websites searched in Appendix 2	2005 to 2020	32	NA	Forest and farm systems and the people living there in low- and middle-income countries	Forest	Global	NA	-Biogas/biodigesters systems -Sustainable agriculture and agroforestry -different cropping systems for rice, maize, lentils and other vegetables -maintaining and planting a diverse array of tree species for various uses and benefits -system rice intensification - other climate-smart agriculture practices -Land management (rehabilitation) -Land management (forest protection); Direct payments for f…	Trees in croplands	Conservation finance	The search was restricted to articles found in the primary publication databases written in English, Spanish, German and French. Included: -Comparisons with a no-mitigation intervention scenario -Different levels of intervention and comparisons between interventions -Time observation studies Quantitative or mixed-methods studies published as peerreview articles or as grey literature (documents pu…	Climate Change mitigation effectiveness measured in different ways: -GHG emission reductions -crop productivity -total sequestered CO2 - land-use -land improvement -forest cover -biodiversity -social benefits -livelihood improvements	Greenhouse gas emissions	Agricultural productivity
10002	Doswald, Nathalie; Marín, Isabel Puche; Pérez, Jerónimo José Rocio; Prowse, Martin; Roy, Emma De; Torrente, Luis Sanchez; Velasco, Guido Fernández De	2021	Effectiveness of Climate Change Mitigation Interventions in the Private Sector in Developing Countries - A Synthetic Review	IEU Learning Paper	NA	Yes	Included	Yes, except for CEESAT criteria	Main Map	Working paper	Independent Evaluation Unit at the Green Climate Fund (GCF/IEU)	Research Institute	This paper presents a synthetic review of causal evidence on the effectiveness of private sector mitigation interventions in the private sector in developing countries. It describes topics for which high-quality evidence exists and provides a critical assessment of the evidence base. Key Question: What evidence exists concerning the effectiveness and efficiency of CCM interventions in the private…	synthetic review	Web of Science (WoS) and Scopus There is an extensive list of specialist and grey literature websites searched in Appendix 2	2005 to 2020	32	NA	Forest and farm systems and the people living there in low- and middle-income countries	Forest	Global	NA	-Biogas/biodigesters systems -Sustainable agriculture and agroforestry -different cropping systems for rice, maize, lentils and other vegetables -maintaining and planting a diverse array of tree species for various uses and benefits -system rice intensification - other climate-smart agriculture practices -Land management (rehabilitation) -Land management (forest protection); Direct payments for f…	Trees in croplands	Conservation finance	The search was restricted to articles found in the primary publication databases written in English, Spanish, German and French. Included: -Comparisons with a no-mitigation intervention scenario -Different levels of intervention and comparisons between interventions -Time observation studies Quantitative or mixed-methods studies published as peerreview articles or as grey literature (documents pu…	Climate Change mitigation effectiveness measured in different ways: -GHG emission reductions -crop productivity -total sequestered CO2 - land-use -land improvement -forest cover -biodiversity -social benefits -livelihood improvements	Greenhouse gas emissions	Ecological community outcomes
10002	Doswald, Nathalie; Marín, Isabel Puche; Pérez, Jerónimo José Rocio; Prowse, Martin; Roy, Emma De; Torrente, Luis Sanchez; Velasco, Guido Fernández De	2021	Effectiveness of Climate Change Mitigation Interventions in the Private Sector in Developing Countries - A Synthetic Review	IEU Learning Paper	NA	Yes	Included	Yes, except for CEESAT criteria	Main Map	Working paper	Independent Evaluation Unit at the Green Climate Fund (GCF/IEU)	Research Institute	This paper presents a synthetic review of causal evidence on the effectiveness of private sector mitigation interventions in the private sector in developing countries. It describes topics for which high-quality evidence exists and provides a critical assessment of the evidence base. Key Question: What evidence exists concerning the effectiveness and efficiency of CCM interventions in the private…	synthetic review	Web of Science (WoS) and Scopus There is an extensive list of specialist and grey literature websites searched in Appendix 2	2005 to 2020	32	NA	Forest and farm systems and the people living there in low- and middle-income countries	Forest	Global	NA	-Biogas/biodigesters systems -Sustainable agriculture and agroforestry -different cropping systems for rice, maize, lentils and other vegetables -maintaining and planting a diverse array of tree species for various uses and benefits -system rice intensification - other climate-smart agriculture practices -Land management (rehabilitation) -Land management (forest protection); Direct payments for f…	Trees in croplands	Conservation finance	The search was restricted to articles found in the primary publication databases written in English, Spanish, German and French. Included: -Comparisons with a no-mitigation intervention scenario -Different levels of intervention and comparisons between interventions -Time observation studies Quantitative or mixed-methods studies published as peerreview articles or as grey literature (documents pu…	Climate Change mitigation effectiveness measured in different ways: -GHG emission reductions -crop productivity -total sequestered CO2 - land-use -land improvement -forest cover -biodiversity -social benefits -livelihood improvements	Carbon storage and sequestration	Economic well-being
10002	Doswald, Nathalie; Marín, Isabel Puche; Pérez, Jerónimo José Rocio; Prowse, Martin; Roy, Emma De; Torrente, Luis Sanchez; Velasco, Guido Fernández De	2021	Effectiveness of Climate Change Mitigation Interventions in the Private Sector in Developing Countries - A Synthetic Review	IEU Learning Paper	NA	Yes	Included	Yes, except for CEESAT criteria	Main Map	Working paper	Independent Evaluation Unit at the Green Climate Fund (GCF/IEU)	Research Institute	This paper presents a synthetic review of causal evidence on the effectiveness of private sector mitigation interventions in the private sector in developing countries. It describes topics for which high-quality evidence exists and provides a critical assessment of the evidence base. Key Question: What evidence exists concerning the effectiveness and efficiency of CCM interventions in the private…	synthetic review	Web of Science (WoS) and Scopus There is an extensive list of specialist and grey literature websites searched in Appendix 2	2005 to 2020	32	NA	Forest and farm systems and the people living there in low- and middle-income countries	Forest	Global	NA	-Biogas/biodigesters systems -Sustainable agriculture and agroforestry -different cropping systems for rice, maize, lentils and other vegetables -maintaining and planting a diverse array of tree species for various uses and benefits -system rice intensification - other climate-smart agriculture practices -Land management (rehabilitation) -Land management (forest protection); Direct payments for f…	Trees in croplands	Conservation finance	The search was restricted to articles found in the primary publication databases written in English, Spanish, German and French. Included: -Comparisons with a no-mitigation intervention scenario -Different levels of intervention and comparisons between interventions -Time observation studies Quantitative or mixed-methods studies published as peerreview articles or as grey literature (documents pu…	Climate Change mitigation effectiveness measured in different ways: -GHG emission reductions -crop productivity -total sequestered CO2 - land-use -land improvement -forest cover -biodiversity -social benefits -livelihood improvements	Carbon storage and sequestration	Social capital
10002	Doswald, Nathalie; Marín, Isabel Puche; Pérez, Jerónimo José Rocio; Prowse, Martin; Roy, Emma De; Torrente, Luis Sanchez; Velasco, Guido Fernández De	2021	Effectiveness of Climate Change Mitigation Interventions in the Private Sector in Developing Countries - A Synthetic Review	IEU Learning Paper	NA	Yes	Included	Yes, except for CEESAT criteria	Main Map	Working paper	Independent Evaluation Unit at the Green Climate Fund (GCF/IEU)	Research Institute	This paper presents a synthetic review of causal evidence on the effectiveness of private sector mitigation interventions in the private sector in developing countries. It describes topics for which high-quality evidence exists and provides a critical assessment of the evidence base. Key Question: What evidence exists concerning the effectiveness and efficiency of CCM interventions in the private…	synthetic review	Web of Science (WoS) and Scopus There is an extensive list of specialist and grey literature websites searched in Appendix 2	2005 to 2020	32	NA	Forest and farm systems and the people living there in low- and middle-income countries	Forest	Global	NA	-Biogas/biodigesters systems -Sustainable agriculture and agroforestry -different cropping systems for rice, maize, lentils and other vegetables -maintaining and planting a diverse array of tree species for various uses and benefits -system rice intensification - other climate-smart agriculture practices -Land management (rehabilitation) -Land management (forest protection); Direct payments for f…	Trees in croplands	Conservation finance	The search was restricted to articles found in the primary publication databases written in English, Spanish, German and French. Included: -Comparisons with a no-mitigation intervention scenario -Different levels of intervention and comparisons between interventions -Time observation studies Quantitative or mixed-methods studies published as peerreview articles or as grey literature (documents pu…	Climate Change mitigation effectiveness measured in different ways: -GHG emission reductions -crop productivity -total sequestered CO2 - land-use -land improvement -forest cover -biodiversity -social benefits -livelihood improvements	Carbon storage and sequestration	Agricultural productivity
10002	Doswald, Nathalie; Marín, Isabel Puche; Pérez, Jerónimo José Rocio; Prowse, Martin; Roy, Emma De; Torrente, Luis Sanchez; Velasco, Guido Fernández De	2021	Effectiveness of Climate Change Mitigation Interventions in the Private Sector in Developing Countries - A Synthetic Review	IEU Learning Paper	NA	Yes	Included	Yes, except for CEESAT criteria	Main Map	Working paper	Independent Evaluation Unit at the Green Climate Fund (GCF/IEU)	Research Institute	This paper presents a synthetic review of causal evidence on the effectiveness of private sector mitigation interventions in the private sector in developing countries. It describes topics for which high-quality evidence exists and provides a critical assessment of the evidence base. Key Question: What evidence exists concerning the effectiveness and efficiency of CCM interventions in the private…	synthetic review	Web of Science (WoS) and Scopus There is an extensive list of specialist and grey literature websites searched in Appendix 2	2005 to 2020	32	NA	Forest and farm systems and the people living there in low- and middle-income countries	Forest	Global	NA	-Biogas/biodigesters systems -Sustainable agriculture and agroforestry -different cropping systems for rice, maize, lentils and other vegetables -maintaining and planting a diverse array of tree species for various uses and benefits -system rice intensification - other climate-smart agriculture practices -Land management (rehabilitation) -Land management (forest protection); Direct payments for f…	Trees in croplands	Conservation finance	The search was restricted to articles found in the primary publication databases written in English, Spanish, German and French. Included: -Comparisons with a no-mitigation intervention scenario -Different levels of intervention and comparisons between interventions -Time observation studies Quantitative or mixed-methods studies published as peerreview articles or as grey literature (documents pu…	Climate Change mitigation effectiveness measured in different ways: -GHG emission reductions -crop productivity -total sequestered CO2 - land-use -land improvement -forest cover -biodiversity -social benefits -livelihood improvements	Carbon storage and sequestration	Ecological community outcomes
10002	Doswald, Nathalie; Marín, Isabel Puche; Pérez, Jerónimo José Rocio; Prowse, Martin; Roy, Emma De; Torrente, Luis Sanchez; Velasco, Guido Fernández De	2021	Effectiveness of Climate Change Mitigation Interventions in the Private Sector in Developing Countries - A Synthetic Review	IEU Learning Paper	NA	Yes	Included	Yes, except for CEESAT criteria	Main Map	Working paper	Independent Evaluation Unit at the Green Climate Fund (GCF/IEU)	Research Institute	This paper presents a synthetic review of causal evidence on the effectiveness of private sector mitigation interventions in the private sector in developing countries. It describes topics for which high-quality evidence exists and provides a critical assessment of the evidence base. Key Question: What evidence exists concerning the effectiveness and efficiency of CCM interventions in the private…	synthetic review	Web of Science (WoS) and Scopus There is an extensive list of specialist and grey literature websites searched in Appendix 2	2005 to 2020	32	NA	Forest and farm systems and the people living there in low- and middle-income countries	Forest	Global	NA	-Biogas/biodigesters systems -Sustainable agriculture and agroforestry -different cropping systems for rice, maize, lentils and other vegetables -maintaining and planting a diverse array of tree species for various uses and benefits -system rice intensification - other climate-smart agriculture practices -Land management (rehabilitation) -Land management (forest protection); Direct payments for f…	Trees in croplands	Conservation finance	The search was restricted to articles found in the primary publication databases written in English, Spanish, German and French. Included: -Comparisons with a no-mitigation intervention scenario -Different levels of intervention and comparisons between interventions -Time observation studies Quantitative or mixed-methods studies published as peerreview articles or as grey literature (documents pu…	Climate Change mitigation effectiveness measured in different ways: -GHG emission reductions -crop productivity -total sequestered CO2 - land-use -land improvement -forest cover -biodiversity -social benefits -livelihood improvements	Land use/Land cover	Economic well-being
10002	Doswald, Nathalie; Marín, Isabel Puche; Pérez, Jerónimo José Rocio; Prowse, Martin; Roy, Emma De; Torrente, Luis Sanchez; Velasco, Guido Fernández De	2021	Effectiveness of Climate Change Mitigation Interventions in the Private Sector in Developing Countries - A Synthetic Review	IEU Learning Paper	NA	Yes	Included	Yes, except for CEESAT criteria	Main Map	Working paper	Independent Evaluation Unit at the Green Climate Fund (GCF/IEU)	Research Institute	This paper presents a synthetic review of causal evidence on the effectiveness of private sector mitigation interventions in the private sector in developing countries. It describes topics for which high-quality evidence exists and provides a critical assessment of the evidence base. Key Question: What evidence exists concerning the effectiveness and efficiency of CCM interventions in the private…	synthetic review	Web of Science (WoS) and Scopus There is an extensive list of specialist and grey literature websites searched in Appendix 2	2005 to 2020	32	NA	Forest and farm systems and the people living there in low- and middle-income countries	Forest	Global	NA	-Biogas/biodigesters systems -Sustainable agriculture and agroforestry -different cropping systems for rice, maize, lentils and other vegetables -maintaining and planting a diverse array of tree species for various uses and benefits -system rice intensification - other climate-smart agriculture practices -Land management (rehabilitation) -Land management (forest protection); Direct payments for f…	Trees in croplands	Conservation finance	The search was restricted to articles found in the primary publication databases written in English, Spanish, German and French. Included: -Comparisons with a no-mitigation intervention scenario -Different levels of intervention and comparisons between interventions -Time observation studies Quantitative or mixed-methods studies published as peerreview articles or as grey literature (documents pu…	Climate Change mitigation effectiveness measured in different ways: -GHG emission reductions -crop productivity -total sequestered CO2 - land-use -land improvement -forest cover -biodiversity -social benefits -livelihood improvements	Land use/Land cover	Social capital
10002	Doswald, Nathalie; Marín, Isabel Puche; Pérez, Jerónimo José Rocio; Prowse, Martin; Roy, Emma De; Torrente, Luis Sanchez; Velasco, Guido Fernández De	2021	Effectiveness of Climate Change Mitigation Interventions in the Private Sector in Developing Countries - A Synthetic Review	IEU Learning Paper	NA	Yes	Included	Yes, except for CEESAT criteria	Main Map	Working paper	Independent Evaluation Unit at the Green Climate Fund (GCF/IEU)	Research Institute	This paper presents a synthetic review of causal evidence on the effectiveness of private sector mitigation interventions in the private sector in developing countries. It describes topics for which high-quality evidence exists and provides a critical assessment of the evidence base. Key Question: What evidence exists concerning the effectiveness and efficiency of CCM interventions in the private…	synthetic review	Web of Science (WoS) and Scopus There is an extensive list of specialist and grey literature websites searched in Appendix 2	2005 to 2020	32	NA	Forest and farm systems and the people living there in low- and middle-income countries	Forest	Global	NA	-Biogas/biodigesters systems -Sustainable agriculture and agroforestry -different cropping systems for rice, maize, lentils and other vegetables -maintaining and planting a diverse array of tree species for various uses and benefits -system rice intensification - other climate-smart agriculture practices -Land management (rehabilitation) -Land management (forest protection); Direct payments for f…	Trees in croplands	Conservation finance	The search was restricted to articles found in the primary publication databases written in English, Spanish, German and French. Included: -Comparisons with a no-mitigation intervention scenario -Different levels of intervention and comparisons between interventions -Time observation studies Quantitative or mixed-methods studies published as peerreview articles or as grey literature (documents pu…	Climate Change mitigation effectiveness measured in different ways: -GHG emission reductions -crop productivity -total sequestered CO2 - land-use -land improvement -forest cover -biodiversity -social benefits -livelihood improvements	Land use/Land cover	Agricultural productivity
10002	Doswald, Nathalie; Marín, Isabel Puche; Pérez, Jerónimo José Rocio; Prowse, Martin; Roy, Emma De; Torrente, Luis Sanchez; Velasco, Guido Fernández De	2021	Effectiveness of Climate Change Mitigation Interventions in the Private Sector in Developing Countries - A Synthetic Review	IEU Learning Paper	NA	Yes	Included	Yes, except for CEESAT criteria	Main Map	Working paper	Independent Evaluation Unit at the Green Climate Fund (GCF/IEU)	Research Institute	This paper presents a synthetic review of causal evidence on the effectiveness of private sector mitigation interventions in the private sector in developing countries. It describes topics for which high-quality evidence exists and provides a critical assessment of the evidence base. Key Question: What evidence exists concerning the effectiveness and efficiency of CCM interventions in the private…	synthetic review	Web of Science (WoS) and Scopus There is an extensive list of specialist and grey literature websites searched in Appendix 2	2005 to 2020	32	NA	Forest and farm systems and the people living there in low- and middle-income countries	Forest	Global	NA	-Biogas/biodigesters systems -Sustainable agriculture and agroforestry -different cropping systems for rice, maize, lentils and other vegetables -maintaining and planting a diverse array of tree species for various uses and benefits -system rice intensification - other climate-smart agriculture practices -Land management (rehabilitation) -Land management (forest protection); Direct payments for f…	Trees in croplands	Conservation finance	The search was restricted to articles found in the primary publication databases written in English, Spanish, German and French. Included: -Comparisons with a no-mitigation intervention scenario -Different levels of intervention and comparisons between interventions -Time observation studies Quantitative or mixed-methods studies published as peerreview articles or as grey literature (documents pu…	Climate Change mitigation effectiveness measured in different ways: -GHG emission reductions -crop productivity -total sequestered CO2 - land-use -land improvement -forest cover -biodiversity -social benefits -livelihood improvements	Land use/Land cover	Ecological community outcomes
10002	Doswald, Nathalie; Marín, Isabel Puche; Pérez, Jerónimo José Rocio; Prowse, Martin; Roy, Emma De; Torrente, Luis Sanchez; Velasco, Guido Fernández De	2021	Effectiveness of Climate Change Mitigation Interventions in the Private Sector in Developing Countries - A Synthetic Review	IEU Learning Paper	NA	Yes	Included	Yes, except for CEESAT criteria	Main Map	Working paper	Independent Evaluation Unit at the Green Climate Fund (GCF/IEU)	Research Institute	This paper presents a synthetic review of causal evidence on the effectiveness of private sector mitigation interventions in the private sector in developing countries. It describes topics for which high-quality evidence exists and provides a critical assessment of the evidence base. Key Question: What evidence exists concerning the effectiveness and efficiency of CCM interventions in the private…	synthetic review	Web of Science (WoS) and Scopus There is an extensive list of specialist and grey literature websites searched in Appendix 2	2005 to 2020	32	NA	Forest and farm systems and the people living there in low- and middle-income countries	Forest	Global	NA	-Biogas/biodigesters systems -Sustainable agriculture and agroforestry -different cropping systems for rice, maize, lentils and other vegetables -maintaining and planting a diverse array of tree species for various uses and benefits -system rice intensification - other climate-smart agriculture practices -Land management (rehabilitation) -Land management (forest protection); Direct payments for f…	Trees in croplands	Conservation finance	The search was restricted to articles found in the primary publication databases written in English, Spanish, German and French. Included: -Comparisons with a no-mitigation intervention scenario -Different levels of intervention and comparisons between interventions -Time observation studies Quantitative or mixed-methods studies published as peerreview articles or as grey literature (documents pu…	Climate Change mitigation effectiveness measured in different ways: -GHG emission reductions -crop productivity -total sequestered CO2 - land-use -land improvement -forest cover -biodiversity -social benefits -livelihood improvements	Land condition	Economic well-being
10002	Doswald, Nathalie; Marín, Isabel Puche; Pérez, Jerónimo José Rocio; Prowse, Martin; Roy, Emma De; Torrente, Luis Sanchez; Velasco, Guido Fernández De	2021	Effectiveness of Climate Change Mitigation Interventions in the Private Sector in Developing Countries - A Synthetic Review	IEU Learning Paper	NA	Yes	Included	Yes, except for CEESAT criteria	Main Map	Working paper	Independent Evaluation Unit at the Green Climate Fund (GCF/IEU)	Research Institute	This paper presents a synthetic review of causal evidence on the effectiveness of private sector mitigation interventions in the private sector in developing countries. It describes topics for which high-quality evidence exists and provides a critical assessment of the evidence base. Key Question: What evidence exists concerning the effectiveness and efficiency of CCM interventions in the private…	synthetic review	Web of Science (WoS) and Scopus There is an extensive list of specialist and grey literature websites searched in Appendix 2	2005 to 2020	32	NA	Forest and farm systems and the people living there in low- and middle-income countries	Forest	Global	NA	-Biogas/biodigesters systems -Sustainable agriculture and agroforestry -different cropping systems for rice, maize, lentils and other vegetables -maintaining and planting a diverse array of tree species for various uses and benefits -system rice intensification - other climate-smart agriculture practices -Land management (rehabilitation) -Land management (forest protection); Direct payments for f…	Trees in croplands	Conservation finance	The search was restricted to articles found in the primary publication databases written in English, Spanish, German and French. Included: -Comparisons with a no-mitigation intervention scenario -Different levels of intervention and comparisons between interventions -Time observation studies Quantitative or mixed-methods studies published as peerreview articles or as grey literature (documents pu…	Climate Change mitigation effectiveness measured in different ways: -GHG emission reductions -crop productivity -total sequestered CO2 - land-use -land improvement -forest cover -biodiversity -social benefits -livelihood improvements	Land condition	Social capital
10002	Doswald, Nathalie; Marín, Isabel Puche; Pérez, Jerónimo José Rocio; Prowse, Martin; Roy, Emma De; Torrente, Luis Sanchez; Velasco, Guido Fernández De	2021	Effectiveness of Climate Change Mitigation Interventions in the Private Sector in Developing Countries - A Synthetic Review	IEU Learning Paper	NA	Yes	Included	Yes, except for CEESAT criteria	Main Map	Working paper	Independent Evaluation Unit at the Green Climate Fund (GCF/IEU)	Research Institute	This paper presents a synthetic review of causal evidence on the effectiveness of private sector mitigation interventions in the private sector in developing countries. It describes topics for which high-quality evidence exists and provides a critical assessment of the evidence base. Key Question: What evidence exists concerning the effectiveness and efficiency of CCM interventions in the private…	synthetic review	Web of Science (WoS) and Scopus There is an extensive list of specialist and grey literature websites searched in Appendix 2	2005 to 2020	32	NA	Forest and farm systems and the people living there in low- and middle-income countries	Forest	Global	NA	-Biogas/biodigesters systems -Sustainable agriculture and agroforestry -different cropping systems for rice, maize, lentils and other vegetables -maintaining and planting a diverse array of tree species for various uses and benefits -system rice intensification - other climate-smart agriculture practices -Land management (rehabilitation) -Land management (forest protection); Direct payments for f…	Trees in croplands	Conservation finance	The search was restricted to articles found in the primary publication databases written in English, Spanish, German and French. Included: -Comparisons with a no-mitigation intervention scenario -Different levels of intervention and comparisons between interventions -Time observation studies Quantitative or mixed-methods studies published as peerreview articles or as grey literature (documents pu…	Climate Change mitigation effectiveness measured in different ways: -GHG emission reductions -crop productivity -total sequestered CO2 - land-use -land improvement -forest cover -biodiversity -social benefits -livelihood improvements	Land condition	Agricultural productivity
10002	Doswald, Nathalie; Marín, Isabel Puche; Pérez, Jerónimo José Rocio; Prowse, Martin; Roy, Emma De; Torrente, Luis Sanchez; Velasco, Guido Fernández De	2021	Effectiveness of Climate Change Mitigation Interventions in the Private Sector in Developing Countries - A Synthetic Review	IEU Learning Paper	NA	Yes	Included	Yes, except for CEESAT criteria	Main Map	Working paper	Independent Evaluation Unit at the Green Climate Fund (GCF/IEU)	Research Institute	This paper presents a synthetic review of causal evidence on the effectiveness of private sector mitigation interventions in the private sector in developing countries. It describes topics for which high-quality evidence exists and provides a critical assessment of the evidence base. Key Question: What evidence exists concerning the effectiveness and efficiency of CCM interventions in the private…	synthetic review	Web of Science (WoS) and Scopus There is an extensive list of specialist and grey literature websites searched in Appendix 2	2005 to 2020	32	NA	Forest and farm systems and the people living there in low- and middle-income countries	Forest	Global	NA	-Biogas/biodigesters systems -Sustainable agriculture and agroforestry -different cropping systems for rice, maize, lentils and other vegetables -maintaining and planting a diverse array of tree species for various uses and benefits -system rice intensification - other climate-smart agriculture practices -Land management (rehabilitation) -Land management (forest protection); Direct payments for f…	Trees in croplands	Conservation finance	The search was restricted to articles found in the primary publication databases written in English, Spanish, German and French. Included: -Comparisons with a no-mitigation intervention scenario -Different levels of intervention and comparisons between interventions -Time observation studies Quantitative or mixed-methods studies published as peerreview articles or as grey literature (documents pu…	Climate Change mitigation effectiveness measured in different ways: -GHG emission reductions -crop productivity -total sequestered CO2 - land-use -land improvement -forest cover -biodiversity -social benefits -livelihood improvements	Land condition	Ecological community outcomes
10002	Doswald, Nathalie; Marín, Isabel Puche; Pérez, Jerónimo José Rocio; Prowse, Martin; Roy, Emma De; Torrente, Luis Sanchez; Velasco, Guido Fernández De	2021	Effectiveness of Climate Change Mitigation Interventions in the Private Sector in Developing Countries - A Synthetic Review	IEU Learning Paper	NA	Yes	Included	Yes, except for CEESAT criteria	Main Map	Working paper	Independent Evaluation Unit at the Green Climate Fund (GCF/IEU)	Research Institute	This paper presents a synthetic review of causal evidence on the effectiveness of private sector mitigation interventions in the private sector in developing countries. It describes topics for which high-quality evidence exists and provides a critical assessment of the evidence base. Key Question: What evidence exists concerning the effectiveness and efficiency of CCM interventions in the private…	synthetic review	Web of Science (WoS) and Scopus There is an extensive list of specialist and grey literature websites searched in Appendix 2	2005 to 2020	32	NA	Forest and farm systems and the people living there in low- and middle-income countries	Agriculture	Global	NA	-Biogas/biodigesters systems -Sustainable agriculture and agroforestry -different cropping systems for rice, maize, lentils and other vegetables -maintaining and planting a diverse array of tree species for various uses and benefits -system rice intensification - other climate-smart agriculture practices -Land management (rehabilitation) -Land management (forest protection); Direct payments for f…	Trees in croplands	Conservation finance	The search was restricted to articles found in the primary publication databases written in English, Spanish, German and French. Included: -Comparisons with a no-mitigation intervention scenario -Different levels of intervention and comparisons between interventions -Time observation studies Quantitative or mixed-methods studies published as peerreview articles or as grey literature (documents pu…	Climate Change mitigation effectiveness measured in different ways: -GHG emission reductions -crop productivity -total sequestered CO2 - land-use -land improvement -forest cover -biodiversity -social benefits -livelihood improvements	Greenhouse gas emissions	Economic well-being
10002	Doswald, Nathalie; Marín, Isabel Puche; Pérez, Jerónimo José Rocio; Prowse, Martin; Roy, Emma De; Torrente, Luis Sanchez; Velasco, Guido Fernández De	2021	Effectiveness of Climate Change Mitigation Interventions in the Private Sector in Developing Countries - A Synthetic Review	IEU Learning Paper	NA	Yes	Included	Yes, except for CEESAT criteria	Main Map	Working paper	Independent Evaluation Unit at the Green Climate Fund (GCF/IEU)	Research Institute	This paper presents a synthetic review of causal evidence on the effectiveness of private sector mitigation interventions in the private sector in developing countries. It describes topics for which high-quality evidence exists and provides a critical assessment of the evidence base. Key Question: What evidence exists concerning the effectiveness and efficiency of CCM interventions in the private…	synthetic review	Web of Science (WoS) and Scopus There is an extensive list of specialist and grey literature websites searched in Appendix 2	2005 to 2020	32	NA	Forest and farm systems and the people living there in low- and middle-income countries	Agriculture	Global	NA	-Biogas/biodigesters systems -Sustainable agriculture and agroforestry -different cropping systems for rice, maize, lentils and other vegetables -maintaining and planting a diverse array of tree species for various uses and benefits -system rice intensification - other climate-smart agriculture practices -Land management (rehabilitation) -Land management (forest protection); Direct payments for f…	Trees in croplands	Conservation finance	The search was restricted to articles found in the primary publication databases written in English, Spanish, German and French. Included: -Comparisons with a no-mitigation intervention scenario -Different levels of intervention and comparisons between interventions -Time observation studies Quantitative or mixed-methods studies published as peerreview articles or as grey literature (documents pu…	Climate Change mitigation effectiveness measured in different ways: -GHG emission reductions -crop productivity -total sequestered CO2 - land-use -land improvement -forest cover -biodiversity -social benefits -livelihood improvements	Greenhouse gas emissions	Social capital
10002	Doswald, Nathalie; Marín, Isabel Puche; Pérez, Jerónimo José Rocio; Prowse, Martin; Roy, Emma De; Torrente, Luis Sanchez; Velasco, Guido Fernández De	2021	Effectiveness of Climate Change Mitigation Interventions in the Private Sector in Developing Countries - A Synthetic Review	IEU Learning Paper	NA	Yes	Included	Yes, except for CEESAT criteria	Main Map	Working paper	Independent Evaluation Unit at the Green Climate Fund (GCF/IEU)	Research Institute	This paper presents a synthetic review of causal evidence on the effectiveness of private sector mitigation interventions in the private sector in developing countries. It describes topics for which high-quality evidence exists and provides a critical assessment of the evidence base. Key Question: What evidence exists concerning the effectiveness and efficiency of CCM interventions in the private…	synthetic review	Web of Science (WoS) and Scopus There is an extensive list of specialist and grey literature websites searched in Appendix 2	2005 to 2020	32	NA	Forest and farm systems and the people living there in low- and middle-income countries	Agriculture	Global	NA	-Biogas/biodigesters systems -Sustainable agriculture and agroforestry -different cropping systems for rice, maize, lentils and other vegetables -maintaining and planting a diverse array of tree species for various uses and benefits -system rice intensification - other climate-smart agriculture practices -Land management (rehabilitation) -Land management (forest protection); Direct payments for f…	Trees in croplands	Conservation finance	The search was restricted to articles found in the primary publication databases written in English, Spanish, German and French. Included: -Comparisons with a no-mitigation intervention scenario -Different levels of intervention and comparisons between interventions -Time observation studies Quantitative or mixed-methods studies published as peerreview articles or as grey literature (documents pu…	Climate Change mitigation effectiveness measured in different ways: -GHG emission reductions -crop productivity -total sequestered CO2 - land-use -land improvement -forest cover -biodiversity -social benefits -livelihood improvements	Greenhouse gas emissions	Agricultural productivity
10002	Doswald, Nathalie; Marín, Isabel Puche; Pérez, Jerónimo José Rocio; Prowse, Martin; Roy, Emma De; Torrente, Luis Sanchez; Velasco, Guido Fernández De	2021	Effectiveness of Climate Change Mitigation Interventions in the Private Sector in Developing Countries - A Synthetic Review	IEU Learning Paper	NA	Yes	Included	Yes, except for CEESAT criteria	Main Map	Working paper	Independent Evaluation Unit at the Green Climate Fund (GCF/IEU)	Research Institute	This paper presents a synthetic review of causal evidence on the effectiveness of private sector mitigation interventions in the private sector in developing countries. It describes topics for which high-quality evidence exists and provides a critical assessment of the evidence base. Key Question: What evidence exists concerning the effectiveness and efficiency of CCM interventions in the private…	synthetic review	Web of Science (WoS) and Scopus There is an extensive list of specialist and grey literature websites searched in Appendix 2	2005 to 2020	32	NA	Forest and farm systems and the people living there in low- and middle-income countries	Agriculture	Global	NA	-Biogas/biodigesters systems -Sustainable agriculture and agroforestry -different cropping systems for rice, maize, lentils and other vegetables -maintaining and planting a diverse array of tree species for various uses and benefits -system rice intensification - other climate-smart agriculture practices -Land management (rehabilitation) -Land management (forest protection); Direct payments for f…	Trees in croplands	Conservation finance	The search was restricted to articles found in the primary publication databases written in English, Spanish, German and French. Included: -Comparisons with a no-mitigation intervention scenario -Different levels of intervention and comparisons between interventions -Time observation studies Quantitative or mixed-methods studies published as peerreview articles or as grey literature (documents pu…	Climate Change mitigation effectiveness measured in different ways: -GHG emission reductions -crop productivity -total sequestered CO2 - land-use -land improvement -forest cover -biodiversity -social benefits -livelihood improvements	Greenhouse gas emissions	Ecological community outcomes
10002	Doswald, Nathalie; Marín, Isabel Puche; Pérez, Jerónimo José Rocio; Prowse, Martin; Roy, Emma De; Torrente, Luis Sanchez; Velasco, Guido Fernández De	2021	Effectiveness of Climate Change Mitigation Interventions in the Private Sector in Developing Countries - A Synthetic Review	IEU Learning Paper	NA	Yes	Included	Yes, except for CEESAT criteria	Main Map	Working paper	Independent Evaluation Unit at the Green Climate Fund (GCF/IEU)	Research Institute	This paper presents a synthetic review of causal evidence on the effectiveness of private sector mitigation interventions in the private sector in developing countries. It describes topics for which high-quality evidence exists and provides a critical assessment of the evidence base. Key Question: What evidence exists concerning the effectiveness and efficiency of CCM interventions in the private…	synthetic review	Web of Science (WoS) and Scopus There is an extensive list of specialist and grey literature websites searched in Appendix 2	2005 to 2020	32	NA	Forest and farm systems and the people living there in low- and middle-income countries	Agriculture	Global	NA	-Biogas/biodigesters systems -Sustainable agriculture and agroforestry -different cropping systems for rice, maize, lentils and other vegetables -maintaining and planting a diverse array of tree species for various uses and benefits -system rice intensification - other climate-smart agriculture practices -Land management (rehabilitation) -Land management (forest protection); Direct payments for f…	Trees in croplands	Conservation finance	The search was restricted to articles found in the primary publication databases written in English, Spanish, German and French. Included: -Comparisons with a no-mitigation intervention scenario -Different levels of intervention and comparisons between interventions -Time observation studies Quantitative or mixed-methods studies published as peerreview articles or as grey literature (documents pu…	Climate Change mitigation effectiveness measured in different ways: -GHG emission reductions -crop productivity -total sequestered CO2 - land-use -land improvement -forest cover -biodiversity -social benefits -livelihood improvements	Carbon storage and sequestration	Economic well-being
10002	Doswald, Nathalie; Marín, Isabel Puche; Pérez, Jerónimo José Rocio; Prowse, Martin; Roy, Emma De; Torrente, Luis Sanchez; Velasco, Guido Fernández De	2021	Effectiveness of Climate Change Mitigation Interventions in the Private Sector in Developing Countries - A Synthetic Review	IEU Learning Paper	NA	Yes	Included	Yes, except for CEESAT criteria	Main Map	Working paper	Independent Evaluation Unit at the Green Climate Fund (GCF/IEU)	Research Institute	This paper presents a synthetic review of causal evidence on the effectiveness of private sector mitigation interventions in the private sector in developing countries. It describes topics for which high-quality evidence exists and provides a critical assessment of the evidence base. Key Question: What evidence exists concerning the effectiveness and efficiency of CCM interventions in the private…	synthetic review	Web of Science (WoS) and Scopus There is an extensive list of specialist and grey literature websites searched in Appendix 2	2005 to 2020	32	NA	Forest and farm systems and the people living there in low- and middle-income countries	Agriculture	Global	NA	-Biogas/biodigesters systems -Sustainable agriculture and agroforestry -different cropping systems for rice, maize, lentils and other vegetables -maintaining and planting a diverse array of tree species for various uses and benefits -system rice intensification - other climate-smart agriculture practices -Land management (rehabilitation) -Land management (forest protection); Direct payments for f…	Trees in croplands	Conservation finance	The search was restricted to articles found in the primary publication databases written in English, Spanish, German and French. Included: -Comparisons with a no-mitigation intervention scenario -Different levels of intervention and comparisons between interventions -Time observation studies Quantitative or mixed-methods studies published as peerreview articles or as grey literature (documents pu…	Climate Change mitigation effectiveness measured in different ways: -GHG emission reductions -crop productivity -total sequestered CO2 - land-use -land improvement -forest cover -biodiversity -social benefits -livelihood improvements	Carbon storage and sequestration	Social capital
10002	Doswald, Nathalie; Marín, Isabel Puche; Pérez, Jerónimo José Rocio; Prowse, Martin; Roy, Emma De; Torrente, Luis Sanchez; Velasco, Guido Fernández De	2021	Effectiveness of Climate Change Mitigation Interventions in the Private Sector in Developing Countries - A Synthetic Review	IEU Learning Paper	NA	Yes	Included	Yes, except for CEESAT criteria	Main Map	Working paper	Independent Evaluation Unit at the Green Climate Fund (GCF/IEU)	Research Institute	This paper presents a synthetic review of causal evidence on the effectiveness of private sector mitigation interventions in the private sector in developing countries. It describes topics for which high-quality evidence exists and provides a critical assessment of the evidence base. Key Question: What evidence exists concerning the effectiveness and efficiency of CCM interventions in the private…	synthetic review	Web of Science (WoS) and Scopus There is an extensive list of specialist and grey literature websites searched in Appendix 2	2005 to 2020	32	NA	Forest and farm systems and the people living there in low- and middle-income countries	Agriculture	Global	NA	-Biogas/biodigesters systems -Sustainable agriculture and agroforestry -different cropping systems for rice, maize, lentils and other vegetables -maintaining and planting a diverse array of tree species for various uses and benefits -system rice intensification - other climate-smart agriculture practices -Land management (rehabilitation) -Land management (forest protection); Direct payments for f…	Trees in croplands	Conservation finance	The search was restricted to articles found in the primary publication databases written in English, Spanish, German and French. Included: -Comparisons with a no-mitigation intervention scenario -Different levels of intervention and comparisons between interventions -Time observation studies Quantitative or mixed-methods studies published as peerreview articles or as grey literature (documents pu…	Climate Change mitigation effectiveness measured in different ways: -GHG emission reductions -crop productivity -total sequestered CO2 - land-use -land improvement -forest cover -biodiversity -social benefits -livelihood improvements	Carbon storage and sequestration	Agricultural productivity
10002	Doswald, Nathalie; Marín, Isabel Puche; Pérez, Jerónimo José Rocio; Prowse, Martin; Roy, Emma De; Torrente, Luis Sanchez; Velasco, Guido Fernández De	2021	Effectiveness of Climate Change Mitigation Interventions in the Private Sector in Developing Countries - A Synthetic Review	IEU Learning Paper	NA	Yes	Included	Yes, except for CEESAT criteria	Main Map	Working paper	Independent Evaluation Unit at the Green Climate Fund (GCF/IEU)	Research Institute	This paper presents a synthetic review of causal evidence on the effectiveness of private sector mitigation interventions in the private sector in developing countries. It describes topics for which high-quality evidence exists and provides a critical assessment of the evidence base. Key Question: What evidence exists concerning the effectiveness and efficiency of CCM interventions in the private…	synthetic review	Web of Science (WoS) and Scopus There is an extensive list of specialist and grey literature websites searched in Appendix 2	2005 to 2020	32	NA	Forest and farm systems and the people living there in low- and middle-income countries	Agriculture	Global	NA	-Biogas/biodigesters systems -Sustainable agriculture and agroforestry -different cropping systems for rice, maize, lentils and other vegetables -maintaining and planting a diverse array of tree species for various uses and benefits -system rice intensification - other climate-smart agriculture practices -Land management (rehabilitation) -Land management (forest protection); Direct payments for f…	Trees in croplands	Conservation finance	The search was restricted to articles found in the primary publication databases written in English, Spanish, German and French. Included: -Comparisons with a no-mitigation intervention scenario -Different levels of intervention and comparisons between interventions -Time observation studies Quantitative or mixed-methods studies published as peerreview articles or as grey literature (documents pu…	Climate Change mitigation effectiveness measured in different ways: -GHG emission reductions -crop productivity -total sequestered CO2 - land-use -land improvement -forest cover -biodiversity -social benefits -livelihood improvements	Carbon storage and sequestration	Ecological community outcomes
10002	Doswald, Nathalie; Marín, Isabel Puche; Pérez, Jerónimo José Rocio; Prowse, Martin; Roy, Emma De; Torrente, Luis Sanchez; Velasco, Guido Fernández De	2021	Effectiveness of Climate Change Mitigation Interventions in the Private Sector in Developing Countries - A Synthetic Review	IEU Learning Paper	NA	Yes	Included	Yes, except for CEESAT criteria	Main Map	Working paper	Independent Evaluation Unit at the Green Climate Fund (GCF/IEU)	Research Institute	This paper presents a synthetic review of causal evidence on the effectiveness of private sector mitigation interventions in the private sector in developing countries. It describes topics for which high-quality evidence exists and provides a critical assessment of the evidence base. Key Question: What evidence exists concerning the effectiveness and efficiency of CCM interventions in the private…	synthetic review	Web of Science (WoS) and Scopus There is an extensive list of specialist and grey literature websites searched in Appendix 2	2005 to 2020	32	NA	Forest and farm systems and the people living there in low- and middle-income countries	Agriculture	Global	NA	-Biogas/biodigesters systems -Sustainable agriculture and agroforestry -different cropping systems for rice, maize, lentils and other vegetables -maintaining and planting a diverse array of tree species for various uses and benefits -system rice intensification - other climate-smart agriculture practices -Land management (rehabilitation) -Land management (forest protection); Direct payments for f…	Trees in croplands	Conservation finance	The search was restricted to articles found in the primary publication databases written in English, Spanish, German and French. Included: -Comparisons with a no-mitigation intervention scenario -Different levels of intervention and comparisons between interventions -Time observation studies Quantitative or mixed-methods studies published as peerreview articles or as grey literature (documents pu…	Climate Change mitigation effectiveness measured in different ways: -GHG emission reductions -crop productivity -total sequestered CO2 - land-use -land improvement -forest cover -biodiversity -social benefits -livelihood improvements	Land use/Land cover	Economic well-being
10002	Doswald, Nathalie; Marín, Isabel Puche; Pérez, Jerónimo José Rocio; Prowse, Martin; Roy, Emma De; Torrente, Luis Sanchez; Velasco, Guido Fernández De	2021	Effectiveness of Climate Change Mitigation Interventions in the Private Sector in Developing Countries - A Synthetic Review	IEU Learning Paper	NA	Yes	Included	Yes, except for CEESAT criteria	Main Map	Working paper	Independent Evaluation Unit at the Green Climate Fund (GCF/IEU)	Research Institute	This paper presents a synthetic review of causal evidence on the effectiveness of private sector mitigation interventions in the private sector in developing countries. It describes topics for which high-quality evidence exists and provides a critical assessment of the evidence base. Key Question: What evidence exists concerning the effectiveness and efficiency of CCM interventions in the private…	synthetic review	Web of Science (WoS) and Scopus There is an extensive list of specialist and grey literature websites searched in Appendix 2	2005 to 2020	32	NA	Forest and farm systems and the people living there in low- and middle-income countries	Agriculture	Global	NA	-Biogas/biodigesters systems -Sustainable agriculture and agroforestry -different cropping systems for rice, maize, lentils and other vegetables -maintaining and planting a diverse array of tree species for various uses and benefits -system rice intensification - other climate-smart agriculture practices -Land management (rehabilitation) -Land management (forest protection); Direct payments for f…	Trees in croplands	Conservation finance	The search was restricted to articles found in the primary publication databases written in English, Spanish, German and French. Included: -Comparisons with a no-mitigation intervention scenario -Different levels of intervention and comparisons between interventions -Time observation studies Quantitative or mixed-methods studies published as peerreview articles or as grey literature (documents pu…	Climate Change mitigation effectiveness measured in different ways: -GHG emission reductions -crop productivity -total sequestered CO2 - land-use -land improvement -forest cover -biodiversity -social benefits -livelihood improvements	Land use/Land cover	Social capital
10002	Doswald, Nathalie; Marín, Isabel Puche; Pérez, Jerónimo José Rocio; Prowse, Martin; Roy, Emma De; Torrente, Luis Sanchez; Velasco, Guido Fernández De	2021	Effectiveness of Climate Change Mitigation Interventions in the Private Sector in Developing Countries - A Synthetic Review	IEU Learning Paper	NA	Yes	Included	Yes, except for CEESAT criteria	Main Map	Working paper	Independent Evaluation Unit at the Green Climate Fund (GCF/IEU)	Research Institute	This paper presents a synthetic review of causal evidence on the effectiveness of private sector mitigation interventions in the private sector in developing countries. It describes topics for which high-quality evidence exists and provides a critical assessment of the evidence base. Key Question: What evidence exists concerning the effectiveness and efficiency of CCM interventions in the private…	synthetic review	Web of Science (WoS) and Scopus There is an extensive list of specialist and grey literature websites searched in Appendix 2	2005 to 2020	32	NA	Forest and farm systems and the people living there in low- and middle-income countries	Agriculture	Global	NA	-Biogas/biodigesters systems -Sustainable agriculture and agroforestry -different cropping systems for rice, maize, lentils and other vegetables -maintaining and planting a diverse array of tree species for various uses and benefits -system rice intensification - other climate-smart agriculture practices -Land management (rehabilitation) -Land management (forest protection); Direct payments for f…	Trees in croplands	Conservation finance	The search was restricted to articles found in the primary publication databases written in English, Spanish, German and French. Included: -Comparisons with a no-mitigation intervention scenario -Different levels of intervention and comparisons between interventions -Time observation studies Quantitative or mixed-methods studies published as peerreview articles or as grey literature (documents pu…	Climate Change mitigation effectiveness measured in different ways: -GHG emission reductions -crop productivity -total sequestered CO2 - land-use -land improvement -forest cover -biodiversity -social benefits -livelihood improvements	Land use/Land cover	Agricultural productivity
10002	Doswald, Nathalie; Marín, Isabel Puche; Pérez, Jerónimo José Rocio; Prowse, Martin; Roy, Emma De; Torrente, Luis Sanchez; Velasco, Guido Fernández De	2021	Effectiveness of Climate Change Mitigation Interventions in the Private Sector in Developing Countries - A Synthetic Review	IEU Learning Paper	NA	Yes	Included	Yes, except for CEESAT criteria	Main Map	Working paper	Independent Evaluation Unit at the Green Climate Fund (GCF/IEU)	Research Institute	This paper presents a synthetic review of causal evidence on the effectiveness of private sector mitigation interventions in the private sector in developing countries. It describes topics for which high-quality evidence exists and provides a critical assessment of the evidence base. Key Question: What evidence exists concerning the effectiveness and efficiency of CCM interventions in the private…	synthetic review	Web of Science (WoS) and Scopus There is an extensive list of specialist and grey literature websites searched in Appendix 2	2005 to 2020	32	NA	Forest and farm systems and the people living there in low- and middle-income countries	Agriculture	Global	NA	-Biogas/biodigesters systems -Sustainable agriculture and agroforestry -different cropping systems for rice, maize, lentils and other vegetables -maintaining and planting a diverse array of tree species for various uses and benefits -system rice intensification - other climate-smart agriculture practices -Land management (rehabilitation) -Land management (forest protection); Direct payments for f…	Trees in croplands	Conservation finance	The search was restricted to articles found in the primary publication databases written in English, Spanish, German and French. Included: -Comparisons with a no-mitigation intervention scenario -Different levels of intervention and comparisons between interventions -Time observation studies Quantitative or mixed-methods studies published as peerreview articles or as grey literature (documents pu…	Climate Change mitigation effectiveness measured in different ways: -GHG emission reductions -crop productivity -total sequestered CO2 - land-use -land improvement -forest cover -biodiversity -social benefits -livelihood improvements	Land use/Land cover	Ecological community outcomes
10002	Doswald, Nathalie; Marín, Isabel Puche; Pérez, Jerónimo José Rocio; Prowse, Martin; Roy, Emma De; Torrente, Luis Sanchez; Velasco, Guido Fernández De	2021	Effectiveness of Climate Change Mitigation Interventions in the Private Sector in Developing Countries - A Synthetic Review	IEU Learning Paper	NA	Yes	Included	Yes, except for CEESAT criteria	Main Map	Working paper	Independent Evaluation Unit at the Green Climate Fund (GCF/IEU)	Research Institute	This paper presents a synthetic review of causal evidence on the effectiveness of private sector mitigation interventions in the private sector in developing countries. It describes topics for which high-quality evidence exists and provides a critical assessment of the evidence base. Key Question: What evidence exists concerning the effectiveness and efficiency of CCM interventions in the private…	synthetic review	Web of Science (WoS) and Scopus There is an extensive list of specialist and grey literature websites searched in Appendix 2	2005 to 2020	32	NA	Forest and farm systems and the people living there in low- and middle-income countries	Agriculture	Global	NA	-Biogas/biodigesters systems -Sustainable agriculture and agroforestry -different cropping systems for rice, maize, lentils and other vegetables -maintaining and planting a diverse array of tree species for various uses and benefits -system rice intensification - other climate-smart agriculture practices -Land management (rehabilitation) -Land management (forest protection); Direct payments for f…	Trees in croplands	Conservation finance	The search was restricted to articles found in the primary publication databases written in English, Spanish, German and French. Included: -Comparisons with a no-mitigation intervention scenario -Different levels of intervention and comparisons between interventions -Time observation studies Quantitative or mixed-methods studies published as peerreview articles or as grey literature (documents pu…	Climate Change mitigation effectiveness measured in different ways: -GHG emission reductions -crop productivity -total sequestered CO2 - land-use -land improvement -forest cover -biodiversity -social benefits -livelihood improvements	Land condition	Economic well-being
10002	Doswald, Nathalie; Marín, Isabel Puche; Pérez, Jerónimo José Rocio; Prowse, Martin; Roy, Emma De; Torrente, Luis Sanchez; Velasco, Guido Fernández De	2021	Effectiveness of Climate Change Mitigation Interventions in the Private Sector in Developing Countries - A Synthetic Review	IEU Learning Paper	NA	Yes	Included	Yes, except for CEESAT criteria	Main Map	Working paper	Independent Evaluation Unit at the Green Climate Fund (GCF/IEU)	Research Institute	This paper presents a synthetic review of causal evidence on the effectiveness of private sector mitigation interventions in the private sector in developing countries. It describes topics for which high-quality evidence exists and provides a critical assessment of the evidence base. Key Question: What evidence exists concerning the effectiveness and efficiency of CCM interventions in the private…	synthetic review	Web of Science (WoS) and Scopus There is an extensive list of specialist and grey literature websites searched in Appendix 2	2005 to 2020	32	NA	Forest and farm systems and the people living there in low- and middle-income countries	Agriculture	Global	NA	-Biogas/biodigesters systems -Sustainable agriculture and agroforestry -different cropping systems for rice, maize, lentils and other vegetables -maintaining and planting a diverse array of tree species for various uses and benefits -system rice intensification - other climate-smart agriculture practices -Land management (rehabilitation) -Land management (forest protection); Direct payments for f…	Trees in croplands	Conservation finance	The search was restricted to articles found in the primary publication databases written in English, Spanish, German and French. Included: -Comparisons with a no-mitigation intervention scenario -Different levels of intervention and comparisons between interventions -Time observation studies Quantitative or mixed-methods studies published as peerreview articles or as grey literature (documents pu…	Climate Change mitigation effectiveness measured in different ways: -GHG emission reductions -crop productivity -total sequestered CO2 - land-use -land improvement -forest cover -biodiversity -social benefits -livelihood improvements	Land condition	Social capital
10002	Doswald, Nathalie; Marín, Isabel Puche; Pérez, Jerónimo José Rocio; Prowse, Martin; Roy, Emma De; Torrente, Luis Sanchez; Velasco, Guido Fernández De	2021	Effectiveness of Climate Change Mitigation Interventions in the Private Sector in Developing Countries - A Synthetic Review	IEU Learning Paper	NA	Yes	Included	Yes, except for CEESAT criteria	Main Map	Working paper	Independent Evaluation Unit at the Green Climate Fund (GCF/IEU)	Research Institute	This paper presents a synthetic review of causal evidence on the effectiveness of private sector mitigation interventions in the private sector in developing countries. It describes topics for which high-quality evidence exists and provides a critical assessment of the evidence base. Key Question: What evidence exists concerning the effectiveness and efficiency of CCM interventions in the private…	synthetic review	Web of Science (WoS) and Scopus There is an extensive list of specialist and grey literature websites searched in Appendix 2	2005 to 2020	32	NA	Forest and farm systems and the people living there in low- and middle-income countries	Agriculture	Global	NA	-Biogas/biodigesters systems -Sustainable agriculture and agroforestry -different cropping systems for rice, maize, lentils and other vegetables -maintaining and planting a diverse array of tree species for various uses and benefits -system rice intensification - other climate-smart agriculture practices -Land management (rehabilitation) -Land management (forest protection); Direct payments for f…	Trees in croplands	Conservation finance	The search was restricted to articles found in the primary publication databases written in English, Spanish, German and French. Included: -Comparisons with a no-mitigation intervention scenario -Different levels of intervention and comparisons between interventions -Time observation studies Quantitative or mixed-methods studies published as peerreview articles or as grey literature (documents pu…	Climate Change mitigation effectiveness measured in different ways: -GHG emission reductions -crop productivity -total sequestered CO2 - land-use -land improvement -forest cover -biodiversity -social benefits -livelihood improvements	Land condition	Agricultural productivity
10002	Doswald, Nathalie; Marín, Isabel Puche; Pérez, Jerónimo José Rocio; Prowse, Martin; Roy, Emma De; Torrente, Luis Sanchez; Velasco, Guido Fernández De	2021	Effectiveness of Climate Change Mitigation Interventions in the Private Sector in Developing Countries - A Synthetic Review	IEU Learning Paper	NA	Yes	Included	Yes, except for CEESAT criteria	Main Map	Working paper	Independent Evaluation Unit at the Green Climate Fund (GCF/IEU)	Research Institute	This paper presents a synthetic review of causal evidence on the effectiveness of private sector mitigation interventions in the private sector in developing countries. It describes topics for which high-quality evidence exists and provides a critical assessment of the evidence base. Key Question: What evidence exists concerning the effectiveness and efficiency of CCM interventions in the private…	synthetic review	Web of Science (WoS) and Scopus There is an extensive list of specialist and grey literature websites searched in Appendix 2	2005 to 2020	32	NA	Forest and farm systems and the people living there in low- and middle-income countries	Agriculture	Global	NA	-Biogas/biodigesters systems -Sustainable agriculture and agroforestry -different cropping systems for rice, maize, lentils and other vegetables -maintaining and planting a diverse array of tree species for various uses and benefits -system rice intensification - other climate-smart agriculture practices -Land management (rehabilitation) -Land management (forest protection); Direct payments for f…	Trees in croplands	Conservation finance	The search was restricted to articles found in the primary publication databases written in English, Spanish, German and French. Included: -Comparisons with a no-mitigation intervention scenario -Different levels of intervention and comparisons between interventions -Time observation studies Quantitative or mixed-methods studies published as peerreview articles or as grey literature (documents pu…	Climate Change mitigation effectiveness measured in different ways: -GHG emission reductions -crop productivity -total sequestered CO2 - land-use -land improvement -forest cover -biodiversity -social benefits -livelihood improvements	Land condition	Ecological community outcomes
10002	Doswald, Nathalie; Marín, Isabel Puche; Pérez, Jerónimo José Rocio; Prowse, Martin; Roy, Emma De; Torrente, Luis Sanchez; Velasco, Guido Fernández De	2021	Effectiveness of Climate Change Mitigation Interventions in the Private Sector in Developing Countries - A Synthetic Review	IEU Learning Paper	NA	Yes	Included	Yes, except for CEESAT criteria	Main Map	Working paper	Independent Evaluation Unit at the Green Climate Fund (GCF/IEU)	Research Institute	This paper presents a synthetic review of causal evidence on the effectiveness of private sector mitigation interventions in the private sector in developing countries. It describes topics for which high-quality evidence exists and provides a critical assessment of the evidence base. Key Question: What evidence exists concerning the effectiveness and efficiency of CCM interventions in the private…	synthetic review	Web of Science (WoS) and Scopus There is an extensive list of specialist and grey literature websites searched in Appendix 2	2005 to 2020	32	NA	Forest and farm systems and the people living there in low- and middle-income countries	Forest	Global	NA	-Biogas/biodigesters systems -Sustainable agriculture and agroforestry -different cropping systems for rice, maize, lentils and other vegetables -maintaining and planting a diverse array of tree species for various uses and benefits -system rice intensification - other climate-smart agriculture practices -Land management (rehabilitation) -Land management (forest protection); Direct payments for f…	Manure management	Conservation finance	The search was restricted to articles found in the primary publication databases written in English, Spanish, German and French. Included: -Comparisons with a no-mitigation intervention scenario -Different levels of intervention and comparisons between interventions -Time observation studies Quantitative or mixed-methods studies published as peerreview articles or as grey literature (documents pu…	Climate Change mitigation effectiveness measured in different ways: -GHG emission reductions -crop productivity -total sequestered CO2 - land-use -land improvement -forest cover -biodiversity -social benefits -livelihood improvements	Greenhouse gas emissions	Economic well-being
10002	Doswald, Nathalie; Marín, Isabel Puche; Pérez, Jerónimo José Rocio; Prowse, Martin; Roy, Emma De; Torrente, Luis Sanchez; Velasco, Guido Fernández De	2021	Effectiveness of Climate Change Mitigation Interventions in the Private Sector in Developing Countries - A Synthetic Review	IEU Learning Paper	NA	Yes	Included	Yes, except for CEESAT criteria	Main Map	Working paper	Independent Evaluation Unit at the Green Climate Fund (GCF/IEU)	Research Institute	This paper presents a synthetic review of causal evidence on the effectiveness of private sector mitigation interventions in the private sector in developing countries. It describes topics for which high-quality evidence exists and provides a critical assessment of the evidence base. Key Question: What evidence exists concerning the effectiveness and efficiency of CCM interventions in the private…	synthetic review	Web of Science (WoS) and Scopus There is an extensive list of specialist and grey literature websites searched in Appendix 2	2005 to 2020	32	NA	Forest and farm systems and the people living there in low- and middle-income countries	Forest	Global	NA	-Biogas/biodigesters systems -Sustainable agriculture and agroforestry -different cropping systems for rice, maize, lentils and other vegetables -maintaining and planting a diverse array of tree species for various uses and benefits -system rice intensification - other climate-smart agriculture practices -Land management (rehabilitation) -Land management (forest protection); Direct payments for f…	Manure management	Conservation finance	The search was restricted to articles found in the primary publication databases written in English, Spanish, German and French. Included: -Comparisons with a no-mitigation intervention scenario -Different levels of intervention and comparisons between interventions -Time observation studies Quantitative or mixed-methods studies published as peerreview articles or as grey literature (documents pu…	Climate Change mitigation effectiveness measured in different ways: -GHG emission reductions -crop productivity -total sequestered CO2 - land-use -land improvement -forest cover -biodiversity -social benefits -livelihood improvements	Greenhouse gas emissions	Social capital
10002	Doswald, Nathalie; Marín, Isabel Puche; Pérez, Jerónimo José Rocio; Prowse, Martin; Roy, Emma De; Torrente, Luis Sanchez; Velasco, Guido Fernández De	2021	Effectiveness of Climate Change Mitigation Interventions in the Private Sector in Developing Countries - A Synthetic Review	IEU Learning Paper	NA	Yes	Included	Yes, except for CEESAT criteria	Main Map	Working paper	Independent Evaluation Unit at the Green Climate Fund (GCF/IEU)	Research Institute	This paper presents a synthetic review of causal evidence on the effectiveness of private sector mitigation interventions in the private sector in developing countries. It describes topics for which high-quality evidence exists and provides a critical assessment of the evidence base. Key Question: What evidence exists concerning the effectiveness and efficiency of CCM interventions in the private…	synthetic review	Web of Science (WoS) and Scopus There is an extensive list of specialist and grey literature websites searched in Appendix 2	2005 to 2020	32	NA	Forest and farm systems and the people living there in low- and middle-income countries	Forest	Global	NA	-Biogas/biodigesters systems -Sustainable agriculture and agroforestry -different cropping systems for rice, maize, lentils and other vegetables -maintaining and planting a diverse array of tree species for various uses and benefits -system rice intensification - other climate-smart agriculture practices -Land management (rehabilitation) -Land management (forest protection); Direct payments for f…	Manure management	Conservation finance	The search was restricted to articles found in the primary publication databases written in English, Spanish, German and French. Included: -Comparisons with a no-mitigation intervention scenario -Different levels of intervention and comparisons between interventions -Time observation studies Quantitative or mixed-methods studies published as peerreview articles or as grey literature (documents pu…	Climate Change mitigation effectiveness measured in different ways: -GHG emission reductions -crop productivity -total sequestered CO2 - land-use -land improvement -forest cover -biodiversity -social benefits -livelihood improvements	Greenhouse gas emissions	Agricultural productivity
10002	Doswald, Nathalie; Marín, Isabel Puche; Pérez, Jerónimo José Rocio; Prowse, Martin; Roy, Emma De; Torrente, Luis Sanchez; Velasco, Guido Fernández De	2021	Effectiveness of Climate Change Mitigation Interventions in the Private Sector in Developing Countries - A Synthetic Review	IEU Learning Paper	NA	Yes	Included	Yes, except for CEESAT criteria	Main Map	Working paper	Independent Evaluation Unit at the Green Climate Fund (GCF/IEU)	Research Institute	This paper presents a synthetic review of causal evidence on the effectiveness of private sector mitigation interventions in the private sector in developing countries. It describes topics for which high-quality evidence exists and provides a critical assessment of the evidence base. Key Question: What evidence exists concerning the effectiveness and efficiency of CCM interventions in the private…	synthetic review	Web of Science (WoS) and Scopus There is an extensive list of specialist and grey literature websites searched in Appendix 2	2005 to 2020	32	NA	Forest and farm systems and the people living there in low- and middle-income countries	Forest	Global	NA	-Biogas/biodigesters systems -Sustainable agriculture and agroforestry -different cropping systems for rice, maize, lentils and other vegetables -maintaining and planting a diverse array of tree species for various uses and benefits -system rice intensification - other climate-smart agriculture practices -Land management (rehabilitation) -Land management (forest protection); Direct payments for f…	Manure management	Conservation finance	The search was restricted to articles found in the primary publication databases written in English, Spanish, German and French. Included: -Comparisons with a no-mitigation intervention scenario -Different levels of intervention and comparisons between interventions -Time observation studies Quantitative or mixed-methods studies published as peerreview articles or as grey literature (documents pu…	Climate Change mitigation effectiveness measured in different ways: -GHG emission reductions -crop productivity -total sequestered CO2 - land-use -land improvement -forest cover -biodiversity -social benefits -livelihood improvements	Greenhouse gas emissions	Ecological community outcomes
10002	Doswald, Nathalie; Marín, Isabel Puche; Pérez, Jerónimo José Rocio; Prowse, Martin; Roy, Emma De; Torrente, Luis Sanchez; Velasco, Guido Fernández De	2021	Effectiveness of Climate Change Mitigation Interventions in the Private Sector in Developing Countries - A Synthetic Review	IEU Learning Paper	NA	Yes	Included	Yes, except for CEESAT criteria	Main Map	Working paper	Independent Evaluation Unit at the Green Climate Fund (GCF/IEU)	Research Institute	This paper presents a synthetic review of causal evidence on the effectiveness of private sector mitigation interventions in the private sector in developing countries. It describes topics for which high-quality evidence exists and provides a critical assessment of the evidence base. Key Question: What evidence exists concerning the effectiveness and efficiency of CCM interventions in the private…	synthetic review	Web of Science (WoS) and Scopus There is an extensive list of specialist and grey literature websites searched in Appendix 2	2005 to 2020	32	NA	Forest and farm systems and the people living there in low- and middle-income countries	Forest	Global	NA	-Biogas/biodigesters systems -Sustainable agriculture and agroforestry -different cropping systems for rice, maize, lentils and other vegetables -maintaining and planting a diverse array of tree species for various uses and benefits -system rice intensification - other climate-smart agriculture practices -Land management (rehabilitation) -Land management (forest protection); Direct payments for f…	Manure management	Conservation finance	The search was restricted to articles found in the primary publication databases written in English, Spanish, German and French. Included: -Comparisons with a no-mitigation intervention scenario -Different levels of intervention and comparisons between interventions -Time observation studies Quantitative or mixed-methods studies published as peerreview articles or as grey literature (documents pu…	Climate Change mitigation effectiveness measured in different ways: -GHG emission reductions -crop productivity -total sequestered CO2 - land-use -land improvement -forest cover -biodiversity -social benefits -livelihood improvements	Carbon storage and sequestration	Economic well-being
10002	Doswald, Nathalie; Marín, Isabel Puche; Pérez, Jerónimo José Rocio; Prowse, Martin; Roy, Emma De; Torrente, Luis Sanchez; Velasco, Guido Fernández De	2021	Effectiveness of Climate Change Mitigation Interventions in the Private Sector in Developing Countries - A Synthetic Review	IEU Learning Paper	NA	Yes	Included	Yes, except for CEESAT criteria	Main Map	Working paper	Independent Evaluation Unit at the Green Climate Fund (GCF/IEU)	Research Institute	This paper presents a synthetic review of causal evidence on the effectiveness of private sector mitigation interventions in the private sector in developing countries. It describes topics for which high-quality evidence exists and provides a critical assessment of the evidence base. Key Question: What evidence exists concerning the effectiveness and efficiency of CCM interventions in the private…	synthetic review	Web of Science (WoS) and Scopus There is an extensive list of specialist and grey literature websites searched in Appendix 2	2005 to 2020	32	NA	Forest and farm systems and the people living there in low- and middle-income countries	Forest	Global	NA	-Biogas/biodigesters systems -Sustainable agriculture and agroforestry -different cropping systems for rice, maize, lentils and other vegetables -maintaining and planting a diverse array of tree species for various uses and benefits -system rice intensification - other climate-smart agriculture practices -Land management (rehabilitation) -Land management (forest protection); Direct payments for f…	Manure management	Conservation finance	The search was restricted to articles found in the primary publication databases written in English, Spanish, German and French. Included: -Comparisons with a no-mitigation intervention scenario -Different levels of intervention and comparisons between interventions -Time observation studies Quantitative or mixed-methods studies published as peerreview articles or as grey literature (documents pu…	Climate Change mitigation effectiveness measured in different ways: -GHG emission reductions -crop productivity -total sequestered CO2 - land-use -land improvement -forest cover -biodiversity -social benefits -livelihood improvements	Carbon storage and sequestration	Social capital
10002	Doswald, Nathalie; Marín, Isabel Puche; Pérez, Jerónimo José Rocio; Prowse, Martin; Roy, Emma De; Torrente, Luis Sanchez; Velasco, Guido Fernández De	2021	Effectiveness of Climate Change Mitigation Interventions in the Private Sector in Developing Countries - A Synthetic Review	IEU Learning Paper	NA	Yes	Included	Yes, except for CEESAT criteria	Main Map	Working paper	Independent Evaluation Unit at the Green Climate Fund (GCF/IEU)	Research Institute	This paper presents a synthetic review of causal evidence on the effectiveness of private sector mitigation interventions in the private sector in developing countries. It describes topics for which high-quality evidence exists and provides a critical assessment of the evidence base. Key Question: What evidence exists concerning the effectiveness and efficiency of CCM interventions in the private…	synthetic review	Web of Science (WoS) and Scopus There is an extensive list of specialist and grey literature websites searched in Appendix 2	2005 to 2020	32	NA	Forest and farm systems and the people living there in low- and middle-income countries	Forest	Global	NA	-Biogas/biodigesters systems -Sustainable agriculture and agroforestry -different cropping systems for rice, maize, lentils and other vegetables -maintaining and planting a diverse array of tree species for various uses and benefits -system rice intensification - other climate-smart agriculture practices -Land management (rehabilitation) -Land management (forest protection); Direct payments for f…	Manure management	Conservation finance	The search was restricted to articles found in the primary publication databases written in English, Spanish, German and French. Included: -Comparisons with a no-mitigation intervention scenario -Different levels of intervention and comparisons between interventions -Time observation studies Quantitative or mixed-methods studies published as peerreview articles or as grey literature (documents pu…	Climate Change mitigation effectiveness measured in different ways: -GHG emission reductions -crop productivity -total sequestered CO2 - land-use -land improvement -forest cover -biodiversity -social benefits -livelihood improvements	Carbon storage and sequestration	Agricultural productivity
10002	Doswald, Nathalie; Marín, Isabel Puche; Pérez, Jerónimo José Rocio; Prowse, Martin; Roy, Emma De; Torrente, Luis Sanchez; Velasco, Guido Fernández De	2021	Effectiveness of Climate Change Mitigation Interventions in the Private Sector in Developing Countries - A Synthetic Review	IEU Learning Paper	NA	Yes	Included	Yes, except for CEESAT criteria	Main Map	Working paper	Independent Evaluation Unit at the Green Climate Fund (GCF/IEU)	Research Institute	This paper presents a synthetic review of causal evidence on the effectiveness of private sector mitigation interventions in the private sector in developing countries. It describes topics for which high-quality evidence exists and provides a critical assessment of the evidence base. Key Question: What evidence exists concerning the effectiveness and efficiency of CCM interventions in the private…	synthetic review	Web of Science (WoS) and Scopus There is an extensive list of specialist and grey literature websites searched in Appendix 2	2005 to 2020	32	NA	Forest and farm systems and the people living there in low- and middle-income countries	Forest	Global	NA	-Biogas/biodigesters systems -Sustainable agriculture and agroforestry -different cropping systems for rice, maize, lentils and other vegetables -maintaining and planting a diverse array of tree species for various uses and benefits -system rice intensification - other climate-smart agriculture practices -Land management (rehabilitation) -Land management (forest protection); Direct payments for f…	Manure management	Conservation finance	The search was restricted to articles found in the primary publication databases written in English, Spanish, German and French. Included: -Comparisons with a no-mitigation intervention scenario -Different levels of intervention and comparisons between interventions -Time observation studies Quantitative or mixed-methods studies published as peerreview articles or as grey literature (documents pu…	Climate Change mitigation effectiveness measured in different ways: -GHG emission reductions -crop productivity -total sequestered CO2 - land-use -land improvement -forest cover -biodiversity -social benefits -livelihood improvements	Carbon storage and sequestration	Ecological community outcomes
10002	Doswald, Nathalie; Marín, Isabel Puche; Pérez, Jerónimo José Rocio; Prowse, Martin; Roy, Emma De; Torrente, Luis Sanchez; Velasco, Guido Fernández De	2021	Effectiveness of Climate Change Mitigation Interventions in the Private Sector in Developing Countries - A Synthetic Review	IEU Learning Paper	NA	Yes	Included	Yes, except for CEESAT criteria	Main Map	Working paper	Independent Evaluation Unit at the Green Climate Fund (GCF/IEU)	Research Institute	This paper presents a synthetic review of causal evidence on the effectiveness of private sector mitigation interventions in the private sector in developing countries. It describes topics for which high-quality evidence exists and provides a critical assessment of the evidence base. Key Question: What evidence exists concerning the effectiveness and efficiency of CCM interventions in the private…	synthetic review	Web of Science (WoS) and Scopus There is an extensive list of specialist and grey literature websites searched in Appendix 2	2005 to 2020	32	NA	Forest and farm systems and the people living there in low- and middle-income countries	Forest	Global	NA	-Biogas/biodigesters systems -Sustainable agriculture and agroforestry -different cropping systems for rice, maize, lentils and other vegetables -maintaining and planting a diverse array of tree species for various uses and benefits -system rice intensification - other climate-smart agriculture practices -Land management (rehabilitation) -Land management (forest protection); Direct payments for f…	Manure management	Conservation finance	The search was restricted to articles found in the primary publication databases written in English, Spanish, German and French. Included: -Comparisons with a no-mitigation intervention scenario -Different levels of intervention and comparisons between interventions -Time observation studies Quantitative or mixed-methods studies published as peerreview articles or as grey literature (documents pu…	Climate Change mitigation effectiveness measured in different ways: -GHG emission reductions -crop productivity -total sequestered CO2 - land-use -land improvement -forest cover -biodiversity -social benefits -livelihood improvements	Land use/Land cover	Economic well-being
10002	Doswald, Nathalie; Marín, Isabel Puche; Pérez, Jerónimo José Rocio; Prowse, Martin; Roy, Emma De; Torrente, Luis Sanchez; Velasco, Guido Fernández De	2021	Effectiveness of Climate Change Mitigation Interventions in the Private Sector in Developing Countries - A Synthetic Review	IEU Learning Paper	NA	Yes	Included	Yes, except for CEESAT criteria	Main Map	Working paper	Independent Evaluation Unit at the Green Climate Fund (GCF/IEU)	Research Institute	This paper presents a synthetic review of causal evidence on the effectiveness of private sector mitigation interventions in the private sector in developing countries. It describes topics for which high-quality evidence exists and provides a critical assessment of the evidence base. Key Question: What evidence exists concerning the effectiveness and efficiency of CCM interventions in the private…	synthetic review	Web of Science (WoS) and Scopus There is an extensive list of specialist and grey literature websites searched in Appendix 2	2005 to 2020	32	NA	Forest and farm systems and the people living there in low- and middle-income countries	Forest	Global	NA	-Biogas/biodigesters systems -Sustainable agriculture and agroforestry -different cropping systems for rice, maize, lentils and other vegetables -maintaining and planting a diverse array of tree species for various uses and benefits -system rice intensification - other climate-smart agriculture practices -Land management (rehabilitation) -Land management (forest protection); Direct payments for f…	Manure management	Conservation finance	The search was restricted to articles found in the primary publication databases written in English, Spanish, German and French. Included: -Comparisons with a no-mitigation intervention scenario -Different levels of intervention and comparisons between interventions -Time observation studies Quantitative or mixed-methods studies published as peerreview articles or as grey literature (documents pu…	Climate Change mitigation effectiveness measured in different ways: -GHG emission reductions -crop productivity -total sequestered CO2 - land-use -land improvement -forest cover -biodiversity -social benefits -livelihood improvements	Land use/Land cover	Social capital
10002	Doswald, Nathalie; Marín, Isabel Puche; Pérez, Jerónimo José Rocio; Prowse, Martin; Roy, Emma De; Torrente, Luis Sanchez; Velasco, Guido Fernández De	2021	Effectiveness of Climate Change Mitigation Interventions in the Private Sector in Developing Countries - A Synthetic Review	IEU Learning Paper	NA	Yes	Included	Yes, except for CEESAT criteria	Main Map	Working paper	Independent Evaluation Unit at the Green Climate Fund (GCF/IEU)	Research Institute	This paper presents a synthetic review of causal evidence on the effectiveness of private sector mitigation interventions in the private sector in developing countries. It describes topics for which high-quality evidence exists and provides a critical assessment of the evidence base. Key Question: What evidence exists concerning the effectiveness and efficiency of CCM interventions in the private…	synthetic review	Web of Science (WoS) and Scopus There is an extensive list of specialist and grey literature websites searched in Appendix 2	2005 to 2020	32	NA	Forest and farm systems and the people living there in low- and middle-income countries	Forest	Global	NA	-Biogas/biodigesters systems -Sustainable agriculture and agroforestry -different cropping systems for rice, maize, lentils and other vegetables -maintaining and planting a diverse array of tree species for various uses and benefits -system rice intensification - other climate-smart agriculture practices -Land management (rehabilitation) -Land management (forest protection); Direct payments for f…	Manure management	Conservation finance	The search was restricted to articles found in the primary publication databases written in English, Spanish, German and French. Included: -Comparisons with a no-mitigation intervention scenario -Different levels of intervention and comparisons between interventions -Time observation studies Quantitative or mixed-methods studies published as peerreview articles or as grey literature (documents pu…	Climate Change mitigation effectiveness measured in different ways: -GHG emission reductions -crop productivity -total sequestered CO2 - land-use -land improvement -forest cover -biodiversity -social benefits -livelihood improvements	Land use/Land cover	Agricultural productivity
10002	Doswald, Nathalie; Marín, Isabel Puche; Pérez, Jerónimo José Rocio; Prowse, Martin; Roy, Emma De; Torrente, Luis Sanchez; Velasco, Guido Fernández De	2021	Effectiveness of Climate Change Mitigation Interventions in the Private Sector in Developing Countries - A Synthetic Review	IEU Learning Paper	NA	Yes	Included	Yes, except for CEESAT criteria	Main Map	Working paper	Independent Evaluation Unit at the Green Climate Fund (GCF/IEU)	Research Institute	This paper presents a synthetic review of causal evidence on the effectiveness of private sector mitigation interventions in the private sector in developing countries. It describes topics for which high-quality evidence exists and provides a critical assessment of the evidence base. Key Question: What evidence exists concerning the effectiveness and efficiency of CCM interventions in the private…	synthetic review	Web of Science (WoS) and Scopus There is an extensive list of specialist and grey literature websites searched in Appendix 2	2005 to 2020	32	NA	Forest and farm systems and the people living there in low- and middle-income countries	Forest	Global	NA	-Biogas/biodigesters systems -Sustainable agriculture and agroforestry -different cropping systems for rice, maize, lentils and other vegetables -maintaining and planting a diverse array of tree species for various uses and benefits -system rice intensification - other climate-smart agriculture practices -Land management (rehabilitation) -Land management (forest protection); Direct payments for f…	Manure management	Conservation finance	The search was restricted to articles found in the primary publication databases written in English, Spanish, German and French. Included: -Comparisons with a no-mitigation intervention scenario -Different levels of intervention and comparisons between interventions -Time observation studies Quantitative or mixed-methods studies published as peerreview articles or as grey literature (documents pu…	Climate Change mitigation effectiveness measured in different ways: -GHG emission reductions -crop productivity -total sequestered CO2 - land-use -land improvement -forest cover -biodiversity -social benefits -livelihood improvements	Land use/Land cover	Ecological community outcomes
10002	Doswald, Nathalie; Marín, Isabel Puche; Pérez, Jerónimo José Rocio; Prowse, Martin; Roy, Emma De; Torrente, Luis Sanchez; Velasco, Guido Fernández De	2021	Effectiveness of Climate Change Mitigation Interventions in the Private Sector in Developing Countries - A Synthetic Review	IEU Learning Paper	NA	Yes	Included	Yes, except for CEESAT criteria	Main Map	Working paper	Independent Evaluation Unit at the Green Climate Fund (GCF/IEU)	Research Institute	This paper presents a synthetic review of causal evidence on the effectiveness of private sector mitigation interventions in the private sector in developing countries. It describes topics for which high-quality evidence exists and provides a critical assessment of the evidence base. Key Question: What evidence exists concerning the effectiveness and efficiency of CCM interventions in the private…	synthetic review	Web of Science (WoS) and Scopus There is an extensive list of specialist and grey literature websites searched in Appendix 2	2005 to 2020	32	NA	Forest and farm systems and the people living there in low- and middle-income countries	Forest	Global	NA	-Biogas/biodigesters systems -Sustainable agriculture and agroforestry -different cropping systems for rice, maize, lentils and other vegetables -maintaining and planting a diverse array of tree species for various uses and benefits -system rice intensification - other climate-smart agriculture practices -Land management (rehabilitation) -Land management (forest protection); Direct payments for f…	Manure management	Conservation finance	The search was restricted to articles found in the primary publication databases written in English, Spanish, German and French. Included: -Comparisons with a no-mitigation intervention scenario -Different levels of intervention and comparisons between interventions -Time observation studies Quantitative or mixed-methods studies published as peerreview articles or as grey literature (documents pu…	Climate Change mitigation effectiveness measured in different ways: -GHG emission reductions -crop productivity -total sequestered CO2 - land-use -land improvement -forest cover -biodiversity -social benefits -livelihood improvements	Land condition	Economic well-being
10002	Doswald, Nathalie; Marín, Isabel Puche; Pérez, Jerónimo José Rocio; Prowse, Martin; Roy, Emma De; Torrente, Luis Sanchez; Velasco, Guido Fernández De	2021	Effectiveness of Climate Change Mitigation Interventions in the Private Sector in Developing Countries - A Synthetic Review	IEU Learning Paper	NA	Yes	Included	Yes, except for CEESAT criteria	Main Map	Working paper	Independent Evaluation Unit at the Green Climate Fund (GCF/IEU)	Research Institute	This paper presents a synthetic review of causal evidence on the effectiveness of private sector mitigation interventions in the private sector in developing countries. It describes topics for which high-quality evidence exists and provides a critical assessment of the evidence base. Key Question: What evidence exists concerning the effectiveness and efficiency of CCM interventions in the private…	synthetic review	Web of Science (WoS) and Scopus There is an extensive list of specialist and grey literature websites searched in Appendix 2	2005 to 2020	32	NA	Forest and farm systems and the people living there in low- and middle-income countries	Forest	Global	NA	-Biogas/biodigesters systems -Sustainable agriculture and agroforestry -different cropping systems for rice, maize, lentils and other vegetables -maintaining and planting a diverse array of tree species for various uses and benefits -system rice intensification - other climate-smart agriculture practices -Land management (rehabilitation) -Land management (forest protection); Direct payments for f…	Manure management	Conservation finance	The search was restricted to articles found in the primary publication databases written in English, Spanish, German and French. Included: -Comparisons with a no-mitigation intervention scenario -Different levels of intervention and comparisons between interventions -Time observation studies Quantitative or mixed-methods studies published as peerreview articles or as grey literature (documents pu…	Climate Change mitigation effectiveness measured in different ways: -GHG emission reductions -crop productivity -total sequestered CO2 - land-use -land improvement -forest cover -biodiversity -social benefits -livelihood improvements	Land condition	Social capital
10002	Doswald, Nathalie; Marín, Isabel Puche; Pérez, Jerónimo José Rocio; Prowse, Martin; Roy, Emma De; Torrente, Luis Sanchez; Velasco, Guido Fernández De	2021	Effectiveness of Climate Change Mitigation Interventions in the Private Sector in Developing Countries - A Synthetic Review	IEU Learning Paper	NA	Yes	Included	Yes, except for CEESAT criteria	Main Map	Working paper	Independent Evaluation Unit at the Green Climate Fund (GCF/IEU)	Research Institute	This paper presents a synthetic review of causal evidence on the effectiveness of private sector mitigation interventions in the private sector in developing countries. It describes topics for which high-quality evidence exists and provides a critical assessment of the evidence base. Key Question: What evidence exists concerning the effectiveness and efficiency of CCM interventions in the private…	synthetic review	Web of Science (WoS) and Scopus There is an extensive list of specialist and grey literature websites searched in Appendix 2	2005 to 2020	32	NA	Forest and farm systems and the people living there in low- and middle-income countries	Forest	Global	NA	-Biogas/biodigesters systems -Sustainable agriculture and agroforestry -different cropping systems for rice, maize, lentils and other vegetables -maintaining and planting a diverse array of tree species for various uses and benefits -system rice intensification - other climate-smart agriculture practices -Land management (rehabilitation) -Land management (forest protection); Direct payments for f…	Manure management	Conservation finance	The search was restricted to articles found in the primary publication databases written in English, Spanish, German and French. Included: -Comparisons with a no-mitigation intervention scenario -Different levels of intervention and comparisons between interventions -Time observation studies Quantitative or mixed-methods studies published as peerreview articles or as grey literature (documents pu…	Climate Change mitigation effectiveness measured in different ways: -GHG emission reductions -crop productivity -total sequestered CO2 - land-use -land improvement -forest cover -biodiversity -social benefits -livelihood improvements	Land condition	Agricultural productivity
10002	Doswald, Nathalie; Marín, Isabel Puche; Pérez, Jerónimo José Rocio; Prowse, Martin; Roy, Emma De; Torrente, Luis Sanchez; Velasco, Guido Fernández De	2021	Effectiveness of Climate Change Mitigation Interventions in the Private Sector in Developing Countries - A Synthetic Review	IEU Learning Paper	NA	Yes	Included	Yes, except for CEESAT criteria	Main Map	Working paper	Independent Evaluation Unit at the Green Climate Fund (GCF/IEU)	Research Institute	This paper presents a synthetic review of causal evidence on the effectiveness of private sector mitigation interventions in the private sector in developing countries. It describes topics for which high-quality evidence exists and provides a critical assessment of the evidence base. Key Question: What evidence exists concerning the effectiveness and efficiency of CCM interventions in the private…	synthetic review	Web of Science (WoS) and Scopus There is an extensive list of specialist and grey literature websites searched in Appendix 2	2005 to 2020	32	NA	Forest and farm systems and the people living there in low- and middle-income countries	Forest	Global	NA	-Biogas/biodigesters systems -Sustainable agriculture and agroforestry -different cropping systems for rice, maize, lentils and other vegetables -maintaining and planting a diverse array of tree species for various uses and benefits -system rice intensification - other climate-smart agriculture practices -Land management (rehabilitation) -Land management (forest protection); Direct payments for f…	Manure management	Conservation finance	The search was restricted to articles found in the primary publication databases written in English, Spanish, German and French. Included: -Comparisons with a no-mitigation intervention scenario -Different levels of intervention and comparisons between interventions -Time observation studies Quantitative or mixed-methods studies published as peerreview articles or as grey literature (documents pu…	Climate Change mitigation effectiveness measured in different ways: -GHG emission reductions -crop productivity -total sequestered CO2 - land-use -land improvement -forest cover -biodiversity -social benefits -livelihood improvements	Land condition	Ecological community outcomes
10002	Doswald, Nathalie; Marín, Isabel Puche; Pérez, Jerónimo José Rocio; Prowse, Martin; Roy, Emma De; Torrente, Luis Sanchez; Velasco, Guido Fernández De	2021	Effectiveness of Climate Change Mitigation Interventions in the Private Sector in Developing Countries - A Synthetic Review	IEU Learning Paper	NA	Yes	Included	Yes, except for CEESAT criteria	Main Map	Working paper	Independent Evaluation Unit at the Green Climate Fund (GCF/IEU)	Research Institute	This paper presents a synthetic review of causal evidence on the effectiveness of private sector mitigation interventions in the private sector in developing countries. It describes topics for which high-quality evidence exists and provides a critical assessment of the evidence base. Key Question: What evidence exists concerning the effectiveness and efficiency of CCM interventions in the private…	synthetic review	Web of Science (WoS) and Scopus There is an extensive list of specialist and grey literature websites searched in Appendix 2	2005 to 2020	32	NA	Forest and farm systems and the people living there in low- and middle-income countries	Agriculture	Global	NA	-Biogas/biodigesters systems -Sustainable agriculture and agroforestry -different cropping systems for rice, maize, lentils and other vegetables -maintaining and planting a diverse array of tree species for various uses and benefits -system rice intensification - other climate-smart agriculture practices -Land management (rehabilitation) -Land management (forest protection); Direct payments for f…	Manure management	Conservation finance	The search was restricted to articles found in the primary publication databases written in English, Spanish, German and French. Included: -Comparisons with a no-mitigation intervention scenario -Different levels of intervention and comparisons between interventions -Time observation studies Quantitative or mixed-methods studies published as peerreview articles or as grey literature (documents pu…	Climate Change mitigation effectiveness measured in different ways: -GHG emission reductions -crop productivity -total sequestered CO2 - land-use -land improvement -forest cover -biodiversity -social benefits -livelihood improvements	Greenhouse gas emissions	Economic well-being
10002	Doswald, Nathalie; Marín, Isabel Puche; Pérez, Jerónimo José Rocio; Prowse, Martin; Roy, Emma De; Torrente, Luis Sanchez; Velasco, Guido Fernández De	2021	Effectiveness of Climate Change Mitigation Interventions in the Private Sector in Developing Countries - A Synthetic Review	IEU Learning Paper	NA	Yes	Included	Yes, except for CEESAT criteria	Main Map	Working paper	Independent Evaluation Unit at the Green Climate Fund (GCF/IEU)	Research Institute	This paper presents a synthetic review of causal evidence on the effectiveness of private sector mitigation interventions in the private sector in developing countries. It describes topics for which high-quality evidence exists and provides a critical assessment of the evidence base. Key Question: What evidence exists concerning the effectiveness and efficiency of CCM interventions in the private…	synthetic review	Web of Science (WoS) and Scopus There is an extensive list of specialist and grey literature websites searched in Appendix 2	2005 to 2020	32	NA	Forest and farm systems and the people living there in low- and middle-income countries	Agriculture	Global	NA	-Biogas/biodigesters systems -Sustainable agriculture and agroforestry -different cropping systems for rice, maize, lentils and other vegetables -maintaining and planting a diverse array of tree species for various uses and benefits -system rice intensification - other climate-smart agriculture practices -Land management (rehabilitation) -Land management (forest protection); Direct payments for f…	Manure management	Conservation finance	The search was restricted to articles found in the primary publication databases written in English, Spanish, German and French. Included: -Comparisons with a no-mitigation intervention scenario -Different levels of intervention and comparisons between interventions -Time observation studies Quantitative or mixed-methods studies published as peerreview articles or as grey literature (documents pu…	Climate Change mitigation effectiveness measured in different ways: -GHG emission reductions -crop productivity -total sequestered CO2 - land-use -land improvement -forest cover -biodiversity -social benefits -livelihood improvements	Greenhouse gas emissions	Social capital
10002	Doswald, Nathalie; Marín, Isabel Puche; Pérez, Jerónimo José Rocio; Prowse, Martin; Roy, Emma De; Torrente, Luis Sanchez; Velasco, Guido Fernández De	2021	Effectiveness of Climate Change Mitigation Interventions in the Private Sector in Developing Countries - A Synthetic Review	IEU Learning Paper	NA	Yes	Included	Yes, except for CEESAT criteria	Main Map	Working paper	Independent Evaluation Unit at the Green Climate Fund (GCF/IEU)	Research Institute	This paper presents a synthetic review of causal evidence on the effectiveness of private sector mitigation interventions in the private sector in developing countries. It describes topics for which high-quality evidence exists and provides a critical assessment of the evidence base. Key Question: What evidence exists concerning the effectiveness and efficiency of CCM interventions in the private…	synthetic review	Web of Science (WoS) and Scopus There is an extensive list of specialist and grey literature websites searched in Appendix 2	2005 to 2020	32	NA	Forest and farm systems and the people living there in low- and middle-income countries	Agriculture	Global	NA	-Biogas/biodigesters systems -Sustainable agriculture and agroforestry -different cropping systems for rice, maize, lentils and other vegetables -maintaining and planting a diverse array of tree species for various uses and benefits -system rice intensification - other climate-smart agriculture practices -Land management (rehabilitation) -Land management (forest protection); Direct payments for f…	Manure management	Conservation finance	The search was restricted to articles found in the primary publication databases written in English, Spanish, German and French. Included: -Comparisons with a no-mitigation intervention scenario -Different levels of intervention and comparisons between interventions -Time observation studies Quantitative or mixed-methods studies published as peerreview articles or as grey literature (documents pu…	Climate Change mitigation effectiveness measured in different ways: -GHG emission reductions -crop productivity -total sequestered CO2 - land-use -land improvement -forest cover -biodiversity -social benefits -livelihood improvements	Greenhouse gas emissions	Agricultural productivity
10002	Doswald, Nathalie; Marín, Isabel Puche; Pérez, Jerónimo José Rocio; Prowse, Martin; Roy, Emma De; Torrente, Luis Sanchez; Velasco, Guido Fernández De	2021	Effectiveness of Climate Change Mitigation Interventions in the Private Sector in Developing Countries - A Synthetic Review	IEU Learning Paper	NA	Yes	Included	Yes, except for CEESAT criteria	Main Map	Working paper	Independent Evaluation Unit at the Green Climate Fund (GCF/IEU)	Research Institute	This paper presents a synthetic review of causal evidence on the effectiveness of private sector mitigation interventions in the private sector in developing countries. It describes topics for which high-quality evidence exists and provides a critical assessment of the evidence base. Key Question: What evidence exists concerning the effectiveness and efficiency of CCM interventions in the private…	synthetic review	Web of Science (WoS) and Scopus There is an extensive list of specialist and grey literature websites searched in Appendix 2	2005 to 2020	32	NA	Forest and farm systems and the people living there in low- and middle-income countries	Agriculture	Global	NA	-Biogas/biodigesters systems -Sustainable agriculture and agroforestry -different cropping systems for rice, maize, lentils and other vegetables -maintaining and planting a diverse array of tree species for various uses and benefits -system rice intensification - other climate-smart agriculture practices -Land management (rehabilitation) -Land management (forest protection); Direct payments for f…	Manure management	Conservation finance	The search was restricted to articles found in the primary publication databases written in English, Spanish, German and French. Included: -Comparisons with a no-mitigation intervention scenario -Different levels of intervention and comparisons between interventions -Time observation studies Quantitative or mixed-methods studies published as peerreview articles or as grey literature (documents pu…	Climate Change mitigation effectiveness measured in different ways: -GHG emission reductions -crop productivity -total sequestered CO2 - land-use -land improvement -forest cover -biodiversity -social benefits -livelihood improvements	Greenhouse gas emissions	Ecological community outcomes
10002	Doswald, Nathalie; Marín, Isabel Puche; Pérez, Jerónimo José Rocio; Prowse, Martin; Roy, Emma De; Torrente, Luis Sanchez; Velasco, Guido Fernández De	2021	Effectiveness of Climate Change Mitigation Interventions in the Private Sector in Developing Countries - A Synthetic Review	IEU Learning Paper	NA	Yes	Included	Yes, except for CEESAT criteria	Main Map	Working paper	Independent Evaluation Unit at the Green Climate Fund (GCF/IEU)	Research Institute	This paper presents a synthetic review of causal evidence on the effectiveness of private sector mitigation interventions in the private sector in developing countries. It describes topics for which high-quality evidence exists and provides a critical assessment of the evidence base. Key Question: What evidence exists concerning the effectiveness and efficiency of CCM interventions in the private…	synthetic review	Web of Science (WoS) and Scopus There is an extensive list of specialist and grey literature websites searched in Appendix 2	2005 to 2020	32	NA	Forest and farm systems and the people living there in low- and middle-income countries	Agriculture	Global	NA	-Biogas/biodigesters systems -Sustainable agriculture and agroforestry -different cropping systems for rice, maize, lentils and other vegetables -maintaining and planting a diverse array of tree species for various uses and benefits -system rice intensification - other climate-smart agriculture practices -Land management (rehabilitation) -Land management (forest protection); Direct payments for f…	Manure management	Conservation finance	The search was restricted to articles found in the primary publication databases written in English, Spanish, German and French. Included: -Comparisons with a no-mitigation intervention scenario -Different levels of intervention and comparisons between interventions -Time observation studies Quantitative or mixed-methods studies published as peerreview articles or as grey literature (documents pu…	Climate Change mitigation effectiveness measured in different ways: -GHG emission reductions -crop productivity -total sequestered CO2 - land-use -land improvement -forest cover -biodiversity -social benefits -livelihood improvements	Carbon storage and sequestration	Economic well-being
10002	Doswald, Nathalie; Marín, Isabel Puche; Pérez, Jerónimo José Rocio; Prowse, Martin; Roy, Emma De; Torrente, Luis Sanchez; Velasco, Guido Fernández De	2021	Effectiveness of Climate Change Mitigation Interventions in the Private Sector in Developing Countries - A Synthetic Review	IEU Learning Paper	NA	Yes	Included	Yes, except for CEESAT criteria	Main Map	Working paper	Independent Evaluation Unit at the Green Climate Fund (GCF/IEU)	Research Institute	This paper presents a synthetic review of causal evidence on the effectiveness of private sector mitigation interventions in the private sector in developing countries. It describes topics for which high-quality evidence exists and provides a critical assessment of the evidence base. Key Question: What evidence exists concerning the effectiveness and efficiency of CCM interventions in the private…	synthetic review	Web of Science (WoS) and Scopus There is an extensive list of specialist and grey literature websites searched in Appendix 2	2005 to 2020	32	NA	Forest and farm systems and the people living there in low- and middle-income countries	Agriculture	Global	NA	-Biogas/biodigesters systems -Sustainable agriculture and agroforestry -different cropping systems for rice, maize, lentils and other vegetables -maintaining and planting a diverse array of tree species for various uses and benefits -system rice intensification - other climate-smart agriculture practices -Land management (rehabilitation) -Land management (forest protection); Direct payments for f…	Manure management	Conservation finance	The search was restricted to articles found in the primary publication databases written in English, Spanish, German and French. Included: -Comparisons with a no-mitigation intervention scenario -Different levels of intervention and comparisons between interventions -Time observation studies Quantitative or mixed-methods studies published as peerreview articles or as grey literature (documents pu…	Climate Change mitigation effectiveness measured in different ways: -GHG emission reductions -crop productivity -total sequestered CO2 - land-use -land improvement -forest cover -biodiversity -social benefits -livelihood improvements	Carbon storage and sequestration	Social capital
10002	Doswald, Nathalie; Marín, Isabel Puche; Pérez, Jerónimo José Rocio; Prowse, Martin; Roy, Emma De; Torrente, Luis Sanchez; Velasco, Guido Fernández De	2021	Effectiveness of Climate Change Mitigation Interventions in the Private Sector in Developing Countries - A Synthetic Review	IEU Learning Paper	NA	Yes	Included	Yes, except for CEESAT criteria	Main Map	Working paper	Independent Evaluation Unit at the Green Climate Fund (GCF/IEU)	Research Institute	This paper presents a synthetic review of causal evidence on the effectiveness of private sector mitigation interventions in the private sector in developing countries. It describes topics for which high-quality evidence exists and provides a critical assessment of the evidence base. Key Question: What evidence exists concerning the effectiveness and efficiency of CCM interventions in the private…	synthetic review	Web of Science (WoS) and Scopus There is an extensive list of specialist and grey literature websites searched in Appendix 2	2005 to 2020	32	NA	Forest and farm systems and the people living there in low- and middle-income countries	Agriculture	Global	NA	-Biogas/biodigesters systems -Sustainable agriculture and agroforestry -different cropping systems for rice, maize, lentils and other vegetables -maintaining and planting a diverse array of tree species for various uses and benefits -system rice intensification - other climate-smart agriculture practices -Land management (rehabilitation) -Land management (forest protection); Direct payments for f…	Manure management	Conservation finance	The search was restricted to articles found in the primary publication databases written in English, Spanish, German and French. Included: -Comparisons with a no-mitigation intervention scenario -Different levels of intervention and comparisons between interventions -Time observation studies Quantitative or mixed-methods studies published as peerreview articles or as grey literature (documents pu…	Climate Change mitigation effectiveness measured in different ways: -GHG emission reductions -crop productivity -total sequestered CO2 - land-use -land improvement -forest cover -biodiversity -social benefits -livelihood improvements	Carbon storage and sequestration	Agricultural productivity
10002	Doswald, Nathalie; Marín, Isabel Puche; Pérez, Jerónimo José Rocio; Prowse, Martin; Roy, Emma De; Torrente, Luis Sanchez; Velasco, Guido Fernández De	2021	Effectiveness of Climate Change Mitigation Interventions in the Private Sector in Developing Countries - A Synthetic Review	IEU Learning Paper	NA	Yes	Included	Yes, except for CEESAT criteria	Main Map	Working paper	Independent Evaluation Unit at the Green Climate Fund (GCF/IEU)	Research Institute	This paper presents a synthetic review of causal evidence on the effectiveness of private sector mitigation interventions in the private sector in developing countries. It describes topics for which high-quality evidence exists and provides a critical assessment of the evidence base. Key Question: What evidence exists concerning the effectiveness and efficiency of CCM interventions in the private…	synthetic review	Web of Science (WoS) and Scopus There is an extensive list of specialist and grey literature websites searched in Appendix 2	2005 to 2020	32	NA	Forest and farm systems and the people living there in low- and middle-income countries	Agriculture	Global	NA	-Biogas/biodigesters systems -Sustainable agriculture and agroforestry -different cropping systems for rice, maize, lentils and other vegetables -maintaining and planting a diverse array of tree species for various uses and benefits -system rice intensification - other climate-smart agriculture practices -Land management (rehabilitation) -Land management (forest protection); Direct payments for f…	Manure management	Conservation finance	The search was restricted to articles found in the primary publication databases written in English, Spanish, German and French. Included: -Comparisons with a no-mitigation intervention scenario -Different levels of intervention and comparisons between interventions -Time observation studies Quantitative or mixed-methods studies published as peerreview articles or as grey literature (documents pu…	Climate Change mitigation effectiveness measured in different ways: -GHG emission reductions -crop productivity -total sequestered CO2 - land-use -land improvement -forest cover -biodiversity -social benefits -livelihood improvements	Carbon storage and sequestration	Ecological community outcomes
10002	Doswald, Nathalie; Marín, Isabel Puche; Pérez, Jerónimo José Rocio; Prowse, Martin; Roy, Emma De; Torrente, Luis Sanchez; Velasco, Guido Fernández De	2021	Effectiveness of Climate Change Mitigation Interventions in the Private Sector in Developing Countries - A Synthetic Review	IEU Learning Paper	NA	Yes	Included	Yes, except for CEESAT criteria	Main Map	Working paper	Independent Evaluation Unit at the Green Climate Fund (GCF/IEU)	Research Institute	This paper presents a synthetic review of causal evidence on the effectiveness of private sector mitigation interventions in the private sector in developing countries. It describes topics for which high-quality evidence exists and provides a critical assessment of the evidence base. Key Question: What evidence exists concerning the effectiveness and efficiency of CCM interventions in the private…	synthetic review	Web of Science (WoS) and Scopus There is an extensive list of specialist and grey literature websites searched in Appendix 2	2005 to 2020	32	NA	Forest and farm systems and the people living there in low- and middle-income countries	Agriculture	Global	NA	-Biogas/biodigesters systems -Sustainable agriculture and agroforestry -different cropping systems for rice, maize, lentils and other vegetables -maintaining and planting a diverse array of tree species for various uses and benefits -system rice intensification - other climate-smart agriculture practices -Land management (rehabilitation) -Land management (forest protection); Direct payments for f…	Manure management	Conservation finance	The search was restricted to articles found in the primary publication databases written in English, Spanish, German and French. Included: -Comparisons with a no-mitigation intervention scenario -Different levels of intervention and comparisons between interventions -Time observation studies Quantitative or mixed-methods studies published as peerreview articles or as grey literature (documents pu…	Climate Change mitigation effectiveness measured in different ways: -GHG emission reductions -crop productivity -total sequestered CO2 - land-use -land improvement -forest cover -biodiversity -social benefits -livelihood improvements	Land use/Land cover	Economic well-being
10002	Doswald, Nathalie; Marín, Isabel Puche; Pérez, Jerónimo José Rocio; Prowse, Martin; Roy, Emma De; Torrente, Luis Sanchez; Velasco, Guido Fernández De	2021	Effectiveness of Climate Change Mitigation Interventions in the Private Sector in Developing Countries - A Synthetic Review	IEU Learning Paper	NA	Yes	Included	Yes, except for CEESAT criteria	Main Map	Working paper	Independent Evaluation Unit at the Green Climate Fund (GCF/IEU)	Research Institute	This paper presents a synthetic review of causal evidence on the effectiveness of private sector mitigation interventions in the private sector in developing countries. It describes topics for which high-quality evidence exists and provides a critical assessment of the evidence base. Key Question: What evidence exists concerning the effectiveness and efficiency of CCM interventions in the private…	synthetic review	Web of Science (WoS) and Scopus There is an extensive list of specialist and grey literature websites searched in Appendix 2	2005 to 2020	32	NA	Forest and farm systems and the people living there in low- and middle-income countries	Agriculture	Global	NA	-Biogas/biodigesters systems -Sustainable agriculture and agroforestry -different cropping systems for rice, maize, lentils and other vegetables -maintaining and planting a diverse array of tree species for various uses and benefits -system rice intensification - other climate-smart agriculture practices -Land management (rehabilitation) -Land management (forest protection); Direct payments for f…	Manure management	Conservation finance	The search was restricted to articles found in the primary publication databases written in English, Spanish, German and French. Included: -Comparisons with a no-mitigation intervention scenario -Different levels of intervention and comparisons between interventions -Time observation studies Quantitative or mixed-methods studies published as peerreview articles or as grey literature (documents pu…	Climate Change mitigation effectiveness measured in different ways: -GHG emission reductions -crop productivity -total sequestered CO2 - land-use -land improvement -forest cover -biodiversity -social benefits -livelihood improvements	Land use/Land cover	Social capital
10002	Doswald, Nathalie; Marín, Isabel Puche; Pérez, Jerónimo José Rocio; Prowse, Martin; Roy, Emma De; Torrente, Luis Sanchez; Velasco, Guido Fernández De	2021	Effectiveness of Climate Change Mitigation Interventions in the Private Sector in Developing Countries - A Synthetic Review	IEU Learning Paper	NA	Yes	Included	Yes, except for CEESAT criteria	Main Map	Working paper	Independent Evaluation Unit at the Green Climate Fund (GCF/IEU)	Research Institute	This paper presents a synthetic review of causal evidence on the effectiveness of private sector mitigation interventions in the private sector in developing countries. It describes topics for which high-quality evidence exists and provides a critical assessment of the evidence base. Key Question: What evidence exists concerning the effectiveness and efficiency of CCM interventions in the private…	synthetic review	Web of Science (WoS) and Scopus There is an extensive list of specialist and grey literature websites searched in Appendix 2	2005 to 2020	32	NA	Forest and farm systems and the people living there in low- and middle-income countries	Agriculture	Global	NA	-Biogas/biodigesters systems -Sustainable agriculture and agroforestry -different cropping systems for rice, maize, lentils and other vegetables -maintaining and planting a diverse array of tree species for various uses and benefits -system rice intensification - other climate-smart agriculture practices -Land management (rehabilitation) -Land management (forest protection); Direct payments for f…	Manure management	Conservation finance	The search was restricted to articles found in the primary publication databases written in English, Spanish, German and French. Included: -Comparisons with a no-mitigation intervention scenario -Different levels of intervention and comparisons between interventions -Time observation studies Quantitative or mixed-methods studies published as peerreview articles or as grey literature (documents pu…	Climate Change mitigation effectiveness measured in different ways: -GHG emission reductions -crop productivity -total sequestered CO2 - land-use -land improvement -forest cover -biodiversity -social benefits -livelihood improvements	Land use/Land cover	Agricultural productivity
10002	Doswald, Nathalie; Marín, Isabel Puche; Pérez, Jerónimo José Rocio; Prowse, Martin; Roy, Emma De; Torrente, Luis Sanchez; Velasco, Guido Fernández De	2021	Effectiveness of Climate Change Mitigation Interventions in the Private Sector in Developing Countries - A Synthetic Review	IEU Learning Paper	NA	Yes	Included	Yes, except for CEESAT criteria	Main Map	Working paper	Independent Evaluation Unit at the Green Climate Fund (GCF/IEU)	Research Institute	This paper presents a synthetic review of causal evidence on the effectiveness of private sector mitigation interventions in the private sector in developing countries. It describes topics for which high-quality evidence exists and provides a critical assessment of the evidence base. Key Question: What evidence exists concerning the effectiveness and efficiency of CCM interventions in the private…	synthetic review	Web of Science (WoS) and Scopus There is an extensive list of specialist and grey literature websites searched in Appendix 2	2005 to 2020	32	NA	Forest and farm systems and the people living there in low- and middle-income countries	Agriculture	Global	NA	-Biogas/biodigesters systems -Sustainable agriculture and agroforestry -different cropping systems for rice, maize, lentils and other vegetables -maintaining and planting a diverse array of tree species for various uses and benefits -system rice intensification - other climate-smart agriculture practices -Land management (rehabilitation) -Land management (forest protection); Direct payments for f…	Manure management	Conservation finance	The search was restricted to articles found in the primary publication databases written in English, Spanish, German and French. Included: -Comparisons with a no-mitigation intervention scenario -Different levels of intervention and comparisons between interventions -Time observation studies Quantitative or mixed-methods studies published as peerreview articles or as grey literature (documents pu…	Climate Change mitigation effectiveness measured in different ways: -GHG emission reductions -crop productivity -total sequestered CO2 - land-use -land improvement -forest cover -biodiversity -social benefits -livelihood improvements	Land use/Land cover	Ecological community outcomes
10002	Doswald, Nathalie; Marín, Isabel Puche; Pérez, Jerónimo José Rocio; Prowse, Martin; Roy, Emma De; Torrente, Luis Sanchez; Velasco, Guido Fernández De	2021	Effectiveness of Climate Change Mitigation Interventions in the Private Sector in Developing Countries - A Synthetic Review	IEU Learning Paper	NA	Yes	Included	Yes, except for CEESAT criteria	Main Map	Working paper	Independent Evaluation Unit at the Green Climate Fund (GCF/IEU)	Research Institute	This paper presents a synthetic review of causal evidence on the effectiveness of private sector mitigation interventions in the private sector in developing countries. It describes topics for which high-quality evidence exists and provides a critical assessment of the evidence base. Key Question: What evidence exists concerning the effectiveness and efficiency of CCM interventions in the private…	synthetic review	Web of Science (WoS) and Scopus There is an extensive list of specialist and grey literature websites searched in Appendix 2	2005 to 2020	32	NA	Forest and farm systems and the people living there in low- and middle-income countries	Agriculture	Global	NA	-Biogas/biodigesters systems -Sustainable agriculture and agroforestry -different cropping systems for rice, maize, lentils and other vegetables -maintaining and planting a diverse array of tree species for various uses and benefits -system rice intensification - other climate-smart agriculture practices -Land management (rehabilitation) -Land management (forest protection); Direct payments for f…	Manure management	Conservation finance	The search was restricted to articles found in the primary publication databases written in English, Spanish, German and French. Included: -Comparisons with a no-mitigation intervention scenario -Different levels of intervention and comparisons between interventions -Time observation studies Quantitative or mixed-methods studies published as peerreview articles or as grey literature (documents pu…	Climate Change mitigation effectiveness measured in different ways: -GHG emission reductions -crop productivity -total sequestered CO2 - land-use -land improvement -forest cover -biodiversity -social benefits -livelihood improvements	Land condition	Economic well-being
10002	Doswald, Nathalie; Marín, Isabel Puche; Pérez, Jerónimo José Rocio; Prowse, Martin; Roy, Emma De; Torrente, Luis Sanchez; Velasco, Guido Fernández De	2021	Effectiveness of Climate Change Mitigation Interventions in the Private Sector in Developing Countries - A Synthetic Review	IEU Learning Paper	NA	Yes	Included	Yes, except for CEESAT criteria	Main Map	Working paper	Independent Evaluation Unit at the Green Climate Fund (GCF/IEU)	Research Institute	This paper presents a synthetic review of causal evidence on the effectiveness of private sector mitigation interventions in the private sector in developing countries. It describes topics for which high-quality evidence exists and provides a critical assessment of the evidence base. Key Question: What evidence exists concerning the effectiveness and efficiency of CCM interventions in the private…	synthetic review	Web of Science (WoS) and Scopus There is an extensive list of specialist and grey literature websites searched in Appendix 2	2005 to 2020	32	NA	Forest and farm systems and the people living there in low- and middle-income countries	Agriculture	Global	NA	-Biogas/biodigesters systems -Sustainable agriculture and agroforestry -different cropping systems for rice, maize, lentils and other vegetables -maintaining and planting a diverse array of tree species for various uses and benefits -system rice intensification - other climate-smart agriculture practices -Land management (rehabilitation) -Land management (forest protection); Direct payments for f…	Manure management	Conservation finance	The search was restricted to articles found in the primary publication databases written in English, Spanish, German and French. Included: -Comparisons with a no-mitigation intervention scenario -Different levels of intervention and comparisons between interventions -Time observation studies Quantitative or mixed-methods studies published as peerreview articles or as grey literature (documents pu…	Climate Change mitigation effectiveness measured in different ways: -GHG emission reductions -crop productivity -total sequestered CO2 - land-use -land improvement -forest cover -biodiversity -social benefits -livelihood improvements	Land condition	Social capital
10002	Doswald, Nathalie; Marín, Isabel Puche; Pérez, Jerónimo José Rocio; Prowse, Martin; Roy, Emma De; Torrente, Luis Sanchez; Velasco, Guido Fernández De	2021	Effectiveness of Climate Change Mitigation Interventions in the Private Sector in Developing Countries - A Synthetic Review	IEU Learning Paper	NA	Yes	Included	Yes, except for CEESAT criteria	Main Map	Working paper	Independent Evaluation Unit at the Green Climate Fund (GCF/IEU)	Research Institute	This paper presents a synthetic review of causal evidence on the effectiveness of private sector mitigation interventions in the private sector in developing countries. It describes topics for which high-quality evidence exists and provides a critical assessment of the evidence base. Key Question: What evidence exists concerning the effectiveness and efficiency of CCM interventions in the private…	synthetic review	Web of Science (WoS) and Scopus There is an extensive list of specialist and grey literature websites searched in Appendix 2	2005 to 2020	32	NA	Forest and farm systems and the people living there in low- and middle-income countries	Agriculture	Global	NA	-Biogas/biodigesters systems -Sustainable agriculture and agroforestry -different cropping systems for rice, maize, lentils and other vegetables -maintaining and planting a diverse array of tree species for various uses and benefits -system rice intensification - other climate-smart agriculture practices -Land management (rehabilitation) -Land management (forest protection); Direct payments for f…	Manure management	Conservation finance	The search was restricted to articles found in the primary publication databases written in English, Spanish, German and French. Included: -Comparisons with a no-mitigation intervention scenario -Different levels of intervention and comparisons between interventions -Time observation studies Quantitative or mixed-methods studies published as peerreview articles or as grey literature (documents pu…	Climate Change mitigation effectiveness measured in different ways: -GHG emission reductions -crop productivity -total sequestered CO2 - land-use -land improvement -forest cover -biodiversity -social benefits -livelihood improvements	Land condition	Agricultural productivity
10002	Doswald, Nathalie; Marín, Isabel Puche; Pérez, Jerónimo José Rocio; Prowse, Martin; Roy, Emma De; Torrente, Luis Sanchez; Velasco, Guido Fernández De	2021	Effectiveness of Climate Change Mitigation Interventions in the Private Sector in Developing Countries - A Synthetic Review	IEU Learning Paper	NA	Yes	Included	Yes, except for CEESAT criteria	Main Map	Working paper	Independent Evaluation Unit at the Green Climate Fund (GCF/IEU)	Research Institute	This paper presents a synthetic review of causal evidence on the effectiveness of private sector mitigation interventions in the private sector in developing countries. It describes topics for which high-quality evidence exists and provides a critical assessment of the evidence base. Key Question: What evidence exists concerning the effectiveness and efficiency of CCM interventions in the private…	synthetic review	Web of Science (WoS) and Scopus There is an extensive list of specialist and grey literature websites searched in Appendix 2	2005 to 2020	32	NA	Forest and farm systems and the people living there in low- and middle-income countries	Agriculture	Global	NA	-Biogas/biodigesters systems -Sustainable agriculture and agroforestry -different cropping systems for rice, maize, lentils and other vegetables -maintaining and planting a diverse array of tree species for various uses and benefits -system rice intensification - other climate-smart agriculture practices -Land management (rehabilitation) -Land management (forest protection); Direct payments for f…	Manure management	Conservation finance	The search was restricted to articles found in the primary publication databases written in English, Spanish, German and French. Included: -Comparisons with a no-mitigation intervention scenario -Different levels of intervention and comparisons between interventions -Time observation studies Quantitative or mixed-methods studies published as peerreview articles or as grey literature (documents pu…	Climate Change mitigation effectiveness measured in different ways: -GHG emission reductions -crop productivity -total sequestered CO2 - land-use -land improvement -forest cover -biodiversity -social benefits -livelihood improvements	Land condition	Ecological community outcomes
10002	Doswald, Nathalie; Marín, Isabel Puche; Pérez, Jerónimo José Rocio; Prowse, Martin; Roy, Emma De; Torrente, Luis Sanchez; Velasco, Guido Fernández De	2021	Effectiveness of Climate Change Mitigation Interventions in the Private Sector in Developing Countries - A Synthetic Review	IEU Learning Paper	NA	Yes	Included	Yes, except for CEESAT criteria	Main Map	Working paper	Independent Evaluation Unit at the Green Climate Fund (GCF/IEU)	Research Institute	This paper presents a synthetic review of causal evidence on the effectiveness of private sector mitigation interventions in the private sector in developing countries. It describes topics for which high-quality evidence exists and provides a critical assessment of the evidence base. Key Question: What evidence exists concerning the effectiveness and efficiency of CCM interventions in the private…	synthetic review	Web of Science (WoS) and Scopus There is an extensive list of specialist and grey literature websites searched in Appendix 2	2005 to 2020	32	NA	Forest and farm systems and the people living there in low- and middle-income countries	Forest	Global	NA	-Biogas/biodigesters systems -Sustainable agriculture and agroforestry -different cropping systems for rice, maize, lentils and other vegetables -maintaining and planting a diverse array of tree species for various uses and benefits -system rice intensification - other climate-smart agriculture practices -Land management (rehabilitation) -Land management (forest protection); Direct payments for f…	Restoration of existing ecosystems	Conservation finance	The search was restricted to articles found in the primary publication databases written in English, Spanish, German and French. Included: -Comparisons with a no-mitigation intervention scenario -Different levels of intervention and comparisons between interventions -Time observation studies Quantitative or mixed-methods studies published as peerreview articles or as grey literature (documents pu…	Climate Change mitigation effectiveness measured in different ways: -GHG emission reductions -crop productivity -total sequestered CO2 - land-use -land improvement -forest cover -biodiversity -social benefits -livelihood improvements	Greenhouse gas emissions	Economic well-being
10002	Doswald, Nathalie; Marín, Isabel Puche; Pérez, Jerónimo José Rocio; Prowse, Martin; Roy, Emma De; Torrente, Luis Sanchez; Velasco, Guido Fernández De	2021	Effectiveness of Climate Change Mitigation Interventions in the Private Sector in Developing Countries - A Synthetic Review	IEU Learning Paper	NA	Yes	Included	Yes, except for CEESAT criteria	Main Map	Working paper	Independent Evaluation Unit at the Green Climate Fund (GCF/IEU)	Research Institute	This paper presents a synthetic review of causal evidence on the effectiveness of private sector mitigation interventions in the private sector in developing countries. It describes topics for which high-quality evidence exists and provides a critical assessment of the evidence base. Key Question: What evidence exists concerning the effectiveness and efficiency of CCM interventions in the private…	synthetic review	Web of Science (WoS) and Scopus There is an extensive list of specialist and grey literature websites searched in Appendix 2	2005 to 2020	32	NA	Forest and farm systems and the people living there in low- and middle-income countries	Forest	Global	NA	-Biogas/biodigesters systems -Sustainable agriculture and agroforestry -different cropping systems for rice, maize, lentils and other vegetables -maintaining and planting a diverse array of tree species for various uses and benefits -system rice intensification - other climate-smart agriculture practices -Land management (rehabilitation) -Land management (forest protection); Direct payments for f…	Restoration of existing ecosystems	Conservation finance	The search was restricted to articles found in the primary publication databases written in English, Spanish, German and French. Included: -Comparisons with a no-mitigation intervention scenario -Different levels of intervention and comparisons between interventions -Time observation studies Quantitative or mixed-methods studies published as peerreview articles or as grey literature (documents pu…	Climate Change mitigation effectiveness measured in different ways: -GHG emission reductions -crop productivity -total sequestered CO2 - land-use -land improvement -forest cover -biodiversity -social benefits -livelihood improvements	Greenhouse gas emissions	Social capital
10002	Doswald, Nathalie; Marín, Isabel Puche; Pérez, Jerónimo José Rocio; Prowse, Martin; Roy, Emma De; Torrente, Luis Sanchez; Velasco, Guido Fernández De	2021	Effectiveness of Climate Change Mitigation Interventions in the Private Sector in Developing Countries - A Synthetic Review	IEU Learning Paper	NA	Yes	Included	Yes, except for CEESAT criteria	Main Map	Working paper	Independent Evaluation Unit at the Green Climate Fund (GCF/IEU)	Research Institute	This paper presents a synthetic review of causal evidence on the effectiveness of private sector mitigation interventions in the private sector in developing countries. It describes topics for which high-quality evidence exists and provides a critical assessment of the evidence base. Key Question: What evidence exists concerning the effectiveness and efficiency of CCM interventions in the private…	synthetic review	Web of Science (WoS) and Scopus There is an extensive list of specialist and grey literature websites searched in Appendix 2	2005 to 2020	32	NA	Forest and farm systems and the people living there in low- and middle-income countries	Forest	Global	NA	-Biogas/biodigesters systems -Sustainable agriculture and agroforestry -different cropping systems for rice, maize, lentils and other vegetables -maintaining and planting a diverse array of tree species for various uses and benefits -system rice intensification - other climate-smart agriculture practices -Land management (rehabilitation) -Land management (forest protection); Direct payments for f…	Restoration of existing ecosystems	Conservation finance	The search was restricted to articles found in the primary publication databases written in English, Spanish, German and French. Included: -Comparisons with a no-mitigation intervention scenario -Different levels of intervention and comparisons between interventions -Time observation studies Quantitative or mixed-methods studies published as peerreview articles or as grey literature (documents pu…	Climate Change mitigation effectiveness measured in different ways: -GHG emission reductions -crop productivity -total sequestered CO2 - land-use -land improvement -forest cover -biodiversity -social benefits -livelihood improvements	Greenhouse gas emissions	Agricultural productivity
10002	Doswald, Nathalie; Marín, Isabel Puche; Pérez, Jerónimo José Rocio; Prowse, Martin; Roy, Emma De; Torrente, Luis Sanchez; Velasco, Guido Fernández De	2021	Effectiveness of Climate Change Mitigation Interventions in the Private Sector in Developing Countries - A Synthetic Review	IEU Learning Paper	NA	Yes	Included	Yes, except for CEESAT criteria	Main Map	Working paper	Independent Evaluation Unit at the Green Climate Fund (GCF/IEU)	Research Institute	This paper presents a synthetic review of causal evidence on the effectiveness of private sector mitigation interventions in the private sector in developing countries. It describes topics for which high-quality evidence exists and provides a critical assessment of the evidence base. Key Question: What evidence exists concerning the effectiveness and efficiency of CCM interventions in the private…	synthetic review	Web of Science (WoS) and Scopus There is an extensive list of specialist and grey literature websites searched in Appendix 2	2005 to 2020	32	NA	Forest and farm systems and the people living there in low- and middle-income countries	Forest	Global	NA	-Biogas/biodigesters systems -Sustainable agriculture and agroforestry -different cropping systems for rice, maize, lentils and other vegetables -maintaining and planting a diverse array of tree species for various uses and benefits -system rice intensification - other climate-smart agriculture practices -Land management (rehabilitation) -Land management (forest protection); Direct payments for f…	Restoration of existing ecosystems	Conservation finance	The search was restricted to articles found in the primary publication databases written in English, Spanish, German and French. Included: -Comparisons with a no-mitigation intervention scenario -Different levels of intervention and comparisons between interventions -Time observation studies Quantitative or mixed-methods studies published as peerreview articles or as grey literature (documents pu…	Climate Change mitigation effectiveness measured in different ways: -GHG emission reductions -crop productivity -total sequestered CO2 - land-use -land improvement -forest cover -biodiversity -social benefits -livelihood improvements	Greenhouse gas emissions	Ecological community outcomes
10002	Doswald, Nathalie; Marín, Isabel Puche; Pérez, Jerónimo José Rocio; Prowse, Martin; Roy, Emma De; Torrente, Luis Sanchez; Velasco, Guido Fernández De	2021	Effectiveness of Climate Change Mitigation Interventions in the Private Sector in Developing Countries - A Synthetic Review	IEU Learning Paper	NA	Yes	Included	Yes, except for CEESAT criteria	Main Map	Working paper	Independent Evaluation Unit at the Green Climate Fund (GCF/IEU)	Research Institute	This paper presents a synthetic review of causal evidence on the effectiveness of private sector mitigation interventions in the private sector in developing countries. It describes topics for which high-quality evidence exists and provides a critical assessment of the evidence base. Key Question: What evidence exists concerning the effectiveness and efficiency of CCM interventions in the private…	synthetic review	Web of Science (WoS) and Scopus There is an extensive list of specialist and grey literature websites searched in Appendix 2	2005 to 2020	32	NA	Forest and farm systems and the people living there in low- and middle-income countries	Forest	Global	NA	-Biogas/biodigesters systems -Sustainable agriculture and agroforestry -different cropping systems for rice, maize, lentils and other vegetables -maintaining and planting a diverse array of tree species for various uses and benefits -system rice intensification - other climate-smart agriculture practices -Land management (rehabilitation) -Land management (forest protection); Direct payments for f…	Restoration of existing ecosystems	Conservation finance	The search was restricted to articles found in the primary publication databases written in English, Spanish, German and French. Included: -Comparisons with a no-mitigation intervention scenario -Different levels of intervention and comparisons between interventions -Time observation studies Quantitative or mixed-methods studies published as peerreview articles or as grey literature (documents pu…	Climate Change mitigation effectiveness measured in different ways: -GHG emission reductions -crop productivity -total sequestered CO2 - land-use -land improvement -forest cover -biodiversity -social benefits -livelihood improvements	Carbon storage and sequestration	Economic well-being
10002	Doswald, Nathalie; Marín, Isabel Puche; Pérez, Jerónimo José Rocio; Prowse, Martin; Roy, Emma De; Torrente, Luis Sanchez; Velasco, Guido Fernández De	2021	Effectiveness of Climate Change Mitigation Interventions in the Private Sector in Developing Countries - A Synthetic Review	IEU Learning Paper	NA	Yes	Included	Yes, except for CEESAT criteria	Main Map	Working paper	Independent Evaluation Unit at the Green Climate Fund (GCF/IEU)	Research Institute	This paper presents a synthetic review of causal evidence on the effectiveness of private sector mitigation interventions in the private sector in developing countries. It describes topics for which high-quality evidence exists and provides a critical assessment of the evidence base. Key Question: What evidence exists concerning the effectiveness and efficiency of CCM interventions in the private…	synthetic review	Web of Science (WoS) and Scopus There is an extensive list of specialist and grey literature websites searched in Appendix 2	2005 to 2020	32	NA	Forest and farm systems and the people living there in low- and middle-income countries	Forest	Global	NA	-Biogas/biodigesters systems -Sustainable agriculture and agroforestry -different cropping systems for rice, maize, lentils and other vegetables -maintaining and planting a diverse array of tree species for various uses and benefits -system rice intensification - other climate-smart agriculture practices -Land management (rehabilitation) -Land management (forest protection); Direct payments for f…	Restoration of existing ecosystems	Conservation finance	The search was restricted to articles found in the primary publication databases written in English, Spanish, German and French. Included: -Comparisons with a no-mitigation intervention scenario -Different levels of intervention and comparisons between interventions -Time observation studies Quantitative or mixed-methods studies published as peerreview articles or as grey literature (documents pu…	Climate Change mitigation effectiveness measured in different ways: -GHG emission reductions -crop productivity -total sequestered CO2 - land-use -land improvement -forest cover -biodiversity -social benefits -livelihood improvements	Carbon storage and sequestration	Social capital
10002	Doswald, Nathalie; Marín, Isabel Puche; Pérez, Jerónimo José Rocio; Prowse, Martin; Roy, Emma De; Torrente, Luis Sanchez; Velasco, Guido Fernández De	2021	Effectiveness of Climate Change Mitigation Interventions in the Private Sector in Developing Countries - A Synthetic Review	IEU Learning Paper	NA	Yes	Included	Yes, except for CEESAT criteria	Main Map	Working paper	Independent Evaluation Unit at the Green Climate Fund (GCF/IEU)	Research Institute	This paper presents a synthetic review of causal evidence on the effectiveness of private sector mitigation interventions in the private sector in developing countries. It describes topics for which high-quality evidence exists and provides a critical assessment of the evidence base. Key Question: What evidence exists concerning the effectiveness and efficiency of CCM interventions in the private…	synthetic review	Web of Science (WoS) and Scopus There is an extensive list of specialist and grey literature websites searched in Appendix 2	2005 to 2020	32	NA	Forest and farm systems and the people living there in low- and middle-income countries	Forest	Global	NA	-Biogas/biodigesters systems -Sustainable agriculture and agroforestry -different cropping systems for rice, maize, lentils and other vegetables -maintaining and planting a diverse array of tree species for various uses and benefits -system rice intensification - other climate-smart agriculture practices -Land management (rehabilitation) -Land management (forest protection); Direct payments for f…	Restoration of existing ecosystems	Conservation finance	The search was restricted to articles found in the primary publication databases written in English, Spanish, German and French. Included: -Comparisons with a no-mitigation intervention scenario -Different levels of intervention and comparisons between interventions -Time observation studies Quantitative or mixed-methods studies published as peerreview articles or as grey literature (documents pu…	Climate Change mitigation effectiveness measured in different ways: -GHG emission reductions -crop productivity -total sequestered CO2 - land-use -land improvement -forest cover -biodiversity -social benefits -livelihood improvements	Carbon storage and sequestration	Agricultural productivity
10002	Doswald, Nathalie; Marín, Isabel Puche; Pérez, Jerónimo José Rocio; Prowse, Martin; Roy, Emma De; Torrente, Luis Sanchez; Velasco, Guido Fernández De	2021	Effectiveness of Climate Change Mitigation Interventions in the Private Sector in Developing Countries - A Synthetic Review	IEU Learning Paper	NA	Yes	Included	Yes, except for CEESAT criteria	Main Map	Working paper	Independent Evaluation Unit at the Green Climate Fund (GCF/IEU)	Research Institute	This paper presents a synthetic review of causal evidence on the effectiveness of private sector mitigation interventions in the private sector in developing countries. It describes topics for which high-quality evidence exists and provides a critical assessment of the evidence base. Key Question: What evidence exists concerning the effectiveness and efficiency of CCM interventions in the private…	synthetic review	Web of Science (WoS) and Scopus There is an extensive list of specialist and grey literature websites searched in Appendix 2	2005 to 2020	32	NA	Forest and farm systems and the people living there in low- and middle-income countries	Forest	Global	NA	-Biogas/biodigesters systems -Sustainable agriculture and agroforestry -different cropping systems for rice, maize, lentils and other vegetables -maintaining and planting a diverse array of tree species for various uses and benefits -system rice intensification - other climate-smart agriculture practices -Land management (rehabilitation) -Land management (forest protection); Direct payments for f…	Restoration of existing ecosystems	Conservation finance	The search was restricted to articles found in the primary publication databases written in English, Spanish, German and French. Included: -Comparisons with a no-mitigation intervention scenario -Different levels of intervention and comparisons between interventions -Time observation studies Quantitative or mixed-methods studies published as peerreview articles or as grey literature (documents pu…	Climate Change mitigation effectiveness measured in different ways: -GHG emission reductions -crop productivity -total sequestered CO2 - land-use -land improvement -forest cover -biodiversity -social benefits -livelihood improvements	Carbon storage and sequestration	Ecological community outcomes
[truncated: 21,309 more rows]
